# Supplementary material for: Characterization of the development of the mouse cochlear epithelium at the single cell level
Source: Nat Commun. 2020 May 13;11:2389. doi: 10.1038/s41467-020-16113-y (PMC7221106; doi:10.1038/s41467-020-16113-y)
Supplement: Supplementary file 2 — Supplementary Data 1 [file 41467_2020_16113_MOESM2_ESM.xlsx]

## Sheet: Sheet1
Kolla et al.	Supplemental Data 1 Summary of cell types captured			Total number of cells, by phenotype, analyzed at each stage
				For each time point, total number of cells are pooled from a minimum of three separate collections performed on different days and from different animals
	Age	E14		E16		P1		P7				P1 Hair cells separated by type and maturity
		Cell Identity	number	Cell Identity	number	Cell Identity	number	Cell Identity	number			Cell Identity	number
		IHC	29	IHC	118	HC	1047	IHC	83			earlyIHC	104
		OHC	34	earlyOHC	323	IPhC	367	OHC	180			earlyOHC	489
		L.PsC	267	OHC	145	Deiters_1st/2nd_row	552	IPhC	263			IHC	83
		M.PsC	325	L.PsC	527	Deiters_3rd_row	161	IPC	23			OHC	371
		KO	1623	M.PsC	145	IPC	192	OPC	23
		KO/Hmgn2	90	IPhC	146	OPC	62	Deiters	112
		IdC	408	IPC	106	Hensen	175	Hensen	77
		LER/Bmp4_1	336	Hensen	89	IdC	569	CC/OS	258
		LER/Bmp4_2	257	IS	680	IS	889	Med. KO	266
		LER/Fst	306	KO	2489	Lateral KO 1	1773	Med. Lat. KO	876
		Oc90_3	166	Lat. KO	1274	Lateral KO 2	2078	Lat. KO	750
		Oc90_4	142	IdC	557	Lateral KO3	788	Glia	100
		Oc90/Otoa	249	LER	261	Medial KO	5002
		Oc90/Sparcl1	263	LER_2	221	Oc90	160
				Oc90/Otoa	242	OS/Claudius	228
				Oc90/Sparcl1	198
				CC/OSC	206
				Ube2c+	234
		Total	4495	Total	7961	Total	14043	Total	3011
		Total Number of Cells Analyzed
		29510
