# Supplementary material for: Characterization of the development of the mouse cochlear epithelium at the single cell level
Source: Nat Commun. 2020 May 13;11:2389. doi: 10.1038/s41467-020-16113-y (PMC7221106; doi:10.1038/s41467-020-16113-y)
Supplement: Supplementary file 3 — Supplementary Data 2 [file 41467_2020_16113_MOESM3_ESM.xlsx]

## Sheet: E14
Kolla et al	Supplemental Data 2		Differentially Expressed genes for all cell clusters in E14, E16, P1 and P7 data sets
	Cluster ID		og fold-chage of the average expression between the two groups. Positive values indicate that the gene is more highly expressed in the first group.	The percentage of cells where the gene is detected in the first group	The percentage of cells where the gene is detected in the second group	Adjusted p-value, based on bonferroni correction using all genes in the dataset.
gene	cluster	p_val	avg_logFC	pct.1	pct.2	p_val_adj			gene	cluster	p_val	avg_logFC	pct.1	pct.2	p_val_adj			gene	cluster	p_val	avg_logFC	pct.1	pct.2	p_val_adj			gene	cluster	p_val	avg_logFC	pct.1	pct.2	p_val_adj			gene	cluster	p_val	avg_logFC	pct.1	pct.2	p_val_adj			gene	cluster	p_val	avg_logFC	pct.1
Epyc	KO	2.48545e-124	1.34119	0.465	0.194	5.09618e-120			Cenpa	KO/Hmgn2	1.28814e-93	1.67463	0.717	0.159	2.64121e-89			Ccer2	IHC	4.30788e-141	3.42918	1	0.041	8.83288e-137			Smoc2	Interdental	2.86494e-226	1.66712	0.904	0.272	5.87428e-222			Socs2	Lateral Prosensory	2.83638e-125	1.4746	0.94	0.433	5.81572e-121			Bmp4	LER/Bmp4_1	0	1.9723	0.943
Calb1	KO	1.13297e-169	1.14747	0.368	0.067	2.32304e-165			Hist1h2bc	KO/Hmgn2	3.9674e-135	1.63813	0.711	0.109	8.13475e-131			Pcp4	IHC	6.87263e-69	2.90472	1	0.095	1.40916e-64			Foxq1	Interdental	0	1.5119	0.708	0.07	0			Fgfr3	Lateral Prosensory	0	1.23899	0.573	0.018	0			Fbln2	LER/Bmp4_1	0	1.75556	0.753
Pclaf	KO	8.44689e-111	1.10502	0.309	0.079	1.73195e-106			Pttg1	KO/Hmgn2	5.73511e-68	1.33794	0.723	0.223	1.17593e-63			Selenom	IHC	4.14512e-28	2.73998	1	0.303	8.49916e-24			1500015O10Rik	Interdental	8.05776e-115	1.42205	0.833	0.335	1.65216e-110			Rprm	Lateral Prosensory	1.25849e-118	1.1178	0.757	0.189	2.58041e-114			Gata2	LER/Bmp4_1	1.30179e-243	1.51489	0.973
Tecta	KO	5.47555e-293	1.06372	0.778	0.322	1.12271e-288			Ccnb2	KO/Hmgn2	4.86332e-97	1.27157	0.542	0.081	9.97176e-93			Pou4f3	IHC	0	2.72092	1	0.014	0			Cdkn1c	Interdental	1.16532e-130	1.35651	0.973	0.733	2.38937e-126			Camta1	Lateral Prosensory	7.09367e-82	1.06913	0.846	0.413	1.45449e-77			Clu	LER/Bmp4_1	2.33036e-97	1.28437	0.988
Dcn	KO	6.20169e-299	1.01473	0.852	0.409	1.27159e-294			Stmn1	KO/Hmgn2	1.24868e-55	0.89916	0.994	0.815	2.5603e-51			S100a1	IHC	8.53305e-28	2.18642	1	0.31	1.74962e-23			Gsn	Interdental	5.88795e-151	1.27138	0.909	0.419	1.20727e-146			Lockd	Lateral Prosensory	1.33435e-130	1.06864	0.682	0.139	2.73595e-126			Hs3st1	LER/Bmp4_1	3.16273e-208	1.26588	0.827
Ebf1	KO	0	0.912112	0.924	0.403	0			Cdc20	KO/Hmgn2	5.34807e-19	0.87437	0.337	0.121	1.09657e-14			Atoh1	IHC	4.4229e-223	2.17935	0.931	0.02	9.06871e-219			Tpm2	Interdental	1.84627e-207	1.11427	0.551	0.072	3.78559e-203			Mdm1	Lateral Prosensory	2.55701e-106	1.02005	0.524	0.098	5.24289e-102			Plet1	LER/Bmp4_1	9.90213e-176	1.1678	0.848
1500015O10Rik	KO	6.35851e-183	0.889492	0.591	0.204	1.30375e-178			H2afz	KO/Hmgn2	1.33412e-59	0.853478	1	0.965	2.73548e-55			Fgf8	IHC	0	2.17094	1	0.004	0			Ptn	Interdental	7.43234e-144	0.965856	1	0.782	1.52393e-139			Ntf3	Lateral Prosensory	4.1345e-93	0.988532	0.727	0.214	8.47739e-89			Fst	LER/Bmp4_1	1.41814e-179	1.15663	0.845
Spock1	KO	7.52048e-206	0.868842	0.604	0.224	1.542e-201			Hmgn2	KO/Hmgn2	3.76488e-46	0.841893	0.958	0.758	7.71952e-42			Cib2	IHC	9.072e-51	1.94394	1	0.13	1.86012e-46			Mia	Interdental	3.45573e-112	0.958848	0.978	0.781	7.08563e-108			Hpcal1	Lateral Prosensory	2.09041e-67	0.965406	0.592	0.189	4.28618e-63			C1qtnf12	LER/Bmp4_1	7.17042e-126	1.14746	0.833
Rgcc	KO	3.71525e-265	0.868274	0.853	0.451	7.61774e-261			2610318N02Rik	KO/Hmgn2	5.24368e-23	0.822931	0.392	0.143	1.07516e-18			Hes6	IHC	1.55871e-24	1.89522	1	0.354	3.19598e-20			Slc12a2	Interdental	1.82092e-101	0.935195	0.684	0.238	3.73361e-97			Phlda1	Lateral Prosensory	1.88863e-68	0.963169	0.719	0.301	3.87244e-64			Gata3	LER/Bmp4_1	1.66414e-130	1.11724	0.949
Clic6	KO	3.46398e-209	0.792008	0.614	0.198	7.10255e-205			Hmgb2	KO/Hmgn2	1.65876e-29	0.821422	0.892	0.67	3.40112e-25			Gm2694	IHC	5.33608e-206	1.82257	0.931	0.022	1.09411e-201			Otoa	Interdental	5.49733e-170	0.906856	0.431	0.05	1.12717e-165			Uchl1	Lateral Prosensory	5.96227e-78	0.958254	0.869	0.446	1.2225e-73			Lmo3	LER/Bmp4_1	0	1.11028	0.622
Efhd1	KO	1.40123e-191	0.790897	0.485	0.124	2.87309e-187			Birc5	KO/Hmgn2	1.37569e-22	0.704865	0.398	0.137	2.82072e-18			Grxcr1	IHC	0	1.58073	0.69	0.001	0			Pla2r1	Interdental	1.14647e-195	0.890022	0.404	0.035	2.35072e-191			Hes6	Lateral Prosensory	4.18819e-42	0.927161	0.667	0.341	8.58746e-38			Itih5	LER/Bmp4_1	1.21549e-121	0.986884	0.815
Hmgb2	KO	1.28894e-98	0.752538	0.744	0.624	2.64285e-94			Hmgb1	KO/Hmgn2	4.71412e-24	0.692947	0.88	0.696	9.66582e-20			Lrrc73	IHC	6.25256e-184	1.57099	0.897	0.023	1.28202e-179			Ckb	Interdental	2.93304e-96	0.880393	0.868	0.478	6.0139e-92			Hey1	Lateral Prosensory	7.98836e-64	0.921572	0.652	0.241	1.63793e-59			Fbxo2	LER/Bmp4_1	8.70973e-133	0.953401	1
Pcolce2	KO	2.22537e-165	0.728197	0.407	0.088	4.5629e-161			Hist1h1c	KO/Hmgn2	2.18388e-19	0.690822	0.283	0.088	4.47784e-15			Evl	IHC	6.74292e-19	1.56211	0.897	0.308	1.38257e-14			Crip2	Interdental	3.26815e-113	0.830817	0.98	0.79	6.70101e-109			S100a1	Lateral Prosensory	3.71006e-59	0.914293	0.704	0.293	7.60712e-55			App	LER/Bmp4_1	2.62822e-103	0.922311	0.961
Tubb5	KO	1.1006e-118	0.727326	0.869	0.815	2.25667e-114			Cdca8	KO/Hmgn2	2.76151e-15	0.651171	0.343	0.139	5.66221e-11			Lmo1	IHC	1.11068e-24	1.53595	0.862	0.176	2.27733e-20			H19	Interdental	1.32186e-66	0.787304	0.794	0.471	2.71033e-62			Mgst3	Lateral Prosensory	2.77106e-51	0.859486	0.79	0.448	5.68178e-47			Tac1	LER/Bmp4_1	5.31948e-80	0.883782	0.378
Tuba1b	KO	3.23109e-70	0.717695	0.707	0.639	6.62502e-66			H2afv	KO/Hmgn2	3.83465e-39	0.647592	1	0.923	7.86257e-35			Tmem255b	IHC	0	1.47557	0.931	0.007	0			Fbp2	Interdental	3.8714e-149	0.778097	0.319	0.028	7.93792e-145			Isl1	Lateral Prosensory	6.29744e-66	0.859486	0.91	0.467	1.29123e-61			Rtn1	LER/Bmp4_1	1.63008e-92	0.853529	0.798
Itga8	KO	5.2779e-142	0.702665	0.354	0.078	1.08218e-137			Cdca3	KO/Hmgn2	1.5167e-21	0.63608	0.343	0.112	3.10984e-17			Calm1	IHC	6.15423e-17	1.45916	1	0.902	1.26186e-12			Mfap4	Interdental	2.86234e-63	0.771271	0.75	0.419	5.86894e-59			Fkbp1a	Lateral Prosensory	4.16226e-65	0.845877	0.966	0.794	8.53429e-61			Grb10	LER/Bmp4_1	6.28687e-79	0.852796	0.878
Snx3	KO	6.33197e-192	0.70076	0.845	0.674	1.29831e-187			Knstrn	KO/Hmgn2	3.13408e-16	0.632299	0.265	0.089	6.42612e-12			Rprm	IHC	8.81167e-24	1.43549	0.931	0.214	1.80674e-19			Aldh1a3	Interdental	6.6142e-162	0.758822	0.321	0.025	1.35618e-157			Rtn1	Lateral Prosensory	4.29847e-53	0.839522	0.723	0.327	8.81357e-49			Sparc	LER/Bmp4_1	7.79168e-99	0.787069	0.991
Bcl2	KO	1.09568e-135	0.699983	0.631	0.363	2.24658e-131			Acsl5	KO/Hmgn2	2.07404e-17	0.628978	0.319	0.118	4.25261e-13			Rasd2	IHC	2.28723e-250	1.43543	0.828	0.013	4.68973e-246			Rgcc	Interdental	1.01265e-46	0.731154	0.858	0.608	2.07634e-42			Skp1a	Lateral Prosensory	1.38966e-65	0.816729	0.929	0.685	2.84936e-61			Sfrp1	LER/Bmp4_1	4.51873e-94	0.783551	0.988
H2afx	KO	3.8629e-39	0.679328	0.479	0.378	7.92048e-35			Hmgb3	KO/Hmgn2	9.38883e-26	0.582052	0.916	0.81	1.92509e-21			Dlk2	IHC	0	1.4268	0.897	0.007	0			Mettl9	Interdental	3.44749e-68	0.712289	0.909	0.702	7.06874e-64			Rcn1	Lateral Prosensory	7.12957e-69	0.797161	0.963	0.723	1.46185e-64			Serpine2	LER/Bmp4_1	2.94444e-94	0.758819	0.622
2410124H12Rik	KO	2.57766e-149	0.657373	0.351	0.067	5.28523e-145			Selenoh	KO/Hmgn2	2.98717e-18	0.577278	0.843	0.7	6.12489e-14			Psph	IHC	9.59566e-18	1.40825	0.931	0.347	1.96749e-13			Galm	Interdental	1.88613e-53	0.687299	0.603	0.28	3.86733e-49			Lor	Lateral Prosensory	3.05718e-48	0.788746	0.554	0.201	6.26844e-44			Id3	LER/Bmp4_1	4.88757e-92	0.747634	0.994
Ctgf	KO	2.09087e-55	0.64667	0.506	0.335	4.28711e-51			Lmnb1	KO/Hmgn2	7.53702e-10	0.570141	0.506	0.353	1.54539e-05			Lhfpl5	IHC	0	1.40144	0.621	0.001	0			Gm12892	Interdental	8.39106e-61	0.671726	0.625	0.273	1.7205e-56			Serpine2	Lateral Prosensory	1.53807e-51	0.786128	0.521	0.177	3.15366e-47			Igfbp4	LER/Bmp4_1	2.0326e-106	0.724384	0.604
Fkbp9	KO	3.31678e-173	0.625915	0.869	0.714	6.80073e-169			Ptms	KO/Hmgn2	6.51977e-10	0.564983	0.614	0.511	1.33681e-05			Dctn3	IHC	7.20747e-17	1.39047	0.966	0.561	1.47782e-12			Cryab	Interdental	4.25588e-67	0.659828	0.956	0.729	8.72625e-63			Sall3	Lateral Prosensory	1.244e-59	0.77821	0.487	0.14	2.5507e-55			Uchl1	LER/Bmp4_1	1.36286e-68	0.722736	0.836
Klf2	KO	1.10121e-44	0.615229	0.4	0.242	2.25793e-40			Hnrnpa1	KO/Hmgn2	4.91439e-36	0.559566	1	0.929	1.00765e-31			Cdkn1a	IHC	5.20768e-18	1.38422	0.931	0.276	1.06778e-13			Ltbp4	Interdental	7.5465e-78	0.651385	0.358	0.076	1.54734e-73			Emid1	Lateral Prosensory	2.30806e-55	0.756563	0.558	0.188	4.73245e-51			Id2	LER/Bmp4_1	3.15177e-91	0.718272	0.988
H2afz	KO	3.52957e-172	0.615099	0.977	0.957	7.23703e-168			Eif4g2	KO/Hmgn2	6.2785e-27	0.555846	0.94	0.856	1.28734e-22			Mfng	IHC	7.75378e-177	1.34693	0.828	0.02	1.58983e-172			Aldh2	Interdental	1.43967e-53	0.648145	0.804	0.523	2.95189e-49			Emx2	Lateral Prosensory	7.7129e-65	0.7264	0.472	0.117	1.58145e-60			E330013P04Rik	LER/Bmp4_1	3.86564e-116	0.70929	0.476
Stmn1	KO	6.57437e-127	0.598511	0.876	0.777	1.34801e-122			Anp32e	KO/Hmgn2	3.19024e-11	0.552735	0.584	0.435	6.54128e-07			Grp	IHC	2.8682e-195	1.34479	0.724	0.013	5.88095e-191			Pdlim4	Interdental	9.27897e-50	0.615851	0.488	0.193	1.90256e-45			Fam204a	Lateral Prosensory	7.76429e-47	0.718301	0.824	0.5	1.59199e-42			Adgra3	LER/Bmp4_1	3.46151e-60	0.695156	0.771
Tmem266	KO	3.07248e-111	0.588922	0.339	0.096	6.29982e-107			Acat2	KO/Hmgn2	4.19705e-09	0.544014	0.596	0.474	8.60562e-05			Anxa5	IHC	7.56758e-15	1.29744	1	0.652	1.55166e-10			Eml1	Interdental	5.17703e-77	0.607312	0.341	0.071	1.0615e-72			Sox2	Lateral Prosensory	6.14545e-51	0.700633	0.416	0.11	1.26006e-46			Npnt	LER/Bmp4_1	1.73381e-103	0.677001	0.479
Mia	KO	6.96257e-195	0.586396	0.925	0.697	1.42761e-190			Ran	KO/Hmgn2	1.00069e-24	0.538985	0.964	0.874	2.05181e-20			Bdnf	IHC	9.85144e-67	1.29229	0.793	0.053	2.01994e-62			Pdgfc	Interdental	3.06441e-41	0.598899	0.672	0.391	6.28327e-37			Pcp4	Lateral Prosensory	5.96189e-87	0.698009	0.457	0.081	1.22243e-82			Rnd2	LER/Bmp4_1	1.73952e-88	0.667403	0.503
Sparcl1	KO	6.67958e-99	0.552307	0.511	0.231	1.36958e-94			Rangap1	KO/Hmgn2	4.5048e-11	0.53327	0.319	0.157	9.23665e-07			Kif19a	IHC	6.04469e-42	1.25274	0.897	0.114	1.2394e-37			Cadm1	Interdental	1.15017e-43	0.59252	0.814	0.592	2.3583e-39			Ngfr	Lateral Prosensory	6.5583e-93	0.689591	0.273	0.026	1.34471e-88			Rprm	LER/Bmp4_1	7.36798e-73	0.662786	0.622
Cdh4	KO	8.54058e-84	0.549054	0.355	0.145	1.75116e-79			Ccdc34	KO/Hmgn2	2.89685e-10	0.524827	0.554	0.396	5.93969e-06			Socs2	IHC	4.45567e-16	1.21805	1	0.456	9.1359e-12			Klf2	Interdental	9.2822e-15	0.58897	0.456	0.299	1.90322e-10			Tectb	Lateral Prosensory	1.42559e-73	0.676865	0.697	0.201	2.92303e-69			Cthrc1	LER/Bmp4_1	3.05337e-100	0.662443	0.485
Cks1b	KO	6.61169e-51	0.547903	0.597	0.507	1.35566e-46			Ptma	KO/Hmgn2	4.36111e-59	0.513743	1	1	8.94202e-55			Myo6	IHC	1.20488e-26	1.19282	0.724	0.116	2.47048e-22			Tcf4	Interdental	1.04608e-28	0.565151	0.456	0.244	2.14488e-24			Gata3	Lateral Prosensory	1.40609e-49	0.673656	0.854	0.436	2.88306e-45			Ppfibp1	LER/Bmp4_1	6.35636e-99	0.654718	0.497
Dkk3	KO	1.21886e-85	0.531947	0.295	0.091	2.49915e-81			H2afx	KO/Hmgn2	9.63385e-10	0.499467	0.578	0.417	1.97532e-05			Cryab	IHC	7.85556e-15	1.16984	1	0.745	1.6107e-10			Tmem132c	Interdental	2.88228e-36	0.562652	0.498	0.236	5.90982e-32			Ly6h	Lateral Prosensory	1.13013e-32	0.671191	0.584	0.282	2.31722e-28			Cmas	LER/Bmp4_1	1.8993e-50	0.649813	0.753
Crip2	KO	3.49158e-175	0.527464	0.914	0.719	7.15913e-171			Epcam	KO/Hmgn2	8.7571e-22	0.496923	0.958	0.889	1.79556e-17			Prkar2a	IHC	1.91956e-22	1.16485	0.793	0.162	3.93586e-18			Dapk2	Interdental	2.80402e-48	0.559251	0.333	0.098	5.74936e-44			Plat	Lateral Prosensory	1.62577e-36	0.666986	0.629	0.305	3.33348e-32			Scara3	LER/Bmp4_1	2.09401e-52	0.646443	0.67
Myl9	KO	5.18807e-59	0.521583	0.507	0.334	1.06376e-54			Rbm3	KO/Hmgn2	1.15108e-19	0.491952	0.934	0.869	2.36018e-15			Mgst3	IHC	6.34787e-14	1.15679	0.931	0.463	1.30157e-09			Espn	Interdental	1.594e-54	0.546662	0.336	0.091	3.26835e-50			Mgst1	Lateral Prosensory	1.67302e-40	0.666793	0.85	0.562	3.43036e-36			Tpbg	LER/Bmp4_1	8.16114e-55	0.640428	0.818
Scrn1	KO	4.63516e-77	0.514548	0.477	0.254	9.50394e-73			Cacybp	KO/Hmgn2	1.00598e-11	0.491693	0.741	0.619	2.06265e-07			Sec11c	IHC	3.33869e-28	1.14486	0.897	0.167	6.84565e-24			Epha7	Interdental	2.26534e-40	0.524817	0.752	0.466	4.64485e-36			Fscn1	Lateral Prosensory	6.22222e-39	0.663808	0.521	0.208	1.2758e-34			Efna1	LER/Bmp4_1	2.28536e-70	0.635629	0.655
Gsn	KO	2.47599e-147	0.509939	0.668	0.293	5.07678e-143			Lsm4	KO/Hmgn2	4.01744e-15	0.488556	0.795	0.649	8.23736e-11			Pvalb	IHC	4.18605e-245	1.14062	0.448	0.003	8.58307e-241			Pantr1	Interdental	4.84308e-26	0.504604	0.551	0.318	9.93026e-22			Lgr5	Lateral Prosensory	2.49384e-62	0.663496	0.397	0.088	5.11338e-58			Unc5b	LER/Bmp4_1	5.49713e-84	0.625735	0.503
Cacnb3	KO	4.42432e-69	0.502278	0.458	0.258	9.07162e-65			Nnat	KO/Hmgn2	4.3893e-11	0.485578	0.705	0.549	8.99981e-07			Tnc	IHC	1.12111e-91	1.14032	0.759	0.034	2.29872e-87			Oat	Interdental	3.09617e-29	0.504437	0.703	0.48	6.34839e-25			Prox1	Lateral Prosensory	9.8398e-142	0.658828	0.273	0.014	2.01755e-137			Mgst1	LER/Bmp4_1	4.94214e-46	0.623755	0.887
Mycn	KO	5.67227e-57	0.490624	0.496	0.312	1.16304e-52			H1f0	KO/Hmgn2	5.60813e-15	0.480077	0.964	0.894	1.14989e-10			Mycl	IHC	5.21082e-23	1.13629	1	0.259	1.06843e-18			Smtnl2	Interdental	5.69831e-29	0.498788	0.441	0.221	1.16838e-24			Slc37a3	Lateral Prosensory	2.49668e-38	0.656354	0.532	0.215	5.11919e-34			Ccnd1	LER/Bmp4_1	3.54571e-46	0.623037	0.845
Slc12a2	KO	1.43249e-62	0.466687	0.383	0.186	2.93719e-58			Gm21596	KO/Hmgn2	7.68715e-09	0.479243	0.422	0.272	0.000157617			Slc52a3	IHC	9.88969e-149	1.10811	0.724	0.018	2.02778e-144			Fbxo32	Interdental	8.09969e-33	0.498154	0.453	0.212	1.66076e-28			Bmp2	Lateral Prosensory	3.86977e-157	0.654857	0.296	0.015	7.93458e-153			Zbtb20	LER/Bmp4_1	7.37788e-54	0.617344	0.878
Ugdh	KO	7.09108e-54	0.466172	0.509	0.338	1.45396e-49			Hdgf	KO/Hmgn2	4.47657e-18	0.477694	0.892	0.734	9.17876e-14			Stmn1	IHC	3.34553e-11	1.08542	1	0.82	6.85967e-07			Clic6	Interdental	2.52667e-39	0.498022	0.684	0.355	5.18068e-35			Rassf9	Lateral Prosensory	3.61133e-57	0.650973	0.476	0.13	7.40467e-53			Rasgef1b	LER/Bmp4_1	6.43766e-141	0.612682	0.39
B4galt4	KO	1.68419e-61	0.465775	0.5	0.31	3.45327e-57			Fbln1	KO/Hmgn2	1.63028e-08	0.468508	0.367	0.215	0.000334273			Pcp4l1	IHC	6.65534e-51	1.08089	0.759	0.063	1.36461e-46			Cnga2	Interdental	8.50108e-42	0.492275	0.304	0.09	1.74306e-37			Tspan12	Lateral Prosensory	3.69483e-36	0.649655	0.427	0.151	7.57588e-32			Sema3a	LER/Bmp4_1	1.65022e-135	0.594712	0.417
Smc2	KO	1.7843e-32	0.463773	0.331	0.21	3.65853e-28			Hnrnpm	KO/Hmgn2	8.59877e-12	0.457487	0.813	0.778	1.76309e-07			Smpx	IHC	5.44191e-58	1.06214	0.552	0.029	1.11581e-53			Smoc1	Interdental	1.31634e-39	0.491618	0.316	0.103	2.69902e-35			Plpp3	Lateral Prosensory	1.15327e-40	0.644157	0.502	0.188	2.36466e-36			Mest	LER/Bmp4_1	4.94336e-39	0.59468	0.747
Col2a1	KO	1.1513e-62	0.462683	0.819	0.759	2.36063e-58			Lockd	KO/Hmgn2	4.10702e-09	0.456169	0.319	0.161	8.42102e-05			Ckb	IHC	3.42453e-14	1.05926	1	0.506	7.02166e-10			Litaf	Interdental	1.46717e-26	0.490516	0.711	0.546	3.00829e-22			Lsamp	Lateral Prosensory	1.568e-114	0.639556	0.341	0.033	3.21502e-110			Bmper	LER/Bmp4_1	4.46458e-211	0.592063	0.39
Smc4	KO	8.25061e-46	0.462458	0.274	0.13	1.69171e-41			Anapc5	KO/Hmgn2	2.67252e-10	0.452745	0.741	0.665	5.47973e-06			Gde1	IHC	4.06315e-15	1.05231	0.966	0.383	8.33109e-11			Mgst3	Interdental	2.39823e-24	0.490195	0.65	0.45	4.91732e-20			Ramp3	Lateral Prosensory	3.68726e-61	0.632629	0.367	0.076	7.56035e-57			Car13	LER/Bmp4_1	5.43423e-56	0.568113	0.503
Epha7	KO	1.81794e-69	0.457573	0.604	0.398	3.7275e-65			Hmgn1	KO/Hmgn2	4.08139e-29	0.452517	0.994	0.979	8.36847e-25			Tjap1	IHC	7.62109e-18	1.0513	0.793	0.189	1.56263e-13			Cited4	Interdental	9.84675e-39	0.473582	0.26	0.075	2.01898e-34			Tm4sf1	Lateral Prosensory	9.99344e-31	0.631009	0.588	0.277	2.04905e-26			Sgk1	LER/Bmp4_1	4.684e-53	0.56511	0.533
Dnajc9	KO	5.33734e-33	0.457531	0.364	0.242	1.09437e-28			Dynll1	KO/Hmgn2	3.83374e-14	0.445488	0.964	0.923	7.8607e-10			Rogdi	IHC	1.30653e-15	1.03256	0.793	0.214	2.6789e-11			Msc	Interdental	9.99528e-30	0.469102	0.255	0.085	2.04943e-25			Plet1	Lateral Prosensory	8.30756e-39	0.627538	0.569	0.224	1.70338e-34			Cntfr	LER/Bmp4_1	2.38384e-129	0.561324	0.393
Asap1	KO	6.7694e-53	0.450502	0.519	0.363	1.388e-48			Tma7	KO/Hmgn2	1.10529e-20	0.440714	0.964	0.924	2.26628e-16			Ephb1	IHC	3.96025e-29	1.02606	0.759	0.111	8.12009e-25			Nfib	Interdental	2.17298e-21	0.461577	0.588	0.406	4.45549e-17			Cdkn1b	Lateral Prosensory	3.17809e-64	0.627063	0.393	0.082	6.51635e-60			Col14a1	LER/Bmp4_1	3.79725e-167	0.560816	0.402
Lum	KO	2.38598e-149	0.448691	0.927	0.582	4.89221e-145			Hes1	KO/Hmgn2	3.06173e-09	0.422429	0.765	0.648	6.27778e-05			Acbd7	IHC	1.06128e-300	1.02298	0.655	0.005	2.17605e-296			Wfdc2	Interdental	3.25004e-32	0.457769	0.814	0.62	6.66388e-28			Aqp11	Lateral Prosensory	3.22993e-34	0.620396	0.539	0.23	6.62264e-30			9230102O04Rik	LER/Bmp4_1	1.56185e-60	0.557018	0.679
Oat	KO	2.75999e-58	0.447121	0.593	0.423	5.65909e-54			Snrpa1	KO/Hmgn2	1.40786e-09	0.420945	0.681	0.576	2.88668e-05			Pla2g16	IHC	6.88738e-36	0.973933	0.759	0.091	1.41219e-31			Epyc	Interdental	1.74491e-82	0.457263	0.782	0.273	3.57776e-78			Slc25a5	Lateral Prosensory	1.67579e-59	0.612468	0.996	0.948	3.43604e-55			Tgif1	LER/Bmp4_1	4.99593e-42	0.554538	0.75
Tmod1	KO	2.17999e-72	0.444873	0.553	0.313	4.46986e-68			Cbx1	KO/Hmgn2	2.83101e-08	0.417524	0.741	0.684	0.00058047			Dll3	IHC	2.82525e-131	0.962766	0.483	0.008	5.7929e-127			Plk2	Interdental	7.80781e-23	0.454395	0.549	0.335	1.60091e-18			Aldoc	Lateral Prosensory	9.59802e-24	0.610252	0.648	0.413	1.96798e-19			Aqp11	LER/Bmp4_1	1.43196e-58	0.545571	0.616
Tipin	KO	1.21145e-28	0.440306	0.407	0.308	2.48396e-24			Snx3	KO/Hmgn2	2.42831e-11	0.413713	0.819	0.747	4.97901e-07			Hspa2	IHC	7.93596e-18	0.945651	0.897	0.224	1.62719e-13			Bdh2	Interdental	7.8832e-31	0.452164	0.346	0.137	1.61637e-26			Crym	Lateral Prosensory	1.39839e-27	0.608952	0.678	0.389	2.86726e-23			Hmga2	LER/Bmp4_1	1.34593e-45	0.541323	0.685
H1f0	KO	4.87922e-93	0.438915	0.925	0.873	1.00044e-88			Cct6a	KO/Hmgn2	3.72381e-08	0.410181	0.735	0.694	0.000763529			Npm3	IHC	1.00585e-12	0.943502	0.966	0.523	2.0624e-08			Sh3bgrl	Interdental	1.93927e-26	0.44708	0.578	0.349	3.97628e-22			Itih5	Lateral Prosensory	1.26414e-31	0.605451	0.599	0.281	2.59199e-27			Fscn1	LER/Bmp4_1	1.87958e-57	0.51869	0.586
Dut	KO	7.59972e-30	0.438886	0.483	0.393	1.55825e-25			Srsf2	KO/Hmgn2	2.12633e-11	0.399322	0.801	0.724	4.35982e-07			Psat1	IHC	2.02933e-14	0.939857	0.966	0.347	4.16093e-10			Atp2b1	Interdental	3.06641e-35	0.439318	0.902	0.782	6.28736e-31			Hspa2	Lateral Prosensory	7.11026e-27	0.596821	0.479	0.215	1.45789e-22			Col9a1	LER/Bmp4_1	1.23932e-53	0.517179	0.979
Hmgb1	KO	9.53752e-62	0.435717	0.747	0.668	1.95557e-57			Txn1	KO/Hmgn2	1.80318e-08	0.382031	0.735	0.691	0.000369723			Gm12892	IHC	9.1982e-12	0.934389	0.862	0.297	1.886e-07			Prkcq	Interdental	4.1334e-31	0.439167	0.292	0.102	8.47512e-27			Kremen1	Lateral Prosensory	2.25569e-47	0.584897	0.382	0.103	4.62506e-43			Etv5	LER/Bmp4_1	4.39108e-82	0.513638	0.47
Nnat	KO	8.30767e-80	0.424366	0.673	0.461	1.7034e-75			Prmt1	KO/Hmgn2	2.17776e-12	0.377802	0.904	0.884	4.46528e-08			S100a13	IHC	2.84044e-40	0.93433	0.655	0.059	5.82404e-36			Ccnd2	Interdental	8.90644e-33	0.437437	0.282	0.094	1.82618e-28			Btg2	Lateral Prosensory	9.65592e-24	0.570625	0.685	0.425	1.97985e-19			Cpz	LER/Bmp4_1	5.49817e-54	0.497991	0.485
Pttg1	KO	2.23849e-21	0.422698	0.293	0.197	4.5898e-17			Hsp90b1	KO/Hmgn2	2.98604e-11	0.373748	0.91	0.889	6.12259e-07			Tmie	IHC	2.4804e-76	0.929876	0.517	0.019	5.08581e-72			Sox11	Interdental	3.95403e-28	0.429913	0.804	0.634	8.10734e-24			Fzd9	Lateral Prosensory	1.11986e-54	0.569068	0.345	0.073	2.29616e-50			Id1	LER/Bmp4_1	1.07065e-37	0.494077	0.812
Tyms	KO	1.4299e-26	0.406729	0.298	0.19	2.93187e-22			Anp32b	KO/Hmgn2	3.25056e-10	0.362601	0.801	0.713	6.66496e-06			Hpcal1	IHC	1.75958e-17	0.925337	0.828	0.206	3.60784e-13			Cldn3	Interdental	1.02562e-33	0.429113	0.917	0.773	2.10293e-29			A730017C20Rik	Lateral Prosensory	1.18364e-28	0.567052	0.371	0.135	2.42694e-24			Rgs6	LER/Bmp4_1	8.89797e-83	0.485977	0.39
Col11a1	KO	8.77944e-39	0.406033	0.374	0.23	1.80014e-34			Rps27l	KO/Hmgn2	2.06732e-09	0.359858	0.789	0.756	4.23884e-05			Insc	IHC	0	0.866823	0.483	0.001	0			Tns3	Interdental	3.58298e-22	0.428614	0.331	0.157	7.34655e-18			Etv4	Lateral Prosensory	1.43113e-54	0.564058	0.318	0.063	2.9344e-50			Lpar1	LER/Bmp4_1	2.23048e-53	0.484729	0.39
Nrarp	KO	9.97921e-41	0.400001	0.388	0.238	2.04614e-36			Sarnp	KO/Hmgn2	2.14351e-08	0.352624	0.753	0.694	0.000439505			Anxa4	IHC	8.17803e-42	0.865226	0.655	0.056	1.67682e-37			Fxyd6	Interdental	2.36877e-23	0.427973	0.495	0.278	4.85693e-19			Agr3	Lateral Prosensory	2.9232e-64	0.557086	0.318	0.054	5.99373e-60			Itm2c	LER/Bmp4_1	7.43825e-36	0.484703	0.741
Hes1	KO	5.39195e-33	0.399215	0.711	0.604	1.10556e-28			Eif5a	KO/Hmgn2	4.6961e-16	0.347447	0.976	0.96	9.62889e-12			A730017C20Rik	IHC	2.23225e-18	0.86349	0.724	0.144	4.577e-14			Me2	Interdental	4.69435e-19	0.425285	0.348	0.178	9.62529e-15			Emb	Lateral Prosensory	1.38331e-40	0.552075	0.348	0.097	2.83635e-36			Angpt1	LER/Bmp4_1	1.08373e-63	0.483329	0.345
Cks2	KO	1.92493e-26	0.397765	0.255	0.15	3.94688e-22			Ybx1	KO/Hmgn2	8.23588e-22	0.347331	1	0.993	1.68868e-17			Nrxn3	IHC	9.03831e-36	0.853311	0.586	0.054	1.85321e-31			Ccng2	Interdental	1.43382e-17	0.423354	0.505	0.336	2.9399e-13			Fn1	Lateral Prosensory	1.36703e-24	0.549555	0.543	0.28	2.80296e-20			Fbn2	LER/Bmp4_1	1.10274e-31	0.480764	0.577
Fbln1	KO	2.30708e-44	0.393255	0.305	0.154	4.73044e-40			Hnrnpk	KO/Hmgn2	1.04549e-19	0.34602	0.988	0.978	2.14367e-15			Gpx2	IHC	2.46814e-24	0.850808	0.483	0.053	5.06068e-20			Ddx19a	Interdental	1.6044e-23	0.421277	0.373	0.183	3.28967e-19			Igsf8	Lateral Prosensory	1.3544e-26	0.54716	0.536	0.267	2.77707e-22			Smad6	LER/Bmp4_1	9.52084e-62	0.480133	0.429
Twf1	KO	1.0619e-36	0.390105	0.433	0.302	2.17733e-32			Ppia	KO/Hmgn2	1.28467e-21	0.341393	1	0.99	2.63408e-17			Rab15	IHC	4.18524e-14	0.844404	0.793	0.223	8.58142e-10			Idh2	Interdental	3.86006e-21	0.42111	0.728	0.578	7.91467e-17			Igfbp3	Lateral Prosensory	1.84294e-23	0.54634	0.438	0.192	3.77875e-19			Rcn1	LER/Bmp4_1	1.39757e-42	0.477468	0.946
Tgfb2	KO	2.42342e-80	0.378179	0.891	0.674	4.96898e-76			Ywhae	KO/Hmgn2	5.44532e-16	0.340836	0.994	0.957	1.11651e-11			Espn	IHC	3.25868e-25	0.828027	0.724	0.106	6.68159e-21			Lrig3	Interdental	8.75032e-27	0.421101	0.341	0.143	1.79417e-22			Gdpd5	Lateral Prosensory	4.60982e-29	0.538381	0.408	0.161	9.45198e-25			Zwint	LER/Bmp4_1	6.19376e-35	0.47525	0.872
Tmem132c	KO	2.0137e-43	0.377963	0.345	0.186	4.1289e-39			Mettl9	KO/Hmgn2	1.98098e-09	0.337513	0.813	0.715	4.06181e-05			Skp1a	IHC	3.18012e-12	0.823113	1	0.696	6.52052e-08			Cyfip1	Interdental	9.33735e-20	0.419445	0.419	0.235	1.91453e-15			Tgfbr1	Lateral Prosensory	1.0559e-25	0.538188	0.371	0.148	2.16501e-21			Tspan8	LER/Bmp4_1	2.3341e-49	0.473534	0.53
Col27a1	KO	3.73947e-32	0.376545	0.371	0.246	7.66742e-28			Nedd8	KO/Hmgn2	2.23698e-12	0.334877	0.928	0.87	4.5867e-08			Gm30191	IHC	4.15473e-18	0.808765	0.483	0.068	8.51887e-14			Pik3r2	Interdental	1.59874e-22	0.408965	0.353	0.172	3.27805e-18			Arl4a	Lateral Prosensory	6.93072e-17	0.537263	0.517	0.312	1.42107e-12			Cd63	LER/Bmp4_1	7.55165e-53	0.469635	0.982
Auts2	KO	6.41403e-31	0.375544	0.422	0.31	1.31513e-26			Calm1	KO/Hmgn2	5.11796e-14	0.332589	0.952	0.901	1.04939e-09			Miat	IHC	1.82654e-156	0.797228	0.517	0.008	3.74513e-152			Rlbp1	Interdental	7.52409e-26	0.407448	0.289	0.113	1.54274e-21			Eno1	Lateral Prosensory	1.17256e-21	0.526741	0.835	0.713	2.40422e-17			Cuedc2	LER/Bmp4_1	1.09984e-38	0.469003	0.952
Ran	KO	4.44177e-67	0.369777	0.894	0.863	9.1074e-63			Ftl1	KO/Hmgn2	2.28601e-37	0.331075	1	1	4.68724e-33			Hebp2	IHC	1.3356e-23	0.787115	0.552	0.07	2.73852e-19			Jam3	Interdental	3.55791e-22	0.404797	0.365	0.177	7.29514e-18			Nrcam	Lateral Prosensory	3.79793e-64	0.526197	0.281	0.042	7.78727e-60			Rbpms	LER/Bmp4_1	1.17119e-76	0.468379	0.36
Ldha	KO	5.7032e-66	0.363305	0.889	0.822	1.16938e-61			Sumo1	KO/Hmgn2	1.06847e-10	0.33021	0.91	0.887	2.19078e-06			Lfng	IHC	2.77831e-56	0.774138	0.69	0.046	5.69664e-52			Kazald1	Interdental	3.0886e-21	0.40396	0.277	0.118	6.33286e-17			Nectin3	Lateral Prosensory	5.11932e-37	0.525442	0.322	0.09	1.04967e-32			Zfp36l2	LER/Bmp4_1	3.49179e-44	0.467611	0.506
Siva1	KO	2.88092e-35	0.359463	0.612	0.547	5.90705e-31			Swi5	KO/Hmgn2	1.38918e-08	0.325818	0.88	0.851	0.000284838			Fez1	IHC	8.63362e-113	0.772989	0.483	0.01	1.77024e-108			Cmtm7	Interdental	7.0104e-17	0.402026	0.471	0.302	1.43741e-12			Ckb	Lateral Prosensory	4.04786e-29	0.523882	0.794	0.493	8.29973e-25			Gm26917	LER/Bmp4_1	8.5986e-37	0.464612	0.497
Tmpo	KO	2.74652e-22	0.356587	0.462	0.381	5.63146e-18			Tmsb10	KO/Hmgn2	1.47223e-18	0.316062	1	0.987	3.01867e-14			Sox2	IHC	1.12711e-19	0.77025	0.69	0.122	2.31104e-15			Mycl	Interdental	3.12418e-22	0.396857	0.451	0.247	6.40581e-18			Ninj1	Lateral Prosensory	4.97192e-25	0.522013	0.64	0.377	1.01944e-20			Bambi	LER/Bmp4_1	1.67758e-36	0.453994	0.458
Sdf2l1	KO	8.94409e-24	0.35656	0.561	0.496	1.8339e-19			Hint1	KO/Hmgn2	3.89301e-08	0.311103	0.886	0.812	0.000798223			Igfbp2	IHC	5.97416e-33	0.769025	0.655	0.069	1.22494e-28			Maged2	Interdental	1.30864e-19	0.396525	0.782	0.662	2.68323e-15			Rem2	Lateral Prosensory	1.15528e-22	0.51631	0.27	0.091	2.36878e-18			Tmc4	LER/Bmp4_1	3.31002e-37	0.452973	0.31
Prdm16	KO	5.35889e-45	0.352933	0.252	0.111	1.09879e-40			Atp5b	KO/Hmgn2	1.76865e-10	0.310085	0.904	0.903	3.62644e-06			Lrrn1	IHC	7.97898e-64	0.768152	0.69	0.04	1.63601e-59			Nr2f1	Interdental	9.08741e-24	0.392399	0.784	0.555	1.86328e-19			Id2	Lateral Prosensory	2.71721e-34	0.508395	0.97	0.853	5.57137e-30			Adamts19	LER/Bmp4_1	3.63364e-69	0.449955	0.384
Chst15	KO	9.17286e-40	0.348796	0.262	0.128	1.8808e-35			Crip2	KO/Hmgn2	1.27135e-08	0.307631	0.873	0.803	0.000260677			Ano1	IHC	5.25782e-28	0.755718	0.586	0.066	1.07806e-23			Prmt3	Interdental	1.97685e-18	0.39075	0.355	0.189	4.05333e-14			Zbtb20	Lateral Prosensory	2.25918e-20	0.501582	0.775	0.572	4.63221e-16			Cdh11	LER/Bmp4_1	7.11682e-42	0.449777	0.521
Nsmce4a	KO	6.15197e-36	0.348111	0.604	0.523	1.2614e-31			Ranbp1	KO/Hmgn2	2.18854e-08	0.301071	0.886	0.87	0.000448739			Ndrg3	IHC	1.43127e-26	0.752059	0.69	0.095	2.93467e-22			Sirt2	Interdental	4.63874e-19	0.390583	0.65	0.476	9.51127e-15			Gdpd1	Lateral Prosensory	2.8209e-14	0.500232	0.479	0.295	5.78397e-10			Lancl1	LER/Bmp4_1	1.78483e-34	0.44623	0.417
Jpt1	KO	4.53506e-59	0.342114	0.853	0.811	9.29868e-55			Npm1	KO/Hmgn2	1.47042e-08	0.288147	0.964	0.94	0.000301496			Ninj1	IHC	6.85114e-10	0.749458	0.862	0.388	1.40476e-05			Tmod1	Interdental	1.86175e-21	0.387364	0.618	0.402	3.81734e-17			Tbc1d10a	Lateral Prosensory	6.4515e-29	0.495497	0.461	0.191	1.32282e-24			Irf6	LER/Bmp4_1	6.96464e-41	0.443442	0.455
Nr2f1	KO	1.67007e-48	0.341612	0.67	0.497	3.42431e-44			Mdk	KO/Hmgn2	1.53993e-12	0.272386	1	0.982	3.15747e-08			Ccser2	IHC	7.0096e-22	0.736819	0.828	0.155	1.43725e-17			Crabp2	Interdental	2.00235e-22	0.37779	0.843	0.689	4.10562e-18			Sall1	Lateral Prosensory	4.47352e-33	0.490674	0.288	0.079	9.1725e-29			Igsf8	LER/Bmp4_1	1.72216e-32	0.440746	0.568
Rbm3	KO	3.08821e-73	0.341585	0.889	0.857	6.33206e-69			Chchd2	KO/Hmgn2	3.26833e-13	0.271721	0.994	0.976	6.70139e-09			Unc5b	IHC	7.15223e-15	0.733473	0.655	0.145	1.46649e-10			Fam213a	Interdental	4.27278e-21	0.371435	0.831	0.685	8.76092e-17			Rassf10	Lateral Prosensory	1.07222e-24	0.478692	0.292	0.098	2.19849e-20			Klhdc8b	LER/Bmp4_1	1.86653e-43	0.437127	0.476
Dek	KO	9.46488e-17	0.340293	0.509	0.471	1.94068e-12			Oaz1	KO/Hmgn2	1.12139e-12	0.259844	1	0.994	2.29929e-08			Srp14	IHC	1.26444e-10	0.73246	1	0.757	2.59261e-06			Grb14	Interdental	7.34467e-21	0.368175	0.301	0.135	1.50595e-16			Nckap5	Lateral Prosensory	5.30898e-41	0.474595	0.296	0.071	1.08855e-36			Apoe	LER/Bmp4_1	2.44134e-23	0.43317	0.402
Hnrnpa3	KO	1.58972e-51	0.337152	0.76	0.698	3.25957e-47												Tacc2	IHC	1.09831e-08	0.732363	0.724	0.282	0.000225198			Pde4b	Interdental	8.58528e-12	0.367182	0.343	0.213	1.76033e-07			Fam46a	Lateral Prosensory	5.83877e-12	0.472168	0.652	0.5	1.19718e-07			Vwa2	LER/Bmp4_1	1.03775e-45	0.431401	0.369
Manf	KO	6.70789e-49	0.336551	0.852	0.813	1.37539e-44												Ankrd24	IHC	1.66965e-19	0.727726	0.586	0.092	3.42345e-15			Pgp	Interdental	7.83928e-13	0.364629	0.453	0.315	1.60737e-08			Wdfy1	Lateral Prosensory	3.30906e-29	0.469365	0.408	0.157	6.7849e-25			Rbms3	LER/Bmp4_1	2.13714e-49	0.430732	0.414
Dctpp1	KO	3.92815e-28	0.334978	0.587	0.528	8.05429e-24												Brip1	IHC	1.88599e-25	0.722809	0.586	0.071	3.86703e-21			Nnat	Interdental	4.17614e-22	0.363694	0.733	0.539	8.56276e-18			Elmo1	Lateral Prosensory	4.98212e-62	0.467074	0.258	0.037	1.02153e-57			Foxp1	LER/Bmp4_1	9.23097e-30	0.427922	0.586
Nasp	KO	4.92849e-19	0.334281	0.455	0.383	1.01054e-14												Ccp110	IHC	1.53842e-25	0.719436	0.414	0.038	3.15439e-21			Slc9a3r1	Interdental	1.64358e-12	0.360547	0.571	0.445	3.37001e-08			Slc29a1	Lateral Prosensory	2.73723e-19	0.465992	0.502	0.26	5.61242e-15			Atp6v0e	LER/Bmp4_1	1.23808e-27	0.426282	0.86
Pdia4	KO	1.98524e-53	0.33042	0.837	0.764	4.07053e-49												Kctd10	IHC	2.26883e-10	0.717419	0.69	0.216	4.65202e-06			Crym	Interdental	2.84401e-20	0.359613	0.613	0.386	5.83135e-16			Prkar2a	Lateral Prosensory	1.52768e-23	0.465104	0.378	0.154	3.13235e-19			Spock2	LER/Bmp4_1	9.33346e-67	0.423274	0.363
Irx5	KO	4.04506e-38	0.328204	0.687	0.593	8.29399e-34												Rassf9	IHC	4.88974e-18	0.716584	0.724	0.144	1.00259e-13			Xrcc5	Interdental	9.29743e-13	0.350618	0.375	0.232	1.90635e-08			Vta1	Lateral Prosensory	2.3437e-20	0.463722	0.592	0.343	4.80552e-16			Frzb	LER/Bmp4_1	6.33335e-62	0.423255	0.253
Irx3	KO	5.94349e-59	0.326009	0.793	0.674	1.21865e-54												Cdkn2d	IHC	2.39683e-18	0.715722	0.621	0.111	4.91446e-14			Col11a1	Interdental	7.20867e-15	0.348149	0.441	0.281	1.47807e-10			Mycl	Lateral Prosensory	3.50317e-14	0.4606	0.442	0.254	7.1829e-10			Gdpd5	LER/Bmp4_1	1.19429e-45	0.413119	0.464
Tnfrsf19	KO	9.93199e-27	0.322712	0.283	0.171	2.03646e-22												2019-03-02	IHC	2.75253e-12	0.714227	0.759	0.216	5.64379e-08			Nkd1	Interdental	5.61107e-13	0.346716	0.36	0.219	1.15049e-08			Map1b	Lateral Prosensory	1.03554e-19	0.459373	0.464	0.236	2.12327e-15			Car2	LER/Bmp4_1	5.37303e-30	0.412688	0.661
Tox	KO	3.25373e-28	0.317799	0.471	0.363	6.67144e-24												Pkig	IHC	3.39253e-09	0.713107	0.966	0.525	6.95604e-05			Rspo2	Interdental	1.126e-22	0.346398	0.272	0.109	2.30875e-18			Tspan13	Lateral Prosensory	2.01336e-21	0.450135	0.772	0.55	4.12819e-17			Slco3a1	LER/Bmp4_1	1.54903e-65	0.412036	0.318
Moxd1	KO	7.79879e-30	0.317196	0.383	0.247	1.59906e-25												Ppp1r14a	IHC	4.00879e-78	0.705904	0.448	0.013	8.21963e-74			E130114P18Rik	Interdental	2.21181e-14	0.343951	0.336	0.191	4.53509e-10			Atf3	Lateral Prosensory	1.72588e-11	0.446819	0.637	0.467	3.53874e-07			Ruvbl1	LER/Bmp4_1	2.98583e-29	0.409681	0.699
Insig1	KO	3.18183e-25	0.316965	0.284	0.173	6.52402e-21												Cdh2	IHC	5.22227e-13	0.702993	0.759	0.212	1.07077e-08			Mdk	Interdental	1.10443e-43	0.332604	1	0.981	2.26451e-39			Rnf165	Lateral Prosensory	5.73036e-25	0.446312	0.27	0.086	1.17495e-20			Lad1	LER/Bmp4_1	6.8605e-41	0.406104	0.417
Ube2s	KO	1.46129e-24	0.316765	0.741	0.736	2.99622e-20												Fbxo32	IHC	1.20059e-13	0.695487	0.828	0.227	2.46169e-09			D1Ertd622e	Interdental	1.38442e-16	0.332443	0.292	0.143	2.83862e-12			Id4	Lateral Prosensory	3.67665e-21	0.44579	0.678	0.397	7.5386e-17			Gadd45g	LER/Bmp4_1	2.02277e-29	0.404744	0.702
Ptma	KO	1.77529e-139	0.316554	0.999	1	3.64006e-135												Fgf3	IHC	5.93935e-124	0.693128	0.483	0.009	1.21781e-119			Irx3	Interdental	1.04437e-16	0.323424	0.843	0.716	2.14139e-12			Cmas	Lateral Prosensory	1.61289e-18	0.445708	0.614	0.395	3.30708e-14			Rfk	LER/Bmp4_1	1.84183e-27	0.40331	0.693
Hint1	KO	3.05007e-57	0.31505	0.852	0.785	6.25387e-53												Phlda1	IHC	4.46721e-09	0.672871	0.862	0.319	9.15956e-05			Sox4	Interdental	2.12747e-14	0.32207	0.794	0.672	4.36216e-10			Gas2	Lateral Prosensory	1.09947e-20	0.443339	0.828	0.624	2.25435e-16			Emx2	LER/Bmp4_1	7.14742e-45	0.395793	0.399
Herpud1	KO	4.87098e-17	0.313194	0.498	0.425	9.98746e-13												Casz1	IHC	4.37463e-86	0.672665	0.483	0.014	8.96974e-82			Mir99ahg	Interdental	6.07676e-09	0.319047	0.328	0.22	0.000124598			Ephb1	Lateral Prosensory	2.62828e-28	0.434525	0.318	0.104	5.38903e-24			Klk8	LER/Bmp4_1	7.95469e-24	0.395567	0.449
Hmgn2	KO	1.3987e-43	0.311383	0.786	0.748	2.8679e-39												Dlgap4	IHC	1.39108e-09	0.670018	0.897	0.38	2.85226e-05			Sox9	Interdental	8.01202e-10	0.318256	0.578	0.462	1.64278e-05			Shisa2	Lateral Prosensory	3.45847e-17	0.434016	0.438	0.226	7.09125e-13			Atox1	LER/Bmp4_1	6.17667e-34	0.3923	0.94
Dbi	KO	4.15176e-40	0.308678	0.79	0.746	8.51277e-36												Ccl21a	IHC	0	0.667159	0.448	0.002	0			Hspb2	Interdental	5.5957e-18	0.317365	0.297	0.139	1.14734e-13			Fam3c	Lateral Prosensory	7.43385e-12	0.427056	0.472	0.311	1.52424e-07			Lgmn	LER/Bmp4_1	1.51168e-31	0.390867	0.574
Padi2	KO	2.87747e-22	0.305865	0.328	0.227	5.89995e-18												Pak3	IHC	4.29043e-23	0.667086	0.448	0.048	8.7971e-19			Spire2	Interdental	6.82825e-14	0.315106	0.309	0.167	1.40006e-09			Adgra3	Lateral Prosensory	3.00083e-17	0.425984	0.625	0.396	6.1529e-13			Nxpe3	LER/Bmp4_1	1.01559e-66	0.385533	0.31
Pgk1	KO	2.15419e-39	0.304472	0.749	0.688	4.41695e-35												Stard10	IHC	3.57031e-10	0.663117	0.69	0.212	7.32057e-06			Acot1	Interdental	2.93364e-09	0.311988	0.652	0.579	6.01514e-05			Cyp26b1	Lateral Prosensory	6.71742e-26	0.421164	0.277	0.084	1.37734e-21			Ubash3b	LER/Bmp4_1	4.80976e-26	0.385278	0.58
Ranbp1	KO	7.85766e-34	0.303219	0.864	0.876	1.61113e-29												Nefm	IHC	5.61916e-138	0.662729	0.31	0.003	1.15215e-133			Psph	Interdental	8.36603e-13	0.311111	0.488	0.338	1.71537e-08			Tenm4	Lateral Prosensory	6.48105e-15	0.418539	0.393	0.207	1.32887e-10			Bcar3	LER/Bmp4_1	4.11361e-45	0.382257	0.307
Lmnb1	KO	6.03379e-16	0.303028	0.398	0.326	1.23717e-11												Syt13	IHC	6.93631e-21	0.659036	0.414	0.044	1.42222e-16			Tgfb2	Interdental	5.29081e-21	0.310027	0.909	0.757	1.08483e-16			Ssx2ip	Lateral Prosensory	1.35233e-18	0.417976	0.446	0.222	2.77282e-14			Nectin2	LER/Bmp4_1	7.56444e-24	0.380367	0.729
Net1	KO	4.92485e-16	0.299713	0.391	0.31	1.00979e-11												P2rx3	IHC	5.5025e-288	0.658667	0.448	0.002	1.12823e-283			Boc	Interdental	1.1145e-10	0.305502	0.277	0.163	2.28517e-06			Etv5	Lateral Prosensory	4.28039e-20	0.417474	0.303	0.118	8.77651e-16			Rxrg	LER/Bmp4_1	4.36711e-21	0.37888	0.676
Tm4sf1	KO	6.95207e-30	0.299692	0.37	0.232	1.42545e-25												Tspan13	IHC	1.92385e-08	0.656535	0.966	0.559	0.000394466			Srgap1	Interdental	3.09313e-15	0.30498	0.265	0.13	6.34216e-11			Gm266	Lateral Prosensory	2.08157e-25	0.417454	0.255	0.076	4.26806e-21			Chchd10	LER/Bmp4_1	6.93253e-25	0.378104	0.622
Fdps	KO	1.10429e-16	0.297351	0.44	0.369	2.26423e-12												Cyb5r4	IHC	5.3265e-15	0.653516	0.862	0.23	1.09215e-10			Rgma	Interdental	1.24401e-09	0.30484	0.409	0.286	2.55072e-05			Cib2	Lateral Prosensory	3.96913e-15	0.416406	0.288	0.126	8.13831e-11			Phgdh	LER/Bmp4_1	3.62941e-22	0.377683	0.836
Lsm2	KO	1.48981e-16	0.297306	0.459	0.399	3.0547e-12												Rnf165	IHC	4.04431e-13	0.652371	0.483	0.093	8.29246e-09			Ccdc61	Interdental	7.99516e-15	0.301675	0.265	0.13	1.63933e-10			Eya1	Lateral Prosensory	3.53555e-15	0.415232	0.625	0.404	7.24929e-11			Cdh3	LER/Bmp4_1	1.38333e-33	0.376672	0.372
Fstl1	KO	2.88832e-28	0.293032	0.755	0.677	5.92222e-24												Defb25	IHC	4.18507e-283	0.651132	0.414	0.002	8.58107e-279			Mpzl2	Interdental	2.37667e-11	0.297621	0.502	0.364	4.87313e-07			Gm12892	Lateral Prosensory	1.78968e-17	0.412676	0.528	0.288	3.66956e-13			Cd24a	LER/Bmp4_1	4.26425e-47	0.37654	0.994
Rhob	KO	1.69197e-19	0.291533	0.493	0.419	3.46922e-15												Rbm24	IHC	2.21112e-121	0.649811	0.379	0.005	4.53368e-117			Cnp	Interdental	4.77457e-13	0.297254	0.368	0.225	9.78977e-09			Psat1	Lateral Prosensory	8.72166e-17	0.41002	0.562	0.339	1.78829e-12			Fgfr2	LER/Bmp4_1	1.07494e-51	0.375569	0.381
Col9a2	KO	1.52492e-53	0.289634	0.937	0.911	3.1267e-49												Twf2	IHC	3.90022e-16	0.644991	0.69	0.143	7.99701e-12			Crnde	Interdental	2.75709e-10	0.292748	0.375	0.249	5.65315e-06			Atox1	Lateral Prosensory	1.00238e-20	0.409412	0.899	0.79	2.05528e-16			Igf1r	LER/Bmp4_1	9.05666e-20	0.37228	0.592
Ppa1	KO	1.01886e-24	0.288951	0.597	0.524	2.08906e-20												Runx1t1	IHC	5.21787e-65	0.643999	0.483	0.019	1.06987e-60			Limd2	Interdental	2.78793e-08	0.291762	0.525	0.424	0.000571637			Shc4	Lateral Prosensory	4.01288e-22	0.407676	0.318	0.121	8.22801e-18			Naxe	LER/Bmp4_1	8.48181e-20	0.367054	0.696
H2afv	KO	1.431e-33	0.288439	0.915	0.933	2.93412e-29												Gad2	IHC	6.13705e-207	0.639827	0.345	0.002	1.25834e-202			Lima1	Interdental	7.23216e-11	0.291413	0.255	0.141	1.48288e-06			Cd63	Lateral Prosensory	4.86333e-27	0.405024	0.966	0.892	9.97178e-23			Arid1b	LER/Bmp4_1	1.2602e-33	0.365948	0.387
Muc15	KO	1.12213e-27	0.287129	0.316	0.194	2.30081e-23												Tbc1d10a	IHC	3.01087e-14	0.637967	0.793	0.201	6.17348e-10			Bmf	Interdental	2.01583e-15	0.289604	0.262	0.127	4.13326e-11			Nptx2	Lateral Prosensory	1.13027e-11	0.404712	0.367	0.204	2.3175e-07			Smad7	LER/Bmp4_1	1.63612e-38	0.362118	0.405
Sap30	KO	4.66232e-20	0.285358	0.452	0.36	9.55962e-16												Scg5	IHC	3.59645e-12	0.630458	0.724	0.195	7.37416e-08			Galnt7	Interdental	1.22981e-09	0.28819	0.255	0.15	2.52159e-05			Gdi2	Lateral Prosensory	1.06757e-15	0.401583	0.745	0.594	2.18896e-11			Ctnnd2	LER/Bmp4_1	4.58513e-48	0.360078	0.33
Tsen15	KO	1.0856e-09	0.282534	0.285	0.229	2.22591e-05												Ssx2ip	IHC	3.0171e-09	0.624159	0.69	0.231	6.18626e-05			Peli1	Interdental	2.01487e-09	0.285827	0.495	0.373	4.13129e-05			BC064078	Lateral Prosensory	3.40728e-19	0.401281	0.307	0.123	6.98628e-15			Casp6	LER/Bmp4_1	2.31153e-16	0.357746	0.613
Rbmx	KO	1.08955e-18	0.281896	0.448	0.363	2.23401e-14												Nrip1	IHC	5.81933e-12	0.623447	0.655	0.167	1.19319e-07			Snx22	Interdental	1.04053e-15	0.278945	0.257	0.119	2.13351e-11			Pkm	Lateral Prosensory	3.674e-37	0.40045	0.993	0.968	7.53317e-33			Isl1	LER/Bmp4_1	3.73153e-33	0.356637	0.854
Gm21596	KO	1.48512e-21	0.276346	0.333	0.233	3.04508e-17												Gm266	IHC	4.75786e-19	0.612779	0.552	0.083	9.75552e-15			Add3	Interdental	1.10317e-12	0.278562	0.262	0.136	2.26195e-08			Fgfr1	Lateral Prosensory	4.34123e-10	0.389267	0.434	0.284	8.90126e-06			Itga9	LER/Bmp4_1	2.85528e-77	0.354608	0.277
Mcm6	KO	2.17067e-10	0.275794	0.269	0.211	4.45074e-06												Ubac1	IHC	4.36657e-12	0.612561	0.724	0.196	8.95321e-08			Muc15	Interdental	2.98131e-11	0.26815	0.38	0.236	6.11287e-07			Tpd52l1	Lateral Prosensory	2.1892e-09	0.38667	0.363	0.222	4.48874e-05			Sobp	LER/Bmp4_1	1.87043e-22	0.354301	0.533
Hn1l	KO	6.0606e-18	0.274063	0.349	0.257	1.24267e-13												Dpysl4	IHC	1.80082e-12	0.609845	0.724	0.188	3.6924e-08			Prdm16	Interdental	4.922e-09	0.266884	0.272	0.164	0.000100921			Socs6	Lateral Prosensory	7.81231e-13	0.382722	0.39	0.218	1.60184e-08			Wnt7b	LER/Bmp4_1	1.37003e-24	0.354051	0.67
Kdsr	KO	2.52039e-14	0.273647	0.329	0.254	5.16782e-10												Rcor2	IHC	1.01239e-17	0.601145	0.724	0.141	2.0758e-13			Capn6	Interdental	2.84381e-08	0.264467	0.319	0.21	0.000583095			Hs3st1	Lateral Prosensory	1.56786e-25	0.382113	0.472	0.19	3.21474e-21			Gm42418	LER/Bmp4_1	2.74834e-20	0.352508	0.542
Ccdc34	KO	2.48201e-13	0.273165	0.431	0.378	5.08911e-09												Jag2	IHC	1.10652e-37	0.597479	0.448	0.029	2.26882e-33			Pdia4	Interdental	1.68776e-11	0.261963	0.848	0.792	3.46059e-07			Rimklb	Lateral Prosensory	6.42924e-12	0.381394	0.315	0.164	1.31825e-07			Cldn6	LER/Bmp4_1	1.19391e-26	0.350024	0.949
Idi1	KO	8.25225e-19	0.271878	0.291	0.197	1.69204e-14												Svbp	IHC	3.65077e-08	0.596541	1	0.632	0.000748553			Ddah2	Interdental	3.14471e-10	0.261771	0.708	0.619	6.44792e-06			Rap1b	Lateral Prosensory	5.95016e-13	0.378869	0.644	0.488	1.22002e-08			F11r	LER/Bmp4_1	4.18967e-28	0.349583	0.565
Srsf2	KO	4.67519e-32	0.269913	0.746	0.711	9.586e-28												Ccnt2	IHC	2.03946e-08	0.593283	0.655	0.224	0.00041817			2410124H12Rik	Interdental	1.98372e-13	0.261577	0.336	0.179	4.06741e-09			Mtch2	Lateral Prosensory	5.96353e-15	0.377957	0.708	0.515	1.22276e-10			Bmp7	LER/Bmp4_1	7.41171e-28	0.349317	0.479
Fam46a	KO	2.58117e-16	0.26683	0.544	0.479	5.29242e-12												Slco3a1	IHC	6.72299e-14	0.589601	0.448	0.075	1.37848e-09			Ldhb	Interdental	1.47352e-18	0.255302	0.963	0.911	3.0213e-14			Tgif1	Lateral Prosensory	2.49257e-11	0.376503	0.599	0.429	5.11076e-07			Plpp3	LER/Bmp4_1	1.21599e-28	0.347969	0.452
Cdh2	KO	1.08709e-24	0.262843	0.278	0.165	2.22897e-20												Man2b2	IHC	5.91352e-32	0.588694	0.517	0.046	1.21251e-27			Ifitm2	Interdental	4.11537e-09	0.25207	0.74	0.689	8.43815e-05			Sgk1	Lateral Prosensory	3.87094e-13	0.376318	0.371	0.195	7.93698e-09			Fam204a	LER/Bmp4_1	1.10304e-24	0.347382	0.795
Anp32b	KO	2.59521e-19	0.261	0.711	0.72	5.32122e-15												Thsd7b	IHC	5.55159e-226	0.587733	0.414	0.002	1.1383e-221			Col9a2	Interdental	1.78128e-20	0.250824	0.958	0.919	3.65234e-16			Slc27a1	Lateral Prosensory	3.61665e-17	0.37622	0.386	0.186	7.41557e-13			Fundc2	LER/Bmp4_1	1.97549e-30	0.343059	0.318
Tpi1	KO	8.5416e-19	0.259356	0.633	0.58	1.75137e-14												Raver2	IHC	2.96905e-29	0.587465	0.517	0.05	6.08773e-25												Thbs1	Lateral Prosensory	2.65496e-13	0.374812	0.438	0.251	5.44373e-09			Malat1	LER/Bmp4_1	5.74492e-49	0.342992	1
Cyr61	KO	3.41426e-35	0.258625	0.944	0.882	7.0006e-31												Fam19a5	IHC	6.10336e-23	0.578823	0.345	0.029	1.25143e-18												Bcar3	Lateral Prosensory	6.75771e-31	0.374572	0.288	0.08	1.3856e-26			Spats2l	LER/Bmp4_1	1.14651e-32	0.342969	0.515
Hnrnpul1	KO	7.48292e-15	0.258558	0.287	0.209	1.5343e-10												Dll1	IHC	7.78885e-72	0.572474	0.31	0.007	1.59703e-67												Malat1	Lateral Prosensory	3.65228e-48	0.373992	1	0.996	7.48863e-44			Fos	LER/Bmp4_1	5.52992e-23	0.341507	0.783
Eif3e	KO	1.23975e-31	0.256712	0.866	0.836	2.54197e-27												Cadps2	IHC	1.06658e-11	0.571098	0.517	0.109	2.18692e-07												Glmp	Lateral Prosensory	1.00507e-16	0.37293	0.708	0.487	2.06079e-12			Sgsm3	LER/Bmp4_1	2.74793e-30	0.339734	0.408
Gjb2	KO	1.51242e-33	0.256497	0.745	0.561	3.10106e-29												Dtna	IHC	4.65212e-10	0.570042	0.724	0.234	9.53871e-06												Itgb5	Lateral Prosensory	2.86929e-14	0.369868	0.311	0.147	5.88319e-10			Tshz2	LER/Bmp4_1	3.90276e-28	0.338843	0.378
Dpy30	KO	4.44178e-26	0.253686	0.679	0.62	9.10743e-22												Nin	IHC	5.55604e-10	0.567407	0.31	0.052	1.13921e-05												Sox21	Lateral Prosensory	5.72078e-16	0.369627	0.333	0.151	1.17299e-11			BC006965	LER/Bmp4_1	2.16002e-27	0.335351	0.86
Atp1b1	KO	1.20468e-15	0.252771	0.496	0.423	2.47009e-11												Gng3	IHC	1.09474e-15	0.566354	0.448	0.066	2.24466e-11												Ccnjl	Lateral Prosensory	6.05059e-18	0.369354	0.3	0.122	1.24061e-13			2019-09-07	LER/Bmp4_1	5.73844e-20	0.335191	0.836
																		Mfhas1	IHC	3.09641e-15	0.559874	0.448	0.07	6.34887e-11												Sars	Lateral Prosensory	2.92772e-08	0.36796	0.427	0.292	0.0006003			Pkp4	LER/Bmp4_1	3.63729e-20	0.329377	0.649
																		Nrcam	IHC	3.47686e-31	0.554681	0.552	0.051	7.12895e-27												Laptm4b	Lateral Prosensory	1.47714e-10	0.366944	0.468	0.302	3.02874e-06			Hmgcs2	LER/Bmp4_1	2.90932e-30	0.327932	0.301
																		Sall3	IHC	3.544e-09	0.554272	0.552	0.155	7.26662e-05												Cyb5a	Lateral Prosensory	7.32857e-19	0.366802	0.895	0.775	1.50265e-14			Sall3	LER/Bmp4_1	7.92039e-33	0.327378	0.396
																		Dok5	IHC	1.45693e-15	0.546827	0.276	0.028	2.98728e-11												Nav2	Lateral Prosensory	1.12275e-13	0.366022	0.277	0.128	2.30208e-09			Serpinf1	LER/Bmp4_1	9.43011e-28	0.326974	0.452
																		Tuba1a	IHC	1.85866e-11	0.546265	1	0.984	3.81099e-07												Tmem159	Lateral Prosensory	1.73331e-11	0.36566	0.468	0.297	3.55397e-07			Zfas1	LER/Bmp4_1	2.26791e-18	0.321305	0.836
																		Ccdc68	IHC	1.7581e-19	0.545309	0.276	0.022	3.6048e-15												Saraf	Lateral Prosensory	1.99094e-14	0.365504	0.757	0.575	4.08222e-10			Cldn4	LER/Bmp4_1	3.17482e-26	0.321182	0.815
																		Fam102b	IHC	2.36245e-11	0.542846	0.483	0.1	4.84396e-07												E330013P04Rik	Lateral Prosensory	1.06715e-19	0.363533	0.27	0.097	2.18808e-15			Tmem176b	LER/Bmp4_1	5.91735e-20	0.319797	0.717
																		Kremen1	IHC	6.56809e-10	0.537333	0.483	0.115	1.34672e-05												Sccpdh	Lateral Prosensory	5.41999e-12	0.363163	0.412	0.241	1.11132e-07			Otogl	LER/Bmp4_1	2.48463e-26	0.319734	0.366
																		Rem2	IHC	1.3636e-09	0.53627	0.448	0.098	2.79592e-05												Zfas1	Lateral Prosensory	2.42783e-15	0.362351	0.787	0.623	4.97802e-11			S100a16	LER/Bmp4_1	2.20432e-47	0.312328	0.271
																		Vstm2b	IHC	5.35805e-20	0.534961	0.345	0.033	1.09861e-15												Ntm	Lateral Prosensory	2.75214e-14	0.361818	0.345	0.165	5.64299e-10			Btg1	LER/Bmp4_1	4.5213e-21	0.312151	0.905
																		Tuba4a	IHC	5.55359e-22	0.533013	0.483	0.057	1.13871e-17												Gstm1	Lateral Prosensory	4.98792e-13	0.356223	0.3	0.143	1.02272e-08			Itgb1	LER/Bmp4_1	9.54055e-17	0.310294	0.64
																		Irx2	IHC	1.17442e-15	0.531102	0.483	0.075	2.40804e-11												Smim3	Lateral Prosensory	6.55617e-14	0.355266	0.356	0.183	1.34428e-09			2410006H16Rik	LER/Bmp4_1	1.18118e-15	0.306056	0.795
																		Pxmp2	IHC	3.75418e-13	0.52982	0.31	0.041	7.69757e-09												Nrip1	Lateral Prosensory	3.47195e-11	0.354022	0.307	0.163	7.11889e-07			Ptp4a2	LER/Bmp4_1	1.03553e-13	0.304473	0.557
																		Vwa5b2	IHC	3.50353e-112	0.526529	0.379	0.006	7.18365e-108												Carhsp1	Lateral Prosensory	3.68804e-09	0.350292	0.539	0.376	7.56196e-05			Dap	LER/Bmp4_1	6.37073e-17	0.304307	0.601
																		Pcdh15	IHC	2.01228e-13	0.523933	0.448	0.076	4.12599e-09												Tbpl1	Lateral Prosensory	2.32016e-10	0.349159	0.397	0.24	4.75725e-06			Glmp	LER/Bmp4_1	1.0673e-16	0.303699	0.729
																		Spock2	IHC	1.13503e-14	0.51919	0.517	0.092	2.32726e-10												Unc5b	Lateral Prosensory	1.59852e-13	0.347466	0.3	0.139	3.2776e-09			Pik3ip1	LER/Bmp4_1	8.99236e-22	0.302426	0.435
																		Hs3st6	IHC	2.21455e-16	0.516049	0.517	0.083	4.54071e-12												Clstn1	Lateral Prosensory	1.54655e-13	0.346222	0.509	0.308	3.17105e-09			Sfn	LER/Bmp4_1	8.45745e-32	0.301577	0.277
																		Clec18a	IHC	1.05696e-89	0.515415	0.379	0.008	2.16718e-85												2310030G06Rik	Lateral Prosensory	8.93518e-14	0.344567	0.348	0.174	1.83207e-09			Cldn7	LER/Bmp4_1	1.6455e-17	0.301522	0.821
																		Eya2	IHC	1.45508e-69	0.5135	0.379	0.011	2.9835e-65												Cldn23	Lateral Prosensory	2.20306e-10	0.343324	0.386	0.226	4.51716e-06			Erbb3	LER/Bmp4_1	8.9757e-22	0.301369	0.443
																		Lgr5	IHC	1.46686e-16	0.507906	0.586	0.101	3.00765e-12												Ddah1	Lateral Prosensory	5.30518e-14	0.343025	0.408	0.222	1.08777e-09			Zfp281	LER/Bmp4_1	1.0397e-23	0.30084	0.479
																		Lsamp	IHC	2.65638e-19	0.503612	0.414	0.047	5.44664e-15												Cxcl12	Lateral Prosensory	2.19078e-14	0.342532	0.288	0.125	4.49198e-10			Vdac3	LER/Bmp4_1	2.39065e-18	0.298612	0.902
																		Emb	IHC	5.35092e-12	0.499003	0.517	0.107	1.09715e-07												Dpysl4	Lateral Prosensory	1.3064e-10	0.340978	0.333	0.183	2.67864e-06			Rcn3	LER/Bmp4_1	5.76563e-19	0.298211	0.801
																		Gns	IHC	1.88079e-09	0.498047	0.483	0.117	3.85637e-05												Tceal8	Lateral Prosensory	3.40794e-09	0.339869	0.835	0.733	6.98764e-05			Aplp2	LER/Bmp4_1	5.13683e-18	0.296128	0.682
																		2900026A02Rik	IHC	1.16396e-10	0.494293	0.483	0.109	2.38658e-06												Car2	Lateral Prosensory	1.60465e-14	0.339393	0.573	0.342	3.29017e-10			Rsrp1	LER/Bmp4_1	3.67201e-18	0.296023	0.943
																		Mctp1	IHC	6.80083e-12	0.491873	0.448	0.083	1.39444e-07												Rps6ka1	Lateral Prosensory	2.66844e-14	0.33591	0.36	0.178	5.47136e-10			Sncaip	LER/Bmp4_1	3.71315e-39	0.29338	0.253
																		Cib1	IHC	1.24164e-08	0.49119	0.828	0.299	0.000254586												Sec11c	Lateral Prosensory	3.90246e-11	0.335843	0.311	0.164	8.0016e-07			Tmem9	LER/Bmp4_1	4.4393e-15	0.293286	0.741
																		Palld	IHC	2.23722e-08	0.490018	0.448	0.115	0.00045872												Krtcap2	Lateral Prosensory	6.02376e-13	0.335449	0.816	0.688	1.23511e-08			Mmp14	LER/Bmp4_1	3.85697e-15	0.293247	0.67
																		Eps8l2	IHC	9.6942e-11	0.488746	0.379	0.07	1.9877e-06												2019-09-06	Lateral Prosensory	6.70345e-09	0.332752	0.337	0.202	0.000137448			Adgrl1	LER/Bmp4_1	1.71654e-22	0.293172	0.423
																		Rnf182	IHC	9.16246e-27	0.487391	0.379	0.03	1.87867e-22												Tmem59	Lateral Prosensory	4.45951e-17	0.332253	0.918	0.795	9.14379e-13			Ctsd	LER/Bmp4_1	3.94129e-12	0.291994	0.762
																		Clrn1	IHC	3.14979e-27	0.486125	0.31	0.02	6.45832e-23												Fstl1	Lateral Prosensory	4.02201e-17	0.331732	0.854	0.704	8.24674e-13			Nav2	LER/Bmp4_1	4.97808e-25	0.291798	0.327
																		Ogdh	IHC	4.09446e-08	0.483136	0.517	0.149	0.000839528												Cd47	Lateral Prosensory	6.17602e-10	0.327584	0.419	0.264	1.26633e-05			Irf2bpl	LER/Bmp4_1	9.01432e-12	0.290446	0.723
																		Srgap1	IHC	3.9851e-11	0.480155	0.586	0.138	8.17104e-07												Snhg6	Lateral Prosensory	4.70594e-08	0.326318	0.378	0.251	0.000964907			Clta	LER/Bmp4_1	2.19459e-15	0.283511	0.86
																		Cxcl14	IHC	2.03283e-245	0.479882	0.31	0.001	4.16812e-241												Cers2	Lateral Prosensory	2.58017e-12	0.325333	0.532	0.34	5.29038e-08			Ldhb	LER/Bmp4_1	2.78268e-22	0.283211	0.979
																		Kif21a	IHC	5.31474e-12	0.473436	0.621	0.145	1.08973e-07												Ccnt2	Lateral Prosensory	6.52158e-10	0.322546	0.367	0.219	1.33719e-05			Cpxm1	LER/Bmp4_1	2.14708e-22	0.280448	0.402
																		Rundc3a	IHC	3.22078e-33	0.473298	0.276	0.013	6.60389e-29												Scg5	Lateral Prosensory	1.18375e-14	0.322226	0.378	0.188	2.42716e-10			Rps6ka1	LER/Bmp4_1	6.59625e-24	0.279489	0.402
																		Tmem173	IHC	8.63136e-95	0.472918	0.345	0.006	1.76977e-90												Pantr1	Lateral Prosensory	9.13403e-10	0.31834	0.506	0.327	1.87284e-05			Tjp2	LER/Bmp4_1	1.15742e-26	0.279187	0.399
																		Mgat5b	IHC	1.19438e-55	0.471091	0.379	0.014	2.44897e-51												Kctd10	Lateral Prosensory	7.36905e-11	0.315919	0.371	0.21	1.51095e-06			2610035D17Rik	LER/Bmp4_1	4.26092e-25	0.279079	0.277
																		Wwc1	IHC	1.18185e-08	0.469688	0.517	0.145	0.000242326												Ppp2r2b	Lateral Prosensory	5.48606e-13	0.313283	0.472	0.267	1.12486e-08			Zfpm1	LER/Bmp4_1	1.4348e-36	0.278182	0.28
																		Fgf20	IHC	2.47818e-14	0.469115	0.345	0.044	5.08127e-10												Clta	Lateral Prosensory	2.4469e-12	0.310537	0.809	0.695	5.01713e-08			Nog	LER/Bmp4_1	2.25934e-24	0.277045	0.262
																		Tbx2	IHC	3.64475e-08	0.460628	0.517	0.143	0.00074732												Mrps6	Lateral Prosensory	6.31837e-09	0.308724	0.356	0.216	0.000129552			Tmem176a	LER/Bmp4_1	2.01e-18	0.276981	0.384
																		Atpaf2	IHC	1.35696e-10	0.460067	0.552	0.129	2.78231e-06												Zwint	Lateral Prosensory	2.74111e-10	0.308211	0.764	0.613	5.62038e-06			Gadd45b	LER/Bmp4_1	3.60365e-17	0.276151	0.369
																		Tmem120b	IHC	1.18629e-12	0.457063	0.379	0.06	2.43238e-08												Ivns1abp	Lateral Prosensory	2.63653e-08	0.307091	0.539	0.402	0.000540594			Ptpru	LER/Bmp4_1	1.66757e-23	0.27076	0.39
																		Camk2n1	IHC	3.96339e-16	0.456357	0.448	0.065	8.12654e-12												Car13	Lateral Prosensory	1.4361e-11	0.306027	0.333	0.172	2.94459e-07			Tspan13	LER/Bmp4_1	1.3376e-13	0.268861	0.774
																		Gm13305	IHC	1.78728e-08	0.45349	0.655	0.203	0.000366463												Calm1	Lateral Prosensory	8.69986e-16	0.305984	0.955	0.9	1.78382e-11			H2afy	LER/Bmp4_1	1.44591e-16	0.268339	0.866
																		Slc8a2	IHC	6.8926e-25	0.452954	0.31	0.022	1.41326e-20												Ndrg2	Lateral Prosensory	4.26896e-11	0.305919	0.704	0.523	8.75307e-07			Gnaz	LER/Bmp4_1	2.2135e-27	0.267963	0.318
																		Tesc	IHC	4.34063e-41	0.451613	0.31	0.013	8.90002e-37												Map2k1	Lateral Prosensory	1.03574e-09	0.305574	0.476	0.314	2.12368e-05			Isl2	LER/Bmp4_1	6.77932e-17	0.266741	0.557
																		Shc2	IHC	1.16241e-13	0.450357	0.448	0.074	2.38342e-09												2410006H16Rik	Lateral Prosensory	1.12742e-11	0.30459	0.779	0.634	2.31165e-07			Tceal8	LER/Bmp4_1	4.57945e-15	0.266284	0.866
																		Lockd	IHC	5.08111e-11	0.449664	0.655	0.164	1.04183e-06												Dusp6	Lateral Prosensory	1.47533e-09	0.301403	0.33	0.187	3.02501e-05			Slc25a4	LER/Bmp4_1	1.54621e-26	0.262925	0.997
																		Snhg15	IHC	1.89405e-08	0.446204	0.379	0.083	0.000388356												Tle1	Lateral Prosensory	2.92764e-11	0.301357	0.476	0.293	6.00284e-07			Tpd52l1	LER/Bmp4_1	1.77556e-21	0.260867	0.458
																		Wdfy1	IHC	8.03678e-09	0.43262	0.586	0.167	0.000164786												Cwc27	Lateral Prosensory	9.24519e-09	0.301233	0.255	0.135	0.000189563			Lgals1	LER/Bmp4_1	7.81651e-15	0.260128	0.661
																		Ntf3	IHC	4.12248e-08	0.431558	0.724	0.238	0.000845273												Stx3	Lateral Prosensory	2.30389e-08	0.300951	0.431	0.292	0.000472389			Krt8	LER/Bmp4_1	2.00924e-19	0.257025	0.917
																		Fsd1l	IHC	2.04181e-18	0.417774	0.414	0.049	4.18652e-14												Phgdh	Lateral Prosensory	7.30208e-09	0.300222	0.749	0.627	0.000149722			Pla2g12a	LER/Bmp4_1	8.72354e-15	0.256179	0.658
																		Nes	IHC	1.33497e-08	0.415067	0.345	0.071	0.000273723												Zfp553	Lateral Prosensory	1.62509e-08	0.298775	0.322	0.189	0.000333208			Nhsl1	LER/Bmp4_1	1.24208e-18	0.255074	0.315
																		Hdac5	IHC	4.25724e-08	0.413212	0.517	0.145	0.000872904												Fbxo32	Lateral Prosensory	1.4713e-08	0.297778	0.367	0.223	0.000301676			Prdx6	LER/Bmp4_1	8.76565e-15	0.25382	0.878
																		Mreg	IHC	5.46403e-68	0.411423	0.379	0.011	1.12034e-63												Hsd17b12	Lateral Prosensory	7.68923e-09	0.296997	0.581	0.431	0.00015766			Bex3	LER/Bmp4_1	1.65375e-17	0.251756	0.943
																		Mtmr11	IHC	1.74698e-08	0.411006	0.345	0.071	0.000358201												Cycs	Lateral Prosensory	1.72114e-10	0.294031	0.783	0.668	3.52902e-06			Fndc3a	LER/Bmp4_1	2.00379e-19	0.251397	0.384
																		Rnd2	IHC	3.24993e-08	0.410196	0.517	0.14	0.000666366												P4ha1	Lateral Prosensory	2.0801e-09	0.285057	0.258	0.133	4.26504e-05			Sh3bgrl3	LER/Bmp4_1	1.19863e-12	0.251032	0.812
																		2010300C02Rik	IHC	7.8647e-17	0.407026	0.414	0.053	1.61258e-12												Yrdc	Lateral Prosensory	1.36182e-09	0.283522	0.637	0.483	2.79227e-05			Hspa8	LER/Bmp4_1	6.59433e-13	0.251011	0.872
																		Nectin1	IHC	2.36724e-15	0.40672	0.448	0.068	4.8538e-11												Kif21a	Lateral Prosensory	5.83657e-11	0.282277	0.281	0.14	1.19673e-06			Ptpre	LER/Bmp4_1	1.11635e-17	0.250993	0.482
																		Fzd9	IHC	2.06778e-11	0.401223	0.448	0.085	4.23978e-07												Tmod1	Lateral Prosensory	4.10654e-08	0.273327	0.581	0.41	0.000842004			Tmx2	LER/Bmp4_1	1.07196e-12	0.250231	0.58
																		Ddx25	IHC	5.66646e-12	0.400402	0.31	0.043	1.16185e-07												Dpp4	Lateral Prosensory	1.13799e-13	0.272515	0.273	0.119	2.33333e-09			Lgals1	LER/Bmp4_2	1.21556e-158	2.45637	0.957
																		Gng8	IHC	1.26286e-60	0.38771	0.276	0.006	2.58937e-56												Bax	Lateral Prosensory	9.46699e-10	0.270286	0.816	0.708	1.94111e-05			Igfbp5	LER/Bmp4_2	2.54261e-128	1.54994	0.953
																		Cnih2	IHC	1.91226e-10	0.387399	0.448	0.092	3.9209e-06												Arrdc4	Lateral Prosensory	3.35798e-09	0.269734	0.33	0.185	6.88519e-05			Gata2	LER/Bmp4_2	1.92918e-164	1.51847	0.918
																		Ssh2	IHC	1.88425e-12	0.387152	0.276	0.034	3.86346e-08												App	Lateral Prosensory	2.2824e-11	0.266414	0.813	0.637	4.67984e-07			Bmp4	LER/Bmp4_2	3.85807e-207	1.35509	0.809
																		Cobl	IHC	5.02013e-17	0.386542	0.414	0.053	1.02933e-12												Tmbim6	Lateral Prosensory	1.20654e-11	0.259446	0.903	0.805	2.47389e-07			Lum	LER/Bmp4_2	3.08756e-103	1.20716	0.992
																		Hrk	IHC	2.67298e-71	0.378495	0.276	0.005	5.48067e-67												9230102O04Rik	Lateral Prosensory	1.25657e-11	0.255028	0.472	0.269	2.57647e-07			Gjb2	LER/Bmp4_2	4.69016e-84	1.07944	0.949
																		Stox1	IHC	4.24948e-32	0.378125	0.414	0.029	8.71313e-28												Ccnd1	Lateral Prosensory	3.2349e-12	0.254108	0.745	0.512	6.63285e-08			C1qtnf12	LER/Bmp4_2	4.90876e-83	1.03469	0.821
																		Fzd4	IHC	1.93866e-11	0.377981	0.345	0.054	3.97503e-07												Eef1g	Lateral Prosensory	3.48143e-22	0.252462	0.996	0.986	7.13833e-18			Sostdc1	LER/Bmp4_2	1.28096e-133	0.970328	0.502
																		Atp8a1	IHC	4.61016e-11	0.374758	0.31	0.047	9.45268e-07												Ddx5	Lateral Prosensory	2.12887e-13	0.251779	0.974	0.953	4.36503e-09			Lmx1a	LER/Bmp4_2	4.82446e-106	0.910789	0.611
																		Dpf3	IHC	4.73631e-13	0.3723	0.31	0.04	9.71132e-09																					Hs3st1	LER/Bmp4_2	2.5296e-97	0.905876	0.72
																		Parp6	IHC	3.85219e-08	0.371551	0.276	0.05	0.000789853																					Itm2b	LER/Bmp4_2	5.18591e-67	0.888253	0.984
																		Svil	IHC	5.38435e-13	0.369441	0.379	0.057	1.10401e-08																					Col9a1	LER/Bmp4_2	1.38278e-70	0.886183	0.969
																		Neto2	IHC	8.72007e-11	0.369411	0.345	0.058	1.78796e-06																					App	LER/Bmp4_2	6.06211e-71	0.858111	0.953
																		Pdlim1	IHC	4.08336e-26	0.366084	0.345	0.025	8.37252e-22																					Sparc	LER/Bmp4_2	3.07248e-77	0.817316	0.992
																		Grtp1	IHC	7.36253e-09	0.365536	0.379	0.08	0.000150961																					Sgk1	LER/Bmp4_2	4.80225e-62	0.816018	0.595
																		Sema5b	IHC	2.32142e-13	0.360624	0.379	0.056	4.75984e-09																					Prss23	LER/Bmp4_2	3.93301e-68	0.80775	0.506
																		Nefl	IHC	1.72689e-125	0.358178	0.276	0.002	3.54081e-121																					Car2	LER/Bmp4_2	1.19655e-45	0.806633	0.739
																		Usp20	IHC	1.74505e-10	0.344971	0.379	0.069	3.57805e-06																					Cnmd	LER/Bmp4_2	1.5982e-82	0.792693	1
																		Lonrf1	IHC	7.51459e-12	0.343925	0.345	0.052	1.54079e-07																					Id3	LER/Bmp4_2	2.79804e-62	0.757814	0.977
																		Zmat4	IHC	1.72364e-09	0.330125	0.345	0.063	3.53416e-05																					Anxa2	LER/Bmp4_2	4.38709e-50	0.729324	0.872
																		Prkaa2	IHC	2.3044e-16	0.326789	0.345	0.039	4.72495e-12																					Fgfr2	LER/Bmp4_2	2.57319e-88	0.725822	0.498
																		Crybb3	IHC	1.79671e-08	0.325932	0.379	0.083	0.000368397																					Clu	LER/Bmp4_2	9.48576e-62	0.709977	1
																		Grk2	IHC	1.9115e-08	0.325535	0.31	0.06	0.000391935																					Gata3	LER/Bmp4_2	3.57752e-51	0.701204	0.86
																		Ahi1	IHC	2.73024e-13	0.322076	0.517	0.094	5.59808e-09																					Id1	LER/Bmp4_2	6.87138e-44	0.689883	0.844
																		Nhlh1	IHC	5.61193e-148	0.320723	0.276	0.002	1.15067e-143																					Adgra3	LER/Bmp4_2	4.39599e-39	0.685697	0.739
																		Zfp667	IHC	4.34016e-10	0.316705	0.379	0.07	8.89906e-06																					Fst	LER/Bmp4_2	5.04187e-50	0.684257	0.607
																		B4galt5	IHC	3.76361e-12	0.315827	0.31	0.043	7.71691e-08																					Zfp36l2	LER/Bmp4_2	2.82807e-61	0.682491	0.599
																		1810041L15Rik	IHC	3.73037e-26	0.307116	0.276	0.016	7.64874e-22																					Efna1	LER/Bmp4_2	2.64142e-57	0.681799	0.665
																		Sall1	IHC	7.28437e-11	0.304399	0.448	0.088	1.49359e-06																					Chchd10	LER/Bmp4_2	2.7089e-44	0.675946	0.712
																		Cep152	IHC	2.01971e-23	0.299059	0.31	0.023	4.14122e-19																					Lmna	LER/Bmp4_2	3.70357e-37	0.670359	0.607
																		Adgrv1	IHC	8.96195e-15	0.297431	0.31	0.035	1.83756e-10																					Ruvbl1	LER/Bmp4_2	4.75702e-36	0.632695	0.739
																		Garem1	IHC	1.13324e-13	0.28583	0.31	0.038	2.3236e-09																					Sfrp1	LER/Bmp4_2	4.38585e-56	0.629865	0.988
																		Jag1	IHC	1.82475e-08	0.284992	0.31	0.058	0.000374146																					Khdrbs2	LER/Bmp4_2	6.82934e-175	0.626348	0.253
																		Cln6	IHC	5.28785e-09	0.282872	0.31	0.055	0.000108422																					Plscr2	LER/Bmp4_2	4.60068e-87	0.622136	0.37
																		Slc35e4	IHC	7.27047e-09	0.281012	0.276	0.046	0.000149074																					Krt8	LER/Bmp4_2	1.02209e-39	0.618221	0.946
																		E130006D01Rik	IHC	1.38226e-25	0.279933	0.276	0.016	2.83419e-21																					Galnt7	LER/Bmp4_2	4.86658e-45	0.617257	0.467
																		Phf21b	IHC	2.665e-23	0.278446	0.276	0.018	5.46432e-19																					Fbn2	LER/Bmp4_2	5.29065e-35	0.61161	0.607
																		Sh3gl3	IHC	3.68017e-16	0.27765	0.276	0.026	7.54582e-12																					Eno3	LER/Bmp4_2	2.32763e-61	0.592455	0.49
																		Neurl1a	IHC	2.27741e-17	0.26773	0.31	0.03	4.6696e-13																					Sfn	LER/Bmp4_2	1.89821e-54	0.57824	0.366
																		Tex9	IHC	1.17961e-08	0.267427	0.448	0.103	0.000241868																					Atp6v0e	LER/Bmp4_2	8.87757e-36	0.549141	0.907
																		Sntb1	IHC	3.95029e-20	0.267168	0.276	0.021	8.09967e-16																					Car13	LER/Bmp4_2	1.22117e-47	0.546235	0.521
																		Morc3	IHC	3.14987e-08	0.265209	0.379	0.082	0.000645849																					Rfk	LER/Bmp4_2	1.62562e-30	0.536714	0.712
																		Bcas3	IHC	2.3822e-09	0.264939	0.379	0.074	4.88447e-05																					BC006965	LER/Bmp4_2	8.05642e-37	0.534941	0.868
																		Tprn	IHC	1.08088e-15	0.261493	0.276	0.027	2.21623e-11																					H19	LER/Bmp4_2	2.03122e-30	0.531758	0.805
																		Trim62	IHC	4.80196e-11	0.261068	0.345	0.054	9.84593e-07																					Cntfr	LER/Bmp4_2	4.38343e-83	0.53019	0.366
																																													Hmgcs2	LER/Bmp4_2	1.24708e-53	0.509529	0.405
																																													Plet1	LER/Bmp4_2	8.91857e-33	0.507636	0.568
																																													Gadd45g	LER/Bmp4_2	1.39592e-26	0.505745	0.708
																																													Otogl	LER/Bmp4_2	5.16623e-42	0.499887	0.455
																																													Zbtb20	LER/Bmp4_2	1.57091e-29	0.497879	0.848
																																													Gjb6	LER/Bmp4_2	2.12111e-59	0.495097	0.307
																																													Ccdc148	LER/Bmp4_2	7.9622e-44	0.476464	0.416
																																													Ppp1r12a	LER/Bmp4_2	1.52799e-17	0.472612	0.595
																																													Atp1a1	LER/Bmp4_2	4.92435e-28	0.468608	0.903
																																													Id4	LER/Bmp4_2	3.00716e-25	0.468357	0.728
																																													Irx3	LER/Bmp4_2	4.74568e-22	0.463546	0.895
																																													Sdc2	LER/Bmp4_2	1.0527e-25	0.457319	0.615
																																													Slc26a4	LER/Bmp4_2	3.14106e-78	0.454433	0.268
																																													Tbx3	LER/Bmp4_2	5.7972e-40	0.453323	0.292
																																													Gm26917	LER/Bmp4_2	1.93995e-17	0.449021	0.424
																																													Fam184b	LER/Bmp4_2	1.78888e-56	0.438602	0.304
																																													Cd63	LER/Bmp4_2	1.23214e-35	0.432292	0.992
																																													Cdo1	LER/Bmp4_2	6.33424e-22	0.431689	0.805
																																													Edn1	LER/Bmp4_2	2.24871e-70	0.429796	0.288
																																													Gas1	LER/Bmp4_2	1.21112e-19	0.429756	0.844
																																													Rcn1	LER/Bmp4_2	4.76904e-26	0.429058	0.922
																																													Klhdc8b	LER/Bmp4_2	9.17358e-28	0.425692	0.447
																																													Tacstd2	LER/Bmp4_2	6.50325e-16	0.41597	0.584
																																													Id2	LER/Bmp4_2	2.81145e-28	0.415353	0.977
																																													Rasl11b	LER/Bmp4_2	2.23835e-17	0.413495	0.588
																																													Cpz	LER/Bmp4_2	2.42096e-33	0.413358	0.451
																																													Hdac6	LER/Bmp4_2	1.90828e-33	0.41129	0.377
																																													Ahnak	LER/Bmp4_2	3.09727e-54	0.409441	0.331
																																													Mest	LER/Bmp4_2	4.84785e-10	0.406076	0.603
																																													Igfbp4	LER/Bmp4_2	3.47972e-24	0.40013	0.409
																																													Igf2	LER/Bmp4_2	1.68908e-18	0.395165	0.549
																																													Capns1	LER/Bmp4_2	2.75335e-15	0.394679	0.79
																																													Egf	LER/Bmp4_2	1.91795e-75	0.393416	0.276
																																													Rbpms	LER/Bmp4_2	6.76087e-49	0.393153	0.339
																																													Smad7	LER/Bmp4_2	1.43792e-27	0.39272	0.393
																																													Galk1	LER/Bmp4_2	1.78866e-16	0.39219	0.693
																																													Tgif1	LER/Bmp4_2	2.53437e-18	0.390703	0.696
																																													Tpm1	LER/Bmp4_2	9.57351e-16	0.384605	0.716
																																													Egr1	LER/Bmp4_2	1.11331e-17	0.383862	0.471
																																													Vim	LER/Bmp4_2	1.6637e-21	0.382448	0.93
																																													Kirrel3	LER/Bmp4_2	6.64529e-32	0.381319	0.342
																																													Atp2c1	LER/Bmp4_2	9.2872e-16	0.37389	0.677
																																													Tceal8	LER/Bmp4_2	8.09583e-16	0.367891	0.918
																																													Gadd45b	LER/Bmp4_2	6.1823e-15	0.359022	0.377
																																													Fos	LER/Bmp4_2	7.189e-12	0.358178	0.716
																																													Fbln7	LER/Bmp4_2	4.10679e-44	0.357909	0.3
																																													Acot1	LER/Bmp4_2	3.26521e-12	0.357743	0.747
																																													Wls	LER/Bmp4_2	7.77517e-17	0.351625	0.545
																																													Vmp1	LER/Bmp4_2	6.88932e-16	0.34858	0.708
																																													Aprt	LER/Bmp4_2	3.04649e-16	0.348305	0.79
																																													Arid1b	LER/Bmp4_2	5.79357e-20	0.347386	0.354
																																													Anxa5	LER/Bmp4_2	2.60945e-16	0.346145	0.852
																																													Mmp14	LER/Bmp4_2	9.55144e-17	0.345398	0.696
																																													Spock2	LER/Bmp4_2	1.83209e-38	0.342093	0.327
																																													Spats2l	LER/Bmp4_2	1.95892e-18	0.340549	0.459
																																													Dld	LER/Bmp4_2	3.32274e-17	0.339538	0.607
																																													Ppic	LER/Bmp4_2	9.0494e-16	0.339473	0.591
																																													E330013P04Rik	LER/Bmp4_2	7.38716e-24	0.33876	0.296
																																													Unc5b	LER/Bmp4_2	6.6585e-22	0.338674	0.362
																																													Card19	LER/Bmp4_2	3.64422e-13	0.336513	0.673
																																													Lmo3	LER/Bmp4_2	4.57402e-44	0.335865	0.296
																																													Cyth2	LER/Bmp4_2	1.11458e-14	0.335439	0.716
																																													Acaa2	LER/Bmp4_2	1.17302e-13	0.329195	0.642
																																													Dap	LER/Bmp4_2	1.03737e-14	0.327538	0.619
																																													Nebl	LER/Bmp4_2	7.76283e-37	0.324859	0.284
																																													Krt18	LER/Bmp4_2	4.9074e-13	0.323106	0.973
																																													Cdh11	LER/Bmp4_2	3.38901e-15	0.322642	0.42
																																													Tmem214	LER/Bmp4_2	2.9861e-19	0.321708	0.482
																																													Gm42418	LER/Bmp4_2	8.58762e-13	0.319725	0.521
																																													1810011O10Rik	LER/Bmp4_2	1.55261e-12	0.318136	0.541
																																													Col9a3	LER/Bmp4_2	3.81988e-15	0.313871	0.907
																																													Rbms3	LER/Bmp4_2	5.85287e-18	0.313092	0.323
																																													Gpsm1	LER/Bmp4_2	3.69977e-14	0.312869	0.412
																																													Hspg2	LER/Bmp4_2	7.60355e-21	0.312347	0.3
																																													Crnde	LER/Bmp4_2	3.87974e-14	0.310599	0.467
																																													Fundc2	LER/Bmp4_2	3.29199e-23	0.309719	0.319
																																													Nog	LER/Bmp4_2	4.2831e-20	0.308009	0.265
																																													Cldn6	LER/Bmp4_2	9.94828e-16	0.307557	0.942
																																													Btg1	LER/Bmp4_2	9.47698e-15	0.303709	0.895
																																													Serpine2	LER/Bmp4_2	6.20193e-21	0.303232	0.432
																																													Slco3a1	LER/Bmp4_2	1.64378e-29	0.302645	0.261
																																													Fscn1	LER/Bmp4_2	1.87133e-22	0.301434	0.49
																																													Itga6	LER/Bmp4_2	1.0491e-13	0.300252	0.354
																																													Hmgn3	LER/Bmp4_2	1.70735e-16	0.299805	0.576
																																													Rnd2	LER/Bmp4_2	1.79286e-16	0.298315	0.319
																																													S100a1	LER/Bmp4_2	1.20129e-27	0.296114	0.654
																																													Txndc15	LER/Bmp4_2	3.23908e-14	0.295969	0.673
																																													Gpx8	LER/Bmp4_2	5.41684e-09	0.293032	0.72
																																													Uchl1	LER/Bmp4_2	3.13268e-14	0.292466	0.7
																																													Epb41l5	LER/Bmp4_2	1.03445e-15	0.292294	0.401
																																													Arid5b	LER/Bmp4_2	1.26161e-12	0.29101	0.381
																																													Rbbp7	LER/Bmp4_2	4.13524e-11	0.290378	0.724
																																													Sh3glb2	LER/Bmp4_2	2.84193e-14	0.288712	0.576
																																													Pla2g12a	LER/Bmp4_2	1.20228e-10	0.288508	0.634
																																													Lgmn	LER/Bmp4_2	1.85216e-13	0.285015	0.498
																																													Ubash3b	LER/Bmp4_2	1.46541e-14	0.284498	0.549
																																													Hbegf	LER/Bmp4_2	1.49932e-16	0.284426	0.304
																																													Sh3bp1	LER/Bmp4_2	1.67478e-13	0.283134	0.525
																																													Sgsm3	LER/Bmp4_2	4.40073e-16	0.282974	0.362
																																													Fam204a	LER/Bmp4_2	7.51902e-13	0.281086	0.743
																																													Casp6	LER/Bmp4_2	6.07169e-13	0.280525	0.615
																																													Sh3glb1	LER/Bmp4_2	3.78533e-12	0.280368	0.549
																																													Ctsl	LER/Bmp4_2	8.41422e-14	0.280199	0.568
																																													Nhsl1	LER/Bmp4_2	1.50624e-19	0.279539	0.342
																																													Rgs6	LER/Bmp4_2	4.87309e-24	0.276327	0.276
																																													Serpinf1	LER/Bmp4_2	1.7596e-12	0.275715	0.389
																																													Tmem205	LER/Bmp4_2	3.31486e-11	0.27433	0.405
																																													Arl4c	LER/Bmp4_2	3.06318e-13	0.273643	0.661
																																													Tmem176b	LER/Bmp4_2	9.33474e-13	0.27261	0.7
																																													Sar1b	LER/Bmp4_2	1.27078e-08	0.272186	0.65
																																													Morf4l2	LER/Bmp4_2	7.57472e-13	0.271874	0.903
																																													Calml4	LER/Bmp4_2	2.57236e-12	0.268993	0.77
																																													Sh3bgrl3	LER/Bmp4_2	1.33288e-10	0.267804	0.798
																																													Ptprk	LER/Bmp4_2	6.87001e-15	0.267426	0.339
																																													Metrnl	LER/Bmp4_2	9.25662e-11	0.265748	0.599
																																													Ddt	LER/Bmp4_2	2.0253e-11	0.265319	0.541
																																													Babam2	LER/Bmp4_2	6.98909e-12	0.264243	0.35
																																													Tmc4	LER/Bmp4_2	3.81495e-17	0.264049	0.261
																																													Hacd2	LER/Bmp4_2	3.01539e-11	0.263516	0.428
																																													Rflnb	LER/Bmp4_2	8.72746e-14	0.262576	0.335
																																													Cd9	LER/Bmp4_2	4.67986e-10	0.262456	0.852
																																													Cthrc1	LER/Bmp4_2	1.79469e-13	0.259885	0.268
																																													Sox4	LER/Bmp4_2	4.16036e-09	0.259504	0.825
																																													Pkp4	LER/Bmp4_2	1.463e-09	0.259473	0.58
																																													Itm2c	LER/Bmp4_2	1.17673e-10	0.255993	0.634
																																													Cd63-ps	LER/Bmp4_2	7.83127e-15	0.255093	0.339
																																													Slc44a3	LER/Bmp4_2	9.06896e-18	0.25314	0.265
																																													Itgb1	LER/Bmp4_2	2.36017e-09	0.252824	0.611
																																													Rorc	LER/Bmp4_2	1.45831e-17	0.25227	0.257
																																													Laptm4a	LER/Bmp4_2	2.92125e-09	0.251932	0.84
																																													Scamp3	LER/Bmp4_2	2.10894e-11	0.251558	0.397
																																													Tmx2	LER/Bmp4_2	1.63267e-12	0.250123	0.607
[truncated: 51 more columns]

## Sheet: E16
E16
	Cluster ID		og fold-chage of the average expression between the two groups. Positive values indicate that the gene is more highly expressed in the first group.	The percentage of cells where the gene is detected in the first group	The percentage of cells where the gene is detected in the second group	Adjusted p-value, based on bonferroni correction using all genes in the dataset.
gene	cluster	p_val	avg_logFC	pct.1	pct.2	p_val_adj			gene	cluster	p_val	avg_logFC	pct.1	pct.2	p_val_adj			gene	cluster	p_val	avg_logFC	pct.1	pct.2	p_val_adj			gene	cluster	p_val	avg_logFC	pct.1	pct.2	p_val_adj			gene	cluster	p_val	avg_logFC	pct.1	pct.2	p_val_adj			gene	cluster	p_val	avg_logFC	pct.1
Ccer2	OHC	0	2.98303	1	0.102	0			Crabp1	KO	0	1.85774	0.739	0.158	0			Pmch	Hensen	0	2.34337	0.64	0.009	0			Pvalb	IHC	0	2.77045	0.975	0.047	0			Cdkn1c	Interdental	3.38399e-291	2.2288	0.986	0.638	7.32126e-287			Npy	IPC	0	3.50429	0.943
Selenom	OHC	4.04031e-305	2.75595	1	0.262	8.74121e-301			Epyc	KO	0	1.54057	0.938	0.467	0			Fabp7	Hensen	3.20064e-241	1.78749	0.697	0.03	6.92458e-237			Ccer2	IHC	1.44425e-189	2.5687	1	0.125	3.12463e-185			Smoc2	Interdental	0	1.98261	0.955	0.247	0			Gm45645	IPC	0	2.21303	0.689
Pcp4	OHC	0	2.68522	0.994	0.138	0			Calb1	KO	0	1.50208	0.865	0.289	0			Kazald1	Hensen	2.75423e-108	1.59752	0.798	0.101	5.95877e-104			Acbd7	IHC	0	2.5256	0.983	0.052	0			H19	Interdental	0	1.72748	0.925	0.311	0			Tectb	IPC	7.40925e-98	1.77057	0.953
Lhfpl5	OHC	0	2.49688	0.944	0.032	0			Slc12a2	KO	1.53356e-200	0.87836	0.567	0.256	3.31786e-196			Gata2	Hensen	1.54188e-86	1.52148	0.82	0.128	3.33585e-82			Fgf8	IHC	0	2.41353	0.949	0.006	0			Otoa	Interdental	0	1.70201	0.688	0.038	0			Fam159b	IPC	8.36961e-106	1.6723	0.604
Pou4f3	OHC	0	2.38375	0.913	0.042	0			Adgrg2	KO	2.16504e-182	0.815732	0.396	0.124	4.68407e-178			Fam159b	Hensen	5.67728e-99	1.46846	0.64	0.064	1.22828e-94			Ccl21a	IHC	0	2.41092	0.864	0.036	0			Tpm2	Interdental	0	1.55236	0.628	0.035	0			S100b	IPC	1.85774e-163	1.57388	0.679
Cib2	OHC	0	2.34735	0.966	0.147	0			Upp1	KO	2.68635e-178	0.781645	0.308	0.071	5.81191e-174			Olfml3	Hensen	1.20381e-72	1.45204	0.742	0.124	2.60444e-68			Smpx	IHC	0	2.39055	0.975	0.056	0			1500015O10Rik	Interdental	8.83686e-191	1.30036	0.971	0.588	1.91186e-186			Ngfr	IPC	0	1.56661	0.736
Evl	OHC	0	2.23754	0.975	0.207	0			Dcn	KO	6.62288e-210	0.720687	0.804	0.491	1.43286e-205			Serpine2	Hensen	1.33605e-62	1.43123	0.652	0.107	2.89054e-58			Cib2	IHC	4.79907e-151	2.19477	0.992	0.168	1.03828e-146			Ptgds	Interdental	9.49294e-275	1.22615	0.706	0.133	2.0538e-270			Cryab	IPC	4.67282e-54	1.45308	1
Lmo1	OHC	0	2.17983	0.957	0.108	0			Bcl2	KO	2.73822e-158	0.706483	0.622	0.353	5.92414e-154			Nupr1	Hensen	2.71938e-208	1.40635	0.539	0.02	5.88338e-204			Selenom	IHC	3.64584e-104	2.19224	1	0.281	7.88778e-100			Krt19	Interdental	5.68895e-167	1.05906	0.603	0.148	1.2308e-162			Mdm1	IPC	3.37798e-137	1.35944	0.698
Pvalb	OHC	0	2.17067	0.817	0.029	0			Pcolce2	KO	1.00114e-129	0.641381	0.469	0.215	2.16596e-125			Egfl6	Hensen	1.10964e-247	1.38344	0.596	0.02	2.4007e-243			Pcp4	IHC	3.66309e-149	2.11604	1	0.16	7.92509e-145			Rgcc	Interdental	8.52845e-138	1.01587	0.925	0.533	1.84513e-133			Emid1	IPC	6.23381e-107	1.35369	0.83
Grxcr1	OHC	0	2.1536	0.836	0.03	0			Twf1	KO	2.55142e-105	0.599198	0.519	0.308	5.51999e-101			Rgs4	Hensen	2.92473e-190	1.3748	0.461	0.016	6.32764e-186			Grxcr1	IHC	0	2.06736	0.941	0.049	0			Gsn	Interdental	2.01698e-136	0.991819	0.849	0.402	4.36374e-132			Fgfr3	IPC	2.02194e-108	1.22612	0.651
Atoh1	OHC	0	2.11568	0.851	0.041	0			Kdsr	KO	5.96859e-87	0.562283	0.397	0.21	1.2913e-82			Agr3	Hensen	3.4074e-86	1.36779	0.663	0.081	7.37191e-82			Evl	IHC	9.02436e-114	2.02473	0.975	0.227	1.95242e-109			Mia	Interdental	4.03236e-176	0.952969	0.998	0.824	8.72402e-172			Skp1a	IPC	1.02406e-47	1.15745	0.991
Grp	OHC	0	2.09905	0.814	0.03	0			Lum	KO	1.99927e-197	0.54192	0.933	0.661	4.32542e-193			Syt6	Hensen	3.28911e-252	1.30039	0.506	0.013	7.11598e-248			Pou4f3	IHC	8.26367e-279	2.00094	0.949	0.065	1.78784e-274			Foxq1	Interdental	4.42785e-241	0.884687	0.303	0.02	9.57964e-237			Ppp1r2	IPC	1.0481e-39	1.11367	0.868
Hes6	OHC	2.81015e-298	2.07236	0.963	0.208	6.07976e-294			Oat	KO	3.79495e-90	0.52395	0.59	0.399	8.21037e-86			Pcdh17	Hensen	8.3521e-117	1.25705	0.663	0.059	1.80698e-112			Lmo1	IHC	1.13067e-167	1.98816	0.966	0.13	2.44621e-163			Matn1	Interdental	3.8376e-165	0.871697	0.32	0.039	8.30265e-161			Ramp3	IPC	1.04584e-120	1.08991	0.594
Psph	OHC	9.96028e-265	2.07107	0.972	0.265	2.15491e-260			Cadm1	KO	2.69729e-99	0.516911	0.632	0.424	5.8356e-95			Itih5	Hensen	5.05225e-53	1.21412	0.753	0.166	1.09305e-48			Lhfpl5	IHC	3.00712e-285	1.85973	0.907	0.056	6.5059e-281			Pdgfc	Interdental	4.95326e-120	0.869829	0.668	0.236	1.07164e-115			Ptprz1	IPC	1.02185e-91	1.08851	0.462
Gng8	OHC	0	1.95663	0.814	0.031	0			Efhd1	KO	2.37993e-95	0.512984	0.574	0.356	5.14898e-91			Atox1	Hensen	6.10304e-39	1.17386	0.989	0.743	1.32039e-34			S100a1	IHC	1.38858e-87	1.85243	1	0.349	3.0042e-83			Tmprss4	Interdental	0	0.84583	0.278	0.005	0			Phlda1	IPC	2.73479e-35	1.08113	0.755
Acbd7	OHC	0	1.89793	0.796	0.035	0			Muc15	KO	4.94697e-72	0.493404	0.378	0.207	1.07028e-67			Pla2g12a	Hensen	8.12434e-49	1.1556	0.899	0.287	1.7577e-44			Tnc	IHC	3.23497e-214	1.80286	0.856	0.074	6.99886e-210			Wfdc2	Interdental	2.97887e-120	0.843711	0.914	0.537	6.44479e-116			Crym	IPC	1.0909e-40	1.0793	0.811
Myo6	OHC	0	1.79406	0.864	0.125	0			Cdh4	KO	2.6582e-54	0.469315	0.314	0.174	5.75102e-50			Fst	Hensen	6.16563e-80	1.10691	0.674	0.085	1.33393e-75			Dlk2	IHC	5.38057e-265	1.79846	0.788	0.046	1.16409e-260			Fxyd6	Interdental	1.37891e-142	0.826562	0.422	0.081	2.98327e-138			Rcn1	IPC	8.22341e-45	1.07121	0.991
Ccl21a	OHC	0	1.76095	0.721	0.02	0			Col9a3	KO	6.3265e-115	0.463885	0.85	0.691	1.36874e-110			Bcl11a	Hensen	2.69324e-74	1.10436	0.629	0.082	5.82682e-70			Rprm	IHC	3.35109e-134	1.79124	0.949	0.156	7.25008e-130			Nfib	Interdental	2.55374e-94	0.804783	0.731	0.367	5.52501e-90			Fzd9	IPC	1.09262e-56	1.06297	0.575
Gm2694	OHC	0	1.74775	0.759	0.03	0			1500015O10Rik	KO	1.38468e-199	0.455165	0.883	0.493	2.99576e-195			Zbtb20	Hensen	5.20041e-30	1.08294	0.91	0.455	1.12511e-25			Gng8	IHC	7.49169e-284	1.78122	0.856	0.051	1.62083e-279			Crlf1	Interdental	1.7195e-195	0.778476	0.341	0.036	3.72015e-191			Uchl1	IPC	3.53962e-37	1.03695	0.915
Calm1	OHC	1.48962e-185	1.74733	1	0.781	3.2228e-181			Rpl22l1	KO	3.3384e-178	0.443533	0.969	0.944	7.22263e-174			Fbn2	Hensen	2.23151e-37	1.07764	0.719	0.195	4.82787e-33			Mlf1	IHC	2.36131e-192	1.75161	0.754	0.063	5.10869e-188			Ptn	Interdental	6.44579e-144	0.772233	0.996	0.817	1.39455e-139			Cep41	IPC	4.1704e-117	1.02836	0.5
Nnat	OHC	4.01647e-143	1.71179	0.957	0.585	8.68963e-139			Cd24a	KO	1.28256e-200	0.442087	0.988	0.934	2.77482e-196			Rfk	Hensen	1.40572e-34	1.0727	0.775	0.255	3.04127e-30			Nefl	IHC	0	1.74835	0.669	0.013	0			Pla2r1	Interdental	3.69435e-133	0.767731	0.302	0.044	7.99274e-129			Fkbp1a	IPC	1.83475e-37	0.993789	0.962
S100a13	OHC	3.84179e-296	1.69628	0.827	0.122	8.31172e-292			Ebf1	KO	4.82942e-131	0.429218	0.937	0.734	1.04485e-126			Fkbp1a	Hensen	1.28863e-32	1.0593	0.944	0.66	2.78796e-28			Gm30191	IHC	3.80872e-203	1.72912	0.915	0.089	8.24016e-199			Igf2	Interdental	2.26792e-98	0.760065	0.569	0.2	4.90664e-94			Socs2	IPC	2.67221e-33	0.895917	0.858
Rprm	OHC	9.12149e-270	1.67307	0.842	0.139	1.97343e-265			Basp1	KO	3.84697e-52	0.41667	0.376	0.23	8.32292e-48			Id4	Hensen	5.52024e-29	1.04696	0.843	0.348	1.1943e-24			Myo6	IHC	2.43176e-127	1.70515	0.898	0.143	5.26111e-123			Man1c1	Interdental	5.25741e-262	0.759344	0.28	0.013	1.13744e-257			Npnt	IPC	9.24272e-55	0.887684	0.396
Tmem255b	OHC	0	1.64796	0.672	0.028	0			Auts2	KO	2.34436e-43	0.415163	0.476	0.358	5.07203e-39			Uchl1	Hensen	5.27041e-29	0.992973	0.888	0.403	1.14025e-24			Lrrc73	IHC	2.10058e-210	1.60456	0.788	0.06	4.54461e-206			Svopl	Interdental	2.25944e-291	0.750583	0.294	0.012	4.8883e-287			Smagp	IPC	6.17824e-189	0.877093	0.358
Gm30191	OHC	0	1.60465	0.74	0.074	0			Crip2	KO	9.27421e-107	0.409154	0.829	0.641	2.00648e-102			Il33	Hensen	4.55853e-38	0.980178	0.258	0.027	9.86237e-34			S100a13	IHC	1.01052e-114	1.59017	0.856	0.14	2.18626e-110			Cldn3	Interdental	2.72723e-88	0.747771	0.903	0.608	5.90036e-84			Lockd	IPC	2.18824e-31	0.87106	0.557
Rasd2	OHC	0	1.5912	0.681	0.031	0			Clic6	KO	2.71519e-47	0.409104	0.325	0.188	5.87431e-43			Fxyd7	Hensen	3.02126e-129	0.895024	0.348	0.013	6.5365e-125			Nefm	IHC	0	1.58821	0.712	0.021	0			Mettl9	Interdental	7.41243e-84	0.745498	0.777	0.421	1.60368e-79			Vstm2b	IPC	1.21342e-59	0.866548	0.453
Anxa4	OHC	0	1.57947	0.721	0.072	0			Sparcl1	KO	3.06472e-99	0.400801	0.646	0.392	6.63053e-95			Aqp11	Hensen	2.2294e-30	0.894672	0.618	0.167	4.8233e-26			Tmem255b	IHC	1.77801e-282	1.58532	0.797	0.043	3.84673e-278			Fbp2	Interdental	4.45279e-178	0.742629	0.298	0.03	9.63361e-174			Ppp2r2b	IPC	3.53762e-49	0.860536	0.566
Dlk2	OHC	0	1.53921	0.669	0.031	0			Col27a1	KO	4.6115e-38	0.39412	0.391	0.269	9.97698e-34			Lockd	Hensen	8.41684e-28	0.883163	0.562	0.146	1.82098e-23			Calm1	IHC	4.93704e-66	1.55092	1	0.787	1.06813e-61			Cited4	Interdental	9.94864e-152	0.736379	0.309	0.04	2.15239e-147			Pcp4	IPC	6.81833e-80	0.850855	0.906
Defb25	OHC	0	1.52389	0.678	0.021	0			Fam107a	KO	1.22906e-41	0.387789	0.343	0.216	2.65908e-37			Tulp2	Hensen	4.07793e-111	0.876296	0.438	0.026	8.8226e-107			Ppp1r27	IHC	0	1.5474	0.686	0.017	0			Smtnl2	Interdental	1.3492e-85	0.721222	0.483	0.16	2.91899e-81			Etv4	IPC	8.97938e-135	0.842656	0.396
Lrrc73	OHC	0	1.50472	0.663	0.046	0			Hmgb1	KO	5.60038e-73	0.384692	0.755	0.643	1.21164e-68			App	Hensen	8.50874e-23	0.874989	0.876	0.482	1.84087e-18			Atoh1	IHC	1.78347e-169	1.54689	0.737	0.064	3.85853e-165			Ly6e	Interdental	2.64809e-82	0.719344	0.346	0.09	5.72914e-78			Lor	IPC	5.64449e-43	0.83841	0.462
Smpx	OHC	0	1.49766	0.638	0.046	0			Irx3	KO	3.87974e-53	0.384183	0.628	0.502	8.39382e-49			Rassf9	Hensen	1.81061e-21	0.836657	0.461	0.127	3.91726e-17			Grp	IHC	4.02737e-199	1.46156	0.729	0.052	8.71321e-195			Crip2	Interdental	5.25797e-98	0.71126	0.939	0.682	1.13756e-93			Lrba	IPC	2.11781e-28	0.827106	0.34
Espn	OHC	1.06454e-232	1.43197	0.737	0.121	2.30314e-228			Scara3	KO	8.35456e-43	0.382584	0.325	0.196	1.80751e-38			Tmsb4x	Hensen	3.3602e-30	0.833773	1	0.91	7.2698e-26			Gpx2	IHC	8.55669e-125	1.41866	0.602	0.059	1.85124e-120			Dapk2	Interdental	1.90999e-130	0.701691	0.314	0.049	4.13227e-126			Gm13782	IPC	1.28671e-278	0.814006	0.34
Tpm1	OHC	8.7265e-159	1.35716	0.926	0.353	1.88798e-154			Tns3	KO	1.41549e-46	0.379532	0.315	0.18	3.06241e-42			1810011O10Rik	Hensen	7.54581e-27	0.823406	0.551	0.147	1.63254e-22			Insc	IHC	0	1.4145	0.636	0.02	0			Tspan8	Interdental	2.42394e-58	0.686484	0.4	0.144	5.2442e-54			Plpp3	IPC	2.48962e-31	0.795281	0.491
Tmem107	OHC	5.00235e-195	1.31098	0.65	0.106	1.08226e-190			Cacnb3	KO	3.97002e-33	0.370408	0.29	0.185	8.58914e-29			Bmp4	Hensen	4.90005e-68	0.816023	0.596	0.074	1.06013e-63			Rasd2	IHC	2.10439e-216	1.39595	0.729	0.047	4.55284e-212			Ifi30	Interdental	1.46458e-127	0.679968	0.257	0.033	3.16862e-123			Tmem159	IPC	4.76643e-20	0.786904	0.604
Pcp4l1	OHC	0	1.3077	0.594	0.042	0			Asap1	KO	1.99691e-31	0.369733	0.356	0.248	4.32031e-27			Cobl	Hensen	3.73062e-27	0.7986	0.337	0.06	8.07119e-23			Miat	IHC	3.23502e-177	1.39363	0.627	0.044	6.99897e-173			Nkd1	Interdental	1.83381e-70	0.675467	0.494	0.187	3.96744e-66			2810006K23Rik	IPC	7.97636e-56	0.773329	0.321
Dctn3	OHC	5.81455e-120	1.30454	0.904	0.433	1.25798e-115			Crabp2	KO	2.10935e-47	0.364686	0.667	0.551	4.56358e-43			Sdf2l1	Hensen	5.44596e-14	0.766928	0.719	0.372	1.17823e-09			Dynlrb2	IHC	4.87744e-260	1.39218	0.585	0.024	1.05523e-255			Pdlim2	Interdental	2.24668e-111	0.670838	0.305	0.053	4.8607e-107			Ninj1	IPC	3.50769e-27	0.759624	0.783
Mgst3	OHC	9.20504e-140	1.28267	0.963	0.492	1.99151e-135			Hint1	KO	1.37893e-69	0.363043	0.763	0.604	2.98332e-65			Emx2	Hensen	8.46527e-22	0.760859	0.303	0.059	1.83146e-17			Dctn3	IHC	7.00809e-57	1.38679	0.932	0.445	1.5162e-52			Klf2	Interdental	2.94536e-48	0.666866	0.384	0.148	6.37228e-44			Aldoc	IPC	6.171e-19	0.751425	0.689
Cdk5rap2	OHC	5.00683e-209	1.27646	0.502	0.056	1.08323e-204			Csnk1g3	KO	3.05127e-34	0.358882	0.29	0.183	6.60143e-30			Rras2	Hensen	3.8091e-25	0.745274	0.337	0.064	8.24098e-21			Hes6	IHC	5.0148e-82	1.37426	0.915	0.229	1.08495e-77			Itm2b	Interdental	7.65293e-86	0.662532	0.946	0.809	1.65571e-81			Gm266	IPC	2.75143e-31	0.750246	0.425
Pla2g16	OHC	2.91471e-215	1.27124	0.601	0.079	6.30598e-211			6330403K07Rik	KO	5.2884e-51	0.358844	0.639	0.516	1.14415e-46			Car10	Hensen	1.33744e-131	0.727423	0.315	0.01	2.89355e-127			Tpm1	IHC	1.09705e-57	1.36889	0.924	0.368	2.37346e-53			Ltbp4	Interdental	8.13276e-111	0.634842	0.321	0.059	1.75952e-106			Urah	IPC	2.02721e-74	0.742899	0.283
Miat	OHC	0	1.26802	0.529	0.032	0			Srgap1	KO	3.91673e-27	0.355719	0.251	0.161	8.47384e-23			Egf	Hensen	1.23809e-42	0.725009	0.292	0.03	2.6786e-38			Gm2694	IHC	7.45657e-186	1.35571	0.695	0.05	1.61323e-181			Timp2	Interdental	1.40298e-51	0.62006	0.512	0.234	3.03535e-47			Camta1	IPC	9.31411e-25	0.741725	0.726
Ccp110	OHC	0	1.26116	0.539	0.038	0			Mir99ahg	KO	7.34665e-31	0.354235	0.357	0.25	1.58945e-26			Tceal8	Hensen	3.61765e-12	0.720799	0.854	0.61	7.8268e-08			Cd164l2	IHC	5.58737e-153	1.34473	0.644	0.055	1.20883e-148			Dbi	Interdental	8.0464e-74	0.617726	0.921	0.732	1.74084e-69			Tpd52l1	IPC	6.18186e-34	0.741573	0.406
Insc	OHC	0	1.24996	0.415	0.013	0			Zfas1	KO	5.77464e-60	0.35141	0.77	0.685	1.24934e-55			Gsta4	Hensen	2.81785e-12	0.71463	0.753	0.485	6.09643e-08			Anxa4	IHC	5.76137e-139	1.326	0.771	0.089	1.24647e-134			Pik3r1	Interdental	3.66618e-84	0.610518	0.257	0.049	7.93179e-80			Emb	IPC	1.92374e-45	0.722973	0.472
Ppp1r14a	OHC	0	1.24867	0.529	0.026	0			Crip1	KO	2.83766e-36	0.348832	0.472	0.36	6.13928e-32			Psma5	Hensen	2.97684e-18	0.712431	0.854	0.479	6.44038e-14			Svbp	IHC	5.83965e-58	1.3219	0.966	0.482	1.26341e-53			Mt3	Interdental	7.04405e-97	0.603826	0.262	0.044	1.52398e-92			Sox2	IPC	1.03828e-25	0.716832	0.566
Psat1	OHC	1.3945e-137	1.23469	0.851	0.295	3.01699e-133			Spock1	KO	3.97602e-47	0.347263	0.478	0.325	8.60212e-43			Mgst1	Hensen	1.64798e-15	0.712078	0.831	0.478	3.5654e-11			Psph	IHC	3.87216e-61	1.31261	0.881	0.285	8.37743e-57			Sox4	Interdental	2.28584e-58	0.5889	0.864	0.619	4.94541e-54			Agr3	IPC	8.62498e-33	0.712155	0.415
Rab15	OHC	2.14439e-173	1.22506	0.681	0.13	4.63939e-169			Irx5	KO	7.13254e-30	0.346217	0.507	0.411	1.54313e-25			Plet1	Hensen	3.24249e-20	0.710901	0.382	0.09	7.01512e-16			Defb25	IHC	1.22134e-220	1.31064	0.669	0.039	2.64238e-216			Cdkn1a	Interdental	6.89409e-57	0.588871	0.413	0.152	1.49154e-52			Rtn1	IPC	6.62857e-27	0.704737	0.679
Slc52a3	OHC	0	1.21844	0.483	0.023	0			Itga8	KO	6.77819e-42	0.339484	0.342	0.207	1.46646e-37			Ruvbl1	Hensen	2.12306e-15	0.703763	0.528	0.196	4.59324e-11			1110017D15Rik	IHC	0	1.29246	0.534	0.013	0			Litaf	Interdental	1.71258e-53	0.577504	0.691	0.39	3.70518e-49			Hes5	IPC	4.47393e-19	0.698265	0.33
Hpcal1	OHC	2.49445e-185	1.20995	0.693	0.129	5.39674e-181			Cdo1	KO	1.01163e-34	0.335453	0.491	0.372	2.18867e-30			Fam204a	Hensen	5.88154e-14	0.699486	0.663	0.32	1.27247e-09			Barhl1	IHC	1.68382e-199	1.28595	0.542	0.028	3.64295e-195			Selenop	Interdental	5.25987e-70	0.568605	0.343	0.097	1.13797e-65			Atox1	IPC	3.9328e-25	0.69512	0.962
BC030867	OHC	0	1.20659	0.43	0.009	0			Col9a2	KO	1.0095e-90	0.333986	0.934	0.851	2.18406e-86			Smpdl3a	Hensen	2.3274e-40	0.685196	0.36	0.047	5.03534e-36			Bdnf	IHC	4.62467e-151	1.28063	0.593	0.046	1.00055e-146			Cadm1	Interdental	2.60416e-48	0.565839	0.759	0.469	5.6341e-44			Cmas	IPC	3.05075e-24	0.692624	0.594
Atp6v0e	OHC	1.88075e-115	1.18627	0.92	0.523	4.06901e-111			Epha7	KO	4.62642e-41	0.331388	0.502	0.363	1.00093e-36			Gpx4	Hensen	7.01543e-14	0.684873	0.876	0.605	1.51779e-09			Cdkn2d	IHC	4.01311e-107	1.27321	0.559	0.059	8.68237e-103			Cmtm8	Interdental	3.88163e-43	0.556158	0.496	0.239	8.3979e-39			Hs6st2	IPC	2.44734e-33	0.692309	0.283
Barhl1	OHC	0	1.18339	0.514	0.015	0			Igf1	KO	6.92081e-47	0.321817	0.459	0.295	1.49732e-42			Car13	Hensen	3.90636e-36	0.681095	0.472	0.085	8.45141e-32			Otof	IHC	0	1.23282	0.534	0.007	0			Mdk	Interdental	5.54675e-100	0.55482	0.996	0.939	1.20004e-95			Cxcl12	IPC	6.57996e-29	0.68133	0.425
Mthfd2	OHC	5.93321e-209	1.17738	0.508	0.056	1.28365e-204			Ostf1	KO	5.98488e-17	0.312323	0.322	0.252	1.29483e-12			Sec61a1	Hensen	6.6424e-11	0.666541	0.506	0.232	1.43708e-06			Espn	IHC	1.52581e-81	1.22291	0.746	0.137	3.3011e-77			Cd81	Interdental	3.81394e-53	0.543744	0.917	0.72	8.25146e-49			Itih5	IPC	2.14859e-24	0.679198	0.547
Nrxn3	OHC	3.03217e-205	1.158	0.498	0.055	6.56009e-201			Snx3	KO	1.61987e-40	0.311564	0.701	0.619	3.5046e-36			Sipa1l1	Hensen	1.77738e-10	0.664723	0.629	0.328	3.84537e-06			Irx2	IHC	1.39735e-150	1.22243	0.602	0.048	3.02316e-146			Apoe	Interdental	3.43715e-45	0.540417	0.354	0.135	7.43627e-41			Nectin3	IPC	2.11049e-25	0.675438	0.387
Lima1	OHC	3.83637e-137	1.15305	0.563	0.109	8.29999e-133			Atp1b1	KO	3.85171e-37	0.310384	0.565	0.439	8.33318e-33			Chd3	Hensen	2.28211e-17	0.660767	0.539	0.189	4.93735e-13			Nrxn3	IHC	2.35081e-118	1.20559	0.619	0.065	5.08598e-114			Bdh2	Interdental	3.27053e-56	0.53493	0.381	0.132	7.0758e-52			Serpine2	IPC	3.59167e-39	0.669461	0.528
Bdnf	OHC	9.60058e-278	1.14172	0.492	0.036	2.07709e-273			Rnaset2a	KO	1.46539e-25	0.310123	0.544	0.479	3.17036e-21			Morf4l2	Hensen	6.64032e-17	0.658689	0.91	0.579	1.43663e-12			Rogdi	IHC	5.01782e-66	1.17724	0.746	0.166	1.08561e-61			Rgma	Interdental	3.33202e-44	0.53384	0.451	0.205	7.20882e-40			Gas2	IPC	5.43151e-19	0.656341	0.755
Tesc	OHC	0	1.128	0.43	0.017	0			Col11a2	KO	8.39465e-21	0.309862	0.256	0.177	1.81618e-16			Socs2	Hensen	5.70118e-19	0.650999	0.787	0.337	1.23345e-14			Cfap126	IHC	1.30177e-287	1.16403	0.5	0.014	2.81638e-283			Tcf4	Interdental	3.19945e-46	0.531916	0.388	0.158	6.92201e-42			Cyp26b1	IPC	1.57632e-24	0.647756	0.443
Rogdi	OHC	1.31216e-127	1.11352	0.641	0.155	2.83885e-123			Eif3e	KO	7.00911e-62	0.309376	0.864	0.802	1.51642e-57			Nckap5	Hensen	2.29741e-21	0.647621	0.303	0.06	4.97046e-17			Dfnb59	IHC	0	1.16046	0.483	0.008	0			Slit3	Interdental	1.36962e-73	0.529348	0.3	0.073	2.96318e-69			Fscn1	IPC	3.54984e-25	0.647158	0.396
Stard10	OHC	2.61369e-115	1.09879	0.616	0.154	5.65472e-111			Fxyd1	KO	1.51019e-29	0.307922	0.361	0.257	3.26729e-25			Npc2	Hensen	1.82549e-11	0.64547	0.865	0.606	3.94945e-07			Tuba4a	IHC	4.37706e-75	1.1454	0.602	0.092	9.46977e-71			Mfap4	Interdental	6.8846e-44	0.524283	0.587	0.302	1.48948e-39			Eno1	IPC	9.87954e-14	0.643567	0.925
Tnc	OHC	1.55583e-177	1.08579	0.514	0.067	3.36603e-173			Rgcc	KO	4.2675e-83	0.307097	0.728	0.485	9.23274e-79			Ap3s1	Hensen	1.62674e-06	0.633417	0.551	0.327	0.0351946			Ly6h	IHC	1.62589e-56	1.13739	0.771	0.206	3.51761e-52			Sox11	Interdental	2.37911e-36	0.514818	0.724	0.497	5.1472e-32			Rhoc	IPC	2.59656e-09	0.638796	0.415
Mycl	OHC	2.08003e-141	1.08305	0.607	0.12	4.50015e-137			Ugdh	KO	1.18714e-18	0.302024	0.333	0.255	2.56838e-14			Fam3c	Hensen	8.89716e-14	0.6271	0.517	0.197	1.9249e-09			Cnih2	IHC	9.00861e-114	1.12393	0.568	0.056	1.94901e-109			Tns3	Interdental	2.79881e-36	0.508223	0.433	0.206	6.05523e-32			Lgr5	IPC	5.75089e-33	0.638785	0.443
Neurod6	OHC	0	1.08277	0.409	0.004	0			Hcfc1r1	KO	5.20236e-20	0.301115	0.408	0.335	1.12553e-15			Anxa2	Hensen	1.65674e-14	0.610964	0.91	0.614	3.58437e-10			Cetn2	IHC	1.91913e-48	1.12273	0.822	0.287	4.15205e-44			Meg3	Interdental	2.34834e-52	0.494322	0.727	0.383	5.08063e-48			Hspb2	IPC	4.11888e-26	0.63733	0.491
Dll3	OHC	0	1.07837	0.415	0.013	0			Col2a1	KO	2.98826e-74	0.297056	0.857	0.729	6.4651e-70			Creld2	Hensen	4.28714e-10	0.609919	0.629	0.318	9.27523e-06			Mogat1	IHC	2.14803e-234	1.11924	0.475	0.017	4.64727e-230			Pde4b	Interdental	9.09278e-40	0.492992	0.339	0.135	1.96722e-35			Frem2	IPC	1.80811e-48	0.631596	0.33
Calml4	OHC	4.19785e-103	1.06841	0.932	0.521	9.08204e-99			Tmem132c	KO	2.8058e-25	0.294394	0.276	0.181	6.07035e-21			Manf	Hensen	9.91615e-15	0.606496	0.966	0.69	2.14536e-10			Ndrg3	IHC	5.30581e-101	1.11335	0.534	0.056	1.14791e-96			Plk2	Interdental	6.58284e-35	0.492798	0.465	0.239	1.4242e-30			Igsf8	IPC	2.7579e-19	0.617571	0.519
Mfng	OHC	1.33928e-278	1.06804	0.418	0.024	2.89753e-274			Gas5	KO	1.50422e-113	0.287731	0.99	0.965	3.25438e-109			Lsamp	Hensen	1.85166e-14	0.603025	0.303	0.08	4.00607e-10			Ppp1r14a	IHC	2.35787e-128	1.11083	0.508	0.039	5.10126e-124			Col11a1	Interdental	1.86431e-36	0.488174	0.609	0.361	4.03343e-32			Pcp4l1	IPC	2.70315e-30	0.611932	0.34
Kif19a	OHC	1.2431e-186	1.06799	0.517	0.066	2.68945e-182			Ctxn1	KO	4.73714e-15	0.285905	0.368	0.311	1.02488e-10			Sfrp1	Hensen	9.38958e-14	0.602164	0.91	0.738	2.03144e-09			Casz1	IHC	1.88979e-174	1.11033	0.5	0.027	4.08855e-170			Ogn	Interdental	9.23339e-59	0.487744	0.275	0.074	1.99764e-54			Map2k1	IPC	1.63359e-17	0.611845	0.557
Hebp2	OHC	2.20369e-175	1.06777	0.48	0.06	4.76769e-171			Id1	KO	6.39911e-22	0.28576	0.617	0.542	1.38445e-17			Aplp1	Hensen	2.58591e-15	0.601282	0.36	0.102	5.59462e-11			Pla2g16	IHC	7.35512e-74	1.08889	0.593	0.093	1.59128e-69			Tmem132c	Interdental	1.37098e-41	0.474089	0.436	0.193	2.96611e-37			Trps1	IPC	1.88773e-27	0.607512	0.302
Mfap4	OHC	7.61858e-83	1.06561	0.737	0.304	1.64828e-78			2610203C20Rik	KO	1.57633e-16	0.28386	0.267	0.198	3.41039e-12			Nav2	Hensen	5.78057e-16	0.595597	0.348	0.092	1.25063e-11			Calml4	IHC	3.52205e-45	1.08456	0.949	0.531	7.61995e-41			Mpzl2	Interdental	5.49865e-32	0.473966	0.478	0.254	1.18963e-27			Prox1	IPC	1.38388e-47	0.607142	0.368
Gde1	OHC	6.89465e-75	1.06249	0.625	0.228	1.49166e-70			Sox9	KO	1.69184e-22	0.269432	0.535	0.459	3.66029e-18			Cyb5a	Hensen	4.18782e-11	0.590004	0.809	0.584	9.06035e-07			Fabp5	IHC	2.71166e-47	1.07507	0.669	0.177	5.86668e-43			Tcf7l2	Interdental	2.48864e-37	0.473689	0.282	0.105	5.38417e-33			Jag1	IPC	2.45776e-19	0.597698	0.453
Sec11c	OHC	1.94763e-123	1.06185	0.579	0.128	4.2137e-119			2410006H16Rik	KO	1.87851e-34	0.266888	0.72	0.677	4.06415e-30			Idh1	Hensen	1.87158e-10	0.579643	0.315	0.106	4.04916e-06			Ankrd24	IHC	1.07672e-70	1.07342	0.559	0.087	2.32948e-66			Limd2	Interdental	3.49717e-27	0.471016	0.503	0.298	7.56613e-23			Hs3st1	IPC	1.4393e-14	0.595111	0.34
Mlf1	OHC	2.3888e-154	1.06051	0.443	0.057	5.16817e-150			Rasl11b	KO	1.8545e-15	0.259461	0.338	0.265	4.01221e-11			Agr2	Hensen	2.54357e-36	0.575464	0.292	0.035	5.503e-32			Mgst3	IHC	1.9045e-39	1.06837	0.949	0.505	4.12038e-35			Klf6	Interdental	1.90462e-34	0.464536	0.736	0.495	4.12064e-30			Sall3	IPC	1.40066e-22	0.586943	0.462
Thsd7b	OHC	0	1.05291	0.43	0.017	0			Ppa2	KO	2.39695e-16	0.257963	0.336	0.264	5.18581e-12			Zmat4	Hensen	3.92788e-25	0.573644	0.281	0.045	8.49797e-21			Tomt	IHC	1.41694e-234	1.06721	0.458	0.015	3.06555e-230			Gas1	Interdental	4.91338e-30	0.4549	0.709	0.495	1.06301e-25			Mtch2	IPC	1.17525e-13	0.585993	0.717
Casz1	OHC	2.71719e-305	1.03358	0.402	0.018	5.87865e-301			Fstl1	KO	5.04213e-64	0.256815	0.796	0.652	1.09086e-59			Tgfb2	Hensen	2.97337e-14	0.56974	0.978	0.754	6.43289e-10			Pkig	IHC	1.55488e-39	1.06244	0.788	0.321	3.36399e-35			Mir99ahg	Interdental	2.15162e-30	0.449724	0.492	0.268	4.65504e-26			Ccnd1	IPC	6.46204e-17	0.580424	0.519
Tnnc2	OHC	1.01636e-281	1.01647	0.288	0.008	2.1989e-277			Pebp1	KO	2.70353e-98	0.256218	0.988	0.98	5.84908e-94			Nectin2	Hensen	1.22422e-10	0.569679	0.596	0.292	2.64859e-06			Psat1	IHC	6.86472e-45	1.06027	0.831	0.31	1.48518e-40			Fbxo32	Interdental	4.74175e-37	0.445995	0.409	0.185	1.02588e-32			Wsb2	IPC	1.02632e-17	0.575322	0.302
Irx2	OHC	2.43803e-223	1.01383	0.452	0.039	5.27467e-219			Rnd3	KO	5.13374e-12	0.255729	0.336	0.281	1.11069e-07			Otogl	Hensen	1.05464e-14	0.567394	0.337	0.094	2.28171e-10			Ccp110	IHC	2.56454e-121	1.05701	0.559	0.051	5.54839e-117			Aldh2	Interdental	2.45359e-34	0.445105	0.648	0.397	5.30834e-30			Ntf3	IPC	4.59215e-12	0.573841	0.396
Arl4a	OHC	1.45791e-83	1.01018	0.604	0.188	3.1542e-79			Alad	KO	1.79215e-13	0.252574	0.407	0.351	3.87732e-09			Ralb	Hensen	3.20158e-18	0.567284	0.348	0.085	6.92663e-14			Stard10	IHC	7.52408e-53	1.05401	0.686	0.165	1.62783e-48			Pdlim4	Interdental	3.69158e-33	0.44455	0.284	0.112	7.98673e-29			Hey1	IPC	4.24209e-14	0.572228	0.642
Arl6ip1	OHC	8.43005e-80	1.00067	0.802	0.391	1.82384e-75			2210013O21Rik	KO	2.92679e-13	0.250162	0.403	0.349	6.33212e-09			Sdsl	Hensen	1.08506e-15	0.564681	0.326	0.085	2.34753e-11			Camk2b	IHC	4.12673e-230	1.05005	0.508	0.02	8.92818e-226			Anxa2	Interdental	2.08825e-40	0.441831	0.855	0.599	4.51793e-36			Lfng	IPC	1.24079e-22	0.570858	0.425
Dynlrb2	OHC	4.57453e-272	0.991419	0.372	0.018	9.897e-268												Col26a1	Hensen	9.34319e-45	0.558923	0.303	0.031	2.0214e-40			Pifo	IHC	4.47032e-251	1.04185	0.415	0.011	9.67154e-247			Col4a1	Interdental	2.25251e-36	0.43692	0.269	0.098	4.87331e-32			Tubb2b	IPC	2.0964e-12	0.570481	0.764
Gpx2	OHC	9.57635e-100	0.988363	0.35	0.055	2.07184e-95												Mtch2	Hensen	2.75653e-11	0.558691	0.685	0.358	5.96375e-07			Lmo7	IHC	1.58895e-38	1.03197	0.636	0.182	3.43769e-34			Epha7	Interdental	1.42472e-35	0.43299	0.652	0.388	3.08237e-31			Kremen1	IPC	2.17997e-26	0.569003	0.349
Lhx3	OHC	0	0.96392	0.368	0.009	0												Pdia6	Hensen	8.40884e-11	0.557998	0.933	0.784	1.81925e-06			Anxa5	IHC	1.7297e-31	1.02681	0.873	0.49	3.7422e-27			Fam213a	Interdental	1.05949e-29	0.432509	0.704	0.489	2.29221e-25			Cdk2ap1	IPC	9.74039e-20	0.560405	0.472
Ccser2	OHC	6.25504e-100	0.96187	0.511	0.116	1.35328e-95												Ccnd3	Hensen	4.85855e-09	0.557237	0.584	0.306	0.000105115			Fam183b	IHC	0	1.01543	0.432	0.008	0			Galnt7	Interdental	6.51713e-42	0.432028	0.318	0.116	1.40998e-37			Slitrk6	IPC	1.30297e-29	0.548989	0.321
Man2b2	OHC	7.49305e-149	0.958499	0.415	0.052	1.62112e-144												Abhd17c	Hensen	2.53487e-12	0.550599	0.348	0.11	5.48419e-08			Tubb4b	IHC	3.5337e-41	1.00895	0.678	0.205	7.64516e-37			Sirt2	Interdental	3.33138e-30	0.43088	0.548	0.312	7.20744e-26			A730017C20Rik	IPC	2.86273e-16	0.546594	0.368
Atp8a1	OHC	2.33932e-162	0.945356	0.409	0.045	5.06113e-158												Col18a1	Hensen	1.50769e-10	0.549866	0.719	0.4	3.26189e-06			Kif19a	IHC	1.59131e-70	1.00211	0.534	0.077	3.4428e-66			Tgif2	Interdental	1.07268e-28	0.43036	0.37	0.179	2.32075e-24			Fzd4	IPC	1.82762e-30	0.543049	0.292
R3hdml	OHC	1.04798e-299	0.941979	0.313	0.009	2.26731e-295												Map1b	Hensen	2.03758e-08	0.549516	0.371	0.157	0.00044083			Tmem107	IHC	7.61545e-58	0.999452	0.61	0.121	1.6476e-53			Pik3r2	Interdental	1.24872e-31	0.429496	0.289	0.118	2.70161e-27			Itm2c	IPC	1.45509e-13	0.536986	0.575
Nefm	OHC	1.27778e-242	0.937116	0.344	0.018	2.76448e-238												Dclk1	Hensen	1.19288e-14	0.549376	0.404	0.126	2.58079e-10			Calb2	IHC	7.59152e-260	0.99833	0.364	0.007	1.64243e-255			Cldn6	Interdental	2.11679e-27	0.428329	0.815	0.6	4.57967e-23			Ssx2ip	IPC	9.81749e-12	0.529967	0.368
Acot7	OHC	7.48213e-123	0.935835	0.433	0.07	1.61876e-118												Clu	Hensen	2.45176e-14	0.542105	1	0.9	5.30438e-10			Tjap1	IHC	1.61542e-59	0.990904	0.602	0.114	3.49496e-55			Zfp36l1	Interdental	2.92819e-28	0.425015	0.68	0.459	6.33513e-24			Capn2	IPC	1.11399e-13	0.525728	0.377
Tubb4b	OHC	3.58958e-91	0.935617	0.647	0.194	7.76606e-87												Ppib	Hensen	1.24782e-10	0.520615	0.978	0.827	2.69965e-06			Cpe	IHC	3.17188e-51	0.985134	0.754	0.203	6.86236e-47			Nedd4l	Interdental	1.69981e-43	0.421747	0.251	0.078	3.67754e-39			Hpcal1	IPC	1.94007e-16	0.525258	0.443
Palld	OHC	4.67857e-137	0.932627	0.412	0.055	1.01221e-132												Dynll1	Hensen	1.31748e-12	0.519856	0.978	0.908	2.85036e-08			Elof1	IHC	3.34065e-40	0.984277	0.873	0.364	7.2275e-36			Pdgfa	Interdental	7.6576e-30	0.41991	0.399	0.197	1.65672e-25			Ckb	IPC	7.72501e-14	0.521712	0.887
Ppp1r27	OHC	1.04801e-250	0.932553	0.328	0.015	2.26737e-246												Bsg	Hensen	3.84538e-14	0.518941	1	0.875	8.31949e-10			Slc52a3	IHC	8.55657e-120	0.98425	0.466	0.035	1.85121e-115			Acot1	Interdental	2.31172e-31	0.414426	0.65	0.405	5.00142e-27			Fkbp4	IPC	5.25477e-12	0.521181	0.849
Bex2	OHC	4.2088e-83	0.931205	0.882	0.447	9.10573e-79												Bex3	Hensen	1.92002e-11	0.515679	0.955	0.763	4.15397e-07			Man2b2	IHC	3.64359e-91	0.974199	0.525	0.06	7.8829e-87			Ctsl	Interdental	1.46549e-23	0.409242	0.44	0.254	3.17058e-19			Calm1	IPC	9.91981e-24	0.518478	0.981
Ckb	OHC	1.21388e-86	0.928081	0.932	0.572	2.62623e-82												Hsp90b1	Hensen	5.15237e-10	0.510809	0.944	0.757	1.11472e-05			Chrna9	IHC	2.21143e-90	0.971199	0.28	0.016	4.78443e-86			Gpc3	Interdental	2.1797e-24	0.40883	0.339	0.167	4.71577e-20			Gng12	IPC	1.5197e-15	0.517128	0.283
Trnp1	OHC	8.60767e-225	0.923549	0.375	0.025	1.86227e-220												Pkp4	Hensen	5.9741e-10	0.506406	0.562	0.264	1.2925e-05			Nnat	IHC	4.27233e-30	0.959625	0.924	0.595	9.24318e-26			Prmt3	Interdental	9.38058e-38	0.405695	0.271	0.096	2.02949e-33			Fam3c	IPC	1.1547e-16	0.516853	0.528
Rnf182	OHC	8.97937e-184	0.92258	0.362	0.03	1.94269e-179												Usp9x	Hensen	6.13303e-09	0.499615	0.382	0.157	0.000132688			Chrng	IHC	2.44306e-188	0.950749	0.441	0.019	5.28556e-184			Capn6	Interdental	2.22167e-33	0.40409	0.275	0.106	4.80659e-29			Nhp2	IPC	8.26006e-09	0.506322	0.604
Rbm24	OHC	9.56923e-307	0.918333	0.362	0.014	2.0703e-302												Cnn2	Hensen	1.12412e-07	0.496498	0.315	0.129	0.00243204			Gde1	IHC	1.12347e-36	0.946225	0.695	0.238	2.43063e-32			Tmem64	Interdental	6.04324e-45	0.403961	0.259	0.079	1.30745e-40			Igfbp4	IPC	1.60532e-23	0.501593	0.302
Rab3ip	OHC	1.56988e-91	0.911164	0.492	0.116	3.39644e-87												Glmp	Hensen	1.30598e-11	0.492289	0.652	0.306	2.82548e-07			Pak3	IHC	6.45773e-69	0.938744	0.458	0.059	1.39713e-64			Ckb	Interdental	3.09136e-33	0.398935	0.803	0.571	6.68815e-29			Stmn1	IPC	2.36028e-13	0.496426	0.906
P2rx3	OHC	0	0.90725	0.387	0.008	0												Tspan13	Hensen	1.70163e-09	0.490106	0.652	0.344	3.68147e-05			Dtna	IHC	1.63863e-55	0.938329	0.737	0.178	3.54517e-51			Sh3bgrl	Interdental	3.13541e-26	0.39848	0.503	0.294	6.78345e-22			Fsd1l	IPC	8.14615e-31	0.494282	0.274
A730017C20Rik	OHC	1.93931e-97	0.903768	0.471	0.1	4.1957e-93												Serpinh1	Hensen	9.93508e-11	0.481829	0.933	0.731	2.14945e-06			Hpcal1	IHC	1.07065e-46	0.936542	0.61	0.145	2.31636e-42			Capg	Interdental	2.53144e-20	0.398261	0.388	0.22	5.47678e-16			Nav2	IPC	3.94251e-10	0.493491	0.274
Cd164l2	OHC	3.04203e-151	0.901423	0.412	0.049	6.58143e-147												Ptprk	Hensen	4.17504e-10	0.477227	0.393	0.154	9.03271e-06			Camk2n1	IHC	1.70453e-46	0.933399	0.576	0.13	3.68774e-42			Cers4	Interdental	1.90981e-31	0.391343	0.314	0.133	4.13187e-27			Tns1	IPC	6.61357e-38	0.490024	0.264
Ankrd24	OHC	2.38921e-119	0.894188	0.458	0.079	5.16906e-115												Scd2	Hensen	6.1318e-09	0.477112	0.629	0.341	0.000132661			Mycl	IHC	3.27371e-50	0.930093	0.602	0.133	7.08268e-46			Gm12892	Interdental	2.11214e-25	0.381348	0.553	0.334	4.56962e-21			Dhrs7	IPC	8.00033e-29	0.48417	0.264
Tuba4a	OHC	2.47686e-89	0.893336	0.421	0.086	5.35869e-85												BC006965	Hensen	3.2398e-09	0.476274	0.64	0.348	7.00932e-05			Prkar2a	IHC	9.53506e-38	0.918429	0.508	0.121	2.06291e-33			2810428I15Rik	Interdental	4.63203e-23	0.379388	0.461	0.274	1.00214e-18			Hes6	IPC	5.85962e-16	0.48053	0.594
Sstr2	OHC	1.58386e-278	0.871928	0.276	0.007	3.42668e-274												Syne2	Hensen	1.07646e-08	0.472529	0.483	0.221	0.000232893			Runx1t1	IHC	2.34676e-99	0.917835	0.381	0.028	5.07722e-95			Grb14	Interdental	3.0851e-30	0.379219	0.287	0.116	6.67462e-26			Socs6	IPC	3.1496e-18	0.473149	0.415
Ctsf	OHC	2.2309e-98	0.866193	0.458	0.093	4.82656e-94												Arid5b	Hensen	3.05854e-12	0.471891	0.371	0.121	6.61714e-08			Srrm4	IHC	1.98506e-117	0.915568	0.322	0.016	4.29467e-113			Cst3	Interdental	5.34077e-23	0.375742	0.824	0.665	1.15548e-18			Slc25a5	IPC	1.27592e-14	0.467159	0.991
Scg5	OHC	2.42175e-78	0.864957	0.461	0.112	5.23946e-74												Nenf	Hensen	4.80849e-08	0.471041	0.708	0.457	0.00104032			Atp5g1	IHC	3.24555e-37	0.914619	0.966	0.614	7.02174e-33			Cmtm7	Interdental	4.10767e-20	0.373547	0.393	0.222	8.88695e-16			Rflnb	IPC	1.62809e-13	0.466577	0.33
Unc5b	OHC	3.5599e-89	0.863723	0.458	0.101	7.70184e-85												Hs3st1	Hensen	4.72845e-15	0.470915	0.371	0.103	1.023e-10			Slco3a1	IHC	1.80488e-55	0.911114	0.364	0.047	3.90486e-51			Igf1	Interdental	4.21941e-35	0.367267	0.609	0.327	9.12869e-31			Rassf10	IPC	1.09489e-11	0.455289	0.33
Tmem91	OHC	9.11399e-279	0.861331	0.282	0.008	1.97181e-274												Tecta	Hensen	2.59342e-09	0.466969	0.831	0.549	5.61087e-05			Gm11837	IHC	1.3294e-43	0.897863	0.381	0.062	2.87615e-39			Epcam	Interdental	9.71746e-30	0.361848	0.912	0.774	2.10237e-25			Uqcrq	IPC	5.32573e-14	0.453928	0.953
Chga	OHC	2.7259e-292	0.860376	0.294	0.008	5.89749e-288												1810037I17Rik	Hensen	2.26939e-08	0.46179	0.809	0.525	0.000490982			Tspan13	IHC	5.28405e-35	0.895112	0.839	0.34	1.1432e-30			Itm2a	Interdental	2.4366e-21	0.361279	0.357	0.187	5.27157e-17			2019-09-06	IPC	2.62009e-13	0.448728	0.349
Runx1t1	OHC	1.46315e-210	0.855684	0.337	0.021	3.16552e-206												Calr	Hensen	3.64574e-10	0.454512	0.933	0.778	7.88755e-06			1700007K13Rik	IHC	7.42575e-176	0.893397	0.364	0.013	1.60656e-171			Rspo2	Interdental	2.48505e-30	0.360988	0.282	0.113	5.37642e-26			Sorbs2	IPC	1.21546e-12	0.446437	0.425
Ormdl3	OHC	2.64273e-66	0.855385	0.508	0.157	5.71754e-62												Vkorc1	Hensen	9.14998e-07	0.453936	0.371	0.175	0.019796			Nme5	IHC	1.80565e-83	0.886492	0.415	0.04	3.90651e-79			Lrig3	Interdental	1.0434e-27	0.360183	0.264	0.108	2.2574e-23			Actn4	IPC	6.85397e-07	0.437795	0.594
Cetn2	OHC	7.5268e-64	0.852145	0.681	0.278	1.62842e-59												Frmd4a	Hensen	2.88059e-14	0.452903	0.292	0.074	6.23216e-10			Calm2	IHC	1.66691e-36	0.884111	0.992	0.801	3.60636e-32			Tmsb10	Interdental	1.0734e-82	0.354059	1	0.996	2.32231e-78			Sall1	IPC	4.51304e-18	0.436574	0.255
Chrna9	OHC	0	0.832147	0.313	0.008	0												Tceal9	Hensen	5.39498e-10	0.45114	0.978	0.869	1.1672e-05			Ckb	IHC	7.00963e-33	0.883214	0.975	0.581	1.51653e-28			Hes1	Interdental	1.34673e-10	0.351086	0.713	0.606	2.91366e-06			Rrbp1	IPC	1.28669e-07	0.421242	0.585
Mrps5	OHC	2.35524e-83	0.831294	0.585	0.174	5.09557e-79												S100a11	Hensen	3.427e-08	0.449403	0.831	0.613	0.000741431			Rbm24	IHC	4.39491e-134	0.873914	0.398	0.022	9.50839e-130			Prdx5	Interdental	3.65854e-23	0.348422	0.652	0.441	7.91524e-19			Rassf9	IPC	8.55867e-11	0.416484	0.349
Wwc1	OHC	8.7739e-48	0.821861	0.353	0.104	1.89823e-43												Krtcap2	Hensen	1.79344e-08	0.446321	0.831	0.593	0.00038801			Pcdh15	IHC	7.31989e-60	0.871322	0.458	0.067	1.58366e-55			Ccng2	Interdental	1.54008e-19	0.343423	0.373	0.212	3.33197e-15			Tspan13	IPC	4.40198e-11	0.414004	0.679
Svbp	OHC	1.04475e-57	0.812866	0.82	0.476	2.26033e-53												Fam46a	Hensen	1.15591e-07	0.445458	0.64	0.385	0.00250082			Synpo	IHC	2.91532e-136	0.866597	0.432	0.026	6.30729e-132			Sox9	Interdental	9.97049e-20	0.343263	0.655	0.47	2.15712e-15			Vta1	IPC	1.57862e-11	0.4052	0.472
Syt7	OHC	2.55852e-219	0.811234	0.291	0.013	5.53536e-215												Mest	Hensen	1.44218e-10	0.440944	0.483	0.198	3.12015e-06			Ugp2	IHC	2.48903e-31	0.863934	0.669	0.229	5.38502e-27			Psip1	Interdental	3.76999e-17	0.340479	0.612	0.443	8.15636e-13			BC064078	IPC	8.99996e-17	0.4039	0.283
Camk2b	OHC	8.84186e-183	0.810931	0.282	0.016	1.91294e-178												H2afj	Hensen	5.58488e-07	0.438014	0.775	0.502	0.0120829			Xirp2	IHC	0	0.86279	0.339	0.004	0			Amotl2	Interdental	5.91645e-19	0.339841	0.413	0.245	1.28002e-14			Taldo1	IPC	6.37844e-07	0.398503	0.698
Nrip1	OHC	7.51177e-56	0.808826	0.427	0.127	1.62517e-51												Lgmn	Hensen	5.37836e-09	0.435699	0.371	0.142	0.000116361			Jag2	IHC	2.35743e-66	0.86134	0.322	0.031	5.10031e-62			Trp53	Interdental	4.58558e-18	0.338929	0.37	0.213	9.9209e-14			Saraf	IPC	1.97763e-06	0.392896	0.557
Mogat1	OHC	2.90018e-187	0.806629	0.263	0.013	6.27454e-183												Spats2l	Hensen	2.96833e-12	0.434764	0.326	0.098	6.42198e-08			Rab15	IHC	9.78032e-45	0.855205	0.619	0.146	2.11597e-40			S100a11	Interdental	6.37318e-25	0.335283	0.803	0.601	1.37884e-20			Dhrs4	IPC	7.50874e-07	0.390028	0.368
Cxcl14	OHC	9.54898e-279	0.801184	0.313	0.011	2.06592e-274												Mif	Hensen	2.51052e-11	0.432156	0.978	0.869	5.43151e-07			Rundc3a	IHC	4.26704e-133	0.853359	0.381	0.02	9.23175e-129			Cyr61	Interdental	1.133e-23	0.327755	0.903	0.771	2.45125e-19			Yaf2	IPC	1.73374e-06	0.384448	0.387
Necab2	OHC	5.48663e-178	0.800368	0.3	0.02	1.18703e-173												Klk8	Hensen	9.01518e-10	0.430627	0.303	0.1	1.95043e-05			Ccser2	IHC	1.41551e-27	0.852799	0.458	0.127	3.06245e-23			Arl4c	Interdental	1.04729e-18	0.325165	0.373	0.211	2.26582e-14			Usmg5	IPC	8.28268e-12	0.384058	0.962
Btg2	OHC	4.94342e-62	0.795988	0.681	0.279	1.06951e-57												Agrn	Hensen	6.49122e-11	0.42796	0.438	0.166	1.40437e-06			Cdca3	IHC	2.5837e-59	0.850949	0.322	0.034	5.58983e-55			Srp9	Interdental	1.13797e-16	0.324882	0.715	0.573	2.46201e-12			Tenm4	IPC	3.93704e-12	0.383926	0.377
Plekhf2	OHC	5.30812e-70	0.791587	0.498	0.143	1.14841e-65												Podxl2	Hensen	1.56216e-06	0.426957	0.337	0.149	0.0337974			Thsd7b	IHC	1.8936e-143	0.850884	0.458	0.027	4.0968e-139			Ddah2	Interdental	4.22425e-19	0.323807	0.652	0.455	9.13917e-15			Gm12892	IPC	9.06045e-09	0.381848	0.651
Tcerg1l	OHC	6.11568e-232	0.790644	0.269	0.01	1.32313e-227												Cbx5	Hensen	1.05885e-10	0.420454	0.483	0.194	2.29083e-06			Tekt1	IHC	5.55688e-79	0.850421	0.449	0.05	1.20223e-74			Mat2b	Interdental	4.62223e-13	0.323107	0.411	0.271	1.00002e-08			Kif21a	IPC	5.06945e-09	0.380865	0.264
Gm12892	OHC	7.41285e-57	0.78687	0.712	0.334	1.60377e-52												Hey1	Hensen	8.98157e-07	0.418306	0.551	0.29	0.0194316			Hacd3	IHC	7.37165e-58	0.848133	0.534	0.092	1.59486e-53			Enah	Interdental	2.44667e-14	0.322453	0.366	0.229	5.29337e-10			Rps6ka1	IPC	8.61981e-11	0.38009	0.274
Prkaa2	OHC	2.37937e-86	0.780685	0.257	0.033	5.14777e-82												Ndufs5	Hensen	2.55145e-07	0.411948	0.775	0.504	0.00552006			Mfng	IHC	3.53227e-93	0.846523	0.407	0.034	7.64207e-89			Dusp5	Interdental	1.40742e-13	0.320008	0.364	0.232	3.04495e-09			Notch1	IPC	1.47102e-08	0.37864	0.481
S100a1	OHC	2.61953e-108	0.780625	0.923	0.335	5.66736e-104												AC153368.1	Hensen	9.68931e-08	0.409662	0.449	0.211	0.00209628			Clec18a	IHC	1.54555e-156	0.845923	0.424	0.021	3.34379e-152			Cldn4	Interdental	2.82911e-43	0.319715	0.594	0.301	6.12078e-39			Ucp2	IPC	2.10051e-09	0.37683	0.387
Synpo	OHC	4.66587e-194	0.779084	0.316	0.02	1.00946e-189												Pdia3	Hensen	7.20134e-07	0.409194	0.91	0.754	0.0155801			Gm10039	IHC	1.47376e-26	0.839509	0.907	0.553	3.18849e-22			Cnmd	Interdental	2.03522e-29	0.313644	0.946	0.764	4.4032e-25			Cyb5a	IPC	4.04146e-11	0.376738	0.877
Reep5	OHC	6.6061e-48	0.773551	0.557	0.231	1.42923e-43												Ly6h	Hensen	3.47199e-08	0.403861	0.472	0.212	0.000751165			Twf2	IHC	3.41495e-47	0.83642	0.5	0.095	7.38825e-43			Chmp2b	Interdental	1.0742e-16	0.311528	0.461	0.297	2.32402e-12			Fam204a	IPC	6.20404e-10	0.376133	0.623
Tjap1	OHC	2.84435e-85	0.773539	0.464	0.107	6.15376e-81												Tspan12	Hensen	2.95015e-07	0.401166	0.315	0.128	0.00638265			Enkur	IHC	3.26623e-100	0.829579	0.331	0.021	7.06649e-96			Mest	Interdental	4.38809e-22	0.310133	0.363	0.189	9.49364e-18			Hmgn5	IPC	2.63986e-09	0.371044	0.349
Jag2	OHC	4.80671e-153	0.772964	0.297	0.024	1.03993e-148												Ppdpf	Hensen	9.82449e-08	0.398661	0.82	0.579	0.00212553			Hs3st6	IHC	2.78758e-67	0.828788	0.373	0.041	6.03094e-63			Tmsb4x	Interdental	8.26418e-36	0.310112	0.984	0.905	1.78796e-31			Stox2	IPC	6.89253e-10	0.36667	0.255
Glrx3	OHC	5.20227e-56	0.771535	0.848	0.51	1.12551e-51												Calu	Hensen	4.93232e-07	0.394343	0.539	0.278	0.0106711			Fez1	IHC	3.63367e-145	0.822477	0.373	0.017	7.86145e-141			Ubash3b	Interdental	3.09636e-17	0.307019	0.289	0.154	6.69898e-13			Nme1	IPC	9.19913e-09	0.359554	0.849
Lmo7	OHC	1.52256e-60	0.770713	0.526	0.175	3.29405e-56												Loxl1	Hensen	4.18333e-09	0.391221	0.27	0.088	9.05063e-05			Espnl	IHC	8.95062e-150	0.82222	0.339	0.014	1.93647e-145			Grb10	Interdental	1.2921e-17	0.299322	0.531	0.358	2.79546e-13			Cycs	IPC	1.35148e-06	0.359553	0.802
Twf2	OHC	7.57958e-89	0.768679	0.427	0.087	1.63984e-84												Fabp5	Hensen	1.20618e-07	0.387927	0.416	0.181	0.00260958			Cxcl14	IHC	1.43926e-151	0.819272	0.381	0.017	3.11384e-147			Map1lc3b	Interdental	4.68144e-17	0.296013	0.759	0.612	1.01283e-12			Ifitm2	IPC	3.71708e-07	0.35736	0.755
Srp14	OHC	4.05291e-73	0.76266	0.941	0.698	8.76847e-69												Sub1	Hensen	2.29448e-07	0.386605	0.955	0.903	0.00496412			Gm12892	IHC	1.62662e-23	0.816699	0.771	0.343	3.51919e-19			Nt5c2	Interdental	1.70594e-24	0.295	0.28	0.124	3.6908e-20			Gng5	IPC	4.42335e-08	0.35331	0.981
Map1b	OHC	1.1211e-64	0.755957	0.492	0.146	2.42551e-60												9230102O04Rik	Hensen	3.36928e-07	0.385698	0.404	0.186	0.00728944			Hipk3	IHC	1.56076e-43	0.815455	0.322	0.047	3.37671e-39			2610203C20Rik	Interdental	9.45735e-18	0.294776	0.368	0.208	2.0461e-13			Ifngr2	IPC	1.32166e-14	0.352958	0.311
Vwa5b2	OHC	2.86642e-192	0.746899	0.269	0.013	6.20149e-188												Denr	Hensen	1.15405e-08	0.374451	0.596	0.286	0.000249678			Dnaic2	IHC	3.14927e-171	0.814398	0.364	0.014	6.81345e-167			Hint1	Interdental	3.66681e-24	0.288707	0.844	0.64	7.93314e-20			Ppp1r14b	IPC	6.90561e-08	0.349349	0.528
Osbpl1a	OHC	2.60577e-74	0.746402	0.381	0.082	5.63757e-70												Sdc2	Hensen	2.5677e-09	0.368961	0.539	0.24	5.55522e-05			Syt13	IHC	6.16803e-119	0.814129	0.381	0.023	1.33445e-114			Frat2	Interdental	6.05822e-15	0.284027	0.278	0.151	1.3107e-10			Clstn1	IPC	3.296e-09	0.348088	0.472
Mfhas1	OHC	2.29233e-103	0.742746	0.282	0.034	4.95945e-99												Itgb5	Hensen	2.11755e-08	0.365873	0.281	0.099	0.000458132			Mreg	IHC	1.07913e-145	0.810193	0.364	0.017	2.33469e-141			Oaz2	Interdental	8.04366e-17	0.283485	0.72	0.556	1.74025e-12			Fgfrl1	IPC	1.48063e-11	0.346347	0.292
Tomt	OHC	5.57408e-212	0.731685	0.269	0.011	1.20595e-207												Gdi2	Hensen	5.65239e-07	0.363469	0.697	0.426	0.0122289			Mthfd2	IHC	7.97091e-49	0.805774	0.424	0.069	1.72451e-44			Gadd45b	Interdental	1.08153e-11	0.28312	0.312	0.191	2.33989e-07			Sema6a	IPC	4.09405e-07	0.34607	0.396
Ly6e	OHC	3.84535e-54	0.731042	0.362	0.097	8.31942e-50												Cdkn1b	Hensen	5.1689e-10	0.362508	0.292	0.092	1.11829e-05			Brip1	IHC	4.26299e-105	0.804077	0.407	0.03	9.22299e-101			Fermt2	Interdental	1.07372e-12	0.282538	0.422	0.277	2.323e-08			Tgfbr1	IPC	7.91032e-08	0.345207	0.34
Mreg	OHC	6.44927e-235	0.728352	0.282	0.011	1.3953e-230												Rtn1	Hensen	3.73504e-08	0.362213	0.494	0.23	0.000808075			Bex2	IHC	6.75783e-29	0.804016	0.89	0.458	1.46206e-24			Fam174b	Interdental	7.9508e-18	0.280952	0.276	0.14	1.72016e-13			Sars	IPC	8.36793e-07	0.340793	0.358
Dctn1	OHC	4.05217e-66	0.726427	0.455	0.125	8.76686e-62												Adgrl1	Hensen	4.77854e-08	0.352691	0.281	0.102	0.00103384			Tcerg1l	IHC	1.83742e-128	0.801884	0.331	0.016	3.97525e-124			Prss8	Interdental	2.61425e-11	0.274239	0.305	0.184	5.65592e-07			Tst	IPC	3.38992e-08	0.3391	0.274
Fam172a	OHC	1.24797e-48	0.726173	0.477	0.167	2.69999e-44												Tsen15	Hensen	1.60856e-07	0.350922	0.494	0.233	0.00348011			Crlf1	IHC	9.95579e-60	0.781444	0.407	0.052	2.15394e-55			Sdcbp	Interdental	1.66699e-11	0.273484	0.503	0.358	3.60653e-07			Rnd2	IPC	2.76972e-09	0.333952	0.321
Dnaic2	OHC	2.22209e-217	0.723539	0.251	0.009	4.80749e-213												Lamb1	Hensen	6.70555e-07	0.348907	0.348	0.15	0.0145075			Tesc	IHC	1.11307e-88	0.778122	0.364	0.029	2.40812e-84			Sat1	Interdental	5.97427e-18	0.27315	0.298	0.155	1.29253e-13			Slc25a4	IPC	1.60414e-06	0.333476	0.953
Rundc3a	OHC	2.30473e-180	0.718696	0.272	0.015	4.98627e-176												Unc5b	Hensen	2.39752e-07	0.348761	0.292	0.114	0.00518704			Ank3	IHC	1.67423e-26	0.774783	0.475	0.136	3.62219e-22			B2m	Interdental	1.00832e-13	0.27283	0.388	0.241	2.18151e-09			Igsf9	IPC	2.42591e-08	0.332288	0.292
Nme5	OHC	2.05924e-101	0.718226	0.288	0.036	4.45516e-97												Gstm1	Hensen	3.09056e-11	0.342934	0.315	0.096	6.68642e-07			Atp11a	IHC	1.99609e-46	0.771713	0.356	0.052	4.31854e-42			Galm	Interdental	5.45965e-15	0.272412	0.329	0.188	1.1812e-10			Pantr1	IPC	1.22797e-09	0.331502	0.594
Cdca3	OHC	2.27413e-147	0.714912	0.31	0.027	4.92007e-143												Ptpru	Hensen	2.29156e-10	0.337545	0.303	0.096	4.95779e-06			Cdkn1a	IHC	1.75988e-23	0.768163	0.508	0.165	3.8075e-19			Tsc22d4	Interdental	1.28389e-10	0.271784	0.312	0.2	2.77769e-06			Cavin3	IPC	8.17829e-07	0.330393	0.283
Gns	OHC	1.68209e-69	0.712345	0.325	0.066	3.63919e-65												Plod2	Hensen	6.86996e-07	0.334782	0.528	0.271	0.0148632			Bola2	IHC	6.92932e-26	0.765772	0.839	0.437	1.49916e-21			Akirin2	Interdental	2.9209e-13	0.271	0.443	0.3	6.31936e-09			Pop5	IPC	5.13389e-08	0.319217	0.283
Rab36	OHC	6.51672e-84	0.708213	0.294	0.045	1.40989e-79												Gipc1	Hensen	1.18029e-06	0.334444	0.573	0.32	0.0255357			Tmie	IHC	1.09974e-76	0.763767	0.331	0.028	2.37928e-72			1810043G02Rik	Interdental	2.98067e-14	0.270139	0.271	0.148	6.44868e-10			Usp50	IPC	6.48167e-07	0.318593	0.34
Fabp5	OHC	3.85059e-48	0.70177	0.483	0.171	8.33074e-44												Txndc5	Hensen	7.99076e-07	0.324762	0.618	0.34	0.017288			Pitpna	IHC	3.4421e-30	0.761281	0.551	0.163	7.44699e-26			Brd3	Interdental	2.10206e-13	0.26965	0.32	0.19	4.54781e-09			Rhpn2	IPC	1.66879e-09	0.315767	0.311
Clint1	OHC	2.29593e-49	0.699218	0.437	0.145	4.96725e-45												Adgra3	Hensen	5.59946e-07	0.303115	0.404	0.182	0.0121144			Lrrc1	IHC	3.27902e-62	0.760767	0.39	0.047	7.09416e-58			Hbp1	Interdental	8.29676e-13	0.264743	0.375	0.237	1.795e-08			Aqp11	IPC	1.19372e-08	0.315043	0.396
Elof1	OHC	4.44007e-45	0.693818	0.693	0.358	9.60609e-41												Sec11c	Hensen	8.99921e-08	0.298758	0.36	0.144	0.00194698			Ecel1	IHC	9.16105e-85	0.760589	0.458	0.047	1.98199e-80			Ctdsp2	Interdental	1.91561e-13	0.261805	0.307	0.178	4.14442e-09			Ccnt2	IPC	9.1935e-09	0.312902	0.443
Insm1	OHC	2.73351e-279	0.693308	0.263	0.006	5.91395e-275												Rabgap1	Hensen	4.6878e-07	0.284413	0.292	0.114	0.0101421			1700016K19Rik	IHC	1.78889e-148	0.758021	0.322	0.012	3.87026e-144			Gm1673	Interdental	2.38586e-15	0.259286	0.693	0.536	5.16181e-11			Csrp2	IPC	1.55982e-08	0.310584	0.387
St8sia2	OHC	1.00236e-114	0.693009	0.272	0.028	2.16861e-110												Mgst3	Hensen	2.04758e-06	0.271779	0.753	0.509	0.0442994			Cyb5r4	IHC	7.73951e-27	0.754377	0.466	0.131	1.67444e-22			Lamp2	Interdental	9.62315e-13	0.257379	0.33	0.2	2.08197e-08			Cisd1	IPC	9.18099e-07	0.307875	0.594
Pak3	OHC	6.29645e-68	0.692647	0.297	0.055	1.36224e-63												Rnd2	Hensen	2.67963e-07	0.26754	0.315	0.123	0.00579737			Tmcc2	IHC	9.61584e-57	0.753652	0.263	0.024	2.08039e-52			Npc2	Interdental	1.24467e-16	0.257036	0.777	0.596	2.69285e-12			Fabp5	IPC	2.2425e-08	0.307486	0.415
Nhsl1	OHC	3.44746e-64	0.681393	0.378	0.091	7.45858e-60												Fth1	Hensen	1.12286e-06	0.265782	0.966	0.947	0.0242931			Hspa2	IHC	1.27139e-30	0.753386	0.542	0.152	2.75065e-26			Fgfr1	Interdental	7.73329e-14	0.256787	0.366	0.226	1.6731e-09			Pabpc1	IPC	1.62762e-06	0.305976	0.934
Ugp2	OHC	1.58474e-39	0.674008	0.52	0.224	3.42859e-35												Rplp1	Hensen	1.16707e-09	0.259498	1	0.997	2.52496e-05			Afdn	IHC	2.11617e-35	0.753077	0.517	0.129	4.57833e-31			Sdc4	Interdental	7.62084e-15	0.256329	0.338	0.195	1.64877e-10			Akr1b3	IPC	2.189e-06	0.305079	0.321
Syne4	OHC	1.68975e-40	0.672934	0.477	0.186	3.65577e-36																					Atp6v0e	IHC	6.76001e-20	0.752854	0.864	0.534	1.46253e-15			Pgp	Interdental	5.1984e-13	0.251237	0.275	0.156	1.12467e-08			Ptprk	IPC	1.6785e-06	0.296401	0.34
Calm3	OHC	2.92686e-46	0.668994	0.876	0.614	6.33226e-42																					Tmem173	IHC	3.85855e-152	0.752747	0.322	0.012	8.34797e-148												Fblim1	IPC	1.84113e-08	0.29635	0.321
Triobp	OHC	3.22095e-38	0.667926	0.474	0.19	6.96852e-34																					Strbp	IHC	1.1741e-27	0.747719	0.644	0.226	2.54017e-23												Gdpd1	IPC	1.01789e-07	0.293782	0.415
Mrfap1	OHC	6.20111e-61	0.666939	0.954	0.73	1.34161e-56																					Serf1	IHC	2.86219e-20	0.747646	0.847	0.516	6.19235e-16												Sypl	IPC	1.00827e-06	0.287671	0.311
Rbfox2	OHC	1.5211e-49	0.666749	0.328	0.086	3.2909e-45																					Tmem183a	IHC	5.45066e-22	0.747041	0.525	0.182	1.17925e-17												Tuba1a	IPC	4.86608e-07	0.287007	1
Afdn	OHC	3.0977e-43	0.664349	0.384	0.124	6.70187e-39																					Spock2	IHC	5.75121e-36	0.7459	0.314	0.051	1.24427e-31												Aplp2	IPC	1.00021e-06	0.285371	0.528
Ank3	OHC	1.53918e-39	0.663329	0.381	0.131	3.33002e-35																					Triobp	IHC	3.39171e-30	0.745609	0.61	0.196	7.33796e-26												Leprotl1	IPC	1.66908e-09	0.279134	0.264
Ucp2	OHC	9.48764e-45	0.659843	0.443	0.154	2.05265e-40																					Crmp1	IHC	1.11406e-155	0.741068	0.314	0.011	2.41028e-151												Cdh11	IPC	1.33375e-06	0.27736	0.33
Adgrl3	OHC	3.05437e-44	0.658435	0.39	0.125	6.60814e-40																					Wwc1	IHC	4.63121e-31	0.740236	0.449	0.109	1.00196e-26												Cdkn1b	IPC	8.996e-09	0.274674	0.264
Plpp3	OHC	2.25216e-43	0.648184	0.365	0.112	4.87256e-39																					Parp1	IHC	8.21705e-25	0.737384	0.441	0.125	1.77776e-20												Dut	IPC	3.56211e-07	0.274092	0.509
Pdlim4	OHC	8.04592e-52	0.64805	0.396	0.112	1.74074e-47																					Myo7a	IHC	3.29449e-128	0.733956	0.288	0.011	7.12763e-124												Rps27l	IPC	2.23282e-06	0.274011	0.943
Bbip1	OHC	1.69143e-31	0.645854	0.529	0.253	3.6594e-27																					Cfap77	IHC	3.89592e-152	0.733305	0.322	0.012	8.42881e-148												S100a1	IPC	2.53347e-16	0.271222	0.802
Atp11a	OHC	1.15474e-67	0.645768	0.272	0.047	2.49827e-63																					Chga	IHC	1.60803e-126	0.732771	0.322	0.015	3.47898e-122												Micu1	IPC	1.50285e-10	0.269109	0.255
Raph1	OHC	8.95279e-55	0.645472	0.353	0.09	1.93694e-50																					Scg5	IHC	2.73504e-28	0.731419	0.458	0.121	5.91726e-24												Ddah1	IPC	2.89944e-07	0.26878	0.274
1110008P14Rik	OHC	1.7591e-35	0.644685	0.517	0.229	3.80581e-31																					Rbm17	IHC	7.77059e-21	0.725638	0.712	0.341	1.68117e-16												Gpc6	IPC	1.51741e-06	0.266611	0.34
Eps8l2	OHC	1.32779e-92	0.644548	0.291	0.04	2.87267e-88																					Nhsl1	IHC	2.15139e-36	0.725134	0.449	0.098	4.65454e-32												1500011K16Rik	IPC	6.47493e-07	0.261177	0.358
Hacd3	OHC	8.59898e-54	0.642109	0.347	0.088	1.86039e-49																					Elmod1	IHC	6.87584e-170	0.724301	0.28	0.007	1.48759e-165												Mest	IPC	1.58341e-07	0.260942	0.425
Acd	OHC	3.17064e-35	0.641236	0.396	0.151	6.85968e-31																					Cadps2	IHC	7.34943e-36	0.723001	0.458	0.102	1.59005e-31												Tspan12	IPC	1.13726e-08	0.257894	0.33
Hspa2	OHC	8.54155e-54	0.641158	0.464	0.145	1.84796e-49																					Arl6ip1	IHC	4.7961e-16	0.717061	0.72	0.403	1.03764e-11												F11r	IPC	8.14902e-07	0.257177	0.491
Zfp667	OHC	2.70502e-60	0.635708	0.279	0.054	5.85232e-56																					Ormdl3	IHC	3.20403e-22	0.716828	0.5	0.166	6.93192e-18												Plet1	IPC	4.40282e-08	0.257096	0.255
Phtf1	OHC	2.22961e-46	0.63533	0.325	0.087	4.82376e-42																					Abracl	IHC	1.04622e-20	0.714165	0.763	0.37	2.2635e-16												Zbtb20	IPC	1.23338e-06	0.252262	0.736
Usp46	OHC	7.07593e-52	0.631094	0.337	0.087	1.53088e-47																					Retn	IHC	1.77729e-64	0.712346	0.331	0.033	3.84516e-60												1700025G04Rik	IPC	2.06419e-07	0.251611	0.255
Cdkn1a	OHC	4.12691e-36	0.620387	0.421	0.16	8.92857e-32																					Hebp2	IHC	4.81929e-49	0.712272	0.441	0.072	1.04265e-44
Ndufaf6	OHC	1.51551e-63	0.61321	0.3	0.058	3.27881e-59																					Pcp4l1	IHC	1.58115e-46	0.710211	0.39	0.059	3.42081e-42
Ly6h	OHC	7.24493e-30	0.612177	0.458	0.204	1.56744e-25																					Gar1	IHC	1.36233e-11	0.70983	0.449	0.205	2.9474e-07
Ralgds	OHC	1.08168e-60	0.611431	0.341	0.077	2.34022e-56																					Phtf1os	IHC	2.86638e-91	0.705062	0.263	0.014	6.20142e-87
Cdh1	OHC	1.79815e-32	0.608027	0.384	0.141	3.89031e-28																					Ndufaf6	IHC	9.79231e-38	0.703816	0.364	0.064	2.11857e-33
Pcdh15	OHC	1.379e-39	0.606472	0.257	0.065	2.98346e-35																					Nrep	IHC	1.13234e-19	0.70257	0.831	0.459	2.44982e-15
mt-Rnr2	OHC	9.16085e-35	0.603849	0.923	0.778	1.98195e-30																					Fcho1	IHC	1.05146e-76	0.699785	0.339	0.029	2.27484e-72
Mpc1	OHC	7.09687e-34	0.60357	0.622	0.325	1.53541e-29																					Atp8a1	IHC	1.142e-46	0.696248	0.373	0.055	2.47072e-42
Pkig	OHC	4.77642e-27	0.60332	0.573	0.317	1.03338e-22																					Srp14	IHC	4.98618e-25	0.695187	0.941	0.705	1.07876e-20
2510002D24Rik	OHC	2.45458e-31	0.601147	0.43	0.181	5.31047e-27																					Nin	IHC	3.74721e-57	0.694292	0.339	0.039	8.10708e-53
5033430I15Rik	OHC	1.34422e-42	0.600985	0.276	0.069	2.90821e-38																					Acd	IHC	2.22085e-23	0.69365	0.5	0.156	4.80481e-19
Strbp	OHC	1.04146e-22	0.598728	0.443	0.223	2.2532e-18																					Nbas	IHC	4.40018e-55	0.691096	0.271	0.026	9.51978e-51
Retn	OHC	1.59537e-100	0.597699	0.257	0.028	3.45157e-96																					Rab3ip	IHC	3.58992e-28	0.690022	0.475	0.126	7.76679e-24
Ybx1	OHC	4.14998e-69	0.597261	0.988	0.912	8.97848e-65																					Dll3	IHC	1.14819e-61	0.687383	0.288	0.026	2.4841e-57
Rbm17	OHC	3.33841e-35	0.595859	0.638	0.334	7.22264e-31																					Txnrd1	IHC	1.14268e-14	0.682025	0.424	0.16	2.47218e-10
Nectin1	OHC	1.42294e-80	0.594997	0.254	0.035	3.07852e-76																					Dlgap4	IHC	2.18969e-21	0.681005	0.602	0.235	4.7374e-17
Cox7a2	OHC	1.00767e-48	0.594753	0.944	0.781	2.18009e-44																					Pld1	IHC	6.2972e-28	0.680064	0.288	0.055	1.3624e-23
Lrrc1	OHC	8.40735e-65	0.589873	0.257	0.044	1.81893e-60																					Mob3b	IHC	6.2551e-62	0.679517	0.339	0.036	1.35329e-57
Calm2	OHC	2.95793e-52	0.589382	0.941	0.798	6.39948e-48																					Wbp1	IHC	1.52119e-22	0.677088	0.839	0.441	3.2911e-18
Fam168a	OHC	6.30874e-41	0.58856	0.328	0.098	1.3649e-36																					Ik	IHC	3.15983e-17	0.674881	0.5	0.195	6.8363e-13
Psmc1	OHC	4.30207e-28	0.586328	0.526	0.269	9.30753e-24																					Fam19a5	IHC	6.94579e-66	0.674871	0.331	0.032	1.50272e-61
Ndufv3	OHC	2.44059e-31	0.583355	0.7	0.426	5.28022e-27																					Fsd1l	IHC	2.48228e-44	0.673904	0.305	0.04	5.37041e-40
Tekt1	OHC	1.78701e-63	0.580453	0.266	0.047	3.86619e-59																					Gm17018	IHC	6.45615e-23	0.671442	0.534	0.185	1.39679e-18
Me2	OHC	1.12916e-39	0.578791	0.282	0.075	2.44293e-35																					Tmem238	IHC	3.3948e-19	0.668678	0.653	0.296	7.34466e-15
Dach1	OHC	4.41475e-61	0.578081	0.26	0.047	9.55131e-57																					1810043G02Rik	IHC	1.80965e-19	0.667549	0.449	0.152	3.91518e-15
Cnih2	OHC	6.43305e-56	0.576526	0.272	0.055	1.39179e-51																					Gng3	IHC	6.37163e-36	0.666757	0.331	0.055	1.3785e-31
Atp5g1	OHC	9.62041e-37	0.574832	0.842	0.609	2.08138e-32																					R3hdml	IHC	7.53701e-119	0.666317	0.331	0.017	1.63063e-114
Msi2	OHC	3.46019e-32	0.574072	0.331	0.117	7.48613e-28																					Rnf182	IHC	2.04425e-37	0.66621	0.28	0.04	4.42273e-33
Hdac5	OHC	3.70134e-37	0.566506	0.263	0.071	8.00784e-33																					Ctsf	IHC	1.05589e-27	0.661504	0.415	0.103	2.28442e-23
Glyr1	OHC	2.03002e-25	0.565518	0.424	0.193	4.39196e-21																					Gtpbp1	IHC	6.57148e-59	0.660937	0.297	0.029	1.42174e-54
Abracl	OHC	4.5064e-30	0.56284	0.647	0.364	9.7496e-26																					Cfap36	IHC	8.9927e-22	0.660811	0.619	0.244	1.94557e-17
Dlgap4	OHC	1.09476e-26	0.562608	0.477	0.231	2.36851e-22																					Tuba1a	IHC	4.01364e-28	0.658021	1	0.885	8.68351e-24
Ubac1	OHC	7.08285e-35	0.559838	0.303	0.093	1.53237e-30																					Ift20	IHC	1.23351e-17	0.656888	0.763	0.405	2.6687e-13
Diablo	OHC	7.17652e-25	0.559416	0.489	0.25	1.55264e-20																					Foxj1	IHC	7.81006e-96	0.656547	0.28	0.015	1.68971e-91
Polr2g	OHC	1.06619e-23	0.558087	0.594	0.356	2.3067e-19																					Slc8a2	IHC	5.18959e-68	0.65477	0.297	0.025	1.12277e-63
Tmem184a	OHC	1.96062e-49	0.556249	0.257	0.054	4.2418e-45																					1110004E09Rik	IHC	2.05398e-19	0.654153	0.5	0.181	4.44378e-15
Raver2	OHC	4.93596e-50	0.55499	0.269	0.059	1.06789e-45																					Ucp2	IHC	5.16369e-21	0.654038	0.483	0.161	1.11716e-16
Gng3	OHC	2.73654e-58	0.55093	0.266	0.051	5.92051e-54																					Mcm6	IHC	8.47607e-23	0.653719	0.297	0.065	1.8338e-18
Ubn1	OHC	3.43617e-28	0.546122	0.331	0.125	7.43416e-24																					Adgrl3	IHC	2.48072e-20	0.65304	0.424	0.132	5.36703e-16
Lmod1	OHC	1.06182e-39	0.545926	0.291	0.079	2.29725e-35																					Pacsin1	IHC	2.36558e-39	0.649636	0.254	0.031	5.11793e-35
Enah	OHC	4.86479e-24	0.540819	0.461	0.229	1.0525e-19																					Acot7	IHC	1.76942e-34	0.648121	0.398	0.08	3.82814e-30
Nme1	OHC	1.8894e-29	0.533898	0.789	0.566	4.08771e-25																					Fam19a3	IHC	0	0.646895	0.254	0.001	0
Cpe	OHC	2.30786e-27	0.533712	0.446	0.201	4.99306e-23																					Syt7	IHC	7.89347e-92	0.645465	0.314	0.02	1.70775e-87
Uba1	OHC	2.08513e-14	0.528326	0.362	0.191	4.51117e-10																					Olfm1	IHC	1.02444e-55	0.64394	0.356	0.043	2.21638e-51
Gm10039	OHC	1.55485e-29	0.526536	0.802	0.548	3.36391e-25																					Ndufa8	IHC	1.81289e-18	0.643143	0.788	0.408	3.92219e-14
B9d1	OHC	6.14375e-32	0.518166	0.467	0.196	1.3292e-27																					Lhx3	IHC	5.42919e-79	0.636898	0.288	0.02	1.17461e-74
Cyb5r4	OHC	3.00773e-28	0.518131	0.337	0.127	6.50722e-24																					Khdrbs2	IHC	3.55274e-83	0.636149	0.271	0.017	7.68635e-79
Ccl27a	OHC	6.19441e-31	0.516542	0.44	0.186	1.34016e-26																					Efcab10	IHC	1.81674e-151	0.634506	0.28	0.009	3.93052e-147
Mrps25	OHC	6.10369e-27	0.515927	0.421	0.182	1.32053e-22																					Raver2	IHC	4.22484e-34	0.629068	0.347	0.063	9.14045e-30
Cox6a1	OHC	1.91284e-30	0.514286	0.895	0.731	4.13844e-26																					Sptbn1	IHC	5.64605e-17	0.626895	0.492	0.189	1.22152e-12
Sccpdh	OHC	1.46652e-22	0.513432	0.325	0.135	3.17281e-18																					Cycs	IHC	2.7203e-16	0.625975	0.831	0.523	5.88537e-12
Tspan13	OHC	2.7094e-26	0.511806	0.607	0.337	5.86179e-22																					Mrfap1	IHC	5.02845e-21	0.624904	0.949	0.736	1.08791e-16
Polr1d	OHC	1.00788e-22	0.509731	0.759	0.552	2.18054e-18																					Sncg	IHC	8.94892e-88	0.622979	0.254	0.014	1.9361e-83
Mrps33	OHC	3.6471e-26	0.509161	0.777	0.548	7.89049e-22																					Dalrd3	IHC	1.59131e-25	0.622743	0.415	0.109	3.4428e-21
Taf6l	OHC	1.09155e-21	0.50779	0.402	0.192	2.36158e-17																					Calm3	IHC	3.90761e-18	0.618128	0.898	0.621	8.45411e-14
Tceal8	OHC	5.991e-27	0.507574	0.811	0.605	1.29615e-22																					Bbip1	IHC	8.11867e-14	0.616766	0.551	0.26	1.75647e-09
Gm15920	OHC	1.55566e-28	0.505801	0.771	0.54	3.36567e-24																					Stmn1	IHC	1.4209e-17	0.610622	0.915	0.667	3.07412e-13
Fgfr3	OHC	1.64812e-46	0.502671	0.291	0.069	3.5657e-42																					Tmprss3	IHC	3.78832e-38	0.61025	0.339	0.054	8.19603e-34
Prkcd	OHC	1.18814e-18	0.50203	0.257	0.103	2.57055e-14																					Polr2g	IHC	2.33737e-13	0.608827	0.644	0.361	5.05691e-09
Cobl	OHC	2.16586e-46	0.500895	0.251	0.055	4.68585e-42																					Fth1	IHC	5.9112e-32	0.601466	1	0.946	1.27889e-27
Sdhaf1	OHC	2.00776e-22	0.499007	0.322	0.132	4.34378e-18																					Rem1	IHC	5.31262e-112	0.601409	0.288	0.014	1.14938e-107
Serf1	OHC	1.78522e-19	0.498551	0.709	0.513	3.86233e-15																					A730017C20Rik	IHC	9.57645e-20	0.600058	0.381	0.111	2.07186e-15
Tmem183a	OHC	6.34783e-25	0.497814	0.402	0.178	1.37335e-20																					Plekhf2	IHC	7.21257e-24	0.600004	0.5	0.152	1.56044e-19
Wrap73	OHC	4.82644e-37	0.496461	0.26	0.068	1.0442e-32																					Tmem147	IHC	2.10727e-14	0.599091	0.695	0.373	4.55908e-10
Tbca	OHC	3.54168e-28	0.492711	0.892	0.72	7.66242e-24																					Drc3	IHC	7.97136e-65	0.597424	0.28	0.023	1.7246e-60
Ift20	OHC	5.88658e-20	0.492156	0.635	0.401	1.27356e-15																					mt-Atp6	IHC	8.23906e-19	0.595625	0.966	0.738	1.78252e-14
AC121965.1	OHC	1.99871e-26	0.491287	0.783	0.577	4.32421e-22																					Phtf1	IHC	6.06147e-24	0.595534	0.373	0.093	1.3114e-19
Usmg5	OHC	2.23774e-38	0.490552	0.913	0.732	4.84136e-34																					Sec11c	IHC	1.80813e-26	0.594403	0.5	0.141	3.91188e-22
Gar1	OHC	8.27628e-22	0.490076	0.418	0.2	1.79057e-17																					Ssx2ip	IHC	4.80766e-20	0.592659	0.424	0.131	1.04014e-15
Fam204a	OHC	3.35383e-18	0.487207	0.542	0.315	7.25602e-14																					B9d2	IHC	4.8302e-33	0.591828	0.28	0.044	1.04501e-28
Pde6d	OHC	1.69156e-19	0.483664	0.418	0.209	3.65969e-15																					Morn2	IHC	4.50889e-13	0.58579	0.373	0.136	9.75499e-09
Tuba1a	OHC	3.7269e-39	0.476748	0.988	0.882	8.06315e-35																					Cfap69	IHC	1.31365e-115	0.584599	0.254	0.01	2.84208e-111
Dnajc15	OHC	1.56137e-15	0.471744	0.446	0.256	3.37803e-11																					Ralgds	IHC	5.61291e-20	0.581348	0.322	0.084	1.21435e-15
Chtop	OHC	4.48238e-20	0.471072	0.464	0.246	9.69763e-16																					Ctnnd2	IHC	2.43312e-25	0.581227	0.271	0.052	5.26406e-21
Ppp3ca	OHC	1.08793e-21	0.466538	0.356	0.157	2.35373e-17																					Tekt2	IHC	5.44847e-48	0.579375	0.297	0.035	1.17878e-43
Hpn	OHC	6.64296e-21	0.463946	0.285	0.114	1.4372e-16																					Skp1a	IHC	1.91912e-19	0.572126	0.941	0.667	4.15201e-15
Me1	OHC	1.15167e-13	0.457422	0.313	0.159	2.49163e-09																					Hist3h2ba	IHC	1.03467e-12	0.571672	0.754	0.488	2.23851e-08
Ssx2ip	OHC	4.15202e-25	0.456602	0.328	0.128	8.98289e-21																					Clint1	IHC	5.9473e-19	0.569708	0.458	0.153	1.2867e-14
Tubb2b	OHC	2.37617e-21	0.456472	0.69	0.439	5.14085e-17																					Bphl	IHC	1.23911e-12	0.56768	0.441	0.187	2.68081e-08
Cisd1	OHC	2.36619e-15	0.456323	0.52	0.327	5.11925e-11																					Cltb	IHC	6.02336e-14	0.567188	0.398	0.151	1.30315e-09
Fzd9	OHC	3.56517e-37	0.455518	0.328	0.098	7.71324e-33																					Cdk5rap2	IHC	3.30269e-26	0.566936	0.331	0.07	7.14536e-22
Ndufa8	OHC	2.78426e-15	0.455504	0.594	0.406	6.02374e-11																					Ccdc74a	IHC	3.34905e-62	0.566137	0.263	0.021	7.24567e-58
Sfxn1	OHC	4.02208e-09	0.454822	0.325	0.196	8.70178e-05																					Tmem41a	IHC	1.07583e-30	0.564418	0.271	0.044	2.32756e-26
Emb	OHC	2.69612e-27	0.4526	0.251	0.079	5.83305e-23																					Arl6	IHC	4.22562e-17	0.562999	0.398	0.132	9.14213e-13
Ifitm2	OHC	3.99975e-19	0.448266	0.712	0.508	8.65346e-15																					Ubac1	IHC	2.06101e-23	0.562974	0.381	0.098	4.459e-19
Ift27	OHC	1.88502e-17	0.446446	0.3	0.134	4.07825e-13																					Dctn1	IHC	3.0858e-19	0.562598	0.424	0.134	6.67614e-15
Cdkn2d	OHC	4.5552e-41	0.444714	0.251	0.059	9.85518e-37																					Rbfox2	IHC	1.38605e-19	0.559871	0.339	0.092	2.99872e-15
Ywhaq	OHC	9.95434e-32	0.44405	0.929	0.773	2.15362e-27																					Rcn1	IHC	9.45246e-15	0.559104	0.822	0.544	2.04504e-10
Cadps2	OHC	1.99966e-23	0.443217	0.276	0.1	4.32626e-19																					Cxxc5	IHC	6.16252e-14	0.558645	0.331	0.112	1.33326e-09
Ndel1	OHC	6.91056e-20	0.442589	0.316	0.137	1.4951e-15																					AC121965.1	IHC	1.05065e-16	0.557329	0.89	0.581	2.27308e-12
mt-Rnr1	OHC	2.88761e-10	0.440186	0.461	0.319	6.24735e-06																					Mctp1	IHC	6.43126e-25	0.557074	0.347	0.08	1.3914e-20
Minos1	OHC	2.329e-20	0.439869	0.765	0.563	5.03878e-16																					Nectin1	IHC	1.75797e-36	0.557029	0.28	0.04	3.80338e-32
Dalrd3	OHC	5.58911e-23	0.439287	0.285	0.107	1.2092e-18																					Tmem216	IHC	3.12884e-17	0.556071	0.364	0.113	6.76925e-13
Ndufa12	OHC	4.57822e-19	0.438866	0.635	0.421	9.90497e-15																					Cacna1d	IHC	9.54862e-99	0.555513	0.254	0.012	2.06584e-94
Txnrd1	OHC	2.43171e-22	0.434425	0.359	0.155	5.261e-18																					Eps8l2	IHC	1.40345e-28	0.553908	0.271	0.047	3.03637e-24
Fth1	OHC	8.29746e-44	0.43149	0.997	0.945	1.79516e-39																					Cers5	IHC	2.48866e-19	0.550107	0.432	0.137	5.38421e-15
Nudc	OHC	2.19961e-17	0.430991	0.641	0.419	4.75885e-13																					Golm1	IHC	9.25466e-54	0.54901	0.263	0.025	2.00225e-49
Cox19	OHC	7.25794e-11	0.427903	0.319	0.182	1.57026e-06																					Ubn1	IHC	3.69565e-17	0.548231	0.398	0.129	7.99553e-13
Wapl	OHC	1.61266e-17	0.427341	0.257	0.107	3.48898e-13																					Osbpl1a	IHC	1.45202e-17	0.546669	0.322	0.091	3.14144e-13
Rassf10	OHC	8.41723e-26	0.425372	0.3	0.107	1.82107e-21																					Rimklb	IHC	1.52931e-17	0.546447	0.322	0.09	3.30865e-13
mt-Nd4	OHC	3.99205e-46	0.425229	1	0.988	8.6368e-42																					Cyb561d2	IHC	2.63271e-12	0.537618	0.263	0.079	5.69587e-08
Arl6	OHC	7.24e-18	0.424918	0.294	0.129	1.56637e-13																					1110008P14Rik	IHC	6.70877e-16	0.536816	0.559	0.236	1.45144e-11
Uqcc2	OHC	5.76546e-18	0.424297	0.697	0.48	1.24736e-13																					Qdpr	IHC	1.27123e-14	0.534677	0.415	0.153	2.75031e-10
Idh3a	OHC	4.70655e-20	0.42248	0.328	0.143	1.01826e-15																					Ybx1	IHC	6.15316e-22	0.532742	1	0.914	1.33124e-17
Exosc5	OHC	1.40391e-23	0.417258	0.269	0.096	3.03736e-19																					Ubqln1	IHC	9.58253e-11	0.531172	0.331	0.128	2.07318e-06
Gm13305	OHC	1.18979e-20	0.416972	0.337	0.148	2.5741e-16																					Lmod1	IHC	3.91341e-15	0.529826	0.288	0.085	8.46667e-11
Mapk13	OHC	6.86961e-13	0.416383	0.387	0.224	1.48624e-08																					Chtop	IHC	6.31349e-11	0.529611	0.525	0.251	1.36592e-06
Fam49b	OHC	1.2733e-09	0.415415	0.288	0.162	2.75478e-05																					Atp2b1	IHC	2.11444e-14	0.529256	0.873	0.558	4.57459e-10
Gabarapl1	OHC	9.52505e-18	0.414845	0.365	0.175	2.06074e-13																					Sema5b	IHC	2.96737e-50	0.528281	0.288	0.032	6.41991e-46
Nudt14	OHC	2.14281e-13	0.413991	0.375	0.21	4.63597e-09																					Zdhhc16	IHC	5.83226e-14	0.527411	0.331	0.11	1.26181e-09
Nrep	OHC	1.79097e-20	0.412557	0.721	0.453	3.87476e-16																					Fam216a	IHC	3.13754e-12	0.523687	0.449	0.195	6.78807e-08
Ypel3	OHC	2.1728e-12	0.41255	0.638	0.448	4.70085e-08																					Hsph1	IHC	2.97055e-22	0.521428	0.271	0.057	6.42678e-18
Zmiz1	OHC	5.59164e-12	0.412272	0.319	0.178	1.20975e-07																					Raph1	IHC	1.48724e-22	0.521297	0.373	0.097	3.21765e-18
Camk2n1	OHC	1.53249e-28	0.40302	0.347	0.128	3.31555e-24																					B9d1	IHC	8.02573e-13	0.520938	0.475	0.203	1.73637e-08
Hmgn3	OHC	2.61046e-12	0.402868	0.446	0.279	5.64773e-08																					Cib1	IHC	1.72028e-12	0.520558	0.508	0.233	3.72183e-08
Wdr1	OHC	1.10155e-15	0.401816	0.452	0.256	2.3832e-11																					Med31	IHC	3.18321e-13	0.520344	0.449	0.179	6.88687e-09
Ptbp1	OHC	4.9926e-11	0.399243	0.471	0.317	1.08015e-06																					Dll1	IHC	4.35902e-77	0.517518	0.271	0.018	9.43074e-73
Chchd6	OHC	3.64163e-16	0.398668	0.344	0.171	7.87868e-12																					Trnp1	IHC	3.11328e-44	0.517443	0.288	0.035	6.73558e-40
Ik	OHC	2.7706e-15	0.395827	0.368	0.192	5.99419e-11																					Tbx2	IHC	1.53146e-19	0.515947	0.322	0.084	3.31331e-15
Ift22	OHC	1.09834e-14	0.395308	0.31	0.153	2.37626e-10																					Rab11a	IHC	8.21281e-12	0.515678	0.636	0.347	1.77684e-07
Pop5	OHC	3.34871e-18	0.395201	0.26	0.105	7.24493e-14																					Usp46	IHC	3.48796e-19	0.515369	0.339	0.093	7.54619e-15
Ogt	OHC	2.65097e-10	0.395089	0.446	0.286	5.73538e-06																					Cox6a1	IHC	1.44195e-15	0.514597	0.932	0.735	3.11967e-11
Spg21	OHC	3.21051e-12	0.39487	0.492	0.308	6.94594e-08																					Polr1d	IHC	4.57944e-12	0.513933	0.847	0.556	9.90762e-08
Selenow	OHC	5.5574e-37	0.394566	0.991	0.948	1.20234e-32																					Selenow	IHC	1.22982e-25	0.511563	1	0.949	2.66072e-21
mt-Nd2	OHC	3.37051e-31	0.393667	0.991	0.913	7.29211e-27																					Cyb561	IHC	8.23918e-18	0.510992	0.356	0.104	1.78255e-13
Gm17018	OHC	7.36413e-14	0.391591	0.35	0.183	1.59323e-09																					Nrip1	IHC	1.36158e-11	0.509886	0.347	0.136	2.94578e-07
Cfap36	OHC	1.66259e-14	0.391476	0.427	0.242	3.59701e-10																					Dnal4	IHC	1.10915e-14	0.509403	0.492	0.196	2.39965e-10
Plekhj1	OHC	3.99493e-13	0.391346	0.533	0.351	8.64302e-09																					Tomm34	IHC	8.63318e-16	0.507598	0.373	0.122	1.86779e-11
Cystm1	OHC	7.2574e-16	0.390352	0.607	0.398	1.57014e-11																					Chchd6	IHC	1.12222e-12	0.50649	0.432	0.174	2.42793e-08
Eny2	OHC	7.31237e-13	0.388012	0.672	0.5	1.58203e-08																					Coprs	IHC	3.15464e-13	0.503537	0.398	0.153	6.82507e-09
Cacybp	OHC	3.78191e-09	0.38794	0.576	0.416	8.18216e-05																					Ndufv3	IHC	4.16141e-14	0.50325	0.771	0.432	9.00321e-10
Arl2bp	OHC	3.95351e-13	0.38749	0.433	0.252	8.55342e-09																					Efcab1	IHC	3.87413e-19	0.502584	0.297	0.073	8.38168e-15
Timm8b	OHC	4.12123e-17	0.386131	0.721	0.517	8.91628e-13																					Fryl	IHC	4.14912e-23	0.495253	0.288	0.062	8.97662e-19
Ppp1r14b	OHC	7.06717e-09	0.385503	0.415	0.274	0.000152898																					Mrpl32	IHC	1.67204e-10	0.494892	0.559	0.291	3.61746e-06
Nabp2	OHC	6.83526e-17	0.385342	0.393	0.2	1.47881e-12																					Ccl27a	IHC	1.51175e-15	0.494789	0.492	0.192	3.27067e-11
Dap	OHC	1.3318e-12	0.385312	0.409	0.238	2.88135e-08																					2510002D24Rik	IHC	2.53387e-16	0.493193	0.5	0.187	5.48203e-12
Stmn1	OHC	2.76927e-15	0.383504	0.799	0.665	5.99133e-11																					Tmf1	IHC	3.84843e-15	0.493164	0.288	0.084	8.32608e-11
Tomm7	OHC	4.67007e-21	0.379873	0.879	0.75	1.01037e-16																					Diablo	IHC	6.8473e-13	0.492195	0.551	0.255	1.48141e-08
Cisd2	OHC	3.54184e-10	0.37883	0.421	0.269	7.66278e-06																					Map1b	IHC	1.42671e-14	0.490734	0.424	0.156	3.08669e-10
Romo1	OHC	1.15716e-17	0.37767	0.808	0.622	2.50352e-13																					Mrps5	IHC	2.68162e-17	0.489033	0.5	0.186	5.80169e-13
Bola2	OHC	1.60031e-14	0.376735	0.625	0.435	3.46226e-10																					Ccdc189	IHC	3.20033e-27	0.487532	0.305	0.059	6.92392e-23
Rtn1	OHC	3.14084e-19	0.373607	0.449	0.223	6.79521e-15																					Pgm2l1	IHC	3.60061e-19	0.486938	0.263	0.061	7.78992e-15
Emc6	OHC	1.6641e-07	0.373309	0.529	0.401	0.00360027																					B230219D22Rik	IHC	1.83808e-12	0.48621	0.568	0.275	3.97669e-08
Dnal4	OHC	2.92516e-15	0.369558	0.372	0.193	6.32859e-11																					mt-Rnr2	IHC	3.76689e-09	0.485348	0.915	0.782	8.14966e-05
Pitpna	OHC	8.22616e-15	0.369149	0.325	0.162	1.77973e-10																					Dpysl4	IHC	1.65186e-12	0.480093	0.322	0.109	3.57379e-08
Uqcr11	OHC	1.38746e-22	0.368895	0.92	0.795	3.00177e-18																					Gns	IHC	8.09914e-16	0.479327	0.271	0.073	1.75225e-11
Siva1	OHC	2.50647e-12	0.368242	0.539	0.364	5.42275e-08																					Me1	IHC	2.95381e-12	0.479159	0.407	0.161	6.39057e-08
Nhp2	OHC	6.28037e-12	0.365806	0.508	0.326	1.35876e-07																					Prr7	IHC	1.57654e-18	0.47909	0.381	0.113	3.41084e-14
Kcnq1ot1	OHC	3.46731e-13	0.364579	0.505	0.319	7.50152e-09																					Ephb1	IHC	6.89942e-26	0.479083	0.271	0.05	1.49269e-21
Atp6v1b2	OHC	6.25226e-15	0.359856	0.269	0.121	1.35268e-10																					Npm3	IHC	1.52204e-10	0.474668	0.619	0.331	3.29294e-06
Agpat4	OHC	1.21379e-15	0.358949	0.368	0.187	2.62604e-11																					Bpgm	IHC	1.39268e-12	0.474546	0.356	0.128	3.01307e-08
Suds3	OHC	1.03859e-11	0.358815	0.424	0.262	2.24699e-07																					Taf6l	IHC	4.08657e-10	0.473994	0.432	0.197	8.8413e-06
Prdx3	OHC	2.71968e-10	0.358384	0.285	0.156	5.88402e-06																					mt-Nd4	IHC	2.95786e-25	0.473373	1	0.988	6.39933e-21
Tbpl1	OHC	6.10514e-14	0.356817	0.322	0.162	1.32085e-09																					Rab28	IHC	2.62223e-12	0.473013	0.534	0.245	5.67319e-08
Ncor1	OHC	3.25467e-10	0.356134	0.464	0.303	7.04147e-06																					Ift74	IHC	1.51326e-11	0.468905	0.381	0.149	3.27394e-07
Tcf4	OHC	2.70835e-11	0.354597	0.31	0.169	5.85952e-07																					Tomm7	IHC	2.38484e-14	0.468138	0.915	0.753	5.15961e-10
Ccdc28b	OHC	4.40752e-14	0.353948	0.307	0.148	9.53568e-10																					Ccnt2	IHC	1.4443e-06	0.467648	0.364	0.2	0.0312474
Npdc1	OHC	5.3439e-15	0.352075	0.282	0.129	1.15615e-10																					Fam102b	IHC	1.45723e-11	0.466337	0.398	0.161	3.15273e-07
Dgcr6	OHC	5.899e-10	0.350922	0.446	0.291	1.27625e-05																					Enah	IHC	1.6347e-10	0.465706	0.492	0.235	3.53667e-06
Gadd45gip1	OHC	4.54866e-12	0.34653	0.303	0.158	9.84103e-08																					1700097M23Rik	IHC	2.41395e-60	0.4631	0.263	0.022	5.22259e-56
Slc22a17	OHC	3.26167e-09	0.346114	0.288	0.166	7.05661e-05																					Slc39a6	IHC	3.48996e-19	0.46275	0.28	0.066	7.55052e-15
Haghl	OHC	1.60155e-09	0.345992	0.331	0.2	3.46496e-05																					Zfp462	IHC	6.46466e-13	0.462563	0.339	0.118	1.39863e-08
Nt5c	OHC	2.6716e-08	0.3457	0.35	0.215	0.000578																					Mrps25	IHC	1.39615e-13	0.461041	0.466	0.188	3.02057e-09
Cox17	OHC	2.02867e-12	0.345302	0.588	0.407	4.38902e-08																					Ppp3ca	IHC	1.4042e-15	0.458198	0.441	0.161	3.03798e-11
1110008F13Rik	OHC	6.24448e-13	0.345036	0.594	0.407	1.35099e-08																					Atpaf2	IHC	4.60616e-14	0.457421	0.254	0.071	9.96543e-10
Ndufb9	OHC	6.65403e-10	0.344929	0.681	0.535	1.4396e-05																					Glyr1	IHC	3.99151e-08	0.456004	0.407	0.199	0.000863564
Mycbp	OHC	6.24472e-15	0.344632	0.291	0.136	1.35105e-10																					Hip1	IHC	1.30509e-19	0.45559	0.288	0.069	2.82357e-15
Cltb	OHC	5.16825e-11	0.342781	0.282	0.15	1.11815e-06																					Pop5	IHC	1.13104e-10	0.455095	0.297	0.109	2.44699e-06
Adipor1	OHC	7.37603e-11	0.342456	0.483	0.31	1.5958e-06																					Tacc2	IHC	3.76084e-10	0.453688	0.398	0.174	8.13659e-06
U2af1	OHC	8.35571e-14	0.339181	0.619	0.421	1.80776e-09																					Cystm1	IHC	1.03768e-09	0.452745	0.712	0.402	2.24503e-05
mt-Atp6	OHC	2.30267e-15	0.338304	0.879	0.735	4.98183e-11																					Sec11a	IHC	5.94797e-08	0.452728	0.695	0.451	0.00128684
Chka	OHC	4.88334e-14	0.338217	0.39	0.21	1.05651e-09																					1700020I14Rik	IHC	6.05146e-12	0.452362	0.364	0.138	1.30923e-07
Rrp7a	OHC	1.73727e-14	0.336562	0.31	0.15	3.75858e-10																					Glrx5	IHC	7.03264e-11	0.450017	0.678	0.394	1.52151e-06
Cycs	OHC	5.15861e-14	0.335631	0.709	0.52	1.11607e-09																					Romo1	IHC	8.78575e-09	0.448431	0.805	0.627	0.00019008
Qdpr	OHC	2.48677e-11	0.335254	0.291	0.151	5.38013e-07																					Arl4a	IHC	8.10576e-10	0.448234	0.432	0.202	1.75368e-05
Tmem147	OHC	1.98133e-10	0.333656	0.542	0.371	4.28661e-06																					Ift22	IHC	2.25179e-11	0.448184	0.39	0.156	4.87174e-07
Spcs1	OHC	1.42444e-09	0.33312	0.669	0.545	3.08178e-05																					Rabl2	IHC	1.60489e-14	0.448015	0.288	0.085	3.47218e-10
Chic2	OHC	5.8477e-11	0.332346	0.461	0.3	1.26515e-06																					Fam168a	IHC	4.27198e-15	0.445812	0.331	0.104	9.24243e-11
Bpgm	OHC	1.35792e-14	0.332335	0.276	0.125	2.93786e-10																					Mrps33	IHC	6.04985e-10	0.444367	0.797	0.553	1.30888e-05
Samm50	OHC	2.32713e-10	0.331807	0.291	0.158	5.03474e-06																					Anp32e	IHC	3.06131e-12	0.444208	0.517	0.222	6.62315e-08
Il11ra1	OHC	1.69563e-16	0.331308	0.254	0.107	3.6685e-12																					mt-Cytb	IHC	3.01387e-32	0.443741	1	0.999	6.52051e-28
Coprs	OHC	1.60872e-11	0.330012	0.291	0.151	3.48046e-07																					Igsf8	IHC	1.74138e-10	0.443721	0.415	0.18	3.76747e-06
Bex3	OHC	2.34811e-19	0.32988	0.892	0.76	5.08014e-15																					Uqcr11	IHC	3.97719e-14	0.442388	0.966	0.798	8.60465e-10
Senp6	OHC	4.47675e-08	0.329771	0.359	0.233	0.000968546																					mt-Nd1	IHC	7.70395e-29	0.440972	1	0.998	1.66675e-24
Eif5a	OHC	9.20336e-19	0.329589	0.926	0.83	1.99115e-14																					Gabarapl1	IHC	2.2179e-10	0.439813	0.415	0.179	4.79843e-06
Asna1	OHC	8.13701e-10	0.329166	0.387	0.241	1.76044e-05																					Ndufab1	IHC	4.96641e-12	0.439413	0.822	0.543	1.07448e-07
Adam10	OHC	3.42566e-12	0.328967	0.269	0.135	7.41141e-08																					Tox	IHC	2.17357e-10	0.438303	0.619	0.334	4.70252e-06
Cct7	OHC	6.81559e-12	0.327756	0.669	0.492	1.47455e-07																					Akap9	IHC	2.94078e-08	0.438241	0.492	0.258	0.000636237
Cib1	OHC	3.05802e-11	0.327721	0.396	0.23	6.61603e-07																					Unc5b	IHC	3.30199e-08	0.437392	0.28	0.113	0.000714386
Fam104a	OHC	2.33665e-08	0.325583	0.486	0.333	0.000505534																					Mycbp	IHC	2.02559e-10	0.436502	0.347	0.139	4.38236e-06
Glrx5	OHC	2.37465e-09	0.324698	0.539	0.392	5.13755e-05																					Yeats4	IHC	4.84597e-10	0.433538	0.475	0.226	1.04842e-05
Bphl	OHC	4.62265e-11	0.324085	0.331	0.185	1.00011e-06																					Ccpg1os	IHC	1.66696e-14	0.43032	0.263	0.073	3.60647e-10
Srgap1	OHC	1.27256e-13	0.323134	0.353	0.182	2.75319e-09																					Guk1	IHC	1.43253e-10	0.429775	0.644	0.367	3.09927e-06
Csde1	OHC	1.29239e-06	0.32306	0.387	0.264	0.0279609																					mt-Nd5	IHC	7.11633e-08	0.426499	0.72	0.478	0.00153962
1110004E09Rik	OHC	8.64416e-10	0.321919	0.316	0.18	1.87016e-05																					Rsbn1	IHC	4.00204e-07	0.424863	0.271	0.118	0.00865841
Dtna	OHC	9.3582e-10	0.321726	0.316	0.181	2.02465e-05																					Trappc2	IHC	3.25731e-17	0.423443	0.297	0.078	7.0472e-13
Wbp1	OHC	7.76173e-08	0.321681	0.573	0.441	0.00167925																					Serpinb6a	IHC	3.44087e-12	0.423311	0.373	0.138	7.44432e-08
Cyc1	OHC	3.76303e-13	0.3214	0.573	0.367	8.14131e-09																					Osbpl6	IHC	9.23686e-20	0.42192	0.288	0.068	1.99839e-15
Rab28	OHC	3.91687e-10	0.319642	0.396	0.243	8.47414e-06																					Tmem184a	IHC	1.29957e-17	0.421563	0.254	0.06	2.81162e-13
Tmem70	OHC	1.02866e-12	0.318955	0.272	0.133	2.22551e-08																					Chuk	IHC	2.6504e-12	0.420867	0.271	0.086	5.73414e-08
Eya1	OHC	1.6158e-11	0.318298	0.514	0.323	3.49578e-07																					Eny2	IHC	2.11015e-08	0.41671	0.737	0.503	0.00045653
Cox5a	OHC	2.54286e-09	0.317271	0.697	0.594	5.50149e-05																					Gnptg	IHC	1.10628e-12	0.414312	0.271	0.082	2.39344e-08
Chchd2	OHC	8.67111e-26	0.314377	0.991	0.946	1.87599e-21																					Cobl	IHC	1.24866e-17	0.413803	0.254	0.06	2.70148e-13
Phlda1	OHC	1.79617e-06	0.31327	0.387	0.269	0.0388601																					Tbca	IHC	1.22756e-10	0.412057	0.89	0.725	2.65582e-06
Bcl7a	OHC	2.35092e-16	0.312666	0.257	0.108	5.08621e-12																					Usmg5	IHC	1.11225e-13	0.410283	0.949	0.736	2.40636e-09
BC031181	OHC	3.75689e-10	0.312541	0.659	0.488	8.12803e-06																					Ogt	IHC	4.51793e-08	0.41009	0.534	0.289	0.000977455
Fzd3	OHC	1.96498e-12	0.311591	0.26	0.126	4.25123e-08																					Gm15920	IHC	1.3654e-10	0.409733	0.805	0.546	2.95404e-06
Atp5a1	OHC	2.68621e-11	0.311502	0.799	0.694	5.81162e-07																					Nabp2	IHC	3.38903e-08	0.408698	0.415	0.205	0.000733217
mt-Nd1	OHC	1.06257e-44	0.310055	1	0.998	2.29887e-40																					Cyc1	IHC	9.08635e-08	0.408635	0.61	0.372	0.00196583
Mrpl33	OHC	1.49099e-11	0.308859	0.601	0.422	3.22577e-07																					Hagh	IHC	4.49009e-08	0.40677	0.271	0.112	0.000971431
Mrps12	OHC	1.16338e-09	0.308582	0.542	0.386	2.51697e-05																					4930453N24Rik	IHC	2.31179e-08	0.406608	0.28	0.112	0.000500155
B230219D22Rik	OHC	1.49191e-08	0.307788	0.421	0.274	0.000322775																					Zmiz1	IHC	1.91293e-09	0.406255	0.398	0.18	4.13862e-05
Atp5e	OHC	1.98997e-24	0.306911	0.988	0.93	4.3053e-20																					Spata7	IHC	4.21081e-10	0.406055	0.254	0.088	9.11009e-06
Pin1	OHC	8.77893e-11	0.306899	0.508	0.339	1.89932e-06																					Ndufs6	IHC	1.56691e-10	0.405258	0.831	0.593	3.39001e-06
Dut	OHC	7.98744e-07	0.306614	0.372	0.249	0.0172808																					B230118H07Rik	IHC	3.18157e-09	0.404587	0.347	0.147	6.88333e-05
Gtf2e2	OHC	8.69836e-07	0.306504	0.372	0.254	0.0188189																					Hspa8	IHC	1.97887e-12	0.402049	0.924	0.71	4.28129e-08
Fam102b	OHC	1.74548e-09	0.306154	0.285	0.159	3.77634e-05																					Adam10	IHC	2.67828e-08	0.401787	0.314	0.138	0.000579447
Sec11a	OHC	2.52937e-07	0.305405	0.576	0.449	0.00547228																					Cox5a	IHC	9.47225e-12	0.40173	0.89	0.594	2.04932e-07
Ccs	OHC	5.09782e-13	0.305214	0.337	0.176	1.10291e-08																					Bex3	IHC	8.46164e-11	0.398221	0.915	0.763	1.83068e-06
Mad2l2	OHC	2.51353e-07	0.305159	0.337	0.218	0.00543802																					Reep5	IHC	5.41452e-10	0.398059	0.508	0.24	1.17143e-05
Top2b	OHC	7.47452e-07	0.305031	0.288	0.182	0.0161711																					Spcs1	IHC	4.81605e-08	0.397252	0.78	0.546	0.00104195
Serinc3	OHC	3.41979e-13	0.302833	0.269	0.128	7.39871e-09																					Ubac2	IHC	5.8341e-09	0.396968	0.339	0.142	0.000126221
Mrpl32	OHC	2.87251e-07	0.300931	0.424	0.29	0.00621467																					E130308A19Rik	IHC	1.14159e-11	0.396374	0.339	0.124	2.46983e-07
Pfdn4	OHC	1.03138e-06	0.300132	0.393	0.272	0.0223138																					Ndufa1	IHC	6.76463e-09	0.395417	0.847	0.577	0.000146353
Ndufa1	OHC	2.75644e-13	0.299716	0.771	0.573	5.96356e-09																					BC031181	IHC	3.40429e-07	0.394268	0.729	0.492	0.00736518
Polr1c	OHC	1.05726e-08	0.299427	0.337	0.202	0.000228739																					mt-Nd2	IHC	7.44154e-13	0.389962	0.983	0.916	1.60998e-08
Srpk2	OHC	5.05748e-07	0.299235	0.288	0.179	0.0109419																					Psmc1	IHC	8.98051e-13	0.389368	0.602	0.274	1.94293e-08
Ctbp1	OHC	3.82698e-09	0.298839	0.585	0.421	8.27968e-05																					Bcl7a	IHC	1.3969e-08	0.388713	0.28	0.112	0.000302219
Cdkn1c	OHC	2.09931e-46	0.296371	0.947	0.65	4.54185e-42																					Haghl	IHC	2.52236e-08	0.388573	0.415	0.202	0.000545712
Yeats4	OHC	2.71112e-07	0.295451	0.344	0.225	0.00586551																					Mff	IHC	4.78401e-09	0.386674	0.644	0.362	0.000103502
Zbtb20	OHC	1.72928e-13	0.294636	0.669	0.451	3.74131e-09																					Hpf1	IHC	5.02758e-07	0.382801	0.458	0.249	0.0108772
Snrpf	OHC	6.31361e-10	0.294503	0.752	0.59	1.36595e-05																					Nudc	IHC	3.14867e-07	0.381302	0.644	0.424	0.00681216
Mien1	OHC	1.53027e-08	0.293132	0.567	0.408	0.000331073																					Chic2	IHC	2.2112e-07	0.379773	0.525	0.303	0.00478394
Stub1	OHC	5.60108e-10	0.292587	0.551	0.387	1.21179e-05																					Mfap4	IHC	9.1887e-07	0.376124	0.525	0.319	0.0198797
Rbm3	OHC	5.9238e-13	0.292412	0.858	0.726	1.28162e-08																					Uqcrq	IHC	7.59956e-08	0.375792	0.915	0.787	0.00164416
Wdr26	OHC	1.73853e-07	0.291574	0.257	0.154	0.00376131																					Ubald2	IHC	3.39915e-08	0.373134	0.602	0.349	0.000735405
Cfdp1	OHC	2.35484e-07	0.290028	0.56	0.427	0.0050947																					Mrpl18	IHC	1.42676e-06	0.372295	0.508	0.309	0.0308679
Ndufaf8	OHC	5.3844e-07	0.289875	0.334	0.22	0.0116491																					Exosc5	IHC	1.33522e-11	0.370717	0.297	0.1	2.88874e-07
Cox5b	OHC	2.78162e-13	0.289119	0.827	0.713	6.01804e-09																					Hsp90aa1	IHC	1.50277e-06	0.370585	0.814	0.639	0.0325123
Mrpl41	OHC	1.70354e-06	0.28855	0.347	0.231	0.0368562																					Prr15l	IHC	2.40307e-07	0.369258	0.254	0.105	0.00519904
Rps19bp1	OHC	2.22501e-08	0.288484	0.372	0.238	0.00048138																					Dgcr6	IHC	1.66383e-06	0.367903	0.5	0.294	0.035997
Zcchc17	OHC	6.48392e-08	0.2882	0.276	0.161	0.0014028																					Gm13305	IHC	7.23115e-07	0.36612	0.322	0.154	0.0156446
Atp5c1	OHC	4.51774e-07	0.28684	0.759	0.675	0.00977412																					Bola1	IHC	1.20423e-07	0.364867	0.28	0.116	0.00260536
Atpif1	OHC	5.26718e-12	0.286167	0.873	0.762	1.13955e-07																					Camta1	IHC	4.49896e-07	0.36486	0.5	0.296	0.0097335
Ssu72	OHC	3.36104e-07	0.283936	0.508	0.365	0.0072716																					Ppp1r16a	IHC	5.1454e-09	0.364386	0.254	0.093	0.000111321
Snrnp25	OHC	4.67178e-07	0.283658	0.254	0.148	0.0101074																					Msi2	IHC	1.00588e-09	0.364074	0.314	0.123	2.17622e-05
mt-Co1	OHC	7.66845e-12	0.282689	0.749	0.547	1.65907e-07																					Ndufs5	IHC	4.08931e-09	0.363831	0.788	0.503	8.84723e-05
Lsm6	OHC	1.31578e-08	0.282326	0.545	0.389	0.000284668																					Idh3a	IHC	2.04026e-07	0.363332	0.331	0.148	0.00441411
Churc1	OHC	2.65387e-08	0.282156	0.421	0.281	0.000574164																					mt-Rnr1	IHC	1.04548e-06	0.363181	0.542	0.321	0.0226191
Acbd6	OHC	8.49145e-09	0.279658	0.387	0.244	0.000183713																					1110008F13Rik	IHC	3.16721e-07	0.362124	0.636	0.411	0.00685226
Ndufb2	OHC	4.20195e-08	0.279336	0.647	0.513	0.000909092																					Mdh2	IHC	4.90903e-09	0.359988	0.831	0.561	0.000106207
mt-Cytb	OHC	8.09207e-34	0.279258	1	0.999	1.75072e-29																					Sephs2	IHC	5.06876e-10	0.359851	0.322	0.122	1.09663e-05
Ninj1	OHC	2.0814e-07	0.279179	0.449	0.316	0.00450312																					Tulp4	IHC	3.6684e-07	0.3593	0.364	0.18	0.00793658
Dpysl2	OHC	7.50052e-10	0.277424	0.269	0.145	1.62274e-05																					Srp19	IHC	5.67052e-08	0.358539	0.551	0.302	0.00122682
Camta1	OHC	4.20737e-08	0.276761	0.433	0.293	0.000910264																					Cox8a	IHC	1.14923e-13	0.357516	1	0.94	2.48636e-09
Cox8a	OHC	1.42549e-21	0.276256	0.975	0.939	3.08406e-17																					Arf5	IHC	8.39846e-09	0.356118	0.949	0.76	0.000181701
Aldoa	OHC	1.00274e-12	0.275302	0.898	0.789	2.16942e-08																					Cox7a2	IHC	1.69508e-07	0.352383	0.907	0.785	0.0036673
Dnlz	OHC	1.2471e-09	0.274585	0.297	0.167	2.6981e-05																					Grcc10	IHC	2.17745e-09	0.352081	0.619	0.328	4.7109e-05
Ywhah	OHC	3.30412e-07	0.27411	0.458	0.324	0.00714847																					Nudt14	IHC	9.39448e-08	0.351252	0.424	0.213	0.00203249
Cox20	OHC	4.51792e-07	0.273486	0.427	0.296	0.00977452																					Epb41	IHC	1.22817e-07	0.348561	0.314	0.14	0.00265715
Mrps21	OHC	6.31911e-08	0.273087	0.582	0.433	0.00136714																					Cdc34	IHC	2.37767e-08	0.346541	0.331	0.146	0.000514409
Xist	OHC	6.8467e-07	0.272406	0.681	0.632	0.0148128																					Mapk8ip1	IHC	1.02103e-07	0.345459	0.373	0.174	0.00220899
Tacc2	OHC	4.34668e-11	0.268808	0.319	0.171	9.40404e-07																					Ptp4a3	IHC	1.89955e-10	0.345342	0.305	0.112	4.10967e-06
Pla2g12a	OHC	1.1935e-07	0.267634	0.43	0.288	0.00258214																					Trip12	IHC	4.77512e-08	0.342355	0.271	0.11	0.0010331
Pigyl	OHC	8.83991e-08	0.266634	0.31	0.186	0.00191251																					Lima1	IHC	9.77664e-10	0.341901	0.322	0.124	2.11518e-05
Nop10	OHC	2.14799e-09	0.265711	0.768	0.626	4.64718e-05																					Ndufa2	IHC	1.0953e-06	0.341339	0.907	0.744	0.0236968
Gxylt2	OHC	1.04411e-08	0.265458	0.251	0.136	0.000225892																					Dynll2	IHC	1.57064e-06	0.34003	0.61	0.381	0.0339807
Mphosph6	OHC	1.52188e-10	0.26473	0.307	0.167	3.29259e-06																					Ptpru	IHC	1.21972e-08	0.339957	0.254	0.096	0.000263887
Ndufa4	OHC	1.26342e-13	0.263148	0.966	0.914	2.73342e-09																					2810428I15Rik	IHC	4.47719e-07	0.338718	0.508	0.283	0.00968639
Rab25	OHC	5.81962e-08	0.262186	0.344	0.213	0.00125907																					Syne4	IHC	2.79165e-09	0.335421	0.424	0.195	6.03974e-05
Usp50	OHC	1.43489e-08	0.261369	0.269	0.153	0.000310438																					Fzr1	IHC	9.83077e-18	0.332922	0.314	0.082	2.12689e-13
Cmtm7	OHC	2.51788e-08	0.261074	0.362	0.229	0.000544744																					Ahsa2	IHC	1.25475e-07	0.332767	0.322	0.145	0.00271465
Gm12350	OHC	7.1563e-09	0.260785	0.477	0.319	0.000154827																					Ndufa12	IHC	1.06167e-07	0.328517	0.678	0.426	0.00229693
Timm13	OHC	7.72342e-10	0.258484	0.703	0.55	1.67096e-05																					Hpn	IHC	2.10474e-09	0.32786	0.305	0.118	4.5536e-05
Napa	OHC	2.90352e-08	0.257974	0.409	0.265	0.000628176																					Chchd2	IHC	1.26209e-12	0.326573	1	0.947	2.73054e-08
Sem1	OHC	3.64048e-11	0.255996	0.898	0.797	7.87619e-07																					1700088E04Rik	IHC	3.60172e-09	0.32655	0.288	0.109	7.79233e-05
Chd7	OHC	2.92401e-08	0.255452	0.31	0.183	0.00063261																					Sra1	IHC	4.19606e-07	0.326402	0.559	0.311	0.00907818
Dazap1	OHC	8.86731e-10	0.253089	0.573	0.404	1.91844e-05																					Atp5k	IHC	3.04982e-07	0.324951	0.898	0.677	0.00659828
Tma7	OHC	2.86063e-13	0.251331	0.944	0.89	6.18897e-09																					Atpif1	IHC	6.73613e-08	0.323011	0.958	0.764	0.00145736
Mdh2	OHC	1.30662e-08	0.251186	0.693	0.56	0.000282688																					2300009A05Rik	IHC	3.69376e-07	0.322661	0.288	0.128	0.00799145
																											Cox17	IHC	1.07761e-06	0.321969	0.653	0.411	0.0233141
																											St3gal5	IHC	1.04361e-10	0.319708	0.288	0.1	2.25785e-06
																											Siva1	IHC	2.26377e-06	0.318201	0.61	0.367	0.0489766
																											Odf2	IHC	6.63805e-09	0.318054	0.271	0.103	0.000143614
																											Sdhaf1	IHC	6.23695e-09	0.314518	0.331	0.137	0.000134936
																											Prkra	IHC	4.80403e-07	0.310037	0.424	0.215	0.0103935
																											Tmem70	IHC	1.44447e-06	0.308065	0.297	0.136	0.0312511
																											Ftl1-ps1	IHC	5.01992e-07	0.307707	0.746	0.464	0.0108606
																											Nme1	IHC	3.70228e-07	0.307277	0.805	0.572	0.00800989
																											Sox2	IHC	6.25581e-08	0.304478	0.381	0.172	0.00135344
																											Fam32a	IHC	2.51657e-07	0.303989	0.627	0.365	0.0054446
																											Olfml3	IHC	4.38286e-11	0.302483	0.347	0.128	9.48232e-07
																											Ube2d2a	IHC	3.15466e-07	0.301177	0.822	0.565	0.0068251
																											Ndufa4	IHC	4.11856e-09	0.299984	0.992	0.915	8.9105e-05
																											Dynll1	IHC	1.30304e-09	0.299293	0.992	0.907	2.81913e-05
																											Srgap1	IHC	2.01398e-07	0.294566	0.39	0.186	0.00435726
																											Rassf9	IHC	1.24351e-08	0.293785	0.314	0.128	0.000269034
																											Ruvbl2	IHC	1.82647e-07	0.293233	0.339	0.153	0.00395156
																											Usp50	IHC	6.92447e-07	0.291198	0.331	0.155	0.0149811
																											Csde1	IHC	3.29594e-07	0.290942	0.492	0.266	0.00713077
																											Ly6e	IHC	2.92849e-08	0.288018	0.271	0.105	0.00063358
																											Tusc2	IHC	8.32565e-07	0.284875	0.331	0.156	0.0180126
																											Sem1	IHC	5.4921e-07	0.28445	0.932	0.799	0.0118822
																											Mecr	IHC	2.59666e-07	0.284421	0.305	0.133	0.00561788
																											Rpf2	IHC	1.21516e-07	0.281624	0.254	0.1	0.002629
																											Tma7	IHC	3.08015e-07	0.281617	0.975	0.891	0.00666391
																											Cnp	IHC	4.86635e-07	0.277782	0.305	0.134	0.0105283
																											Hspa4	IHC	1.29387e-06	0.277758	0.331	0.156	0.0279928
																											Ube2e2	IHC	1.88814e-07	0.27653	0.297	0.128	0.00408499
																											Serinc3	IHC	1.415e-07	0.274318	0.305	0.131	0.00306135
																											Atp2a2	IHC	7.31663e-07	0.268884	0.314	0.144	0.0158295
																											Id4	IHC	1.99947e-07	0.263466	0.602	0.35	0.00432585
																											Ubl5	IHC	2.02257e-06	0.253831	0.932	0.808	0.0437583
[truncated: 86 more columns]

## Sheet: P1
P1
	Cluster ID		og fold-chage of the average expression between the two groups. Positive values indicate that the gene is more highly expressed in the first group.	The percentage of cells where the gene is detected in the first group	The percentage of cells where the gene is detected in the second group	Adjusted p-value, based on bonferroni correction using all genes in the dataset.
gene	cluster	p_val	avg_logFC	pct.1	pct.2	p_val_adj			gene	cluster	p_val	avg_logFC	pct.1	pct.2	p_val_adj			gene	cluster	p_val	avg_logFC	pct.1	pct.2	p_val_adj			gene	cluster	p_val	avg_logFC	pct.1	pct.2	p_val_adj			gene	cluster	p_val	avg_logFC	pct.1	pct.2	p_val_adj			gene	cluster	p_val	avg_logFC	pct.1
Pdzk1ip1	Deiters_1st/2nd_row	0	2.04301	0.371	0.033	0			Igfbpl1	Deiters_3rd_row	0	2.26053	0.764	0.022	0			Ccer2	HC	0	4.18536	0.998	0.099	0			Pmch	Hensen	0	2.85956	0.8	0.013	0			Cdkn1c	Interdental	0	2.85815	0.998	0.647	0			Npy	IPC	0	4.74608	1
Serpine2	Deiters_1st/2nd_row	0	1.97832	0.844	0.104	0			Prss23	Deiters_3rd_row	9.92334e-132	2.07515	1	0.337	2.29596e-127			Pcp4	HC	0	3.65677	0.998	0.13	0			Fst	Hensen	0	2.83425	0.971	0.046	0			Otoa	Interdental	0	2.52155	0.942	0.058	0			Igfbpl1	IPC	0	2.10998	0.823
S100a1	Deiters_1st/2nd_row	0	1.8832	1	0.503	0			Hes5	Deiters_3rd_row	4.68604e-148	1.98928	0.913	0.182	1.08421e-143			Cib2	HC	0	3.13756	1	0.348	0			Nupr1	Hensen	0	2.00174	0.646	0.042	0			Ptgds	Interdental	0	2.32077	0.986	0.23	0			S100b	IPC	0	2.06979	0.854
Hes5	Deiters_1st/2nd_row	0	1.83559	0.884	0.162	0			Lfng	Deiters_3rd_row	1.30181e-266	1.97651	0.969	0.117	3.01199e-262			Pvalb	HC	0	2.98922	0.979	0.017	0			Fam159b	Hensen	2.29998e-306	1.89706	0.817	0.068	5.32145e-302			Smoc2	Interdental	0	2.18176	0.942	0.326	0			Cryab	IPC	1.54998e-119	1.898	1
Ppp1r2	Deiters_1st/2nd_row	5.36663e-291	1.82116	0.987	0.637	1.24168e-286			S100a1	Deiters_3rd_row	8.71681e-90	1.80518	0.994	0.517	2.01681e-85			Acbd7	HC	0	2.8424	0.967	0.049	0			Egfl6	Hensen	0	1.81888	0.886	0.048	0			Fxyd6	Interdental	0	2.04987	0.803	0.075	0			Emid1	IPC	3.36847e-211	1.86845	0.969
Lfng	Deiters_1st/2nd_row	0	1.80903	0.915	0.094	0			Rflnb	Deiters_3rd_row	6.16629e-232	1.78064	0.944	0.122	1.4267e-227			Pou4f3	HC	0	2.77148	0.989	0.011	0			Gata2	Hensen	2.14116e-137	1.48394	0.949	0.242	4.954e-133			Matn1	Interdental	0	1.94076	0.914	0.078	0			Cep41	IPC	0	1.78561	0.88
Fzd9	Deiters_1st/2nd_row	0	1.68234	0.906	0.182	0			Serpine2	Deiters_3rd_row	7.08368e-172	1.56202	0.845	0.125	1.63895e-167			Evl	HC	0	2.73661	0.999	0.296	0			Olfml3	Hensen	1.8043e-105	1.46448	0.903	0.28	4.1746e-101			Ly6e	Interdental	0	1.65376	0.71	0.08	0			Gm45645	IPC	0	1.78239	0.536
Rflnb	Deiters_1st/2nd_row	0	1.65288	0.855	0.102	0			Fzd9	Deiters_3rd_row	3.30823e-147	1.55849	0.938	0.202	7.65425e-143			Lhfpl5	HC	0	2.61855	0.966	0.011	0			Itih5	Hensen	2.62088e-154	1.46094	0.954	0.224	6.06394e-150			H19	Interdental	6.43643e-238	1.63309	0.87	0.351	1.4892e-233			Gm13782	IPC	0	1.75927	0.87
Emid1	Deiters_1st/2nd_row	0	1.60032	0.908	0.174	0			Socs2	Deiters_3rd_row	1.10327e-98	1.55071	0.981	0.409	2.55264e-94			Gm30191	HC	0	2.59253	0.972	0.043	0			Serpine2	Hensen	9.72921e-156	1.43352	0.789	0.125	2.25105e-151			Car9	Interdental	0	1.52893	0.731	0.08	0			Smagp	IPC	0	1.75875	0.911
Igfbp3	Deiters_1st/2nd_row	0	1.60007	0.96	0.312	0			Tectb	Deiters_3rd_row	9.44881e-87	1.50428	1	0.42	2.18617e-82			Smpx	HC	0	2.49019	0.974	0.057	0			Rgs4	Hensen	0	1.36492	0.537	0.007	0			Klf2	Interdental	2.13809e-206	1.49911	0.763	0.257	4.94689e-202			Fam159b	IPC	0	1.71226	0.797
Socs2	Deiters_1st/2nd_row	0	1.55332	0.998	0.392	0			Skp1a	Deiters_3rd_row	7.62648e-79	1.46281	1	0.802	1.76454e-74			Ppp1r27	HC	0	2.39406	0.904	0.01	0			Fabp7	Hensen	7.59879e-148	1.32355	0.629	0.08	1.75813e-143			Krt19	Interdental	0	1.49425	0.756	0.114	0			Ppp1r2	IPC	2.53624e-102	1.62113	0.995
4930523C07Rik	Deiters_1st/2nd_row	0	1.48391	0.764	0.084	0			Eno1	Deiters_3rd_row	7.16245e-88	1.44611	0.994	0.629	1.65718e-83			Calb2	HC	0	2.38905	0.837	0.019	0			Syt6	Hensen	0	1.2867	0.743	0.026	0			Fxyd3	Interdental	0	1.47759	0.513	0.027	0			Hes5	IPC	2.21187e-102	1.49841	0.776
Fam159b	Deiters_1st/2nd_row	0	1.46097	0.659	0.054	0			Stmn1	Deiters_3rd_row	1.91892e-78	1.42039	0.944	0.473	4.43981e-74			Ccl21a	HC	0	2.35495	0.869	0.003	0			Fkbp1a	Hensen	2.33378e-91	1.2051	0.994	0.852	5.39967e-87			Cnmd	Interdental	4.12165e-232	1.4316	0.998	0.826	9.53627e-228			Ngfr	IPC	0	1.44896	0.849
2310022B05Rik	Deiters_1st/2nd_row	0	1.41562	0.837	0.224	0			Cox4i2	Deiters_3rd_row	3.52554e-127	1.40845	0.745	0.132	8.15705e-123			Rprm	HC	0	2.34094	0.922	0.107	0			Eno1	Hensen	5.7284e-71	1.17938	0.949	0.63	1.32538e-66			Apoe	Interdental	4.92559e-275	1.36117	0.808	0.235	1.13963e-270			Ramp3	IPC	3.02834e-299	1.40766	0.896
Car14	Deiters_1st/2nd_row	0	1.4133	0.598	0.029	0			Fgfr3	Deiters_3rd_row	7.34783e-284	1.35946	0.863	0.077	1.70007e-279			Selenom	HC	0	2.27183	0.991	0.381	0			Pla2g12a	Hensen	1.03569e-75	1.16102	0.949	0.6	2.39627e-71			Timp2	Interdental	7.76679e-218	1.3216	0.912	0.482	1.797e-213			Stmn1	IPC	2.62956e-96	1.40646	0.953
Cep41	Deiters_1st/2nd_row	0	1.377	0.654	0.054	0			Ramp3	Deiters_3rd_row	6.14616e-218	1.32647	0.845	0.097	1.42204e-213			Myo6	HC	0	2.18048	0.986	0.156	0			Socs2	Hensen	7.91803e-78	1.12259	0.971	0.408	1.83199e-73			Fos	Interdental	5.41878e-60	1.26168	0.664	0.449	1.25374e-55			Ppp2r2b	IPC	1.86914e-200	1.38741	0.844
Igfbp5	Deiters_1st/2nd_row	3.19019e-219	1.37458	0.94	0.516	7.38114e-215			Cryab	Deiters_3rd_row	2.59613e-62	1.32507	0.975	0.768	6.00666e-58			Espn	HC	0	2.15667	0.984	0.146	0			Tulp2	Hensen	0	1.12171	0.617	0.031	0			Tm4sf1	Interdental	1.47005e-211	1.26026	0.928	0.442	3.40125e-207			Skp1a	IPC	5.71938e-93	1.35284	1
Nrcam	Deiters_1st/2nd_row	0	1.36331	0.801	0.12	0			Fgf3	Deiters_3rd_row	0	1.26476	0.627	0.022	0			Tpm1	HC	0	2.10229	0.995	0.462	0			Hs3st1	Hensen	5.88615e-133	1.10829	0.737	0.124	1.36188e-128			C2cd4b	Interdental	2.97543e-165	1.25382	0.622	0.188	6.88425e-161			Fgfr3	IPC	2.51766e-274	1.34777	0.776
Cox4i2	Deiters_1st/2nd_row	0	1.36297	0.672	0.117	0			Zbtb20	Deiters_3rd_row	1.38875e-73	1.26132	0.981	0.565	3.21316e-69			Dlk2	HC	0	2.09536	0.941	0.012	0			Kazald1	Hensen	2.3929e-52	1.10216	0.869	0.438	5.53646e-48			Tppp3	Interdental	5.81623e-226	1.13859	0.589	0.132	1.3457e-221			Tuba1a	IPC	9.05311e-66	1.32934	0.995
Smagp	Deiters_1st/2nd_row	0	1.35233	0.612	0.037	0			4930523C07Rik	Deiters_3rd_row	1.16362e-177	1.24097	0.789	0.103	2.69228e-173			Lmo1	HC	0	2.07032	0.983	0.29	0			App	Hensen	1.63912e-78	1.05905	0.994	0.738	3.79244e-74			Emp1	Interdental	0	1.13142	0.545	0.046	0			Fzd9	IPC	3.07668e-147	1.32281	0.885
Agr3	Deiters_1st/2nd_row	4.52186e-174	1.32796	0.486	0.108	1.04622e-169			Nav2	Deiters_3rd_row	1.70605e-160	1.19851	0.72	0.095	3.94729e-156			Grp	HC	0	2.04933	0.834	0.006	0			Npc2	Hensen	2.58744e-60	1.00191	0.971	0.845	5.98656e-56			Fam69a	Interdental	1.36083e-290	1.12222	0.569	0.095	3.14854e-286			Rcn1	IPC	3.06936e-97	1.31938	0.979
Lockd	Deiters_1st/2nd_row	0	1.32216	0.612	0.087	0			Nrcam	Deiters_3rd_row	7.87125e-122	1.16435	0.764	0.14	1.82117e-117			Mlf1	HC	0	1.97289	0.925	0.114	0			1810011O10Rik	Hensen	4.70504e-75	0.995434	0.737	0.209	1.0886e-70			Mal	Interdental	0	1.08512	0.517	0.013	0			Uchl1	IPC	1.09527e-105	1.31296	0.984
Rab3b	Deiters_1st/2nd_row	0	1.28875	0.533	0.058	0			Ptprk	Deiters_3rd_row	9.74405e-89	1.16165	0.789	0.199	2.25448e-84			Atoh1	HC	0	1.96977	0.873	0.011	0			Id4	Hensen	8.07176e-53	0.984322	0.937	0.556	1.86756e-48			Pdgfc	Interdental	1.68417e-275	1.08492	0.745	0.178	3.89667e-271			Cxcl12	IPC	1.48652e-195	1.28758	0.875
Tm4sf1	Deiters_1st/2nd_row	2.04668e-187	1.26437	0.909	0.443	4.7354e-183			Uchl1	Deiters_3rd_row	6.90686e-72	1.15895	0.969	0.531	1.59804e-67			Calm1	HC	0	1.968	1	0.883	0			Uchl1	Hensen	9.1529e-58	0.980079	0.954	0.531	2.11771e-53			Dbi	Interdental	8.42699e-188	1.06099	0.977	0.775	1.94975e-183			Phlda1	IPC	1.25264e-91	1.26538	0.927
Mansc4	Deiters_1st/2nd_row	0	1.25424	0.553	0.015	0			Eva1a	Deiters_3rd_row	6.17856e-175	1.14156	0.702	0.081	1.42953e-170			Rasd2	HC	0	1.96695	0.943	0.008	0			Mgst1	Hensen	7.44349e-59	0.965341	0.971	0.689	1.7222e-54			Wfdc2	Interdental	2.58147e-200	1.05923	0.991	0.726	5.97275e-196			Mdm1	IPC	0	1.22363	0.703
Phlda1	Deiters_1st/2nd_row	1.32858e-227	1.19255	0.895	0.357	3.07395e-223			Fam159b	Deiters_3rd_row	1.43679e-177	1.13608	0.677	0.071	3.32429e-173			Cd164l2	HC	0	1.93751	0.949	0.105	0			Rassf9	Hensen	3.73994e-71	0.946978	0.709	0.2	8.65309e-67			Cited4	Interdental	0	1.05798	0.496	0.049	0			Rtn1	IPC	1.15265e-118	1.22013	0.932
Fgfr3	Deiters_1st/2nd_row	0	1.18297	0.69	0.061	0			Fzd4	Deiters_3rd_row	3.36362e-112	1.12245	0.671	0.115	7.78241e-108			Lrrc73	HC	0	1.90943	0.925	0.055	0			Fam204a	Hensen	6.33108e-45	0.940833	0.834	0.446	1.46482e-40			Ifi30	Interdental	0	1.03404	0.591	0.094	0			Tectb	IPC	2.34365e-83	1.1829	0.984
Fkbp1a	Deiters_1st/2nd_row	2.9371e-250	1.16685	1	0.848	6.79557e-246			Ntf3	Deiters_3rd_row	1.83906e-78	1.11348	0.857	0.266	4.25503e-74			Bdnf	HC	0	1.88299	0.908	0.028	0			Atox1	Hensen	2.34219e-71	0.929935	1	0.876	5.41913e-67			Fgfbp1	Interdental	0	1.0179	0.408	0.027	0			Etv4	IPC	0	1.16976	0.75
Gstm1	Deiters_1st/2nd_row	1.66085e-138	1.14906	0.647	0.233	3.84271e-134			Lhfp	Deiters_3rd_row	0	1.09882	0.621	0.026	0			Cdk5rap2	HC	0	1.88222	0.913	0.06	0			Plet1	Hensen	3.04351e-145	0.921184	0.56	0.064	7.04176e-141			Mt3	Interdental	9.55282e-254	1.00264	0.448	0.064	2.21024e-249			Socs2	IPC	1.10415e-93	1.16012	0.99
Uchl1	Deiters_1st/2nd_row	9.20141e-213	1.14688	0.937	0.52	2.12893e-208			Fam204a	Deiters_3rd_row	1.10736e-63	1.09338	0.907	0.445	2.56209e-59			BC030867	HC	0	1.87801	0.794	0.006	0			Zbtb20	Hensen	2.98156e-53	0.912966	0.949	0.565	6.89843e-49			Tspan8	Interdental	3.27497e-106	0.991926	0.819	0.468	7.5773e-102			Pkd2l1	IPC	0	1.1522	0.667
Dbi	Deiters_1st/2nd_row	2.8219e-122	1.13007	0.951	0.776	6.52903e-118			Prox1	Deiters_3rd_row	5.31438e-300	1.06691	0.634	0.037	1.22959e-295			Hes6	HC	0	1.86593	0.951	0.245	0			Rfk	Hensen	3.64111e-44	0.882836	0.794	0.368	8.42443e-40			1500015O10Rik	Interdental	8.7401e-195	0.99055	1	0.853	2.0222e-190			Fkbp1a	IPC	1.37768e-91	1.14165	0.99
Cxcl12	Deiters_1st/2nd_row	1.77851e-307	1.11778	0.683	0.129	4.11495e-303			Rab3b	Deiters_3rd_row	1.39284e-130	1.06174	0.571	0.07	3.22263e-126			Parp1	HC	0	1.86226	0.838	0.11	0			Mest	Hensen	5.41622e-53	0.87742	0.583	0.166	1.25315e-48			Ucma	Interdental	0	0.978413	0.278	0.006	0			Eno1	IPC	1.91054e-74	1.13193	0.984
Rora	Deiters_1st/2nd_row	0	1.1163	0.607	0.097	0			Gdpd1	Deiters_3rd_row	6.32748e-64	1.01954	0.857	0.325	1.46399e-59			Gm2694	HC	0	1.85761	0.93	0.011	0			Car13	Hensen	2.74354e-248	0.876645	0.634	0.049	6.34772e-244			Ctsl	Interdental	2.12249e-152	0.972164	0.879	0.476	4.91081e-148			Map4	IPC	2.22228e-103	1.12977	0.672
Zbtb20	Deiters_1st/2nd_row	2.28718e-181	1.09957	0.935	0.555	5.29184e-177			Hey1	Deiters_3rd_row	3.493e-58	1.01596	0.957	0.482	8.08175e-54			Tmem255b	HC	0	1.85543	0.916	0.006	0			Aqp11	Hensen	6.54505e-62	0.86504	0.897	0.37	1.51433e-57			Cd81	Interdental	6.45549e-182	0.961803	0.993	0.949	1.49361e-177			Serpine2	IPC	1.73567e-167	1.1228	0.807
Prss23	Deiters_1st/2nd_row	1.39143e-180	1.09952	0.832	0.325	3.21934e-176			2310022B05Rik	Deiters_3rd_row	2.73434e-71	1.01073	0.789	0.242	6.32644e-67			Nefm	HC	0	1.79602	0.844	0.005	0			Rcsd1	Hensen	1.84576e-89	0.835408	0.571	0.103	4.27053e-85			Ifi27	Interdental	9.65899e-271	0.954721	0.626	0.115	2.2348e-266			Lfng	IPC	3.26808e-195	1.1159	0.844
Hey1	Deiters_1st/2nd_row	2.7811e-201	1.08576	0.942	0.469	6.43463e-197			Emid1	Deiters_3rd_row	1.80155e-96	0.996918	0.839	0.195	4.16824e-92			Barhl1	HC	0	1.78956	0.896	0.004	0			Ly6h	Hensen	5.9672e-50	0.829437	0.92	0.427	1.38063e-45			Hbegf	Interdental	2.37934e-126	0.936194	0.473	0.132	5.50508e-122			Npnt	IPC	3.67652e-221	1.10839	0.703
Rassf10	Deiters_1st/2nd_row	6.74271e-238	1.07163	0.723	0.184	1.56006e-233			Umodl1	Deiters_3rd_row	0	0.957057	0.547	0.007	0			Otof	HC	0	1.73502	0.8	0.006	0			Glmp	Hensen	4.01021e-49	0.827695	0.937	0.58	9.27842e-45			Tpm2	Interdental	0	0.930263	0.475	0.023	0			Gas2	IPC	8.39067e-71	1.08874	0.922
Eno1	Deiters_1st/2nd_row	1.06855e-180	1.07093	0.947	0.621	2.47231e-176			Emilin2	Deiters_3rd_row	0	0.956417	0.509	0.015	0			Mkrn2os	HC	0	1.72293	0.829	0.003	0			Gsta4	Hensen	2.48948e-53	0.811205	0.966	0.671	5.75991e-49			Bricd5	Interdental	0	0.895262	0.482	0.037	0			Map2k1	IPC	5.31551e-78	1.07804	0.901
Aqp11	Deiters_1st/2nd_row	5.4515e-190	1.05781	0.846	0.358	1.26131e-185			Ldhb	Deiters_3rd_row	1.09375e-50	0.95496	1	0.954	2.5306e-46			Tesc	HC	0	1.71956	0.846	0.012	0			Ralb	Hensen	1.02036e-76	0.806446	0.634	0.145	2.3608e-72			Cdc42ep3	Interdental	1.4607e-176	0.890675	0.596	0.154	3.37961e-172			Arrdc4	IPC	1.70354e-74	1.04051	0.875
Egfl6	Deiters_1st/2nd_row	0	1.05551	0.534	0.039	0			Fkbp1a	Deiters_3rd_row	1.84149e-62	0.951924	0.994	0.852	4.26066e-58			Cldn14	HC	0	1.69216	0.85	0.072	0			Lurap1l	Hensen	1.62274e-46	0.805512	0.577	0.179	3.75454e-42			Cebpb	Interdental	7.98277e-70	0.858404	0.707	0.407	1.84697e-65			Rassf10	IPC	4.00576e-84	1.03185	0.745
Rtn1	Deiters_1st/2nd_row	3.49265e-201	1.0448	0.804	0.269	8.08094e-197			Grtp1	Deiters_3rd_row	5.39625e-76	0.939204	0.64	0.144	1.24853e-71			Sncg	HC	0	1.67224	0.819	0.021	0			Cldn6	Hensen	4.56597e-34	0.800004	0.846	0.48	1.05643e-29			Gadd45g	Interdental	2.40105e-87	0.848342	0.562	0.221	5.55531e-83			Lrba	IPC	5.62541e-121	1.03141	0.568
Eva1a	Deiters_1st/2nd_row	0	1.03427	0.558	0.069	0			Inhba	Deiters_3rd_row	2.6907e-126	0.931234	0.484	0.051	6.22546e-122			Tomt	HC	0	1.63053	0.768	0.005	0			Agr3	Hensen	3.2368e-61	0.787983	0.52	0.118	7.48898e-57			Cntn1	Interdental	0	0.834722	0.431	0.027	0			Cmas	IPC	3.47416e-83	1.02198	0.859
Anxa5	Deiters_1st/2nd_row	4.14741e-149	1.02973	0.957	0.705	9.59585e-145			Phlda1	Deiters_3rd_row	2.18048e-53	0.927182	0.882	0.372	5.04498e-49			Tnc	HC	0	1.6223	0.926	0.159	0			Bex3	Hensen	9.59815e-57	0.778583	0.994	0.918	2.22072e-52			Sostdc1	Interdental	0	0.827694	0.415	0.039	0			Cyp26b1	IPC	6.55325e-109	1.01363	0.755
Ramp3	Deiters_1st/2nd_row	0	1.02339	0.632	0.084	0			Rffl	Deiters_3rd_row	3.589e-154	0.921105	0.596	0.066	8.30386e-150			Hist1h2bc	HC	0	1.62029	0.741	0.092	0			Psma5	Hensen	1.70024e-52	0.778492	0.954	0.671	3.93384e-48			Col4a1	Interdental	1.88352e-295	0.825851	0.517	0.073	4.35789e-291			Ace	IPC	0	0.98965	0.583
Arrdc4	Deiters_1st/2nd_row	1.65902e-163	1.01524	0.788	0.315	3.83848e-159			Ppp1r2	Deiters_3rd_row	5.65324e-60	0.902165	0.969	0.647	1.30799e-55			Casz1	HC	0	1.61893	0.847	0.009	0			St3gal4	Hensen	2.26621e-114	0.768612	0.463	0.055	5.24334e-110			Cmtm5	Interdental	0	0.820418	0.487	0.044	0			Ninj1	IPC	4.27453e-74	0.9806	0.979
Hs3st1	Deiters_1st/2nd_row	4.29175e-289	0.998947	0.632	0.111	9.92981e-285			Tns1	Deiters_3rd_row	7.7829e-123	0.89711	0.509	0.06	1.80073e-118			Nbas	HC	0	1.60976	0.756	0.032	0			Proser2	Hensen	7.79004e-114	0.750926	0.571	0.083	1.80238e-109			Nrtn	Interdental	2.33247e-170	0.813645	0.684	0.211	5.39662e-166			Aldoc	IPC	1.46405e-49	0.980025	0.875
Lsamp	Deiters_1st/2nd_row	9.8249e-217	0.969871	0.71	0.193	2.27319e-212			Lgr5	Deiters_3rd_row	2.10885e-122	0.895155	0.578	0.076	4.87925e-118			Hebp2	HC	0	1.60066	0.898	0.16	0			Anxa2	Hensen	7.73011e-51	0.744677	0.989	0.839	1.78852e-46			Gpc3	Interdental	5.52868e-100	0.812575	0.715	0.345	1.27917e-95			Pxmp2	IPC	2.78223e-129	0.971937	0.609
Prox1	Deiters_1st/2nd_row	0	0.966878	0.516	0.025	0			Cdkn1a	Deiters_3rd_row	6.22182e-64	0.894232	0.689	0.186	1.43954e-59			Stard10	HC	0	1.57373	0.951	0.233	0			Smpdl3a	Hensen	2.80535e-54	0.744213	0.709	0.227	6.49073e-50			Itm2b	Interdental	8.12776e-182	0.809357	1	0.989	1.88052e-177			Itih5	IPC	4.1043e-97	0.958224	0.833
Thbs1	Deiters_1st/2nd_row	2.03067e-154	0.964312	0.754	0.274	4.69836e-150			Lockd	Deiters_3rd_row	5.17112e-83	0.880386	0.571	0.102	1.19644e-78			Cxcl14	HC	0	1.57281	0.847	0.004	0			Pycard	Hensen	2.39983e-28	0.741518	0.366	0.112	5.55248e-24			Arl4c	Interdental	9.55226e-139	0.807219	0.708	0.267	2.21011e-134			Plpp3	IPC	2.67558e-90	0.950239	0.781
Nav2	Deiters_1st/2nd_row	0	0.962041	0.569	0.083	0			Mycl	Deiters_3rd_row	9.60029e-59	0.87967	0.689	0.195	2.22122e-54			Cdkn2d	HC	0	1.55645	0.87	0.091	0			Sfn	Hensen	1.14818e-37	0.734646	0.36	0.084	2.65654e-33			Cav2	Interdental	0	0.803779	0.373	0.022	0			Gng12	IPC	1.40579e-123	0.945884	0.693
Acot1	Deiters_1st/2nd_row	6.66409e-141	0.955194	0.895	0.508	1.54187e-136			Fam83a	Deiters_3rd_row	1.95782e-124	0.879437	0.41	0.037	4.5298e-120			Dctn3	HC	0	1.55066	0.994	0.628	0			Gata3	Hensen	7.69743e-35	0.73415	0.903	0.54	1.78096e-30			Prss23	Interdental	1.95983e-102	0.786879	0.735	0.329	4.53446e-98			Ptprz1	IPC	0	0.943948	0.62
Gdpd1	Deiters_1st/2nd_row	4.30879e-161	0.949624	0.764	0.313	9.96926e-157			Mgll	Deiters_3rd_row	1.17811e-132	0.875413	0.466	0.046	2.72579e-128			Anxa4	HC	0	1.53951	0.844	0.067	0			Bsg	Hensen	5.64328e-49	0.731825	0.983	0.99	1.30569e-44			Cldn4	Interdental	1.71165e-96	0.78481	0.805	0.443	3.96024e-92			Fzd4	IPC	2.69863e-98	0.939814	0.604
Ntf3	Deiters_1st/2nd_row	1.09932e-169	0.940295	0.746	0.253	2.54351e-165			Slitrk6	Deiters_3rd_row	1.68041e-118	0.874241	0.621	0.089	3.88796e-114			Ppp1r14a	HC	0	1.5373	0.831	0.011	0			Tmsb4x	Hensen	1.13319e-39	0.727313	0.994	0.896	2.62187e-35			Bcam	Interdental	2.04775e-226	0.779848	0.531	0.098	4.73787e-222			Gpr37	IPC	1.30071e-185	0.931705	0.656
Tnnt1	Deiters_1st/2nd_row	0	0.923451	0.469	0.053	0			Ppp2r2b	Deiters_3rd_row	9.53186e-73	0.865465	0.615	0.133	2.20539e-68			Camk2b	HC	0	1.53708	0.796	0.009	0			Car10	Hensen	0	0.723412	0.383	0.003	0			Igf2	Interdental	1.85793e-101	0.775544	0.612	0.244	4.29869e-97			2810006K23Rik	IPC	1.5461e-164	0.907631	0.484
Sox2	Deiters_1st/2nd_row	1.38872e-183	0.914125	0.745	0.237	3.21309e-179			Id4	Deiters_3rd_row	9.9753e-39	0.850079	0.925	0.556	2.30799e-34			Trim45	HC	0	1.51948	0.758	0.055	0			Aldh1a1	Hensen	0	0.719317	0.423	0.009	0			Rarres1	Interdental	0	0.757369	0.302	0.01	0			Camta1	IPC	5.65787e-62	0.906963	0.818
Gm266	Deiters_1st/2nd_row	5.97693e-292	0.90769	0.476	0.061	1.38288e-287			Sox2	Deiters_3rd_row	2.42065e-54	0.849532	0.77	0.251	5.60066e-50			Insc	HC	0	1.50053	0.77	0.005	0			Pcdh17	Hensen	7.33499e-303	0.713917	0.429	0.017	1.6971e-298			Nfatc2	Interdental	5.09437e-145	0.756765	0.429	0.095	1.17869e-140			Rflnb	IPC	5.35072e-81	0.871156	0.599
Proser2	Deiters_1st/2nd_row	0	0.906815	0.527	0.071	0			Proser2	Deiters_3rd_row	2.51873e-112	0.839933	0.584	0.083	5.82759e-108			Calml4	HC	0	1.49943	0.997	0.716	0			Klk8	Hensen	1.08834e-52	0.712224	0.606	0.171	2.5181e-48			Selenop	Interdental	9.76708e-131	0.749556	0.624	0.212	2.25981e-126			Socs6	IPC	3.21097e-78	0.8652	0.745
Gabarapl1	Deiters_1st/2nd_row	5.3079e-140	0.873518	0.783	0.344	1.22809e-135			Kremen1	Deiters_3rd_row	1.71672e-87	0.838504	0.652	0.13	3.97199e-83			Dynlrb2	HC	0	1.4735	0.768	0.016	0			Bmp4	Hensen	2.25981e-272	0.706052	0.406	0.016	5.22853e-268			Gas1	Interdental	2.63958e-87	0.748406	0.898	0.654	6.10719e-83			Tubb2b	IPC	6.0451e-50	0.855835	0.932
Ppp2r2b	Deiters_1st/2nd_row	3.17343e-235	0.872463	0.601	0.12	7.34235e-231			Dact2	Deiters_3rd_row	6.37761e-105	0.836728	0.578	0.086	1.47559e-100			Dfnb59	HC	0	1.46529	0.747	0.013	0			Igf1	Hensen	1.50159e-25	0.690075	0.731	0.392	3.47424e-21			Smtnl2	Interdental	6.76163e-150	0.748197	0.589	0.173	1.56444e-145			Otog	IPC	1.20884e-72	0.845988	0.885
Mgst3	Deiters_1st/2nd_row	7.67073e-145	0.869715	0.982	0.784	1.77478e-140			Cdh1	Deiters_3rd_row	3.18081e-52	0.829288	0.714	0.239	7.35943e-48			Grxcr1	HC	0	1.45592	0.634	0.004	0			Sec61a1	Hensen	1.84261e-30	0.678571	0.737	0.384	4.26325e-26			Meg3	Interdental	8.8135e-113	0.744415	0.935	0.498	2.03918e-108			Kremen1	IPC	1.7548e-115	0.845682	0.693
Rnd2	Deiters_1st/2nd_row	5.57304e-154	0.865422	0.663	0.221	1.28943e-149			Gstm1	Deiters_3rd_row	2.56163e-36	0.821371	0.634	0.245	5.92685e-32			Rundc3a	HC	0	1.45193	0.785	0.011	0			Akr1b3	Hensen	1.91422e-40	0.674692	0.549	0.175	4.42894e-36			Slit3	Interdental	1.46475e-201	0.730749	0.538	0.109	3.389e-197			Dhrs7	IPC	1.76765e-131	0.83364	0.62
Cyp26b1	Deiters_1st/2nd_row	1.68223e-180	0.848954	0.616	0.162	3.89218e-176			Anxa5	Deiters_3rd_row	6.72153e-36	0.820743	0.938	0.712	1.55516e-31			Gng8	HC	0	1.41972	0.763	0.006	0			Tceal9	Hensen	1.56874e-53	0.67358	1	0.937	3.6296e-49			Pdlim2	Interdental	9.75556e-193	0.729601	0.511	0.105	2.25714e-188			Uqcrq	IPC	6.71623e-69	0.830497	0.99
Bace2	Deiters_1st/2nd_row	0	0.843743	0.417	0.017	0			Nupr1	Deiters_3rd_row	2.31187e-97	0.805823	0.404	0.045	5.34898e-93			Mogat1	HC	0	1.39945	0.753	0.015	0			Tceal8	Hensen	9.01634e-27	0.643878	0.977	0.842	2.08611e-22			Cdkn1a	Interdental	3.41462e-108	0.723908	0.541	0.177	7.90041e-104			Fam83a	IPC	8.88158e-230	0.827656	0.505
Cdh1	Deiters_1st/2nd_row	3.68061e-145	0.836483	0.661	0.228	8.51582e-141			Nectin3	Deiters_3rd_row	3.29954e-81	0.801709	0.516	0.088	7.63413e-77			Mfng	HC	0	1.39163	0.775	0.008	0			Sema3a	Hensen	1.85849e-94	0.641652	0.366	0.041	4.29999e-90			Zfp36l2	Interdental	5.6716e-239	0.723624	0.392	0.05	1.31224e-234			Sox2	IPC	6.55537e-74	0.826603	0.812
S100b	Deiters_1st/2nd_row	1.35791e-228	0.824602	0.399	0.053	3.14179e-224			Bend4	Deiters_3rd_row	4.29154e-102	0.801523	0.453	0.056	9.92933e-98			Psat1	HC	0	1.38259	0.96	0.341	0			Qsox1	Hensen	2.87646e-55	0.638911	0.469	0.101	6.65526e-51			Tns3	Interdental	7.70796e-131	0.722704	0.61	0.198	1.78339e-126			Tns1	IPC	7.02112e-172	0.811176	0.557
Got2	Deiters_1st/2nd_row	1.10057e-126	0.81576	0.708	0.299	2.54638e-122			Rcn1	Deiters_3rd_row	7.97293e-43	0.800419	0.969	0.68	1.8447e-38			Twf2	HC	0	1.38037	0.855	0.095	0			Tspan12	Hensen	3.47201e-32	0.637889	0.589	0.213	8.03319e-28			Tshz2	Interdental	0	0.722638	0.448	0.048	0			Slitrk6	IPC	1.05315e-137	0.806524	0.62
Ninj1	Deiters_1st/2nd_row	2.50253e-133	0.80705	0.933	0.67	5.79009e-129			Tbpl1	Deiters_3rd_row	9.00287e-32	0.799206	0.652	0.282	2.083e-27			Chrna9	HC	0	1.37958	0.716	0.004	0			Nav2	Hensen	2.03528e-71	0.636359	0.514	0.097	4.70903e-67			Crlf1	Interdental	8.40031e-252	0.717699	0.395	0.048	1.94358e-247			Tpd52l1	IPC	5.68885e-101	0.801063	0.734
Dync1i1	Deiters_1st/2nd_row	0	0.801354	0.424	0.018	0			Cxcl12	Deiters_3rd_row	3.56232e-58	0.794129	0.59	0.146	8.24214e-54			Calm2	HC	0	1.37549	0.999	0.918	0			Ccnd3	Hensen	8.0952e-22	0.635923	0.8	0.521	1.87299e-17			Krt18	Interdental	1.11131e-54	0.682472	0.916	0.826	2.57124e-50			Fabp3	IPC	1.53246e-198	0.796513	0.432
Inhba	Deiters_1st/2nd_row	1.07465e-256	0.797667	0.382	0.043	2.48642e-252			Aqp11	Deiters_3rd_row	5.21795e-40	0.78035	0.795	0.372	1.20728e-35			Evc2	HC	0	1.36298	0.74	0.049	0			Ruvbl1	Hensen	1.07447e-39	0.63196	0.766	0.329	2.486e-35			Mdk	Interdental	2.37799e-144	0.681456	0.998	0.933	5.50197e-140			Clstn1	IPC	1.51018e-51	0.795914	0.854
Tuba1a	Deiters_1st/2nd_row	6.39856e-66	0.792441	0.928	0.84	1.48043e-61			Hs3st1	Deiters_3rd_row	4.52195e-68	0.779493	0.59	0.126	1.04624e-63			Tmcc2	HC	0	1.35915	0.8	0.025	0			Dpp4	Hensen	4.26883e-95	0.629298	0.44	0.059	9.87679e-91			Capn6	Interdental	1.40666e-161	0.671219	0.548	0.135	3.25458e-157			Inhba	IPC	2.09022e-118	0.793959	0.438
Gng12	Deiters_1st/2nd_row	1.25476e-184	0.779702	0.525	0.115	2.90313e-180			Unc5b	Deiters_3rd_row	7.7446e-67	0.777409	0.497	0.097	1.79187e-62			Pgam2	HC	0	1.3467	0.459	0.013	0			Emx2	Hensen	3.75692e-92	0.628716	0.463	0.065	8.69239e-88			Gm2a	Interdental	5.94864e-105	0.66843	0.562	0.196	1.37634e-100			Nav2	IPC	3.59197e-109	0.788548	0.583
Rcn1	Deiters_1st/2nd_row	5.89999e-126	0.776067	0.937	0.673	1.36508e-121			Gata3	Deiters_3rd_row	1.15004e-41	0.7733	0.925	0.54	2.66085e-37			Lhx3	HC	0	1.34176	0.723	0.003	0			Fbln7	Hensen	0	0.625	0.44	0.01	0			Fcgrt	Interdental	2.7944e-136	0.667768	0.566	0.165	6.4654e-132			Lmcd1	IPC	7.91866e-79	0.786793	0.542
Ckb	Deiters_1st/2nd_row	3.26089e-146	0.772278	0.975	0.773	7.54473e-142			Jag1	Deiters_3rd_row	6.82679e-54	0.771957	0.714	0.224	1.57951e-49			Rnf182	HC	0	1.33728	0.812	0.036	0			Phlda2	Hensen	1.84921e-32	0.618057	0.286	0.062	4.27852e-28			Nfib	Interdental	7.53269e-99	0.666686	0.715	0.332	1.74284e-94			Fscn1	IPC	2.03092e-168	0.778375	0.641
Frmd4a	Deiters_1st/2nd_row	9.58921e-231	0.771425	0.48	0.079	2.21866e-226			Gas1	Deiters_3rd_row	2.399e-31	0.770336	0.932	0.661	5.55056e-27			Nefl	HC	0	1.3361	0.601	0.002	0			Cobl	Hensen	1.23562e-53	0.617101	0.571	0.149	2.85886e-49			Cldn6	Interdental	1.03168e-79	0.661673	0.807	0.471	2.387e-75			Hs3st1	IPC	1.58332e-85	0.776953	0.604
Fblim1	Deiters_1st/2nd_row	3.80784e-154	0.767289	0.623	0.186	8.8102e-150			Tmprss3	Deiters_3rd_row	1.90803e-69	0.757341	0.491	0.091	4.41461e-65			Fscn2	HC	0	1.33575	0.746	0.013	0			Rtn1	Hensen	1.03893e-23	0.616489	0.623	0.286	2.40378e-19			Cd9	Interdental	1.76186e-97	0.661446	0.97	0.843	4.07641e-93			Prox1	IPC	3.00117e-170	0.77301	0.453
Itih5	Deiters_1st/2nd_row	1.595e-131	0.76387	0.643	0.216	3.69034e-127			Car14	Deiters_3rd_row	6.14513e-148	0.75727	0.503	0.046	1.4218e-143			Ormdl3	HC	0	1.318	0.948	0.358	0			Fbn2	Hensen	2.09152e-36	0.614339	0.691	0.276	4.83915e-32			Smoc1	Interdental	1.05373e-152	0.659089	0.52	0.13	2.43802e-148			Lockd	IPC	1.87333e-101	0.766058	0.589
Me2	Deiters_1st/2nd_row	1.05432e-105	0.75867	0.491	0.162	2.43938e-101			Rassf10	Deiters_3rd_row	1.56284e-34	0.748926	0.578	0.201	3.61595e-30			Tjap1	HC	0	1.31335	0.871	0.161	0			Lgmn	Hensen	1.72758e-24	0.610362	0.669	0.323	3.99709e-20			Igfbp2	Interdental	3.65257e-154	0.656608	0.378	0.069	8.45096e-150			Crispld1	IPC	0	0.764134	0.474
Clstn1	Deiters_1st/2nd_row	3.47915e-115	0.752211	0.77	0.367	8.04971e-111			Tram2	Deiters_3rd_row	2.70954e-81	0.748922	0.46	0.069	6.26906e-77			Trnp1	HC	0	1.31261	0.715	0.025	0			Tgfb2	Hensen	4.86053e-43	0.608212	0.989	0.851	1.12458e-38			Fosb	Interdental	9.84601e-59	0.655595	0.661	0.378	2.27807e-54			Cdk2ap1	IPC	1.89144e-66	0.763295	0.641
Slitrk6	Deiters_1st/2nd_row	3.40059e-224	0.751881	0.48	0.079	7.86794e-220			Clstn1	Deiters_3rd_row	3.43465e-42	0.746288	0.814	0.377	7.94675e-38			Rbm24	HC	0	1.30629	0.767	0.024	0			9230102O04Rik	Hensen	3.20817e-34	0.606222	0.834	0.399	7.42274e-30			Rgcc	Interdental	3.59429e-64	0.651282	0.905	0.645	8.31611e-60			Tuba1b	IPC	1.94043e-17	0.755384	0.771
Tst	Deiters_1st/2nd_row	2.92838e-107	0.747202	0.542	0.186	6.77539e-103			Cxadr	Deiters_3rd_row	1.59446e-35	0.744103	0.683	0.277	3.6891e-31			mt-Rnr2	HC	2.06943e-300	1.30524	0.909	0.478	4.78803e-296			Hey1	Hensen	6.61685e-27	0.605099	0.846	0.483	1.53094e-22			Prdx5	Interdental	8.42726e-84	0.64763	0.914	0.737	1.94981e-79			Jag1	IPC	3.61318e-58	0.74785	0.714
Fzd4	Deiters_1st/2nd_row	3.92881e-169	0.740563	0.491	0.106	9.09009e-165			Cfc1	Deiters_3rd_row	0	0.742142	0.273	0.001	0			Mthfd2	HC	0	1.30506	0.783	0.09	0			F3	Hensen	9.13731e-18	0.601856	0.606	0.323	2.1141e-13			Cytl1	Interdental	0	0.644328	0.262	0.006	0			Acot1	IPC	1.07254e-45	0.740416	0.891
Id4	Deiters_1st/2nd_row	1.12948e-80	0.74026	0.848	0.549	2.61329e-76			S100a13	Deiters_3rd_row	1.22344e-52	0.739936	0.671	0.194	2.83068e-48			Mpc1	HC	0	1.3036	0.915	0.59	0			Acp5	Hensen	0	0.597645	0.291	0.002	0			Col4a2	Interdental	5.46461e-223	0.619902	0.397	0.055	1.26435e-218			Hspb2	IPC	2.00763e-100	0.729699	0.531
Emb	Deiters_1st/2nd_row	9.12152e-171	0.73724	0.507	0.114	2.11045e-166			Gm266	Deiters_3rd_row	1.8619e-69	0.736424	0.441	0.073	4.30789e-65			Defb25	HC	0	1.30234	0.685	0.006	0			Lsr	Hensen	5.04579e-22	0.586829	0.8	0.527	1.16744e-17			Klf6	Interdental	2.63571e-50	0.618752	0.866	0.661	6.09824e-46			S100a1	IPC	2.21627e-60	0.714704	0.969
S100a13	Deiters_1st/2nd_row	3.21328e-138	0.736967	0.609	0.183	7.43457e-134			Emx2	Deiters_3rd_row	7.616e-93	0.735731	0.472	0.065	1.76211e-88			Ankrd24	HC	0	1.29606	0.811	0.095	0			Fabp5	Hensen	1.16521e-43	0.579878	0.446	0.112	2.69595e-39			Fxyd1	Interdental	1.16803e-72	0.613355	0.822	0.533	2.70247e-68			Rnd2	IPC	9.85375e-64	0.708756	0.76
Ppp1cc	Deiters_1st/2nd_row	8.3515e-99	0.727208	0.793	0.424	1.93229e-94			9230102O04Rik	Deiters_3rd_row	8.90065e-40	0.734162	0.826	0.4	2.05934e-35			Hpcal1	HC	0	1.27092	0.875	0.188	0			Igfbp4	Hensen	2.66686e-101	0.574017	0.371	0.039	6.17032e-97			Tmem132c	Interdental	8.5208e-92	0.606057	0.65	0.275	1.97146e-87			Mtus2	IPC	5.56436e-92	0.693988	0.469
Kremen1	Deiters_1st/2nd_row	2.64053e-174	0.722558	0.527	0.12	6.1094e-170			Fblim1	Deiters_3rd_row	5.14863e-39	0.723131	0.596	0.198	1.19124e-34			Snrnp25	HC	0	1.25659	0.837	0.251	0			Dclk1	Hensen	3.33004e-44	0.567346	0.497	0.133	7.70471e-40			Egr1	Interdental	5.37351e-47	0.603964	0.531	0.277	1.24327e-42			Siah1a	IPC	2.47781e-53	0.692016	0.672
Enah	Deiters_1st/2nd_row	3.78451e-94	0.717833	0.634	0.275	8.75622e-90			Vstm2b	Deiters_3rd_row	5.80866e-122	0.722575	0.391	0.035	1.34395e-117			B3gnt4	HC	0	1.25374	0.7	0.032	0			P2rx2	Hensen	2.80036e-79	0.565874	0.463	0.075	6.4792e-75			Nkd1	Interdental	1.26574e-95	0.603478	0.612	0.239	2.92854e-91			St6galnac2	IPC	2.5622e-254	0.687891	0.464
Ldhb	Deiters_1st/2nd_row	8.03152e-118	0.706027	0.982	0.954	1.85825e-113			Efna4	Deiters_3rd_row	5.72082e-35	0.719864	0.565	0.191	1.32363e-30			Scg5	HC	0	1.24572	0.862	0.193	0			Gstm1	Hensen	1.3096e-15	0.55856	0.509	0.246	3.03001e-11			Metrn	Interdental	1.58331e-93	0.602472	0.652	0.268	3.6633e-89			Ntf3	IPC	8.91379e-50	0.68706	0.74
Hspa2	Deiters_1st/2nd_row	2.07677e-95	0.701435	0.688	0.308	4.80503e-91			Got2	Deiters_3rd_row	3.61893e-31	0.716185	0.683	0.311	8.37312e-27			Gfi1	HC	0	1.2375	0.696	0.002	0			Lockd	Hensen	3.89049e-42	0.553605	0.429	0.104	9.00142e-38			Camk2d	Interdental	5.50249e-62	0.602332	0.573	0.272	1.27311e-57			Bambi	IPC	6.16986e-44	0.682177	0.703
Gata3	Deiters_1st/2nd_row	6.51851e-93	0.700818	0.848	0.532	1.50819e-88			Ppp1cc	Deiters_3rd_row	5.46801e-27	0.715237	0.752	0.435	1.26513e-22			Cpe	HC	0	1.23326	0.921	0.389	0			Id3	Hensen	1.87707e-13	0.553219	0.863	0.658	4.34297e-09			Gpm6b	Interdental	3.79744e-83	0.597609	0.457	0.154	8.78614e-79			Vstm2b	IPC	1.62362e-181	0.680077	0.438
Lor	Deiters_1st/2nd_row	3.95686e-102	0.699148	0.457	0.138	9.15498e-98			Cited2	Deiters_3rd_row	1.15389e-25	0.704534	0.857	0.554	2.66975e-21			S100a13	HC	0	1.22588	0.822	0.15	0			Aplp1	Hensen	2.8227e-23	0.550839	0.497	0.2	6.53087e-19			Tmem171	Interdental	1.01159e-285	0.588692	0.376	0.037	2.34052e-281			Nudt4	IPC	1.57211e-49	0.677064	0.693
Itga6	Deiters_1st/2nd_row	8.82254e-150	0.698667	0.509	0.126	2.04127e-145			Emb	Deiters_3rd_row	3.6403e-54	0.69957	0.528	0.125	8.42256e-50			Serf1	HC	0	1.2177	0.942	0.487	0			Nectin2	Hensen	3.11283e-27	0.549659	0.891	0.563	7.20215e-23			Ablim1	Interdental	2.96766e-178	0.588229	0.395	0.066	6.86628e-174			Sapcd2	IPC	4.01076e-253	0.673486	0.438
Nupr1	Deiters_1st/2nd_row	1.5384e-192	0.690983	0.315	0.038	3.5594e-188			Tbc1d10a	Deiters_3rd_row	5.05014e-37	0.699512	0.634	0.242	1.16845e-32			Rab3ip	HC	0	1.2126	0.901	0.268	0			F2rl1	Hensen	8.11805e-36	0.547056	0.314	0.069	1.87827e-31			Phyh	Interdental	8.28117e-75	0.576381	0.524	0.212	1.91602e-70			Ifngr2	IPC	1.95771e-47	0.67314	0.661
Ttyh1	Deiters_1st/2nd_row	3.23146e-84	0.689414	0.634	0.299	7.47662e-80			Pcp4	Deiters_3rd_row	1.86597e-142	0.69926	0.975	0.186	4.31729e-138			Mgst3	HC	0	1.21207	0.995	0.775	0			Col18a1	Hensen	6.46112e-26	0.546609	0.92	0.628	1.49491e-21			B2m	Interdental	7.00675e-62	0.573963	0.678	0.369	1.62115e-57			Mgst1	IPC	3.59495e-38	0.672375	0.948
Sipa1l1	Deiters_1st/2nd_row	6.59296e-89	0.688827	0.851	0.525	1.52541e-84			Rora	Deiters_3rd_row	3.97141e-50	0.698092	0.491	0.112	9.18865e-46			Dpysl3	HC	0	1.21124	0.761	0.057	0			Mif	Hensen	3.75617e-27	0.539885	0.966	0.79	8.69065e-23			Krt8	Interdental	6.58846e-41	0.572012	0.919	0.771	1.52437e-36			Atox1	IPC	1.10848e-50	0.666998	0.974
Skp1a	Deiters_1st/2nd_row	2.94312e-122	0.687941	0.975	0.797	6.80951e-118			Thbs1	Deiters_3rd_row	2.58551e-35	0.69132	0.708	0.288	5.9821e-31			Acot7	HC	0	1.20991	0.81	0.137	0			Morf4l2	Hensen	1.74887e-24	0.537895	0.937	0.792	4.04636e-20			Cldn3	Interdental	2.79391e-91	0.568198	0.972	0.842	6.46426e-87			Mphosph9	IPC	9.18539e-230	0.650461	0.438
Sox21	Deiters_1st/2nd_row	6.39941e-124	0.68759	0.54	0.165	1.48063e-119			Ifngr2	Deiters_3rd_row	9.61434e-47	0.688818	0.689	0.223	2.22447e-42			Slc52a3	HC	0	1.20536	0.675	0.006	0			Ptprk	Hensen	1.70137e-33	0.536228	0.583	0.201	3.93646e-29			S100a11	Interdental	1.13085e-70	0.564059	0.935	0.727	2.61646e-66			Mycl	IPC	2.85231e-45	0.648593	0.62
Krt8	Deiters_1st/2nd_row	5.96733e-88	0.686678	0.966	0.769	1.38066e-83			Ackr3	Deiters_3rd_row	1.5863e-32	0.688398	0.547	0.187	3.67023e-28			Jag2	HC	0	1.20361	0.74	0.017	0			Dynll1	Hensen	2.23795e-24	0.535846	0.994	0.946	5.17795e-20			Srxn1	Interdental	1.64669e-78	0.562213	0.265	0.062	3.80994e-74			Pcp4l1	IPC	2.55854e-87	0.647355	0.474
Socs6	Deiters_1st/2nd_row	1.28091e-108	0.673816	0.572	0.201	2.96364e-104			Ninj1	Deiters_3rd_row	5.65714e-36	0.684535	0.95	0.678	1.30889e-31			Svbp	HC	0	1.20194	0.978	0.68	0			H2-T23	Hensen	8.53257e-80	0.535192	0.371	0.049	1.97418e-75			Lamp2	Interdental	5.22366e-57	0.555491	0.743	0.471	1.2086e-52			Clec18a	IPC	1.71777e-123	0.6465	0.521
Tagln2	Deiters_1st/2nd_row	3.60069e-166	0.671506	0.371	0.062	8.33091e-162			Hspb2	Deiters_3rd_row	5.27999e-47	0.679818	0.41	0.089	1.22163e-42			Miat	HC	0	1.19119	0.738	0.007	0			Fam105a	Hensen	2.24123e-168	0.531087	0.251	0.01	5.18553e-164			Crip2	Interdental	1.59324e-108	0.552803	0.996	0.918	3.68629e-104			Frem2	IPC	0	0.643819	0.479
Rpia	Deiters_1st/2nd_row	1.1956e-132	0.668528	0.466	0.119	2.76627e-128			Tgfbr1	Deiters_3rd_row	5.57709e-53	0.674725	0.484	0.11	1.29037e-48			Apba1	HC	0	1.18811	0.691	0.003	0			Rras2	Hensen	3.14765e-40	0.530832	0.537	0.158	7.28273e-36			Cst3	Interdental	3.56596e-98	0.551696	0.995	0.937	8.25057e-94			Zbtb20	IPC	8.99761e-31	0.636165	0.896
Dgat2	Deiters_1st/2nd_row	4.61673e-167	0.664734	0.337	0.052	1.06817e-162			Lor	Deiters_3rd_row	5.6031e-32	0.666499	0.472	0.147	1.29639e-27			R3hdml	HC	0	1.17595	0.605	0.004	0			Egf	Hensen	2.16367e-87	0.526096	0.274	0.025	5.00609e-83			Pdgfa	Interdental	3.38924e-55	0.546409	0.699	0.41	7.8417e-51			Tst	IPC	8.37295e-48	0.630407	0.604
Gpr37	Deiters_1st/2nd_row	2.86515e-164	0.662928	0.397	0.072	6.6291e-160			Apbb2	Deiters_3rd_row	2.73285e-57	0.666227	0.484	0.103	6.323e-53			Rsph1	HC	0	1.17083	0.704	0.039	0			Gprc5a	Hensen	4.0063e-101	0.524226	0.309	0.027	9.26938e-97			Man1c1	Interdental	0	0.540046	0.315	0.006	0			Nectin3	IPC	8.27738e-84	0.626424	0.495
Cyb5a	Deiters_1st/2nd_row	1.91358e-107	0.660545	0.962	0.793	4.42746e-103			Ifitm2	Deiters_3rd_row	1.35797e-34	0.665011	0.913	0.535	3.14195e-30			Syne4	HC	0	1.16746	0.906	0.342	0			Cdo1	Hensen	4.92233e-23	0.521408	0.777	0.421	1.13888e-18			C1qtnf4	Interdental	7.86283e-64	0.528978	0.8	0.519	1.81922e-59			Igsf8	IPC	1.09128e-42	0.622216	0.719
Pgm5	Deiters_1st/2nd_row	4.82029e-248	0.655381	0.391	0.047	1.11527e-243			S100a6	Deiters_3rd_row	4.11263e-37	0.663823	0.652	0.238	9.51539e-33			Lmo7	HC	0	1.16633	0.914	0.283	0			Cmas	Hensen	4.13798e-22	0.519303	0.651	0.33	9.57405e-18			Mettl9	Interdental	1.64075e-65	0.526542	0.875	0.694	3.79621e-61			Lgr6	IPC	0	0.619747	0.427
Frzb	Deiters_1st/2nd_row	1.02775e-97	0.653475	0.31	0.07	2.37791e-93			Gnai2	Deiters_3rd_row	4.41041e-29	0.660382	0.839	0.483	1.02044e-24			Pkig	HC	0	1.16552	0.984	0.659	0			Cd81	Hensen	4.63098e-36	0.518939	0.989	0.951	1.07147e-31			Tmem64	Interdental	6.07532e-99	0.525563	0.399	0.109	1.40565e-94			Glmp	IPC	1.51687e-34	0.61609	0.885
Slc7a5	Deiters_1st/2nd_row	4.28327e-207	0.652709	0.342	0.043	9.91021e-203			Sh3glb2	Deiters_3rd_row	1.28445e-27	0.656032	0.727	0.367	2.97182e-23			Glrx3	HC	0	1.16217	0.963	0.676	0			Tfpi	Hensen	3.54133e-67	0.517738	0.251	0.027	8.19357e-63			Epcam	Interdental	3.97433e-102	0.52541	0.996	0.96	9.19541e-98			Sall3	IPC	4.36068e-58	0.612072	0.635
Mycl	Deiters_1st/2nd_row	9.69014e-104	0.651427	0.553	0.186	2.24201e-99			Ccnt2	Deiters_3rd_row	4.31325e-31	0.65158	0.702	0.313	9.97956e-27			Cetn2	HC	0	1.15416	0.932	0.425	0			Idh1	Hensen	8.64322e-33	0.514672	0.566	0.196	1.99978e-28			Tspan15	Interdental	9.79939e-50	0.52296	0.698	0.442	2.26728e-45			Sall1	IPC	4.01795e-114	0.607987	0.479
Igfbp2	Deiters_1st/2nd_row	4.09859e-149	0.650813	0.377	0.069	9.48292e-145			Lsamp	Deiters_3rd_row	5.02291e-43	0.650978	0.646	0.208	1.16215e-38			Elmod1	HC	0	1.15266	0.604	0.002	0			Fundc2	Hensen	1.53897e-61	0.51467	0.411	0.073	3.56072e-57			Krt7	Interdental	1.98123e-168	0.521376	0.32	0.046	4.58397e-164			Ckb	IPC	8.47228e-37	0.606372	0.964
Fkbp4	Deiters_1st/2nd_row	9.34708e-105	0.649615	0.931	0.738	2.16263e-100			Ccnjl	Deiters_3rd_row	2.42996e-49	0.647726	0.447	0.1	5.62219e-45			Irx2	HC	0	1.1497	0.631	0.008	0			Cyb5a	Hensen	4.36287e-26	0.513066	0.971	0.798	1.00944e-21			Dusp5	Interdental	4.56576e-45	0.515755	0.756	0.495	1.05638e-40			Anks1b	IPC	0	0.603203	0.417
Gm12892	Deiters_1st/2nd_row	6.557e-97	0.649112	0.871	0.546	1.51709e-92			Igfbp5	Deiters_3rd_row	4.97867e-25	0.647429	0.839	0.529	1.15191e-20			Nrxn3	HC	0	1.12706	0.694	0.043	0			Tsen15	Hensen	4.6658e-21	0.511917	0.811	0.466	1.07953e-16			Map4k3	Interdental	1.48477e-131	0.514633	0.388	0.081	3.4353e-127			Wnt7a	IPC	5.77468e-66	0.600469	0.521
Aldoc	Deiters_1st/2nd_row	2.50336e-48	0.648089	0.725	0.494	5.79202e-44			Slc7a5	Deiters_3rd_row	4.34256e-86	0.64389	0.404	0.05	1.00474e-81			Hist3h2ba	HC	7.11918e-291	1.11803	0.859	0.44	1.64716e-286			Mt1	Hensen	5.99711e-34	0.511847	0.326	0.076	1.38755e-29			F3	Interdental	7.07857e-33	0.514269	0.545	0.317	1.63777e-28			Calm1	IPC	2.903e-55	0.596069	0.984
Cklf	Deiters_1st/2nd_row	6.43536e-131	0.645597	0.433	0.104	1.48895e-126			Gm5514	Deiters_3rd_row	9.81646e-19	0.643387	0.64	0.364	2.27123e-14			Dnaic2	HC	0	1.11789	0.642	0.003	0			Vgll4	Hensen	2.1378e-18	0.508432	0.8	0.497	4.94622e-14			Klf4	Interdental	2.41605e-32	0.512426	0.656	0.437	5.59003e-28			Mtap	IPC	1.6674e-73	0.595215	0.531
Gnai2	Deiters_1st/2nd_row	2.77549e-77	0.641822	0.774	0.475	6.42165e-73			Cep41	Deiters_3rd_row	8.33152e-48	0.636968	0.385	0.074	1.92766e-43			Myo7a	HC	0	1.1091	0.641	0.005	0			Bcl11a	Hensen	3.33776e-37	0.507091	0.389	0.098	7.72258e-33			Arpc1b	Interdental	1.98751e-71	0.512055	0.418	0.145	4.59851e-67			Snx22	IPC	5.49191e-91	0.592198	0.448
Sall1	Deiters_1st/2nd_row	8.49869e-176	0.639049	0.359	0.056	1.96634e-171			Arrdc4	Deiters_3rd_row	1.44709e-28	0.634838	0.72	0.329	3.34813e-24			Usp46	HC	0	1.10126	0.819	0.152	0			6330403K07Rik	Hensen	3.72645e-15	0.506518	0.874	0.661	8.62189e-11			Capg	Interdental	6.04434e-43	0.511742	0.615	0.36	1.39848e-38			Gata3	IPC	2.65912e-30	0.587552	0.891
Ptprk	Deiters_1st/2nd_row	1.28534e-104	0.635635	0.562	0.192	2.9739e-100			Gng12	Deiters_3rd_row	5.19591e-38	0.630681	0.46	0.127	1.20218e-33			Nme5	HC	0	1.09782	0.731	0.093	0			Syne2	Hensen	5.45056e-27	0.504555	0.617	0.258	1.2611e-22			Crip1	Interdental	3.76989e-33	0.510347	0.657	0.446	8.7224e-29			Fkbp4	IPC	1.11406e-34	0.587538	0.943
Adgrg6	Deiters_1st/2nd_row	3.18542e-148	0.632919	0.402	0.081	7.37011e-144			Cmtm7	Deiters_3rd_row	5.03938e-28	0.628837	0.72	0.35	1.16596e-23			Kif19a	HC	0	1.07639	0.693	0.046	0			Enpp1	Hensen	9.34055e-116	0.50169	0.263	0.017	2.16112e-111			Plscr2	Interdental	4.40209e-161	0.508182	0.269	0.034	1.01851e-156			Thbs1	IPC	1.3148e-40	0.586879	0.734
Tgfbr1	Deiters_1st/2nd_row	5.7838e-128	0.62786	0.424	0.102	1.3382e-123			Itga6	Deiters_3rd_row	1.22819e-38	0.627298	0.491	0.137	2.84165e-34			Eps8l2	HC	0	1.07629	0.719	0.064	0			Enc1	Hensen	1.48714e-161	0.499075	0.314	0.018	3.4408e-157			Mia	Interdental	1.07196e-79	0.507754	1	0.904	2.48018e-75			Emb	IPC	1.06037e-63	0.585966	0.542
Lhfp	Deiters_1st/2nd_row	0	0.624393	0.315	0.021	0			Raver2	Deiters_3rd_row	1.2073e-47	0.623155	0.466	0.108	2.79334e-43			Chga	HC	0	1.07443	0.604	0.003	0			Cald1	Hensen	6.26917e-77	0.498208	0.28	0.029	1.4505e-72			Wfikkn2	Interdental	1.39262e-113	0.506246	0.424	0.107	3.22211e-109			Rora	IPC	1.70004e-48	0.585811	0.458
Cited2	Deiters_1st/2nd_row	3.25642e-63	0.618086	0.81	0.547	7.53438e-59			Nsun5	Deiters_3rd_row	4.45559e-58	0.622905	0.366	0.06	1.03089e-53			Fer1l6	HC	0	1.06658	0.584	0.002	0			Emb	Hensen	3.07699e-26	0.498143	0.394	0.126	7.11922e-22			Ogn	Interdental	9.15817e-213	0.50569	0.33	0.039	2.11893e-208			Sorbs2	IPC	7.44364e-48	0.582714	0.635
Kif1b	Deiters_1st/2nd_row	8.95251e-93	0.617341	0.482	0.163	2.07134e-88			Camta1	Deiters_3rd_row	2.22617e-29	0.619965	0.758	0.353	5.15069e-25			Chrna10	HC	0	1.06658	0.638	0.005	0			Mtch2	Hensen	4.33613e-21	0.495978	0.823	0.521	1.00325e-16			Shisa4	Interdental	1.61417e-57	0.503321	0.689	0.388	3.7347e-53			Ccnd1	IPC	1.79347e-72	0.581324	0.484
Carhsp1	Deiters_1st/2nd_row	4.89658e-102	0.614732	0.572	0.209	1.13292e-97			Max	Deiters_3rd_row	2.7615e-21	0.619801	0.733	0.444	6.38928e-17			Paqr9	HC	0	1.06363	0.626	0.012	0			Sipa1l1	Hensen	5.57629e-20	0.495489	0.817	0.535	1.29019e-15			Galnt7	Interdental	2.78925e-97	0.502648	0.413	0.114	6.45348e-93			Fam3c	IPC	1.0333e-35	0.580766	0.807
Rnf180	Deiters_1st/2nd_row	2.39325e-107	0.60965	0.471	0.139	5.53727e-103			Sall1	Deiters_3rd_row	6.27558e-58	0.609915	0.379	0.064	1.45198e-53			Rogdi	HC	0	1.06249	0.793	0.249	0			Chd3	Hensen	8.27489e-23	0.495456	0.554	0.232	1.91456e-18			Tmem178	Interdental	7.50899e-219	0.502565	0.264	0.023	1.73736e-214			Nhp2	IPC	9.73632e-32	0.577912	0.823
Prkar2a	Deiters_1st/2nd_row	3.90463e-79	0.607225	0.498	0.187	9.03415e-75			Cdkn1b	Deiters_3rd_row	3.29199e-34	0.602242	0.429	0.12	7.61667e-30			Pcp4l1	HC	0	1.06218	0.588	0.04	0			Fam3c	Hensen	1.42191e-24	0.495441	0.76	0.391	3.28988e-20			Zbtb20	Interdental	6.63395e-67	0.502156	0.854	0.558	1.5349e-62			Agr3	IPC	5.09061e-63	0.575106	0.526
Nectin3	Deiters_1st/2nd_row	7.98092e-132	0.606922	0.38	0.081	1.84654e-127			Fscn1	Deiters_3rd_row	4.10528e-52	0.601299	0.41	0.08	9.49839e-48			Wdr24	HC	0	1.05663	0.586	0.033	0			Skp1a	Hensen	1.56747e-20	0.494429	0.96	0.802	3.62667e-16			Htra1	Interdental	0	0.50061	0.253	0.005	0			Ptprk	IPC	3.6012e-49	0.573529	0.641
Bag1	Deiters_1st/2nd_row	4.60959e-67	0.604662	0.862	0.636	1.06652e-62			Sox11	Deiters_3rd_row	9.01048e-19	0.591001	0.646	0.33	2.08476e-14			Clec18a	HC	0	1.05223	0.655	0.026	0			Gdi2	Hensen	1.30453e-19	0.494079	0.846	0.606	3.01829e-15			Sirt2	Interdental	6.86128e-52	0.498568	0.77	0.511	1.5875e-47			Ifitm2	IPC	4.83839e-36	0.571436	0.896
Rhov	Deiters_1st/2nd_row	5.44242e-79	0.604007	0.804	0.434	1.25921e-74			Fgfrl1	Deiters_3rd_row	4.51817e-38	0.590975	0.559	0.177	1.04537e-33			Fez1	HC	0	1.05064	0.647	0.012	0			Sgpp1	Hensen	3.50851e-47	0.492926	0.446	0.103	8.11763e-43			Plxdc2	Interdental	4.05427e-100	0.49681	0.478	0.143	9.38036e-96			Dync1i1	IPC	7.06283e-166	0.569384	0.396
Fam3c	Deiters_1st/2nd_row	5.21206e-75	0.602279	0.721	0.382	1.20591e-70			Acot1	Deiters_3rd_row	6.34176e-27	0.589202	0.863	0.519	1.46729e-22			Cfap126	HC	0	1.04963	0.57	0.031	0			Ctsd	Hensen	1.69881e-25	0.48918	0.954	0.802	3.93055e-21			Ddah2	Interdental	6.60794e-51	0.495619	0.768	0.504	1.52888e-46			Aqp11	IPC	7.29718e-40	0.56909	0.823
Camta1	Deiters_1st/2nd_row	2.90843e-69	0.59925	0.668	0.345	6.72924e-65			Igsf8	Deiters_3rd_row	9.9606e-31	0.588229	0.671	0.281	2.30458e-26			Arl4a	HC	0	1.04712	0.884	0.317	0			Kank1	Hensen	2.36724e-72	0.488769	0.314	0.039	5.47707e-68			Anxa2	Interdental	7.00272e-68	0.493632	0.977	0.835	1.62022e-63			Acaca	IPC	5.94832e-86	0.569074	0.479
Gdi2	Deiters_1st/2nd_row	3.29484e-73	0.599076	0.848	0.599	7.62327e-69			Adgrg6	Deiters_3rd_row	1.57606e-46	0.58567	0.416	0.09	3.64653e-42			Ank3	HC	0	1.03284	0.741	0.128	0			Selenoh	Hensen	1.13489e-16	0.48688	0.789	0.563	2.62579e-12			Papss2	Interdental	1.5161e-96	0.491807	0.441	0.127	3.50779e-92			Vstm4	IPC	0	0.568758	0.349
Sh3glb2	Deiters_1st/2nd_row	5.05122e-71	0.596759	0.678	0.359	1.1687e-66			Pgm5	Deiters_3rd_row	4.8622e-61	0.568421	0.366	0.057	1.12497e-56			1110017D15Rik	HC	0	1.03219	0.562	0.008	0			Gpx4	Hensen	1.62153e-16	0.484205	0.937	0.763	3.75173e-12			2610203C20Rik	Interdental	6.42862e-67	0.487177	0.467	0.181	1.48739e-62			Il10rb	IPC	9.21295e-49	0.56735	0.583
Fam204a	Deiters_1st/2nd_row	1.55589e-67	0.596538	0.736	0.439	3.59986e-63			Rtn1	Deiters_3rd_row	1.03564e-22	0.562333	0.627	0.286	2.39616e-18			Hist1h2al	HC	0	1.03153	0.65	0.123	0			Mat2b	Hensen	1.97358e-14	0.481749	0.766	0.534	4.56627e-10			Dhrs7	Interdental	1.05149e-106	0.483853	0.373	0.089	2.43284e-102			Car14	IPC	1.51186e-72	0.562806	0.339
Ptp4a1	Deiters_1st/2nd_row	1.92146e-68	0.595243	0.824	0.538	4.44567e-64			Gmnn	Deiters_3rd_row	4.27494e-67	0.561747	0.304	0.037	9.89093e-63			Afdn	HC	0	1.02466	0.741	0.115	0			Denr	Hensen	1.33364e-20	0.480992	0.811	0.497	3.08565e-16			Rgma	Interdental	3.09025e-55	0.483566	0.64	0.331	7.14991e-51			Ephb1	IPC	1.88928e-100	0.562048	0.443
Jag1	Deiters_1st/2nd_row	1.46536e-86	0.591038	0.565	0.216	3.39041e-82			Marveld3	Deiters_3rd_row	1.21633e-31	0.560765	0.435	0.127	2.81423e-27			Mycl	HC	0	1.02242	0.786	0.154	0			Nenf	Hensen	2.27659e-25	0.480839	0.966	0.847	5.26735e-21			4930523C07Rik	Interdental	3.8171e-127	0.478298	0.427	0.097	8.83162e-123			Lama2	IPC	0	0.555309	0.359
Tenm4	Deiters_1st/2nd_row	6.68774e-98	0.588191	0.565	0.206	1.54734e-93			Fkbp4	Deiters_3rd_row	1.15212e-27	0.558774	0.944	0.744	2.66567e-23			Cfap206	HC	0	1.02231	0.595	0.003	0			Isoc1	Hensen	3.67457e-29	0.477521	0.543	0.194	8.50186e-25			Junb	Interdental	1.26101e-26	0.469696	0.921	0.823	2.9176e-22			Lgr5	IPC	3.58013e-84	0.553651	0.469
Pisd	Deiters_1st/2nd_row	2.65536e-84	0.587892	0.476	0.167	6.1437e-80			Nrarp	Deiters_3rd_row	1.542e-21	0.558175	0.758	0.413	3.56773e-17			Hacd3	HC	0	1.02142	0.755	0.156	0			Ctsc	Hensen	1.43155e-98	0.469004	0.291	0.025	3.31218e-94			Tsc22d4	Interdental	2.07804e-41	0.459764	0.583	0.326	4.80796e-37			Cd164l2	IPC	1.05404e-75	0.552048	0.693
Gmnn	Deiters_1st/2nd_row	7.74471e-173	0.585062	0.266	0.031	1.79189e-168			Smim3	Deiters_3rd_row	1.25073e-37	0.557487	0.429	0.109	2.89382e-33			mt-Nd4	HC	0	1.0205	0.995	0.979	0			Plod2	Hensen	1.10525e-18	0.465108	0.646	0.333	2.55722e-14			Agr3	Interdental	2.22115e-55	0.458725	0.332	0.114	5.13908e-51			Igfbp4	IPC	5.04551e-157	0.547128	0.438
Emx2	Deiters_1st/2nd_row	4.67898e-161	0.584428	0.353	0.058	1.08258e-156			Hspa2	Deiters_3rd_row	5.31588e-21	0.555244	0.652	0.319	1.22993e-16			Raver2	HC	0	1.02049	0.696	0.065	0			Sfrp1	Hensen	1.62285e-24	0.464782	0.989	0.92	3.75479e-20			Bik	Interdental	4.34076e-70	0.456489	0.36	0.114	1.00432e-65			Bace2	IPC	2.18405e-167	0.544919	0.391
Dpysl4	Deiters_1st/2nd_row	1.53542e-76	0.584002	0.665	0.309	3.5525e-72			Sox13	Deiters_3rd_row	8.01671e-57	0.554102	0.36	0.058	1.85483e-52			A730017C20Rik	HC	0	1.01585	0.76	0.151	0			Casp6	Hensen	1.1737e-23	0.46012	0.657	0.3	2.7156e-19			H2-D1	Interdental	1.68536e-49	0.453736	0.471	0.213	3.89941e-45			Tmod1	IPC	9.03984e-30	0.540769	0.917
Sdc1	Deiters_1st/2nd_row	3.48787e-176	0.581346	0.33	0.046	8.06987e-172			Ptx3	Deiters_3rd_row	4.72635e-74	0.553918	0.317	0.036	1.09354e-69			Gm11837	HC	0	1.01121	0.526	0.06	0			Spats2l	Hensen	2.28181e-23	0.45577	0.463	0.173	5.27942e-19			Epha7	Interdental	2.36018e-42	0.449309	0.717	0.466	5.46074e-38			Hpcal1	IPC	3.20725e-40	0.53857	0.656
Cdkn1b	Deiters_1st/2nd_row	8.71404e-109	0.579589	0.418	0.111	2.01617e-104			Tmem86a	Deiters_3rd_row	3.58899e-56	0.553731	0.354	0.057	8.30384e-52			Xirp2	HC	0	1.0064	0.611	0.002	0			Mtch1	Hensen	1.05158e-14	0.45556	0.937	0.669	2.43303e-10			Il17re	Interdental	1.81548e-172	0.449041	0.32	0.044	4.20047e-168			Snhg6	IPC	3.74685e-29	0.534322	0.698
Rragd	Deiters_1st/2nd_row	3.45897e-187	0.577557	0.337	0.046	8.00301e-183			Gpr37	Deiters_3rd_row	6.08245e-49	0.552639	0.404	0.081	1.4073e-44			Nfic	HC	0	1.00571	0.698	0.108	0			Gar1	Hensen	8.10956e-18	0.454003	0.674	0.355	1.87631e-13			Lrig1	Interdental	9.66068e-281	0.445003	0.278	0.019	2.23519e-276			Cmtm7	IPC	1.10517e-27	0.534033	0.729
BC064078	Deiters_1st/2nd_row	2.58558e-83	0.577473	0.469	0.162	5.98226e-79			Nudt4	Deiters_3rd_row	6.28458e-30	0.547394	0.646	0.258	1.45406e-25			Gpx2	HC	0	1.00302	0.493	0.05	0			1810037I17Rik	Hensen	2.93563e-17	0.452675	0.909	0.695	6.79216e-13			Rhou	Interdental	3.06259e-86	0.444849	0.381	0.109	7.08591e-82			Grtp1	IPC	1.27973e-37	0.533003	0.479
Mgst1	Deiters_1st/2nd_row	9.02258e-62	0.566058	0.9	0.684	2.08755e-57			Stx3	Deiters_3rd_row	5.95075e-22	0.545471	0.553	0.242	1.37682e-17			Wwc1	HC	0	1.0023	0.743	0.116	0			S100a11	Hensen	1.93298e-19	0.439714	0.943	0.733	4.47235e-15			Slc44a3	Interdental	8.3356e-45	0.442797	0.536	0.272	1.92861e-40			Sox11	IPC	1.26306e-19	0.532788	0.62
Mif	Deiters_1st/2nd_row	1.8041e-68	0.5636	0.909	0.787	4.17416e-64			Pdzrn4	Deiters_3rd_row	1.16627e-62	0.541231	0.298	0.038	2.69839e-58			mt-Nd2	HC	0	0.996059	0.968	0.723	0			Gm15222	Hensen	7.85055e-281	0.439439	0.274	0.006	1.81638e-276			Tmsb10	Interdental	8.80767e-67	0.440551	0.982	0.925	2.03783e-62			Cspg5	IPC	4.10312e-86	0.531842	0.443
Stx3	Deiters_1st/2nd_row	3.42467e-83	0.5588	0.578	0.232	7.92366e-79			Cnksr3	Deiters_3rd_row	1.04851e-49	0.540749	0.36	0.066	2.42593e-45			Pdcd7	HC	0	0.995855	0.704	0.114	0			Fuca1	Hensen	4.15254e-18	0.43618	0.903	0.696	9.60774e-14			Rbms3	Interdental	7.26191e-157	0.439179	0.288	0.04	1.68019e-152			Ddah1	IPC	2.80417e-52	0.530767	0.609
Bcar3	Deiters_1st/2nd_row	1.76376e-133	0.553369	0.308	0.053	4.08081e-129			Mgst3	Deiters_3rd_row	8.02663e-27	0.539056	0.981	0.79	1.85712e-22			Gipc3	HC	0	0.988272	0.598	0.002	0			Zmat4	Hensen	1.12528e-60	0.434107	0.337	0.051	2.60357e-56			Lpcat2	Interdental	2.16938e-51	0.438203	0.48	0.21	5.0193e-47			Gnai2	IPC	1.06205e-25	0.529791	0.812
Raver2	Deiters_1st/2nd_row	6.56009e-131	0.54869	0.431	0.099	1.51781e-126			Rnd2	Deiters_3rd_row	5.13204e-28	0.536292	0.602	0.234	1.1874e-23			Cnih2	HC	0	0.988005	0.651	0.078	0			BC006965	Hensen	1.84208e-16	0.433905	0.646	0.355	4.26202e-12			Fam3c	Interdental	1.27219e-32	0.437736	0.62	0.386	2.94346e-28			Urah	IPC	1.55713e-132	0.528332	0.328
Tspan12	Deiters_1st/2nd_row	4.28627e-69	0.548295	0.502	0.206	9.91715e-65			Rragd	Deiters_3rd_row	1.95184e-62	0.535575	0.36	0.054	4.51598e-58			Gns	HC	0	0.981845	0.711	0.135	0			Ntan1	Hensen	8.24659e-13	0.433704	0.731	0.434	1.90801e-08			Jund	Interdental	1.50508e-48	0.427019	0.974	0.947	3.48229e-44			Ssx2ip	IPC	3.52887e-27	0.522363	0.682
Marveld3	Deiters_1st/2nd_row	1.29616e-86	0.547619	0.402	0.119	2.99892e-82			Tenm4	Deiters_3rd_row	3.95914e-27	0.533524	0.559	0.216	9.16025e-23			Triobp	HC	0	0.981646	0.885	0.348	0			Gm1673	Hensen	1.64231e-18	0.43366	0.829	0.548	3.79982e-14			Acot1	Interdental	4.37004e-41	0.426396	0.8	0.511	1.0111e-36			Wsb2	IPC	3.04533e-41	0.522245	0.526
S100a6	Deiters_1st/2nd_row	3.17116e-68	0.54735	0.54	0.231	7.33712e-64			Ebf1	Deiters_3rd_row	6.55121e-30	0.53081	0.981	0.866	1.51575e-25			Wbp1	HC	0	0.977563	0.94	0.585	0			Ctsl	Hensen	9.55697e-20	0.433256	0.806	0.488	2.2112e-15			Trib1	Interdental	5.46592e-58	0.425857	0.464	0.189	1.26465e-53			Mtch2	IPC	7.08282e-25	0.519332	0.812
Hmga2	Deiters_1st/2nd_row	1.70857e-140	0.547233	0.272	0.039	3.95312e-136			Sema6a	Deiters_3rd_row	7.3365e-21	0.530454	0.54	0.236	1.69745e-16			Mycbpap	HC	0	0.971911	0.535	0.006	0			Il33	Hensen	1.95364e-48	0.432278	0.343	0.062	4.52013e-44			Fam213a	Interdental	6.1012e-40	0.423551	0.801	0.601	1.41163e-35			Sipa1l1	IPC	3.21195e-24	0.515397	0.854
Pkm	Deiters_1st/2nd_row	1.49568e-82	0.545723	0.966	0.894	3.46056e-78			Rpia	Deiters_3rd_row	1.8538e-23	0.526255	0.391	0.13	4.28915e-19			Grxcr2	HC	0	0.96776	0.573	0.001	0			Otogl	Hensen	1.73313e-31	0.430775	0.36	0.096	4.00993e-27			Atp6v1b1	Interdental	3.24975e-132	0.423415	0.274	0.042	7.51895e-128			Kif21a	IPC	6.50166e-37	0.513848	0.49
Fscn1	Deiters_1st/2nd_row	1.24731e-147	0.545021	0.382	0.072	2.8859e-143			Snrpn	Deiters_3rd_row	1.67358e-20	0.524986	0.789	0.5	3.87216e-16			Stmn3	HC	0	0.965556	0.54	0.002	0			Fbln2	Hensen	2.2041e-35	0.430115	0.269	0.052	5.09964e-31			Cadm4	Interdental	1.09979e-48	0.422975	0.436	0.189	2.54459e-44			Cyb5a	IPC	7.12435e-32	0.507272	0.969
Krt18	Deiters_1st/2nd_row	8.42599e-76	0.540305	0.98	0.824	1.94952e-71			Bcar3	Deiters_3rd_row	2.03804e-53	0.524582	0.354	0.06	4.71542e-49			Mreg	HC	0	0.965392	0.643	0.015	0			Ergic3	Hensen	3.92773e-26	0.429872	0.977	0.897	9.08758e-22			Nab2	Interdental	8.68098e-81	0.421097	0.309	0.078	2.00852e-76			Igsf9	IPC	2.25626e-45	0.50638	0.479
Efna4	Deiters_1st/2nd_row	6.77993e-70	0.538399	0.478	0.184	1.56867e-65			2310030G06Rik	Deiters_3rd_row	2.85496e-22	0.521578	0.54	0.233	6.60552e-18			Cox6a1	HC	0	0.96182	0.997	0.855	0			Tcaf2	Hensen	7.22644e-131	0.429392	0.286	0.018	1.67198e-126			Sptssa	Interdental	9.85669e-38	0.420156	0.787	0.602	2.28054e-33			Fsd1l	IPC	3.59061e-67	0.502729	0.427
Kif21a	Deiters_1st/2nd_row	5.5965e-72	0.532313	0.417	0.147	1.29486e-67			Carhsp1	Deiters_3rd_row	8.24254e-25	0.518985	0.553	0.219	1.90708e-20			E130308A19Rik	HC	0	0.950135	0.725	0.151	0			Tgif1	Hensen	4.18117e-17	0.42929	0.811	0.554	9.67398e-13			Plk2	Interdental	4.73684e-31	0.419699	0.506	0.287	1.09596e-26			Tenm4	IPC	4.08604e-42	0.502051	0.635
Efhd2	Deiters_1st/2nd_row	1.44084e-81	0.529265	0.389	0.118	3.33366e-77			Cyp26b1	Deiters_3rd_row	7.52604e-18	0.518531	0.429	0.177	1.7413e-13			Pitpna	HC	0	0.94709	0.829	0.281	0			Ggh	Hensen	3.02372e-16	0.427919	0.583	0.302	6.99598e-12			Lgalsl	Interdental	6.37225e-52	0.417326	0.401	0.157	1.47435e-47			Marveld3	IPC	4.67708e-52	0.501072	0.51
Slc25a5	Deiters_1st/2nd_row	1.88249e-103	0.529129	0.993	0.944	4.35552e-99			Pkd2l1	Deiters_3rd_row	1.30382e-109	0.517227	0.323	0.026	3.01665e-105			Espnl	HC	0	0.943893	0.576	0.004	0			Efna3	Hensen	3.31383e-26	0.426546	0.446	0.148	7.6672e-22			Pde4b	Interdental	3.7165e-50	0.412962	0.475	0.207	8.59887e-46			Crym	IPC	4.01095e-20	0.499876	0.833
Cxadr	Deiters_1st/2nd_row	4.30215e-57	0.528729	0.567	0.27	9.95388e-53			Ppp1r1a	Deiters_3rd_row	8.03058e-29	0.516612	0.59	0.221	1.85804e-24			Smtn	HC	0	0.942624	0.591	0.024	0			Atpif1	Hensen	3.15476e-21	0.426085	0.954	0.75	7.29918e-17			Kcnq1ot1	Interdental	4.89168e-28	0.411247	0.571	0.369	1.13179e-23			Tekt1	IPC	8.76174e-49	0.498084	0.438
Slc27a3	Deiters_1st/2nd_row	3.88986e-123	0.527393	0.328	0.063	8.99997e-119			Smagp	Deiters_3rd_row	8.68577e-62	0.515506	0.373	0.056	2.00963e-57			Lrrc10b	HC	0	0.933244	0.557	0.005	0			Col26a1	Hensen	1.33422e-35	0.418826	0.274	0.054	3.08699e-31			Litaf	Interdental	7.40971e-45	0.407157	0.837	0.604	1.71439e-40			Taldo1	IPC	2.35094e-25	0.496926	0.885
Mdm1	Deiters_1st/2nd_row	2.09251e-121	0.527019	0.293	0.052	4.84145e-117			Tst	Deiters_3rd_row	4.26957e-22	0.514128	0.497	0.197	9.87851e-18			Ckb	HC	0	0.932754	0.981	0.765	0			Cap1	Hensen	2.15144e-15	0.418823	0.657	0.356	4.9778e-11			Thbs1	Interdental	7.13833e-32	0.40445	0.506	0.284	1.6516e-27			Hey1	IPC	1.65122e-25	0.495952	0.854
Gm10638	Deiters_1st/2nd_row	1.48326e-81	0.526098	0.308	0.079	3.43183e-77			Fbn2	Deiters_3rd_row	2.40972e-22	0.51165	0.621	0.277	5.57537e-18			Cisd1	HC	5.72878e-262	0.928778	0.899	0.517	1.32547e-257			Fxyd7	Hensen	6.06231e-44	0.416196	0.309	0.056	1.40264e-39			Grb10	Interdental	2.83226e-36	0.403036	0.575	0.335	6.553e-32			Rhoc	IPC	4.62851e-25	0.495421	0.609
Rassf9	Deiters_1st/2nd_row	4.84557e-69	0.524812	0.493	0.194	1.12112e-64			Snrpd3	Deiters_3rd_row	2.22182e-25	0.510144	0.913	0.684	5.14062e-21			Rab3a	HC	0	0.928111	0.69	0.097	0			Serpinh1	Hensen	2.87349e-21	0.412541	0.977	0.871	6.64839e-17			Col27a1	Interdental	5.42162e-37	0.400894	0.568	0.316	1.2544e-32			Ss18l2	IPC	2.15591e-26	0.492983	0.703
Nsun5	Deiters_1st/2nd_row	7.15334e-144	0.524654	0.321	0.053	1.65507e-139			Pantr1	Deiters_3rd_row	6.79002e-15	0.509287	0.646	0.378	1.57101e-10			St8sia2	HC	0	0.927801	0.57	0.034	0			Ahr	Hensen	2.07675e-30	0.411288	0.286	0.066	4.80497e-26			Arc	Interdental	2.5285e-29	0.400124	0.327	0.151	5.85018e-25			Proser2	IPC	1.04118e-58	0.492787	0.422
Mocs2	Deiters_1st/2nd_row	5.37099e-50	0.524226	0.603	0.33	1.24269e-45			Sipa1l1	Deiters_3rd_row	6.89562e-17	0.508569	0.801	0.535	1.59544e-12			Strbp	HC	0	0.927484	0.81	0.239	0			Id2	Hensen	2.3804e-18	0.410263	0.966	0.868	5.50754e-14			Hint1	Interdental	1.23692e-56	0.399727	0.93	0.688	2.86186e-52			Etv5	IPC	1.62175e-52	0.490691	0.453
Ccnt2	Deiters_1st/2nd_row	7.9889e-58	0.520026	0.6	0.306	1.84839e-53			Ctnnbip1	Deiters_3rd_row	5.85758e-15	0.507402	0.826	0.623	1.35527e-10			Calb1	HC	7.52738e-241	0.925543	0.968	0.539	1.74161e-236			Fam46a	Hensen	5.38081e-13	0.410215	0.84	0.615	1.24496e-08			Maff	Interdental	1.17098e-15	0.397342	0.499	0.34	2.70929e-11			Aplp2	IPC	1.93185e-23	0.489138	0.792
Rassf4	Deiters_1st/2nd_row	1.61088e-72	0.512918	0.366	0.116	3.72709e-68			Sox21	Deiters_3rd_row	1.90694e-22	0.505443	0.466	0.176	4.41209e-18			Nme1	HC	0	0.922926	0.976	0.695	0			Txndc5	Hensen	3.42602e-15	0.406143	0.903	0.624	7.92677e-11			Ppic	Interdental	1.56124e-36	0.395634	0.724	0.471	3.61224e-32			E130114P18Rik	IPC	6.6186e-41	0.487917	0.443
Syne2	Deiters_1st/2nd_row	2.42447e-58	0.512389	0.543	0.251	5.60949e-54			Cmtm8	Deiters_3rd_row	1.83438e-15	0.501834	0.708	0.438	4.2442e-11			Tmem91	HC	0	0.919606	0.474	0.006	0			Glb1l2	Hensen	1.36766e-84	0.403656	0.257	0.023	3.16435e-80			Ccng2	Interdental	4.68846e-23	0.392208	0.538	0.346	1.08477e-18			Nrcam	IPC	1.48705e-37	0.487172	0.479
Wnt7a	Deiters_1st/2nd_row	2.63393e-92	0.511624	0.391	0.107	6.09413e-88			Cisd1	Deiters_3rd_row	2.34169e-17	0.499806	0.77	0.543	5.41798e-13			Pak3	HC	0	0.916366	0.642	0.076	0			Chchd7	Hensen	1.56965e-14	0.402806	0.766	0.476	3.6317e-10			Prdx4	Interdental	8.54642e-36	0.39103	0.875	0.689	1.97738e-31			Stoml2	IPC	9.68833e-25	0.486895	0.677
Bend4	Deiters_1st/2nd_row	3.86166e-130	0.505963	0.299	0.051	8.93473e-126			Tuba1a	Deiters_3rd_row	5.01176e-12	0.499495	0.938	0.843	1.15957e-07			Pifo	HC	0	0.916089	0.556	0.011	0			Creg1	Hensen	1.59501e-24	0.402356	0.526	0.194	3.69037e-20			Suclg2	Interdental	5.2412e-38	0.38855	0.536	0.282	1.21266e-33			Rras2	IPC	8.96216e-33	0.486566	0.49
Pkd2l1	Deiters_1st/2nd_row	4.38846e-278	0.505356	0.279	0.019	1.01536e-273			Frmd4a	Deiters_3rd_row	1.23117e-34	0.497503	0.373	0.092	2.84855e-30			Pdzrn3	HC	0	0.907106	0.564	0.013	0			Clic1	Hensen	1.67097e-15	0.401197	0.874	0.652	3.86613e-11			Ltbp4	Interdental	3.38287e-75	0.386804	0.318	0.086	7.82695e-71			Itm2c	IPC	3.32414e-21	0.483234	0.849
Ccnjl	Deiters_1st/2nd_row	6.25981e-81	0.503949	0.341	0.094	1.44833e-76			Prkar2a	Deiters_3rd_row	6.72175e-25	0.495877	0.522	0.196	1.55521e-20			Ubac1	HC	0	0.904708	0.753	0.175	0			Sdsl	Hensen	1.44138e-23	0.39928	0.389	0.126	3.33491e-19			Eif3e	Interdental	1.91603e-48	0.382779	0.967	0.888	4.43312e-44			Trabd2b	IPC	2.31934e-152	0.482321	0.349
Agpat5	Deiters_1st/2nd_row	5.6616e-66	0.50368	0.422	0.153	1.30992e-61			Ephb1	Deiters_3rd_row	5.39372e-46	0.495291	0.335	0.062	1.24795e-41			Rbfox2	HC	0	0.90197	0.67	0.094	0			Gdpd1	Hensen	2.50984e-18	0.396965	0.651	0.327	5.80702e-14			Capns1	Interdental	1.44085e-34	0.382404	0.77	0.545	3.33369e-30			2310030G06Rik	IPC	4.391e-29	0.48218	0.599
Sfn	Deiters_1st/2nd_row	1.17817e-82	0.497959	0.315	0.078	2.72594e-78			Pcbp4	Deiters_3rd_row	2.90129e-19	0.493607	0.913	0.774	6.71271e-15			Egr4	HC	4.83642e-204	0.9015	0.432	0.106	1.119e-199			Iqgap1	Hensen	2.59016e-15	0.39655	0.486	0.224	5.99286e-11			Fgfr1	Interdental	8.60918e-35	0.380598	0.691	0.443	1.99191e-30			Mpg	IPC	1.05764e-25	0.479066	0.521
Ccdc80	Deiters_1st/2nd_row	1.14102e-71	0.496752	0.543	0.217	2.63999e-67			Slc27a1	Deiters_3rd_row	1.24997e-18	0.492525	0.609	0.293	2.89206e-14			Chchd10	HC	1.97813e-214	0.901125	0.862	0.496	4.5768e-210			Gstm5	Hensen	1.23163e-11	0.396226	0.8	0.605	2.84963e-07			Mid1ip1	Interdental	1.57543e-41	0.378686	0.353	0.145	3.64506e-37			Scd2	IPC	1.97035e-19	0.47905	0.708
Ifitm2	Deiters_1st/2nd_row	1.09194e-51	0.494501	0.79	0.529	2.52643e-47			Tspan12	Deiters_3rd_row	5.37781e-24	0.490093	0.547	0.214	1.24426e-19			2510002D24Rik	HC	0	0.899737	0.843	0.302	0			Rab11a	Hensen	1.09018e-14	0.395362	0.811	0.57	2.52236e-10			Syap1	Interdental	3.77101e-47	0.378358	0.494	0.225	8.72499e-43			Tesk2	IPC	1.41087e-45	0.476891	0.411
Vta1	Deiters_1st/2nd_row	1.57036e-53	0.493175	0.589	0.308	3.63334e-49			Rnf180	Deiters_3rd_row	3.89652e-21	0.489276	0.41	0.149	9.01537e-17			Tmem183a	HC	0	0.897135	0.836	0.282	0			Naxe	Hensen	9.42761e-15	0.394504	0.777	0.52	2.18127e-10			Fam107b	Interdental	1.8274e-45	0.375832	0.339	0.131	4.22806e-41			Actn4	IPC	5.59941e-22	0.476753	0.802
Fhl2	Deiters_1st/2nd_row	5.55983e-45	0.492194	0.574	0.303	1.28638e-40			Mgst1	Deiters_3rd_row	5.07382e-19	0.487345	0.925	0.69	1.17393e-14			Pacsin1	HC	0	0.89567	0.568	0.029	0			Isg15	Hensen	5.60369e-24	0.392896	0.251	0.061	1.29653e-19			Sdc4	Interdental	8.61729e-27	0.37229	0.612	0.39	1.99378e-22			Crim1	IPC	7.80654e-80	0.472666	0.292
Tectb	Deiters_1st/2nd_row	1.57348e-73	0.490668	0.808	0.411	3.64057e-69			Gpc6	Deiters_3rd_row	8.67195e-20	0.484594	0.559	0.246	2.00643e-15			Tspan13	HC	0	0.89289	0.981	0.614	0			Casp8	Hensen	8.8567e-42	0.391777	0.371	0.08	2.04917e-37			Ifrd1	Interdental	9.53363e-20	0.368259	0.439	0.267	2.2058e-15			Sema6a	IPC	2.18464e-34	0.472655	0.625
Palm	Deiters_1st/2nd_row	6.78659e-58	0.487199	0.484	0.209	1.57021e-53			Heyl	Deiters_3rd_row	1.23045e-23	0.482668	0.522	0.192	2.84689e-19			Ndufaf6	HC	0	0.890283	0.617	0.094	0			Ptp4a2	Hensen	1.98459e-13	0.389759	0.566	0.305	4.59174e-09			Vim	Interdental	9.90075e-20	0.364998	0.747	0.571	2.29074e-15			Tbpl1	IPC	2.03375e-15	0.472383	0.542
Slc27a1	Deiters_1st/2nd_row	1.36217e-61	0.485783	0.592	0.284	3.15166e-57			Gm45716	Deiters_3rd_row	3.08438e-26	0.482113	0.391	0.12	7.13633e-22			Srp14	HC	0	0.88941	0.993	0.848	0			Frzb	Hensen	2.10546e-36	0.389655	0.343	0.076	4.8714e-32			Zfp36	Interdental	1.03818e-29	0.364385	0.381	0.191	2.40203e-25			Sars	IPC	3.68514e-25	0.469159	0.625
Nrip1	Deiters_1st/2nd_row	2.92682e-58	0.484216	0.435	0.175	6.77178e-54			Sall3	Deiters_3rd_row	2.97438e-21	0.481683	0.46	0.179	6.88183e-17			Tmem107	HC	0	0.889351	0.635	0.136	0			1110008F13Rik	Hensen	6.07506e-13	0.385186	0.891	0.667	1.40559e-08			Fundc2	Interdental	4.58744e-75	0.362812	0.278	0.069	1.0614e-70			Pole	IPC	2.64959e-258	0.468142	0.318
Igsf8	Deiters_1st/2nd_row	3.35615e-56	0.484005	0.563	0.274	7.76513e-52			Ranbp1	Deiters_3rd_row	8.29567e-23	0.480514	0.944	0.785	1.91937e-18			Dctn1	HC	0	0.888524	0.76	0.193	0			Dsp	Hensen	9.94086e-113	0.384922	0.269	0.019	2.30002e-108			Nfix	Interdental	5.51552e-52	0.36067	0.374	0.139	1.27613e-47			Eva1a	IPC	1.14796e-51	0.467599	0.401
Siah1a	Deiters_1st/2nd_row	6.03764e-44	0.483389	0.451	0.219	1.39693e-39			Ckb	Deiters_3rd_row	5.61058e-22	0.47985	0.95	0.779	1.29812e-17			Atp2b1	HC	1.86374e-300	0.88413	0.969	0.658	4.31215e-296			Apex1	Hensen	4.73235e-12	0.384117	0.731	0.453	1.09492e-07			Nedd4l	Interdental	8.34474e-77	0.355052	0.35	0.098	1.93072e-72			2610318N02Rik	IPC	2.42196e-122	0.466392	0.359
Tkt	Deiters_1st/2nd_row	1.16759e-48	0.481867	0.764	0.521	2.70146e-44			Lacc1	Deiters_3rd_row	1.57658e-37	0.476465	0.261	0.045	3.64774e-33			Faim2	HC	0	0.878076	0.513	0.003	0			Trib1	Hensen	1.59342e-17	0.384108	0.463	0.196	3.68671e-13			Gale	Interdental	2.76609e-52	0.353045	0.308	0.103	6.3999e-48			BC006965	IPC	4.23414e-20	0.463819	0.672
F2r	Deiters_1st/2nd_row	4.21001e-67	0.480668	0.35	0.112	9.74071e-63			S100b	Deiters_3rd_row	1.41098e-56	0.475403	0.379	0.063	3.26459e-52			Cpne9	HC	0	0.875529	0.481	0.002	0			H2afy	Hensen	1.78767e-12	0.38372	0.783	0.503	4.13613e-08			BC006965	Interdental	6.41504e-33	0.349814	0.594	0.349	1.48425e-28			Cyb561	IPC	7.69557e-29	0.462505	0.547
Fgfrl1	Deiters_1st/2nd_row	2.28452e-65	0.478213	0.444	0.17	5.2857e-61			Rnf165	Deiters_3rd_row	4.33493e-63	0.469752	0.298	0.037	1.00297e-58			Txnrd1	HC	0	0.868618	0.786	0.223	0			Pigx	Hensen	6.83582e-14	0.380908	0.697	0.434	1.5816e-09			Efhd2	Interdental	9.48679e-41	0.348538	0.315	0.121	2.19496e-36			Prkar2a	IPC	2.64477e-32	0.46115	0.547
Tjp2	Deiters_1st/2nd_row	3.15247e-70	0.477077	0.346	0.106	7.29388e-66			Sdk1	Deiters_3rd_row	1.57145e-21	0.469418	0.398	0.139	3.63587e-17			Selenow	HC	0	0.867586	1	0.963	0			Cmtm3	Hensen	1.99458e-33	0.380589	0.303	0.068	4.61486e-29			Nrp2	Interdental	3.37684e-61	0.348374	0.253	0.067	7.813e-57			Nrarp	IPC	4.32395e-16	0.459212	0.714
Mtch2	Deiters_1st/2nd_row	9.48304e-46	0.473978	0.745	0.516	2.19409e-41			Arid1a	Deiters_3rd_row	5.06988e-13	0.467767	0.484	0.255	1.17302e-08			Nrxn2	HC	0	0.866784	0.518	0.005	0			Ifitm2	Hensen	1.95742e-15	0.380199	0.817	0.536	4.52889e-11			Cyba	Interdental	1.70512e-25	0.348333	0.619	0.396	3.94514e-21			Pon2	IPC	9.75448e-28	0.458829	0.547
Cmas	Deiters_1st/2nd_row	5.02403e-45	0.470132	0.585	0.323	1.16241e-40			Strap	Deiters_3rd_row	3.5895e-14	0.463602	0.789	0.548	8.30503e-10			Gm12892	HC	3.85341e-284	0.865387	0.922	0.529	8.91564e-280			Arf1	Hensen	1.12586e-20	0.379233	0.977	0.927	2.60491e-16			Pgm5	Interdental	2.13259e-91	0.34722	0.26	0.052	4.93419e-87			Fblim1	IPC	6.80765e-27	0.457671	0.521
Eif5a	Deiters_1st/2nd_row	3.76452e-82	0.468866	0.995	0.932	8.70998e-78			Dennd1b	Deiters_3rd_row	1.01446e-45	0.463233	0.298	0.05	2.34716e-41			Adamts13	HC	0	0.859051	0.403	0.002	0			Vkorc1	Hensen	4.79074e-12	0.378235	0.617	0.366	1.10843e-07			Lmna	Interdental	6.80101e-10	0.346529	0.582	0.482	1.57355e-05			Dhrs4	IPC	4.52519e-25	0.457092	0.573
Fbn2	Deiters_1st/2nd_row	1.51941e-52	0.46596	0.558	0.27	3.51545e-48			Gm12892	Deiters_3rd_row	3.57981e-17	0.462721	0.832	0.555	8.28261e-13			Ndufv3	HC	3.88347e-258	0.856567	0.857	0.449	8.98519e-254			Itgb1	Hensen	2.02824e-10	0.376558	0.651	0.422	4.69273e-06			Nbl1	Interdental	7.71037e-55	0.345948	0.346	0.117	1.78395e-50			Id4	IPC	1.82362e-18	0.456703	0.833
Nr4a3	Deiters_1st/2nd_row	4.02105e-86	0.465398	0.292	0.068	9.3035e-82			Enah	Deiters_3rd_row	1.67968e-15	0.462134	0.559	0.286	3.88628e-11			Rdh12	HC	0	0.85535	0.496	0.008	0			Abhd17c	Hensen	6.50334e-23	0.375831	0.406	0.14	1.50468e-18			Sat1	Interdental	9.39533e-28	0.342899	0.692	0.462	2.1738e-23			Shc4	IPC	1.21216e-64	0.456359	0.37
Ephb1	Deiters_1st/2nd_row	2.3783e-118	0.462485	0.299	0.055	5.50268e-114			Cklf	Deiters_3rd_row	5.66925e-29	0.460499	0.398	0.113	1.31169e-24			St3gal5	HC	0	0.853437	0.716	0.152	0			Ptpru	Hensen	1.24868e-27	0.375137	0.377	0.11	2.88907e-23			Ctf1	Interdental	6.13593e-33	0.342291	0.402	0.196	1.41967e-28			Pgls	IPC	1.70164e-17	0.453722	0.87
Pcbp4	Deiters_1st/2nd_row	1.26474e-56	0.46105	0.929	0.769	2.92624e-52			Pon2	Deiters_3rd_row	1.12764e-22	0.459138	0.522	0.21	2.60902e-18			Psph	HC	3.5693e-106	0.852668	0.786	0.564	8.25828e-102			Cks1b	Hensen	1.0837e-12	0.374172	0.68	0.417	2.50735e-08			Aldh2	Interdental	2.2045e-27	0.341399	0.74	0.522	5.10056e-23			Efhd2	IPC	3.58537e-45	0.453388	0.479
Gas2	Deiters_1st/2nd_row	3.37271e-46	0.459852	0.716	0.46	7.80344e-42			Hey2	Deiters_3rd_row	1.00504e-55	0.458919	0.28	0.037	2.32537e-51			Ypel3	HC	0	0.852105	0.977	0.717	0			Kcnk1	Hensen	4.24344e-14	0.372334	0.874	0.657	9.81805e-10			Mpzl2	Interdental	3.88922e-28	0.339033	0.673	0.461	8.99849e-24			Rrbp1	IPC	3.89475e-23	0.453006	0.766
Tbc1d10a	Deiters_1st/2nd_row	1.56708e-45	0.455026	0.495	0.236	3.62574e-41			Slc27a2	Deiters_3rd_row	3.50432e-53	0.458424	0.298	0.043	8.10794e-49			Plekho1	HC	0	0.850433	0.54	0.036	0			Cldn23	Hensen	9.82792e-14	0.371699	0.56	0.284	2.27388e-09			Pik3r2	Interdental	6.25636e-30	0.336811	0.469	0.255	1.44753e-25			Megf6	IPC	3.77411e-51	0.448089	0.339
Arl6ip5	Deiters_1st/2nd_row	1.35511e-34	0.452999	0.784	0.624	3.13532e-30			Tex33	Deiters_3rd_row	3.78674e-59	0.455989	0.267	0.032	8.76138e-55			Uqcr11	HC	3.92018e-254	0.84769	0.945	0.668	9.07012e-250			Scand1	Hensen	7.19773e-14	0.368564	0.874	0.611	1.66534e-09			Tcf7l2	Interdental	1.35349e-45	0.335975	0.309	0.111	3.13157e-41			Fam204a	IPC	8.56525e-19	0.447235	0.745
Afap1l1	Deiters_1st/2nd_row	1.11893e-90	0.450948	0.308	0.071	2.58888e-86			Igsf9	Deiters_3rd_row	4.90378e-22	0.453329	0.385	0.131	1.13459e-17			Fsd1l	HC	0	0.846447	0.572	0.043	0			Mbtd1	Hensen	5.32118e-13	0.366964	0.469	0.232	1.23116e-08			Efemp2	Interdental	2.90694e-25	0.334349	0.682	0.481	6.72578e-21			A730017C20Rik	IPC	1.54724e-29	0.444827	0.526
Rffl	Deiters_1st/2nd_row	2.24577e-97	0.450666	0.295	0.063	5.19604e-93			Dut	Deiters_3rd_row	4.82374e-13	0.448012	0.658	0.397	1.11607e-08			1110008P14Rik	HC	1.52092e-291	0.845029	0.841	0.358	3.51894e-287			Acot1	Hensen	2.02686e-10	0.366154	0.771	0.52	4.68956e-06			Rspo2	Interdental	3.17722e-69	0.331777	0.285	0.074	7.35114e-65			Ush1c	IPC	1.38465e-29	0.443343	0.599
Gpc1	Deiters_1st/2nd_row	9.63749e-41	0.449212	0.442	0.22	2.22983e-36			Marcksl1	Deiters_3rd_row	8.85575e-37	0.447682	1	0.98	2.04896e-32			Cdc25b	HC	0	0.844079	0.497	0.014	0			Ndufa1	Hensen	2.12731e-14	0.365415	0.783	0.512	4.92196e-10			Klf13	Interdental	1.43915e-24	0.331011	0.381	0.206	3.32976e-20			Trim2	IPC	6.79148e-30	0.440574	0.458
9230102O04Rik	Deiters_1st/2nd_row	7.26066e-51	0.444243	0.699	0.393	1.6799e-46			Cyb5a	Deiters_3rd_row	5.15184e-21	0.44076	0.944	0.798	1.19198e-16			Tubb4b	HC	3.52067e-293	0.843011	0.881	0.396	8.14577e-289			Cdkn1b	Hensen	1.77337e-31	0.362884	0.423	0.12	4.10306e-27			2810428I15Rik	Interdental	9.65585e-22	0.330111	0.656	0.462	2.23407e-17			Hey2	IPC	1.10906e-77	0.440286	0.302
Sema6a	Deiters_1st/2nd_row	3.9458e-43	0.443674	0.471	0.23	9.12939e-39			Inafm1	Deiters_3rd_row	1.22992e-13	0.439626	0.447	0.211	2.84567e-09			Clrn1	HC	0	0.83984	0.521	0.004	0			Agrn	Hensen	6.60519e-16	0.362468	0.503	0.233	1.52824e-11			Lamb1	Interdental	5.29229e-29	0.328191	0.501	0.274	1.22448e-24			Pgap2	IPC	1.33068e-22	0.439061	0.448
Nrarp	Deiters_1st/2nd_row	5.34749e-44	0.443141	0.694	0.406	1.23725e-39			Rrbp1	Deiters_3rd_row	2.05571e-10	0.435801	0.634	0.407	4.75629e-06			Atp11a	HC	0	0.838918	0.568	0.041	0			2410015M20Rik	Hensen	1.94991e-12	0.361928	0.88	0.693	4.51152e-08			Limd2	Interdental	2.94674e-20	0.328169	0.585	0.408	6.81786e-16			Sash1	IPC	4.34061e-50	0.438257	0.323
Rps6ka1	Deiters_1st/2nd_row	3.83878e-69	0.442072	0.37	0.12	8.88179e-65			Itm2c	Deiters_3rd_row	4.70285e-17	0.435072	0.857	0.576	1.0881e-12			Fcho1	HC	0	0.836276	0.572	0.03	0			Ap1ar	Hensen	1.04951e-13	0.361586	0.537	0.275	2.42825e-09			1810011O10Rik	Interdental	2.00255e-21	0.324738	0.38	0.208	4.63331e-17			Tspan12	IPC	5.48387e-26	0.438	0.542
Tmprss3	Deiters_1st/2nd_row	1.44517e-73	0.441508	0.315	0.087	3.3437e-69			Lamb2	Deiters_3rd_row	4.5133e-37	0.434133	0.366	0.083	1.04424e-32			Kncn	HC	0	0.836088	0.457	0.001	0			Nxpe3	Hensen	1.66716e-44	0.36038	0.297	0.052	3.85731e-40			Prkca	Interdental	6.44366e-25	0.32098	0.359	0.184	1.49087e-20			Pgm5	IPC	1.02673e-66	0.436493	0.359
Ckap4	Deiters_1st/2nd_row	1.15996e-37	0.440727	0.656	0.415	2.68379e-33			Syngr1	Deiters_3rd_row	1.30709e-17	0.432102	0.404	0.158	3.02422e-13			Ica1l	HC	0	0.833375	0.491	0.017	0			Zwint	Hensen	5.07226e-14	0.360277	0.846	0.563	1.17357e-09			Gadd45b	Interdental	2.49214e-27	0.32048	0.457	0.244	5.76606e-23			Rragd	IPC	2.09229e-69	0.436279	0.354
Ctnnbip1	Deiters_1st/2nd_row	2.07746e-44	0.438347	0.83	0.617	4.80661e-40			Id3	Deiters_3rd_row	9.20231e-11	0.430944	0.876	0.658	2.12914e-06			Gnmt	HC	0	0.832668	0.522	0.027	0			Mycl	Hensen	5.09999e-18	0.359823	0.486	0.197	1.17998e-13			Npc2	Interdental	1.92953e-34	0.31836	0.94	0.843	4.46436e-30			Rassf9	IPC	5.61422e-25	0.434922	0.516
Jmy	Deiters_1st/2nd_row	4.51298e-79	0.436352	0.297	0.075	1.04417e-74			Prkcd	Deiters_3rd_row	1.76265e-15	0.42926	0.54	0.262	4.07825e-11			Sema5b	HC	0	0.832019	0.545	0.015	0			Dusp5	Hensen	1.69097e-07	0.35641	0.714	0.503	0.0039124			Hexb	Interdental	7.88059e-38	0.31816	0.276	0.101	1.82333e-33			Aif1l	IPC	5.04666e-31	0.43376	0.589
Ppp2r3c	Deiters_1st/2nd_row	1.33762e-53	0.434171	0.366	0.138	3.09485e-49			Sox9	Deiters_3rd_row	1.44174e-10	0.428081	0.807	0.572	3.33576e-06			Rab11fip1	HC	0	0.829615	0.569	0.053	0			Lmo3	Hensen	1.7913e-31	0.353373	0.286	0.063	4.14453e-27			Naxd	Interdental	4.12419e-22	0.316367	0.696	0.503	9.54213e-18			Igfbp2	IPC	5.33513e-47	0.433159	0.37
Maff	Deiters_1st/2nd_row	1.09355e-35	0.434054	0.589	0.336	2.53015e-31			Nhp2	Deiters_3rd_row	1.08e-13	0.425701	0.696	0.449	2.4988e-09			Ift20	HC	1.35136e-262	0.823701	0.942	0.621	3.12664e-258			Ptprf	Hensen	2.27008e-13	0.352427	0.743	0.434	5.25229e-09			Hspa8	Interdental	4.10589e-25	0.315252	0.856	0.721	9.49979e-21			Fgfrl1	IPC	7.75671e-32	0.432865	0.521
Selenom	Deiters_1st/2nd_row	4.60454e-81	0.433656	0.759	0.413	1.06535e-76			Cyth2	Deiters_3rd_row	4.17583e-12	0.425301	0.764	0.534	9.66161e-08			Reep5	HC	4.57061e-250	0.823556	0.94	0.59	1.0575e-245			Rpl31	Hensen	7.21187e-10	0.351391	0.88	0.687	1.66861e-05			Ccnd3	Interdental	9.75191e-20	0.311386	0.707	0.517	2.2563e-15			Slc35b2	IPC	1.49837e-21	0.4321	0.609
Lgmn	Deiters_1st/2nd_row	1.35458e-39	0.433278	0.567	0.318	3.13409e-35			Itih5	Deiters_3rd_row	2.72359e-21	0.425063	0.571	0.229	6.30158e-17			Tmie	HC	0	0.82059	0.55	0.032	0			Srgap2	Hensen	1.80895e-16	0.350874	0.326	0.117	4.18537e-12			Tspo	Interdental	1.43512e-27	0.311346	0.415	0.216	3.32044e-23			Etv1	IPC	6.79556e-59	0.4313	0.323
Capn2	Deiters_1st/2nd_row	1.89059e-43	0.4299	0.502	0.25	4.37425e-39			Kif5b	Deiters_3rd_row	2.38378e-13	0.424509	0.882	0.781	5.51535e-09			Scn1b	HC	0	0.819016	0.503	0.013	0			Pafah1b3	Hensen	4.54719e-14	0.3507	0.823	0.577	1.05208e-09			Tmsb4x	Interdental	3.18554e-25	0.306858	0.97	0.894	7.37039e-21			Gm12892	IPC	3.48754e-22	0.429648	0.854
Gpx4	Deiters_1st/2nd_row	7.62803e-48	0.428849	0.899	0.759	1.7649e-43			Ripk2	Deiters_3rd_row	3.12232e-19	0.42421	0.323	0.105	7.22412e-15			Ndufa8	HC	1.23008e-297	0.818762	0.964	0.701	2.84603e-293			Rps26-ps1	Hensen	2.64969e-11	0.349973	0.6	0.361	6.13058e-07			Kazald1	Interdental	6.44905e-32	0.304673	0.692	0.433	1.49212e-27			Agpat2	IPC	5.50202e-26	0.42949	0.557
1700025G04Rik	Deiters_1st/2nd_row	3.28193e-57	0.427305	0.357	0.126	7.59339e-53			Tmod1	Deiters_3rd_row	4.98643e-13	0.420147	0.845	0.637	1.15371e-08			Bex2	HC	1.47466e-285	0.818472	0.973	0.642	3.41193e-281			Syngr1	Hensen	7.27368e-16	0.349407	0.389	0.158	1.68291e-11			Kcnk1	Interdental	6.91636e-15	0.304389	0.772	0.655	1.60024e-10			Gm10638	IPC	6.36137e-48	0.427002	0.391
Acer3	Deiters_1st/2nd_row	1.29683e-86	0.425323	0.281	0.062	3.00048e-82			H2afy	Deiters_3rd_row	1.84411e-11	0.418801	0.727	0.504	4.26671e-07			Cacna1d	HC	0	0.816102	0.509	0.014	0			Adgrl1	Hensen	5.09647e-17	0.3484	0.406	0.162	1.17917e-12			Ergic3	Interdental	1.68841e-32	0.302824	0.954	0.896	3.90647e-28			Fgf3	IPC	1.24957e-123	0.425802	0.318
Cyth2	Deiters_1st/2nd_row	6.86445e-37	0.425148	0.736	0.529	1.58823e-32			Sorbs2	Deiters_3rd_row	1.41966e-13	0.418477	0.441	0.206	3.28467e-09			S100a1	HC	2.11713e-223	0.815152	0.943	0.488	4.89841e-219			Lnpk	Hensen	1.78755e-14	0.346429	0.343	0.136	4.13585e-10			Bdh2	Interdental	5.39252e-26	0.302696	0.562	0.333	1.24767e-21			Frmd4a	IPC	3.77558e-52	0.42535	0.422
Hsp90ab1	Deiters_1st/2nd_row	4.3179e-82	0.420748	0.995	0.975	9.99033e-78			Pisd	Deiters_3rd_row	3.75546e-19	0.418035	0.447	0.176	8.68901e-15			Nhlh1	HC	0	0.813715	0.494	0.002	0			Zfp637	Hensen	2.17019e-13	0.345911	0.714	0.413	5.02117e-09			Tcn2	Interdental	2.71217e-16	0.302563	0.613	0.443	6.27516e-12			Umodl1	IPC	1.45443e-194	0.424628	0.255
Asrgl1	Deiters_1st/2nd_row	6.33662e-46	0.4186	0.37	0.152	1.4661e-41			BC005561	Deiters_3rd_row	8.28358e-10	0.416099	0.677	0.453	1.91657e-05			Runx1t1	HC	0	0.811362	0.5	0.006	0			Snx7	Hensen	1.86603e-07	0.34573	0.6	0.415	0.00431744			Cmtm8	Interdental	1.00164e-19	0.301413	0.608	0.434	2.3175e-15			Gdpd5	IPC	1.16908e-29	0.422376	0.453
Sall2	Deiters_1st/2nd_row	5.29784e-43	0.417016	0.505	0.253	1.22576e-38			Cyth3	Deiters_3rd_row	2.95161e-18	0.415795	0.348	0.123	6.82914e-14			Srrm4	HC	0	0.810134	0.505	0.004	0			Podxl2	Hensen	3.39747e-13	0.344772	0.589	0.314	7.86073e-09			Tmem132a	Interdental	3.34112e-38	0.301413	0.315	0.124	7.73035e-34			Nme1	IPC	1.22386e-22	0.422184	0.943
Prss36	Deiters_1st/2nd_row	5.89e-66	0.416605	0.337	0.105	1.36277e-61			Crispld1	Deiters_3rd_row	4.71682e-90	0.414987	0.28	0.023	1.09133e-85			Rab15	HC	4.04774e-296	0.809023	0.714	0.22	9.36525e-292			Csnk1e	Hensen	3.74015e-10	0.344443	0.451	0.251	8.65359e-06			Sntb2	Interdental	2.13863e-39	0.300666	0.374	0.155	4.94816e-35			Ccnt2	IPC	1.08055e-21	0.421501	0.646
Slc35b2	Deiters_1st/2nd_row	8.86255e-38	0.415268	0.524	0.292	2.05053e-33			Cdk4	Deiters_3rd_row	5.60259e-14	0.414633	0.87	0.761	1.29627e-09			Lnx2	HC	0	0.808414	0.529	0.028	0			Pgk1	Hensen	9.9322e-07	0.343507	0.851	0.738	0.0229801			Mmp2	Interdental	1.7999e-22	0.300412	0.538	0.336	4.16442e-18			Me2	IPC	1.55946e-28	0.420849	0.484
Grtp1	Deiters_1st/2nd_row	4.14579e-57	0.413556	0.384	0.14	9.59212e-53			Pkm	Deiters_3rd_row	8.4475e-17	0.412531	0.988	0.895	1.9545e-12			Wwc2	HC	0	0.806745	0.674	0.165	0			Ddb1	Hensen	9.88055e-11	0.343289	0.663	0.411	2.28606e-06			Crb3	Interdental	1.51548e-21	0.29888	0.511	0.323	3.50638e-17			Bag1	IPC	8.75266e-15	0.420616	0.875
Plekhj1	Deiters_1st/2nd_row	1.74761e-40	0.413555	0.714	0.473	4.04345e-36			Socs6	Deiters_3rd_row	1.6663e-16	0.411001	0.478	0.213	3.85532e-12			Mgat5b	HC	0	0.804868	0.509	0.002	0			Gpc4	Hensen	3.77626e-16	0.337452	0.451	0.193	8.73713e-12			Nacc2	Interdental	3.84006e-37	0.29855	0.341	0.141	8.88475e-33			Vasn	IPC	1.52425e-28	0.420383	0.557
Slc3a2	Deiters_1st/2nd_row	9.59455e-30	0.412883	0.554	0.344	2.21989e-25			Anp32b	Deiters_3rd_row	3.84169e-14	0.410235	0.857	0.644	8.88851e-10			Nmb	HC	0	0.802968	0.551	0.069	0			Ppib	Hensen	2.74291e-19	0.337157	0.994	0.973	6.34626e-15			Rbbp6	Interdental	2.68649e-17	0.294965	0.803	0.686	6.21574e-13			Ptpre	IPC	2.70156e-30	0.41539	0.443
C2cd4b	Deiters_1st/2nd_row	8.19349e-15	0.411538	0.33	0.201	1.89573e-10			F11r	Deiters_3rd_row	6.53375e-09	0.40983	0.559	0.353	0.000151171			Neurod6	HC	0	0.799542	0.334	0.001	0			Atf6b	Hensen	1.20573e-10	0.336697	0.674	0.438	2.78969e-06			Chmp2b	Interdental	1.02712e-13	0.293855	0.592	0.43	2.37644e-09			Pomp	IPC	2.54459e-25	0.414195	1
Mtap	Deiters_1st/2nd_row	1.21905e-62	0.41105	0.335	0.107	2.82051e-58			Mocs2	Deiters_3rd_row	2.53845e-13	0.409102	0.596	0.338	5.87321e-09			Tango6	HC	0	0.798692	0.463	0.015	0			Sgsm3	Hensen	9.52026e-11	0.336453	0.269	0.107	2.2027e-06			Ptma	Interdental	1.92913e-53	0.2938	0.998	0.999	4.46342e-49			Slc25a5	IPC	7.17361e-26	0.414017	0.964
Cisd1	Deiters_1st/2nd_row	6.501e-40	0.409376	0.761	0.536	1.50414e-35			Glrx5	Deiters_3rd_row	2.06923e-16	0.405052	0.901	0.65	4.78757e-12			Tmprss3	HC	0	0.798012	0.571	0.058	0			Unc5b	Hensen	1.44316e-32	0.33492	0.383	0.098	3.33904e-28			Fermt2	Interdental	2.68681e-26	0.293036	0.71	0.492	6.21647e-22			Ergic1	IPC	3.54452e-23	0.413483	0.604
Mycn	Deiters_1st/2nd_row	3.5531e-36	0.409109	0.533	0.289	8.22081e-32			Acsl3	Deiters_3rd_row	2.93153e-09	0.404803	0.553	0.342	6.78269e-05			Fam183b	HC	0	0.797018	0.453	0.002	0			Frmd4a	Hensen	8.92088e-25	0.333148	0.326	0.092	2.06402e-20			Cpxm1	Interdental	3.85122e-45	0.292253	0.269	0.088	8.91056e-41			Dok5	IPC	1.07733e-72	0.413168	0.292
Cdc123	Deiters_1st/2nd_row	9.40514e-31	0.408598	0.534	0.338	2.17607e-26			Nme1	Deiters_3rd_row	1.07535e-16	0.404192	0.938	0.713	2.48805e-12			Lima1	HC	3.04398e-287	0.790534	0.713	0.228	7.04285e-283			Rtn4	Hensen	1.7835e-12	0.33245	0.783	0.536	4.12649e-08			Prrx2	Interdental	1.87046e-60	0.292108	0.262	0.07	4.32768e-56			BC064078	IPC	6.38225e-20	0.408778	0.432
Agpat2	Deiters_1st/2nd_row	2.44748e-43	0.404117	0.457	0.218	5.66274e-39			Agpat5	Deiters_3rd_row	2.68001e-18	0.404159	0.41	0.161	6.20074e-14			Cyb561d2	HC	0	0.790238	0.628	0.135	0			Prdx1	Hensen	1.49411e-08	0.330652	0.897	0.808	0.000345692			Myadm	Interdental	3.44582e-44	0.291282	0.276	0.093	7.9726e-40			Mpp6	IPC	4.04146e-38	0.408637	0.271
Ece1	Deiters_1st/2nd_row	8.9309e-59	0.403722	0.303	0.094	2.06634e-54			Dok4	Deiters_3rd_row	8.23919e-34	0.404094	0.261	0.049	1.9063e-29			Ly6h	HC	1.05536e-156	0.7893	0.762	0.407	2.4418e-152			Pqlc1	Hensen	3.39429e-16	0.328533	0.326	0.12	7.85336e-12			Spint2	Interdental	1.03773e-40	0.291033	0.989	0.973	2.40099e-36			Cradd	IPC	5.99042e-48	0.408373	0.339
F2rl1	Deiters_1st/2nd_row	9.99661e-78	0.403444	0.274	0.064	2.31292e-73			Rbm25	Deiters_3rd_row	4.43629e-08	0.403755	0.739	0.553	0.00102642			Mindy4b-ps	HC	0	0.789162	0.473	0.002	0			Micalcl	Hensen	1.28359e-41	0.32332	0.263	0.044	2.96985e-37			Gsn	Interdental	2.07992e-28	0.290023	0.972	0.794	4.8123e-24			Cited2	IPC	1.59373e-13	0.407999	0.812
Lsm4	Deiters_1st/2nd_row	5.8513e-29	0.401801	0.714	0.525	1.35381e-24			Palm	Deiters_3rd_row	4.09876e-17	0.403055	0.497	0.217	9.48331e-13			Kcns3	HC	0	0.7884	0.467	0.01	0			Yeats4	Hensen	2.49634e-07	0.322773	0.514	0.332	0.00577578			Laptm4a	Interdental	7.12338e-24	0.2891	0.896	0.796	1.64814e-19			Vta1	IPC	1.71027e-19	0.407017	0.62
Cotl1	Deiters_1st/2nd_row	2.47481e-43	0.400399	0.33	0.127	5.72596e-39			Mmd	Deiters_3rd_row	4.92531e-19	0.40281	0.329	0.109	1.13957e-14			Ap3b2	HC	0	0.786776	0.466	0.002	0			Vdac3	Hensen	2.03839e-11	0.322211	0.869	0.671	4.71621e-07			Sox4	Interdental	1.16075e-12	0.288696	0.78	0.679	2.68562e-08			Tmem86a	IPC	2.10409e-72	0.40597	0.375
Tspan13	Deiters_1st/2nd_row	1.61986e-46	0.398939	0.888	0.631	3.74788e-42			Psma5	Deiters_3rd_row	2.88737e-16	0.40208	0.876	0.672	6.68051e-12			Smim5	HC	0	0.786493	0.434	0.004	0			Slc38a2	Hensen	7.27115e-11	0.322174	0.606	0.372	1.68233e-06			Fam110a	Interdental	2.5566e-35	0.288611	0.343	0.146	5.9152e-31			Slc37a3	IPC	8.00108e-21	0.405354	0.38
Cdkn1a	Deiters_1st/2nd_row	6.14056e-48	0.398187	0.437	0.182	1.42074e-43			Gsto1	Deiters_3rd_row	2.1498e-24	0.400939	0.298	0.078	4.97399e-20			2310040G24Rik	HC	0	0.785992	0.394	0.028	0			Rpl39	Hensen	2.54833e-07	0.319244	0.68	0.503	0.00589607			Plekhb1	Interdental	4.22943e-18	0.288327	0.508	0.339	9.78563e-14			Hspe1	IPC	9.4764e-26	0.404253	0.969
Tceal8	Deiters_1st/2nd_row	5.90077e-42	0.396016	0.935	0.84	1.36526e-37			Ccz1	Deiters_3rd_row	3.59027e-12	0.400119	0.708	0.44	8.30681e-08			Ik	HC	1.80548e-296	0.78197	0.774	0.26	4.17734e-292			Dynlrb1	Hensen	8.96787e-11	0.318227	0.909	0.75	2.0749e-06			Rbbp7	Interdental	1.72508e-22	0.287664	0.717	0.526	3.99131e-18			Celsr2	IPC	4.99627e-47	0.403094	0.328
Tmem86a	Deiters_1st/2nd_row	6.2722e-85	0.393661	0.254	0.053	1.4512e-80			Fam222b	Deiters_3rd_row	2.63058e-23	0.397007	0.354	0.107	6.08637e-19			Gde1	HC	1.07721e-219	0.781746	0.844	0.433	2.49234e-215			Scd2	Hensen	2.38084e-11	0.317112	0.657	0.398	5.50854e-07			Col11a1	Interdental	1.16276e-18	0.285841	0.67	0.482	2.69027e-14			Slc25a4	IPC	5.58805e-32	0.402629	1
Dclk1	Deiters_1st/2nd_row	7.12741e-40	0.393567	0.324	0.13	1.64907e-35			Ube2e1	Deiters_3rd_row	3.41242e-12	0.396821	0.745	0.521	7.89531e-08			Bmyc	HC	1.02695e-287	0.781387	0.771	0.273	2.37605e-283			Gpx8	Hensen	2.17464e-09	0.316648	0.651	0.434	5.03147e-05			Phlda3	Interdental	6.58896e-32	0.285301	0.355	0.158	1.52449e-27			Rps27l	IPC	2.2656e-18	0.401336	0.901
Cystm1	Deiters_1st/2nd_row	1.46957e-45	0.392968	0.844	0.65	3.40014e-41			Vta1	Deiters_3rd_row	6.92839e-10	0.396809	0.54	0.317	1.60302e-05			Ndufb9	HC	8.95376e-274	0.779632	0.965	0.756	2.07163e-269			Gipc1	Hensen	2.07624e-10	0.316284	0.76	0.519	4.8038e-06			Cks1b	Interdental	2.27726e-19	0.285297	0.606	0.412	5.2689e-15			Elmo1	IPC	1.49398e-42	0.400869	0.307
Unc5b	Deiters_1st/2nd_row	5.39946e-53	0.391831	0.29	0.094	1.24927e-48			Bambi	Deiters_3rd_row	8.05819e-17	0.396633	0.565	0.263	1.86442e-12			Dnajc15	HC	9.01034e-260	0.777555	0.84	0.368	2.08472e-255			Bcam	Hensen	7.2373e-20	0.315158	0.343	0.113	1.67449e-15			Odc1	Interdental	4.46665e-22	0.284577	0.596	0.395	1.03345e-17			Rps6ka1	IPC	8.34235e-34	0.398817	0.432
Etv5	Deiters_1st/2nd_row	8.28844e-45	0.390036	0.284	0.1	1.9177e-40			Sparc	Deiters_3rd_row	9.46328e-24	0.396118	1	0.939	2.18952e-19			Fam168a	HC	0	0.776776	0.6	0.102	0			Arid5b	Hensen	9.06923e-14	0.312327	0.366	0.15	2.09835e-09			Gm26532	Interdental	1.24791e-47	0.284448	0.271	0.086	2.88728e-43			Slc22a23	IPC	1.04976e-29	0.398218	0.396
Pon2	Deiters_1st/2nd_row	6.07394e-37	0.388945	0.422	0.205	1.40533e-32			Capn2	Deiters_3rd_row	2.88884e-12	0.395649	0.484	0.257	6.68392e-08			Fam172a	HC	5.81873e-225	0.776762	0.667	0.24	1.34628e-220			Timp3	Hensen	2.64426e-14	0.312114	0.423	0.185	6.11803e-10			Cmtm7	Interdental	6.08032e-19	0.282892	0.533	0.346	1.4068e-14			Cmtm8	IPC	1.19928e-15	0.397834	0.74
F11r	Deiters_1st/2nd_row	2.03363e-37	0.388884	0.598	0.346	4.70521e-33			C1qtnf12	Deiters_3rd_row	7.65592e-13	0.394379	0.571	0.32	1.77135e-08			Gstm7	HC	0	0.774995	0.569	0.103	0			Marcksl1	Hensen	1.04969e-21	0.311211	1	0.98	2.42868e-17			Enah	Interdental	7.71154e-22	0.281348	0.471	0.281	1.78422e-17			Cdk4	IPC	1.02413e-16	0.395941	0.885
Arntl	Deiters_1st/2nd_row	2.77994e-45	0.388458	0.319	0.118	6.43195e-41			Ssx2ip	Deiters_3rd_row	5.98169e-13	0.392507	0.571	0.306	1.38398e-08			Palld	HC	0	0.77116	0.561	0.064	0			Tmem158	Hensen	1.42501e-14	0.310198	0.394	0.166	3.29704e-10			B4galt4	Interdental	7.14381e-17	0.279965	0.682	0.522	1.65286e-12			Fbxo2	IPC	1.39329e-28	0.394694	0.995
Trib2	Deiters_1st/2nd_row	2.72562e-46	0.388123	0.255	0.083	6.30627e-42			Lrp6	Deiters_3rd_row	1.14918e-11	0.392233	0.491	0.255	2.65887e-07			Atp6v0e	HC	5.45739e-239	0.771089	0.965	0.783	1.26268e-234			Rps20	Hensen	1.07993e-09	0.308721	0.971	0.893	2.49863e-05			Nrep	Interdental	2.28259e-17	0.279082	0.65	0.488	5.28122e-13			Bcar3	IPC	1.93552e-45	0.392286	0.312
BC006965	Deiters_1st/2nd_row	6.33591e-42	0.386606	0.627	0.348	1.46594e-37			1700025G04Rik	Deiters_3rd_row	1.87336e-17	0.388846	0.36	0.133	4.3344e-13			Dynll2	HC	9.95757e-242	0.769398	0.947	0.594	2.30388e-237			Hmgcs1	Hensen	3.81883e-10	0.308281	0.537	0.302	8.83564e-06			Tuba1b	Interdental	3.56063e-17	0.276922	0.733	0.585	8.23822e-13			B4galt5	IPC	2.88837e-48	0.388401	0.323
Ctnnd1	Deiters_1st/2nd_row	9.3305e-41	0.382181	0.395	0.176	2.1588e-36			Cystm1	Deiters_3rd_row	8.52075e-13	0.388353	0.832	0.656	1.97145e-08			Rem1	HC	0	0.768099	0.468	0.008	0			Hnrnpu	Hensen	1.1015e-07	0.3082	0.68	0.464	0.00254853			Tsc22d1	Interdental	9.41875e-34	0.276653	0.979	0.948	2.17922e-29			Ucp2	IPC	1.2923e-22	0.388336	0.479
Tns1	Deiters_1st/2nd_row	6.47672e-79	0.381571	0.257	0.057	1.49852e-74			Agrn	Deiters_3rd_row	4.05009e-14	0.387235	0.472	0.234	9.3707e-10			Hsp90aa1	HC	3.39599e-238	0.767578	0.928	0.61	7.8573e-234			Rflnb	Hensen	7.30337e-32	0.30563	0.451	0.127	1.68978e-27			Pdpn	Interdental	4.1466e-26	0.275667	0.489	0.268	9.59399e-22			Pkm	IPC	2.84265e-20	0.387547	0.974
Nckap5	Deiters_1st/2nd_row	4.22986e-46	0.379718	0.337	0.129	9.78663e-42			Jmy	Deiters_3rd_row	2.69003e-23	0.386846	0.298	0.081	6.22393e-19			Mvb12b	HC	0	0.766998	0.606	0.098	0			Wls	Hensen	1.24833e-13	0.305176	0.583	0.3	2.88827e-09			E2f5	Interdental	1.04804e-26	0.274431	0.445	0.241	2.42486e-22			Gna13	IPC	1.10634e-13	0.386763	0.5
Etnk1	Deiters_1st/2nd_row	1.86521e-43	0.379206	0.368	0.154	4.31554e-39			Snrnp40	Deiters_3rd_row	3.04759e-09	0.386764	0.677	0.477	7.0512e-05			Foxj1	HC	0	0.765648	0.49	0.017	0			Aes	Hensen	6.12798e-08	0.304815	0.794	0.577	0.00141783			Vamp8	Interdental	1.93077e-26	0.27443	0.845	0.683	4.46721e-22			Trps1	IPC	3.73268e-47	0.385574	0.292
Rhou	Deiters_1st/2nd_row	2.6514e-55	0.378302	0.332	0.111	6.13455e-51			Igfbp3	Deiters_3rd_row	3.00174e-17	0.386444	0.683	0.334	6.94512e-13			Spock2	HC	0	0.763239	0.536	0.043	0			Atp6v0e	Hensen	1.29175e-11	0.303447	0.943	0.795	2.98872e-07			Fam20c	Interdental	2.07691e-35	0.273177	0.293	0.114	4.80536e-31			Nrxn3	IPC	4.59585e-55	0.384003	0.432
Strap	Deiters_1st/2nd_row	8.24526e-29	0.378212	0.743	0.543	1.90771e-24			Efhd2	Deiters_3rd_row	2.06458e-17	0.386058	0.348	0.126	4.77683e-13			Prkcd	HC	7.70329e-295	0.761723	0.739	0.228	1.78231e-290			Dnttip2	Hensen	2.64106e-07	0.30246	0.463	0.269	0.00611062			Rap1a	Interdental	4.90666e-20	0.271451	0.629	0.435	1.13525e-15			Pebp1	IPC	1.36144e-46	0.383585	1
Rhoc	Deiters_1st/2nd_row	2.43279e-33	0.377489	0.487	0.264	5.62876e-29			Polr2e	Deiters_3rd_row	1.84704e-12	0.386025	0.783	0.573	4.27349e-08			Fam81b	HC	0	0.761419	0.455	0.002	0			Rps26	Hensen	7.58492e-14	0.30139	0.994	0.955	1.75492e-09			Mpzl1	Interdental	2.93116e-17	0.271008	0.538	0.358	6.78183e-13			Bok	IPC	1.69155e-52	0.383547	0.297
Eepd1	Deiters_1st/2nd_row	9.01004e-61	0.377081	0.284	0.082	2.08465e-56			Mtch2	Deiters_3rd_row	1.22903e-12	0.384165	0.758	0.522	2.84361e-08			Nhsl1	HC	0	0.760785	0.543	0.076	0			Ivd	Hensen	3.15579e-15	0.300503	0.343	0.132	7.30156e-11			Cstb	Interdental	1.53162e-21	0.269525	0.859	0.731	3.54371e-17			2019-09-06	IPC	1.86029e-17	0.382769	0.432
Acsl3	Deiters_1st/2nd_row	3.05503e-24	0.375522	0.524	0.337	7.06843e-20			Ensa	Deiters_3rd_row	4.41407e-13	0.382	0.522	0.276	1.02128e-08			Gm13373	HC	0	0.757269	0.443	0.001	0			Fkbp4	Hensen	4.95523e-10	0.300149	0.914	0.744	1.14649e-05			Arhgap8	Interdental	1.82871e-22	0.269287	0.329	0.166	4.23108e-18			Alkbh1	IPC	2.95405e-18	0.381861	0.589
Card19	Deiters_1st/2nd_row	2.94558e-34	0.375498	0.795	0.592	6.81518e-30			Srsf7	Deiters_3rd_row	7.28278e-11	0.381524	0.764	0.545	1.68502e-06			Qdpr	HC	7.65899e-251	0.757232	0.779	0.304	1.77206e-246			Pdcd5	Hensen	1.96442e-10	0.300014	0.886	0.721	4.54507e-06			Pxn	Interdental	4.38309e-30	0.269248	0.376	0.177	1.01412e-25			Sec24c	IPC	1.79732e-22	0.380775	0.365
Nif3l1	Deiters_1st/2nd_row	1.83289e-40	0.375495	0.33	0.134	4.24076e-36			Mansc4	Deiters_3rd_row	1.72258e-66	0.380892	0.292	0.033	3.98554e-62			Crlf1	HC	0	0.7569	0.458	0.03	0			Kazn	Hensen	3.54551e-24	0.299504	0.331	0.095	8.20324e-20			Rpl10a	Interdental	1.44221e-18	0.269171	0.88	0.806	3.33684e-14			2010300C02Rik	IPC	2.1692e-33	0.380035	0.333
Ranbp1	Deiters_1st/2nd_row	5.48384e-37	0.374593	0.908	0.782	1.2688e-32			Slc35b2	Deiters_3rd_row	5.23025e-14	0.380528	0.559	0.298	1.21012e-09			mt-Nd1	HC	1.86739e-181	0.756843	0.994	0.962	4.32058e-177			Tst	Hensen	3.15298e-15	0.299368	0.446	0.197	7.29505e-11			Hs3st1	Interdental	2.26283e-31	0.266439	0.301	0.125	5.23552e-27			Slc27a1	IPC	3.15301e-24	0.379856	0.672
Pantr1	Deiters_1st/2nd_row	1.08011e-40	0.37434	0.647	0.37	2.49905e-36			Zfp553	Deiters_3rd_row	4.90766e-12	0.37958	0.329	0.142	1.13548e-07			Zdhhc16	HC	4.48342e-284	0.756308	0.703	0.221	1.03733e-279			Lsm3	Hensen	5.12154e-09	0.298721	0.571	0.351	0.000118497			Jup	Interdental	2.89433e-19	0.266373	0.313	0.168	6.69661e-15			Notch1	IPC	2.18889e-18	0.378815	0.63
Psma5	Deiters_1st/2nd_row	1.98738e-31	0.374214	0.813	0.669	4.59821e-27			Nif3l1	Deiters_3rd_row	2.78004e-14	0.378151	0.348	0.139	6.43217e-10			Nudt14	HC	1.12192e-238	0.754689	0.709	0.269	2.59579e-234			Gm11942	Hensen	7.33206e-07	0.298467	0.737	0.581	0.0169642			Nfe2l2	Interdental	6.0533e-28	0.266016	0.329	0.148	1.40055e-23			Emx2	IPC	2.05854e-44	0.377866	0.328
Marcksl1	Deiters_1st/2nd_row	8.79049e-73	0.37244	1	0.979	2.03386e-68			Atl2	Deiters_3rd_row	7.38456e-24	0.376089	0.292	0.076	1.70857e-19			Adgrv1	HC	0	0.754279	0.467	0.015	0			Prdx4	Hensen	1.206e-11	0.298412	0.891	0.694	2.79032e-07			Tnfrsf12a	Interdental	5.7137e-10	0.265331	0.822	0.76	1.32198e-05			Rtcb	IPC	1.26324e-17	0.377387	0.807
Glmp	Deiters_1st/2nd_row	7.45045e-35	0.369359	0.775	0.577	1.72381e-30			Nckap5	Deiters_3rd_row	6.78703e-17	0.375991	0.36	0.134	1.57031e-12			Emb	HC	0	0.748843	0.576	0.093	0			Clu	Hensen	2.48813e-13	0.297655	1	0.997	5.75678e-09			Amotl2	Interdental	4.78618e-16	0.265021	0.489	0.32	1.10738e-11			2019-09-07	IPC	2.93691e-16	0.375898	0.781
Ivns1abp	Deiters_1st/2nd_row	1.54135e-34	0.369319	0.551	0.308	3.56622e-30			Txnrd1	Deiters_3rd_row	9.48127e-16	0.375592	0.547	0.261	2.19368e-11			Tcerg1l	HC	0	0.748461	0.473	0.003	0			Sdf4	Hensen	3.51701e-11	0.295951	0.863	0.667	8.1373e-07			Bsg	Interdental	7.6783e-36	0.264985	0.996	0.989	1.77653e-31			Unc5b	IPC	9.16926e-44	0.374424	0.411
Gsto1	Deiters_1st/2nd_row	2.62302e-60	0.368823	0.264	0.073	6.06889e-56			Tpd52	Deiters_3rd_row	1.204e-11	0.373888	0.739	0.487	2.7857e-07			Tmem41a	HC	0	0.748411	0.566	0.084	0			Rer1	Hensen	1.0576e-10	0.295764	0.846	0.607	2.44697e-06			Spire2	Interdental	5.70878e-19	0.264915	0.61	0.413	1.32084e-14			Adgra3	IPC	1.37456e-22	0.37344	0.62
Bag2	Deiters_1st/2nd_row	2.04054e-25	0.368545	0.578	0.381	4.7212e-21			Wdfy1	Deiters_3rd_row	7.99574e-13	0.373358	0.478	0.234	1.84997e-08			Frmd4b	HC	1.46762e-206	0.745833	0.544	0.165	3.39564e-202			Acp1	Hensen	2.8796e-09	0.295463	0.743	0.522	6.66253e-05			Rabac1	Interdental	3.66904e-15	0.2649	0.786	0.672	8.48905e-11			Tmcc3	IPC	3.23029e-39	0.373142	0.344
Hsp90aa1	Deiters_1st/2nd_row	6.94205e-34	0.368357	0.83	0.626	1.60618e-29			Baiap2	Deiters_3rd_row	4.76093e-21	0.372212	0.323	0.099	1.10154e-16			Rtn2	HC	0	0.745239	0.472	0.007	0			Chuk	Hensen	5.04273e-15	0.294727	0.389	0.16	1.16674e-10			Sox11	Interdental	1.54682e-12	0.263428	0.467	0.328	3.57888e-08			Tmem159	IPC	3.75273e-14	0.372388	0.792
Atg3	Deiters_1st/2nd_row	3.16328e-26	0.367901	0.491	0.299	7.31888e-22			Ran	Deiters_3rd_row	1.59063e-13	0.370082	0.907	0.777	3.68023e-09			Pde6d	HC	6.02569e-194	0.743545	0.801	0.402	1.39416e-189			Sfr1	Hensen	1.4178e-11	0.294642	0.931	0.789	3.28036e-07			Tmem176b	Interdental	5.44205e-14	0.262225	0.685	0.529	1.25913e-09			Ppp1r14b	IPC	9.76634e-19	0.372143	0.724
Eif4a1	Deiters_1st/2nd_row	1.73972e-62	0.366242	0.986	0.963	4.02518e-58			Eif4a1	Deiters_3rd_row	4.96549e-21	0.369902	0.988	0.963	1.14887e-16			mt-Cytb	HC	2.56202e-207	0.742578	0.993	0.979	5.92775e-203			Ucp2	Hensen	8.90795e-09	0.294171	0.371	0.193	0.000206103			Nr4a1	Interdental	7.41887e-19	0.261135	0.821	0.651	1.7165e-14			Lor	IPC	6.96092e-30	0.371984	0.458
Arid1a	Deiters_1st/2nd_row	5.52919e-27	0.365344	0.44	0.25	1.27929e-22			Tjp2	Deiters_3rd_row	1.82006e-22	0.367999	0.36	0.113	4.21108e-18			Nin	HC	0	0.740036	0.537	0.055	0			Pfdn2	Hensen	3.46157e-07	0.293966	0.834	0.675	0.00800903			E130114P18Rik	Interdental	2.30223e-27	0.257632	0.269	0.115	5.32667e-23			Max	IPC	4.33109e-14	0.371931	0.74
Nhp2	Deiters_1st/2nd_row	2.08574e-27	0.364862	0.639	0.444	4.82577e-23			Plpp3	Deiters_3rd_row	1.16746e-13	0.367601	0.466	0.22	2.70115e-09			Grtp1	HC	0	0.738143	0.606	0.113	0			Man2b2	Hensen	1.73296e-16	0.292613	0.423	0.17	4.00954e-12			Fth1	Interdental	7.62164e-50	0.257578	1	0.996	1.76342e-45			Psma5	IPC	6.81028e-17	0.371592	0.901
Uqcrq	Deiters_1st/2nd_row	1.73749e-46	0.364036	0.949	0.843	4.02002e-42			Chd7	Deiters_3rd_row	6.92736e-09	0.367238	0.435	0.243	0.000160278			Pcdh8	HC	0	0.737705	0.419	0.006	0			H2afj	Hensen	1.27825e-07	0.291658	0.72	0.539	0.00295748			Myl12a	Interdental	4.47331e-33	0.257167	0.982	0.953	1.03499e-28			Fam49a	IPC	1.90188e-28	0.370256	0.448
Snrpn	Deiters_1st/2nd_row	8.47688e-31	0.363777	0.696	0.496	1.96129e-26			Sfrp1	Deiters_3rd_row	5.55987e-09	0.366612	0.969	0.92	0.000128639			Gm17018	HC	3.43119e-244	0.736467	0.754	0.296	7.93873e-240			4921524J17Rik	Hensen	2.40512e-11	0.291572	0.44	0.21	5.56473e-07			D1Ertd622e	Interdental	7.29357e-39	0.254571	0.309	0.117	1.68751e-34			Sh3glb2	IPC	7.74445e-16	0.370132	0.661
Trak1	Deiters_1st/2nd_row	9.75389e-53	0.363379	0.283	0.09	2.25676e-48			Slc22a23	Deiters_3rd_row	1.81106e-13	0.36649	0.311	0.121	4.19024e-09			Ybx1	HC	0	0.736383	0.999	0.98	0			Pard6g	Hensen	5.51386e-11	0.290925	0.36	0.159	1.27574e-06			Sec62	Interdental	1.05029e-12	0.253917	0.749	0.636	2.43006e-08			Abhd17c	IPC	4.60508e-28	0.367862	0.432
Sars	Deiters_1st/2nd_row	4.58581e-28	0.362186	0.484	0.282	1.06102e-23			Ptgr1	Deiters_3rd_row	2.40958e-27	0.366	0.28	0.065	5.57505e-23			1700007K13Rik	HC	0	0.733955	0.454	0.013	0			Lsamp	Hensen	1.8153e-14	0.289915	0.469	0.21	4.20007e-10			Tom1l1	Interdental	2.78737e-28	0.253123	0.269	0.113	6.44914e-24			Ctif	IPC	2.29282e-68	0.367614	0.26
Tekt1	Deiters_1st/2nd_row	1.42258e-42	0.360901	0.283	0.101	3.29143e-38			Snx22	Deiters_3rd_row	1.43025e-24	0.364113	0.28	0.07	3.30917e-20			Itpr3	HC	0	0.732676	0.419	0.004	0			Tma7	Hensen	4.7724e-13	0.289823	0.96	0.928	1.10419e-08			App	Interdental	3.49301e-20	0.252929	0.868	0.736	8.08177e-16			Tnfrsf21	IPC	1.86354e-32	0.367609	0.406
Rrbp1	Deiters_1st/2nd_row	6.90143e-29	0.360863	0.614	0.401	1.59678e-24			Bloc1s2	Deiters_3rd_row	2.16328e-08	0.362641	0.627	0.435	0.000500518			Mrps6	HC	1.55295e-260	0.732381	0.72	0.248	3.59307e-256			Hnrnpab	Hensen	1.0301e-09	0.289524	0.783	0.591	2.38334e-05			Fbxo7	Interdental	1.59749e-30	0.252488	0.315	0.135	3.69612e-26			Tex33	IPC	1.8562e-77	0.366387	0.281
Raph1	Deiters_1st/2nd_row	2.03989e-35	0.359803	0.31	0.13	4.71969e-31			E2f5	Deiters_3rd_row	1.14093e-07	0.362605	0.429	0.247	0.00263977			Vwa5b2	HC	0	0.730905	0.397	0.004	0			Arpc2	Hensen	4.50885e-13	0.287331	0.96	0.825	1.04321e-08			Sdcbp	Interdental	4.40745e-17	0.25183	0.712	0.531	1.01975e-12			Apbb2	IPC	1.08715e-35	0.366292	0.391
Col4a1	Deiters_1st/2nd_row	5.30214e-58	0.359558	0.283	0.083	1.22676e-53			Notch1	Deiters_3rd_row	2.76592e-11	0.361891	0.559	0.311	6.39951e-07			Ppp3ca	HC	2.08531e-254	0.729742	0.748	0.264	4.82478e-250			Ppp1r36	Hensen	4.85193e-09	0.287253	0.36	0.18	0.000112259			Dapk2	Interdental	3.06829e-21	0.251074	0.29	0.142	7.09911e-17			Gpx4	IPC	1.24692e-15	0.366036	0.932
Gna13	Deiters_1st/2nd_row	2.81249e-22	0.358081	0.418	0.243	6.50725e-18			Etnk1	Deiters_3rd_row	3.66306e-19	0.361794	0.429	0.159	8.47523e-15			Akap9	HC	5.08064e-223	0.729183	0.794	0.349	1.17551e-218			Tspan13	Hensen	2.70736e-14	0.287165	0.909	0.638	6.26401e-10												Snhg18	IPC	1.66397e-33	0.365914	0.474
Vmp1	Deiters_1st/2nd_row	1.10932e-28	0.35668	0.627	0.415	2.56663e-24			Efna3	Deiters_3rd_row	4.76013e-11	0.361516	0.335	0.15	1.10135e-06			Dtna	HC	1.48016e-235	0.728131	0.716	0.255	3.42464e-231			Nans	Hensen	2.27523e-07	0.286588	0.554	0.382	0.00526419												Pabpc1	IPC	3.77769e-18	0.365799	0.953
Sall3	Deiters_1st/2nd_row	1.62031e-35	0.356426	0.379	0.174	3.74892e-31			U2af1	Deiters_3rd_row	3.05968e-10	0.360594	0.839	0.672	7.07918e-06			mt-Rnr1	HC	0	0.727154	0.456	0.067	0			Slc25a4	Hensen	5.62394e-18	0.286495	0.989	0.967	1.30121e-13												Ier3ip1	IPC	2.91864e-14	0.364845	0.885
Fubp1	Deiters_1st/2nd_row	5.88102e-24	0.355552	0.594	0.41	1.36069e-19			Agap1	Deiters_3rd_row	1.80229e-11	0.358624	0.335	0.149	4.16995e-07			Card19	HC	7.65049e-219	0.721585	0.918	0.574	1.77009e-214			Nckap5	Hensen	3.66563e-17	0.286462	0.366	0.134	8.48117e-13												Cisd1	IPC	1.46381e-18	0.364211	0.87
Anp32b	Deiters_1st/2nd_row	7.38754e-27	0.35434	0.792	0.641	1.70926e-22			Cmtm3	Deiters_3rd_row	2.68719e-25	0.358278	0.28	0.068	6.21736e-21			Hspa2	HC	2.27739e-252	0.72111	0.777	0.286	5.26919e-248			Gng12	Hensen	1.50241e-16	0.283308	0.349	0.128	3.47613e-12												St3gal5	IPC	1.32294e-24	0.363878	0.505
Fabp5	Deiters_1st/2nd_row	1.32633e-38	0.351202	0.288	0.109	3.06873e-34			Gnai3	Deiters_3rd_row	2.16414e-13	0.357473	0.472	0.228	5.00716e-09			Ndel1	HC	1.52349e-255	0.720544	0.782	0.291	3.5249e-251			Adgra3	Hensen	4.17571e-12	0.282467	0.52	0.272	9.66133e-08												Hnrnpa1	IPC	8.83571e-17	0.363233	0.943
Aif1l	Deiters_1st/2nd_row	3.16637e-32	0.350683	0.426	0.217	7.32603e-28			Sall2	Deiters_3rd_row	2.40416e-12	0.356583	0.497	0.26	5.5625e-08			Chchd6	HC	3.70031e-185	0.719461	0.727	0.337	8.56142e-181			Cln3	Hensen	1.16299e-14	0.280404	0.269	0.093	2.69081e-10												Atp5g1	IPC	5.70958e-14	0.362406	0.911
Glul	Deiters_1st/2nd_row	1.02126e-26	0.348846	0.661	0.45	2.36289e-22			Rsl1d1	Deiters_3rd_row	1.82835e-08	0.355292	0.665	0.461	0.000423026			Cycs	HC	5.40987e-184	0.719447	0.897	0.596	1.25168e-179			Rps29	Hensen	9.3325e-07	0.279886	0.949	0.837	0.0215926												Acy3	IPC	7.75162e-49	0.360606	0.255
Snx22	Deiters_1st/2nd_row	8.27537e-67	0.34694	0.257	0.064	1.91467e-62			Eif5a	Deiters_3rd_row	8.30767e-18	0.355266	0.969	0.934	1.92214e-13			Pla2g16	HC	3.08946e-259	0.719331	0.642	0.195	7.14809e-255			Efhd2	Hensen	8.42956e-15	0.278227	0.331	0.126	1.95035e-10												Selenoh	IPC	3.43907e-15	0.359277	0.833
Olfml3	Deiters_1st/2nd_row	3.52224e-18	0.342461	0.438	0.282	8.14941e-14			Syne2	Deiters_3rd_row	1.72484e-13	0.353173	0.516	0.259	3.99077e-09			Fam57b	HC	0	0.719132	0.443	0.001	0			Loxl1	Hensen	1.41313e-12	0.277043	0.469	0.226	3.26955e-08												Capn2	IPC	6.43771e-22	0.359007	0.583
Ubp1	Deiters_1st/2nd_row	8.77929e-40	0.341591	0.261	0.093	2.03126e-35			Tcf4	Deiters_3rd_row	1.27069e-12	0.35272	0.342	0.141	2.94e-08			Mblac2	HC	0	0.71837	0.503	0.077	0			Ube2e2	Hensen	5.48488e-09	0.276716	0.537	0.313	0.000126904												Romo1	IPC	1.11063e-13	0.357784	0.745
Tpd52	Deiters_1st/2nd_row	1.18231e-21	0.340696	0.654	0.483	2.7355e-17			Yrdc	Deiters_3rd_row	7.11402e-12	0.351959	0.708	0.462	1.64597e-07			Uaca	HC	0	0.712906	0.518	0.064	0			H2afy2	Hensen	7.00339e-12	0.275758	0.543	0.288	1.62037e-07												Gfer	IPC	4.31347e-19	0.356646	0.417
Ackr3	Deiters_1st/2nd_row	2.51606e-27	0.340407	0.364	0.184	5.82141e-23			Srsf11	Deiters_3rd_row	1.87508e-07	0.351021	0.702	0.524	0.00433836			Plce1	HC	0	0.712884	0.44	0.021	0			Limk2	Hensen	1.16127e-11	0.275496	0.349	0.15	2.68682e-07												1700025G04Rik	IPC	7.10601e-27	0.355705	0.406
Dctd	Deiters_1st/2nd_row	1.32437e-39	0.339659	0.286	0.108	3.06419e-35			Mrpl34	Deiters_3rd_row	1.85096e-12	0.350987	0.602	0.336	4.28257e-08			Ncam1	HC	0	0.711318	0.477	0.024	0			Rbbp7	Hensen	3.54044e-07	0.275483	0.754	0.531	0.0081915												Raph1	IPC	5.24823e-26	0.354874	0.406
Ensa	Deiters_1st/2nd_row	1.97332e-27	0.339079	0.471	0.271	4.56568e-23			Slc3a2	Deiters_3rd_row	8.85636e-08	0.350911	0.534	0.351	0.0020491			Tekt1	HC	0	0.711315	0.516	0.076	0			Dnaja1	Hensen	2.59361e-08	0.275205	0.926	0.871	0.000600084												Tmem50a	IPC	6.31616e-14	0.35459	0.797
Cd47	Deiters_1st/2nd_row	2.58149e-25	0.337724	0.582	0.382	5.97279e-21			Bicdl1	Deiters_3rd_row	2.61434e-32	0.349006	0.273	0.055	6.0488e-28			Homer2	HC	0	0.710905	0.455	0.014	0			Sec13	Hensen	2.32647e-08	0.274837	0.754	0.551	0.000538274												Gm266	IPC	1.23628e-54	0.353282	0.385
Sec61a1	Deiters_1st/2nd_row	1.18795e-20	0.337597	0.563	0.381	2.74857e-16			Nisch	Deiters_3rd_row	1.18955e-09	0.348913	0.82	0.618	2.75225e-05			Pacrg	HC	0	0.710476	0.492	0.034	0			Bex2	Hensen	6.92577e-10	0.274549	0.88	0.664	1.60242e-05												Atp1b2	IPC	5.46751e-18	0.352903	0.37
Bzw1	Deiters_1st/2nd_row	2.09011e-27	0.337272	0.815	0.65	4.83589e-23			Nop56	Deiters_3rd_row	2.40846e-10	0.348125	0.429	0.224	5.57246e-06			Atp6v0a1	HC	0	0.708708	0.538	0.06	0			Rps19	Hensen	2.19164e-16	0.274221	1	0.999	5.0708e-12												Fkbp3	IPC	2.54278e-11	0.352282	0.844
Yrdc	Deiters_1st/2nd_row	1.09763e-25	0.337023	0.654	0.457	2.53959e-21			Pgls	Deiters_3rd_row	3.75375e-11	0.348119	0.826	0.663	8.68506e-07			Prkx	HC	0	0.708332	0.5	0.064	0			Fam69b	Hensen	1.91836e-09	0.274214	0.394	0.202	4.4385e-05												Gm15920	IPC	1.74932e-13	0.351826	0.75
Tbpl1	Deiters_1st/2nd_row	2.5806e-22	0.336062	0.457	0.279	5.97073e-18			Tulp4	Deiters_3rd_row	6.71138e-09	0.347931	0.522	0.318	0.000155281			Acd	HC	3.02788e-248	0.708219	0.704	0.238	7.0056e-244			Rps28	Hensen	1.7447e-07	0.274114	0.869	0.743	0.00403672												Ap2a2	IPC	1.19207e-17	0.351159	0.479
Snrpd3	Deiters_1st/2nd_row	2.39377e-26	0.332676	0.83	0.681	5.53847e-22			Sfxn1	Deiters_3rd_row	5.02941e-10	0.347713	0.522	0.298	1.16366e-05			Tcf4	HC	0	0.7073	0.563	0.11	0			Cpxm1	Hensen	4.66199e-15	0.273492	0.274	0.093	1.07864e-10												9230102O04Rik	IPC	2.57739e-13	0.349811	0.688
Gm5514	Deiters_1st/2nd_row	1.08051e-17	0.330998	0.522	0.361	2.49997e-13			Fabp5	Deiters_3rd_row	2.35149e-18	0.347119	0.335	0.114	5.44064e-14			Madd	HC	0	0.706178	0.472	0.036	0			Ube2d2a	Hensen	4.55544e-10	0.273423	0.971	0.82	1.05399e-05												Stx3	IPC	4.08266e-20	0.349155	0.547
BC005561	Deiters_1st/2nd_row	1.66915e-20	0.330493	0.616	0.449	3.86192e-16			Ntm	Deiters_3rd_row	6.13877e-19	0.345142	0.335	0.11	1.42033e-14			Pcbp3	HC	0	0.704658	0.493	0.041	0			Npm1	Hensen	4.82221e-12	0.272299	0.971	0.905	1.11572e-07												Hs6st2	IPC	1.67557e-53	0.34862	0.354
Ssx2ip	Deiters_1st/2nd_row	1.67543e-23	0.329828	0.491	0.302	3.87645e-19			Tmem9	Deiters_3rd_row	6.53293e-09	0.343601	0.776	0.559	0.000151152			Sptb	HC	0	0.704113	0.465	0.026	0			Tmem55b	Hensen	3.18016e-07	0.270001	0.429	0.256	0.00735795												Cdkn1b	IPC	1.06664e-27	0.347984	0.391
Chd7	Deiters_1st/2nd_row	4.18853e-20	0.32859	0.4	0.239	9.691e-16			Kif21a	Deiters_3rd_row	5.45234e-15	0.343333	0.385	0.155	1.26151e-10			Nppa	HC	0	0.702392	0.356	0.001	0			Gclm	Hensen	1.45562e-08	0.269617	0.451	0.252	0.000336786												Ccnjl	IPC	7.65493e-27	0.347174	0.344
Hspe1	Deiters_1st/2nd_row	4.71996e-34	0.328539	0.94	0.838	1.09206e-29			Eif4ebp1	Deiters_3rd_row	3.03092e-19	0.342616	0.292	0.088	7.01265e-15			Mrps5	HC	1.9932e-269	0.702123	0.699	0.223	4.61167e-265			Mphosph6	Hensen	1.90083e-09	0.269161	0.497	0.28	4.39796e-05												Shroom1	IPC	1.98888e-47	0.346825	0.302
Ppp3ca	Deiters_1st/2nd_row	8.94989e-25	0.328396	0.491	0.292	2.07074e-20			Tesk2	Deiters_3rd_row	1.99503e-15	0.342603	0.286	0.098	4.6159e-11			St8sia3	HC	0	0.701025	0.369	0.001	0			Sgf29	Hensen	7.55622e-11	0.268644	0.286	0.123	1.74828e-06												Dut	IPC	7.1527e-15	0.34657	0.688
Wdfy1	Deiters_1st/2nd_row	2.28944e-26	0.328315	0.418	0.229	5.29707e-22			Actn4	Deiters_3rd_row	3.44907e-11	0.342511	0.72	0.485	7.9801e-07			Parp6	HC	0	0.700696	0.494	0.031	0			Usmg5	Hensen	6.78559e-09	0.267733	0.691	0.475	0.000156998												Atat1	IPC	9.97179e-18	0.345907	0.521
Dnajc25	Deiters_1st/2nd_row	6.02927e-29	0.3279	0.332	0.158	1.39499e-24			Tsen15	Deiters_3rd_row	2.90985e-12	0.340721	0.745	0.467	6.73253e-08			Usp20	HC	0	0.699927	0.541	0.071	0			Cklf	Hensen	4.39304e-14	0.267585	0.303	0.114	1.01642e-09												Bmp7	IPC	3.17928e-16	0.345731	0.453
Capzb	Deiters_1st/2nd_row	3.00917e-27	0.327549	0.835	0.698	6.96233e-23			Alkbh1	Deiters_3rd_row	2.96331e-08	0.340642	0.472	0.287	0.000685621			Tmem147	HC	1.0375e-228	0.699805	0.929	0.612	2.40046e-224			Rcn1	Hensen	6.37149e-11	0.267535	0.897	0.681	1.47417e-06												Akr7a5	IPC	2.08862e-14	0.345195	0.693
Tcf7l1	Deiters_1st/2nd_row	2.99582e-42	0.326844	0.259	0.087	6.93143e-38			Strbp	Deiters_3rd_row	3.22324e-14	0.339952	0.553	0.278	7.45762e-10			Calca	HC	0	0.698529	0.359	0.007	0			Tsg101	Hensen	4.64355e-08	0.267263	0.851	0.63	0.00107438												Lsm6	IPC	8.06657e-15	0.344215	0.745
Snx5	Deiters_1st/2nd_row	1.25708e-17	0.326734	0.504	0.346	2.9085e-13			Mtap	Deiters_3rd_row	1.29202e-13	0.339405	0.298	0.113	2.98934e-09			Chd4	HC	4.57644e-228	0.697576	0.776	0.316	1.05885e-223			Bzw2	Hensen	8.89867e-08	0.267064	0.514	0.313	0.00205888												Acly	IPC	3.63294e-20	0.343136	0.526
Cldn23	Deiters_1st/2nd_row	1.63816e-25	0.326555	0.486	0.279	3.79022e-21			Ivns1abp	Deiters_3rd_row	2.82702e-12	0.338809	0.571	0.315	6.54087e-08			Hdac5	HC	0	0.695987	0.588	0.119	0			AC153368.1	Hensen	1.97115e-11	0.266957	0.497	0.26	4.56065e-07												Etnk1	IPC	3.08352e-23	0.342139	0.438
Zfp553	Deiters_1st/2nd_row	1.19934e-22	0.325136	0.283	0.139	2.77491e-18			Wnt7a	Deiters_3rd_row	7.11827e-19	0.3382	0.348	0.116	1.64695e-14			Whrn	HC	0	0.693544	0.486	0.045	0			Lpar1	Hensen	4.99145e-23	0.266823	0.28	0.074	1.15487e-18												Smarcad1	IPC	2.82057e-21	0.341567	0.411
Txndc12	Deiters_1st/2nd_row	1.80368e-25	0.324138	0.424	0.238	4.17318e-21			Lsm4	Deiters_3rd_row	1.79458e-10	0.337936	0.752	0.53	4.15211e-06			2010300C02Rik	HC	0	0.691173	0.501	0.053	0			Kdelr3	Hensen	1.86874e-10	0.266112	0.497	0.262	4.32371e-06												Mthfsl	IPC	1.17037e-16	0.341184	0.536
Cuedc1	Deiters_1st/2nd_row	1.25699e-27	0.32323	0.384	0.199	2.90829e-23			2700060E02Rik	Deiters_3rd_row	9.03869e-12	0.337685	0.944	0.925	2.09128e-07			Scg3	HC	0	0.688952	0.436	0.002	0			Ccnd1	Hensen	1.57293e-17	0.264457	0.291	0.094	3.63928e-13												Ran	IPC	7.4811e-15	0.340422	0.922
Tmem51	Deiters_1st/2nd_row	1.0953e-39	0.323158	0.286	0.106	2.53419e-35			Ppp2r3c	Deiters_3rd_row	3.01485e-20	0.337133	0.41	0.143	6.97546e-16			Ccdc28b	HC	2.25982e-214	0.687829	0.741	0.31	5.22855e-210			Egfl7	Hensen	7.03669e-17	0.263285	0.44	0.177	1.62808e-12												Hmga2	IPC	2.30351e-56	0.340376	0.297
Syngr1	Deiters_1st/2nd_row	7.74412e-32	0.322207	0.339	0.154	1.79176e-27			Tmem51	Deiters_3rd_row	8.50618e-19	0.336405	0.335	0.111	1.96807e-14			Tmem184a	HC	0	0.687699	0.535	0.084	0			Sh3bgrl3	Hensen	1.63515e-07	0.263271	0.857	0.665	0.00378324												Sdk1	IPC	1.53438e-23	0.340325	0.401
Tulp4	Deiters_1st/2nd_row	2.40007e-22	0.322076	0.505	0.313	5.55304e-18			Neu1	Deiters_3rd_row	3.42886e-12	0.333506	0.398	0.185	7.93336e-08			Atp2b2	HC	0	0.687505	0.447	0.016	0			Mrpl13	Hensen	3.46154e-08	0.262123	0.52	0.307	0.000800896												Mfhas1	IPC	7.90095e-40	0.338573	0.349
Sypl	Deiters_1st/2nd_row	4.58073e-18	0.320589	0.453	0.294	1.05984e-13			Gm16286	Deiters_3rd_row	3.02899e-09	0.333327	0.727	0.493	7.00818e-05			A930009A15Rik	HC	0	0.687405	0.413	0.033	0			Tbca	Hensen	3.68371e-09	0.261433	0.914	0.755	8.523e-05												Fzd6	IPC	1.2974e-25	0.337034	0.318
Efna3	Deiters_1st/2nd_row	2.53136e-29	0.320021	0.319	0.145	5.85681e-25			Trak1	Deiters_3rd_row	4.20386e-22	0.333123	0.323	0.095	9.72647e-18			Btg2	HC	5.35247e-174	0.686402	0.907	0.523	1.2384e-169			Rimklb	Hensen	3.75169e-15	0.260468	0.314	0.116	8.68028e-11												Arrb2	IPC	1.96672e-39	0.336569	0.307
Nudt4	Deiters_1st/2nd_row	2.32093e-24	0.319952	0.44	0.256	5.36993e-20			Capzb	Deiters_3rd_row	5.41036e-09	0.332912	0.832	0.702	0.000125179			Crmp1	HC	0	0.686167	0.441	0.002	0			Mfge8	Hensen	2.41296e-12	0.259982	0.36	0.154	5.58287e-08												Adgrl1	IPC	2.11337e-17	0.334773	0.396
Gnb1	Deiters_1st/2nd_row	1.21214e-20	0.31931	0.636	0.457	2.80453e-16			Dctpp1	Deiters_3rd_row	1.10738e-07	0.332761	0.534	0.346	0.00256214			Serpinb6a	HC	3.36199e-215	0.682693	0.756	0.311	7.77863e-211			Cbx5	Hensen	6.47449e-11	0.259831	0.451	0.227	1.498e-06												Mrps33	IPC	6.58012e-12	0.33419	0.859
Pabpc1	Deiters_1st/2nd_row	1.03193e-29	0.318787	0.92	0.846	2.38757e-25			Phb2	Deiters_3rd_row	1.43892e-09	0.332466	0.894	0.732	3.32923e-05			Wrap73	HC	1.73766e-293	0.680257	0.572	0.136	4.02043e-289			Arf6	Hensen	8.30609e-09	0.259599	0.657	0.423	0.000192178												Nxpe3	IPC	1.24349e-33	0.333059	0.255
Notch1	Deiters_1st/2nd_row	1.22748e-22	0.316232	0.502	0.307	2.84001e-18			Pcp4l1	Deiters_3rd_row	1.53466e-16	0.332192	0.261	0.079	3.55074e-12			Nectin1	HC	0	0.679292	0.454	0.031	0			Lsm4	Hensen	1.38812e-06	0.25937	0.743	0.53	0.0321169												Cd1d1	IPC	4.21579e-32	0.332089	0.365
Pgls	Deiters_1st/2nd_row	1.11716e-24	0.316112	0.813	0.659	2.58476e-20			Mphosph8	Deiters_3rd_row	7.97852e-09	0.331012	0.441	0.24	0.000184599			Lrrk1	HC	0	0.678676	0.515	0.094	0			Ran	Hensen	1.08122e-08	0.25936	0.926	0.776	0.000250162												Agpat5	IPC	1.33399e-20	0.330655	0.417
Snx1	Deiters_1st/2nd_row	3.49667e-25	0.315885	0.435	0.243	8.09025e-21			Camk2n1	Deiters_3rd_row	4.73596e-08	0.330969	0.385	0.211	0.00109576			Tbc1d7	HC	4.48408e-190	0.676747	0.552	0.18	1.03748e-185			Dcps	Hensen	9.40416e-11	0.259287	0.491	0.252	2.17584e-06												Rpl22	IPC	5.3789e-22	0.329761	0.974
Ube2e1	Deiters_1st/2nd_row	5.17362e-25	0.312974	0.701	0.516	1.19702e-20			Llgl2	Deiters_3rd_row	4.54887e-13	0.330299	0.304	0.121	1.05247e-08			Slc8a2	HC	0	0.676243	0.464	0.03	0			Schip1	Hensen	2.56123e-12	0.257432	0.274	0.106	5.92591e-08												Jkamp	IPC	4.80893e-14	0.329477	0.526
Ildr1	Deiters_1st/2nd_row	2.71097e-19	0.312835	0.531	0.359	6.27237e-15			Efnb2	Deiters_3rd_row	7.42464e-15	0.330146	0.317	0.117	1.71784e-10			1700016K19Rik	HC	0	0.675013	0.4	0.013	0			Snrpg	Hensen	1.28962e-06	0.257331	0.749	0.606	0.0298379												Gm1673	IPC	2.89961e-14	0.329036	0.828
Hsd17b12	Deiters_1st/2nd_row	1.34325e-26	0.312834	0.679	0.459	3.10788e-22			Hsp90ab1	Deiters_3rd_row	2.92162e-20	0.32999	1	0.975	6.75975e-16			Kiz	HC	0	0.674762	0.589	0.128	0			Zrsr2	Hensen	5.26496e-10	0.257281	0.526	0.293	1.21815e-05												Sypl	IPC	5.51434e-13	0.32891	0.547
Wdr1	Deiters_1st/2nd_row	3.59564e-22	0.31283	0.667	0.498	8.31922e-18			Ubp1	Deiters_3rd_row	4.79323e-12	0.327552	0.261	0.098	1.10901e-07			Sall3	HC	1.41383e-267	0.673429	0.585	0.15	3.27117e-263			Edem2	Hensen	2.37758e-10	0.257104	0.503	0.269	5.50102e-06												Mllt3	IPC	2.45314e-27	0.328721	0.307
Aplp2	Deiters_1st/2nd_row	1.90406e-21	0.312331	0.638	0.456	4.40543e-17			Gng5	Deiters_3rd_row	2.9809e-16	0.324648	0.969	0.883	6.8969e-12			Pgm2l1	HC	0	0.672684	0.458	0.045	0			Apc	Hensen	4.82061e-15	0.256889	0.291	0.103	1.11534e-10												Eif5a	IPC	1.65197e-20	0.328476	0.995
Hnrnpu	Deiters_1st/2nd_row	1.56812e-21	0.311569	0.63	0.46	3.62816e-17			Cyb5r3	Deiters_3rd_row	2.55426e-09	0.322616	0.882	0.755	5.90979e-05			Plch2	HC	0	0.671983	0.458	0.038	0			Krtcap2	Hensen	2.42675e-07	0.255807	0.834	0.665	0.00561478												Pisd	IPC	1.72012e-20	0.327162	0.448
Neu1	Deiters_1st/2nd_row	6.92847e-23	0.311016	0.342	0.182	1.60304e-18			Bclaf1	Deiters_3rd_row	8.84396e-09	0.322493	0.559	0.344	0.000204623			Trim36	HC	0	0.671627	0.442	0.013	0			Spint2	Hensen	6.78375e-16	0.255408	0.971	0.974	1.56956e-11												Cib1	IPC	2.45708e-13	0.326922	0.724
Alkbh1	Deiters_1st/2nd_row	2.35051e-20	0.310394	0.455	0.282	5.43836e-16			Prr7	Deiters_3rd_row	1.48523e-11	0.32238	0.516	0.271	3.43637e-07			Kcp	HC	0	0.670473	0.297	0.004	0			Boc	Hensen	3.35922e-08	0.254783	0.457	0.257	0.000777223												Nr2f1	IPC	5.1531e-15	0.326672	0.865
Nr2f1	Deiters_1st/2nd_row	2.40893e-24	0.309648	0.777	0.573	5.57353e-20			Taldo1	Deiters_3rd_row	3.0083e-08	0.321502	0.814	0.685	0.000696031			Hs3st6	HC	0	0.666805	0.391	0.042	0			Sar1b	Hensen	6.10825e-07	0.254522	0.72	0.551	0.0141327												F11r	IPC	3.29586e-15	0.326479	0.667
Gm2a	Deiters_1st/2nd_row	2.9674e-22	0.309361	0.377	0.204	6.86567e-18			Tkt	Deiters_3rd_row	5.13537e-09	0.321053	0.714	0.529	0.000118817			Rbm17	HC	1.06692e-198	0.666459	0.889	0.518	2.46853e-194			Nudt2	Hensen	1.48241e-11	0.253755	0.406	0.191	3.42986e-07												Gipc1	IPC	5.02253e-13	0.325448	0.792
Akr7a5	Deiters_1st/2nd_row	1.76356e-17	0.307367	0.574	0.417	4.08035e-13			Raly	Deiters_3rd_row	2.40128e-10	0.3205	0.764	0.57	5.55584e-06			1110004E09Rik	HC	9.19184e-214	0.664874	0.751	0.298	2.12672e-209			Tfg	Hensen	8.17342e-08	0.251829	0.8	0.598	0.00189108												Bpgm	IPC	6.4201e-15	0.32532	0.505
Tomm40	Deiters_1st/2nd_row	4.94669e-20	0.305945	0.659	0.486	1.14452e-15			Phf23	Deiters_3rd_row	2.1813e-09	0.320489	0.484	0.267	5.04687e-05			Syt13	HC	0	0.664785	0.421	0.013	0			Rps25	Hensen	2.06423e-07	0.250914	0.943	0.878	0.00477602												Gng5	IPC	7.83967e-16	0.325269	0.969
Atp6v0b	Deiters_1st/2nd_row	2.14289e-17	0.301397	0.737	0.592	4.958e-13			Cux1	Deiters_3rd_row	3.98684e-09	0.32047	0.447	0.245	9.22435e-05			Depdc7	HC	0	0.664768	0.409	0.027	0			Tpd52l1	Hensen	4.86526e-08	0.250902	0.326	0.167	0.00112568												Gdpd1	IPC	2.97722e-15	0.324791	0.63
Dut	Deiters_1st/2nd_row	2.63689e-22	0.300346	0.583	0.392	6.10097e-18			Msi1	Deiters_3rd_row	1.10386e-10	0.319301	0.484	0.255	2.55399e-06			Ccdc74a	HC	0	0.663883	0.482	0.076	0			Atp6ap1	Hensen	1.2319e-06	0.250842	0.691	0.496	0.0285024												Pbx1	IPC	9.81996e-13	0.322629	0.766
Plpp3	Deiters_1st/2nd_row	3.19849e-21	0.299603	0.38	0.217	7.40036e-17			Mrto4	Deiters_3rd_row	2.65723e-08	0.318518	0.534	0.327	0.000614803			Hipk3	HC	0	0.661964	0.484	0.064	0			Pkm	Hensen	6.31052e-10	0.25071	0.983	0.895	1.46006e-05												Gm42992	IPC	1.04141e-26	0.322287	0.271
Hnrnpa1	Deiters_1st/2nd_row	1.71895e-23	0.298867	0.899	0.787	3.97713e-19			Ntmt1	Deiters_3rd_row	8.97087e-11	0.31848	0.547	0.302	2.07559e-06			Gtf3c4	HC	0	0.660544	0.46	0.046	0			Pld3	Hensen	4.78744e-08	0.250549	0.703	0.496	0.00110767												Camsap2	IPC	5.86411e-27	0.322145	0.26
Stxbp3	Deiters_1st/2nd_row	3.10603e-21	0.298459	0.321	0.169	7.18642e-17			Emg1	Deiters_3rd_row	1.09642e-06	0.315304	0.671	0.485	0.0253678			B9d2	HC	0	0.659121	0.51	0.059	0			Gpm6b	Hensen	5.1833e-13	0.250293	0.383	0.164	1.19926e-08												Chd7	IPC	1.02924e-13	0.321349	0.495
Ergic1	Deiters_1st/2nd_row	1.12212e-18	0.29799	0.417	0.26	2.59624e-14			Slc25a33	Deiters_3rd_row	1.1056e-06	0.314882	0.503	0.326	0.0255804			Mprip	HC	1.82692e-254	0.657142	0.613	0.175	4.22694e-250																					Ptp4a2	IPC	4.80947e-13	0.320358	0.568
Sorbs2	Deiters_1st/2nd_row	2.37951e-29	0.296377	0.399	0.201	5.50547e-25			Ap2a2	Deiters_3rd_row	4.10917e-10	0.314206	0.41	0.211	9.5074e-06			Olfm1	HC	0	0.656903	0.436	0.025	0																					Mxd4	IPC	1.06817e-17	0.319124	0.583
Bccip	Deiters_1st/2nd_row	5.17266e-14	0.29585	0.576	0.432	1.1968e-09			Hnrnpab	Deiters_3rd_row	4.91762e-08	0.314142	0.783	0.591	0.00113779			Bbip1	HC	2.65015e-189	0.656785	0.737	0.322	6.13166e-185																					Arid1a	IPC	1.93561e-13	0.319065	0.51
Tpd52l1	Deiters_1st/2nd_row	3.36047e-25	0.295759	0.332	0.162	7.77513e-21			Cask	Deiters_3rd_row	2.4685e-11	0.313949	0.28	0.111	5.71137e-07			Kcnh7	HC	0	0.655632	0.41	0.002	0																					Stox2	IPC	2.56006e-26	0.318809	0.344
Tubb2b	Deiters_1st/2nd_row	4.90942e-15	0.295586	0.761	0.641	1.13589e-10			Pabpc1	Deiters_3rd_row	3.49326e-11	0.313793	0.95	0.848	8.08236e-07			Strip2	HC	0	0.653661	0.365	0.005	0																					Rpl19	IPC	1.00787e-24	0.318662	1
Prkcd	Deiters_1st/2nd_row	3.31078e-21	0.294845	0.433	0.259	7.66015e-17			Mrpl44	Deiters_3rd_row	8.19555e-09	0.31336	0.366	0.19	0.00018962			Ckmt1	HC	0	0.651668	0.434	0.03	0																					Ppa1	IPC	5.18806e-13	0.318206	0.833
Bzw2	Deiters_1st/2nd_row	1.13469e-18	0.29478	0.476	0.309	2.62534e-14			Snrpf	Deiters_3rd_row	1.20062e-08	0.312479	0.615	0.404	0.000277788			Calm3	HC	3.21729e-228	0.65066	0.976	0.803	7.44383e-224																					Sox13	IPC	1.10391e-40	0.316529	0.297
Aig1	Deiters_1st/2nd_row	1.24285e-20	0.294749	0.638	0.461	2.87558e-16			Akr1b3	Deiters_3rd_row	3.9037e-12	0.312426	0.391	0.177	9.032e-08			Kcnmb2	HC	0	0.650196	0.389	0.001	0																					Sfxn1	IPC	1.80837e-11	0.315149	0.536
Atp6v0e	Deiters_1st/2nd_row	5.06511e-24	0.294624	0.888	0.793	1.17191e-19			Hmgb3	Deiters_3rd_row	3.51115e-08	0.312378	0.82	0.641	0.000812374			Dll3	HC	0	0.648192	0.346	0.002	0																					Pou3f3	IPC	9.49078e-23	0.313956	0.339
Polr2e	Deiters_1st/2nd_row	1.66394e-20	0.29451	0.732	0.569	3.84986e-16			Hnrnpu	Deiters_3rd_row	3.96519e-09	0.312207	0.652	0.465	9.17426e-05			Chka	HC	1.62217e-210	0.647766	0.773	0.319	3.75321e-206																					Ranbp1	IPC	1.42245e-12	0.313315	0.911
Pgk1	Deiters_1st/2nd_row	3.12211e-21	0.292488	0.877	0.734	7.22362e-17			Gna13	Deiters_3rd_row	1.99915e-08	0.311654	0.441	0.248	0.000462544			Higd2a	HC	4.01924e-189	0.647618	0.914	0.608	9.29932e-185																					Hsp90ab1	IPC	2.60742e-21	0.312178	0.995
Igsf9	Deiters_1st/2nd_row	2.58003e-27	0.292355	0.283	0.127	5.96941e-23			Prmt1	Deiters_3rd_row	2.98044e-10	0.310797	0.901	0.797	6.89585e-06			Vash2	HC	0	0.647562	0.452	0.056	0																					Minos1	IPC	5.15383e-11	0.312008	0.823
Msi1	Deiters_1st/2nd_row	1.58912e-18	0.292116	0.411	0.252	3.67676e-14			Med27	Deiters_3rd_row	4.33718e-09	0.310575	0.366	0.184	0.000100349			Fryl	HC	0	0.647463	0.47	0.064	0																					Rpl36	IPC	2.71108e-09	0.311575	0.75
Nme1	Deiters_1st/2nd_row	4.99851e-28	0.291898	0.864	0.71	1.1565e-23			Sox4	Deiters_3rd_row	3.64384e-08	0.310385	0.832	0.682	0.000843075			Drc3	HC	0	0.647249	0.415	0.016	0																					Cetn2	IPC	1.29918e-09	0.311268	0.672
Sfxn1	Deiters_1st/2nd_row	4.00205e-17	0.291785	0.451	0.295	9.25954e-13			F2r	Deiters_3rd_row	1.93564e-15	0.308081	0.329	0.119	4.47848e-11			Rtn1	HC	5.37181e-263	0.645141	0.769	0.251	1.24287e-258																					Rpl27	IPC	3.01936e-11	0.31005	0.724
Zwint	Deiters_1st/2nd_row	1.17569e-22	0.291374	0.739	0.559	2.7202e-18			Pno1	Deiters_3rd_row	1.77495e-09	0.307359	0.435	0.226	4.10669e-05			Ift22	HC	3.65116e-207	0.644826	0.614	0.211	8.44769e-203																					Tpd52	IPC	6.25055e-10	0.309489	0.734
Lap3	Deiters_1st/2nd_row	1.58158e-19	0.290282	0.605	0.424	3.65929e-15			Bag2	Deiters_3rd_row	8.88752e-07	0.304305	0.559	0.386	0.0205631			Chrna1	HC	0	0.643738	0.309	0.002	0																					Mphosph8	IPC	1.6754e-14	0.309209	0.5
Zfand5	Deiters_1st/2nd_row	3.31631e-16	0.287654	0.77	0.638	7.67294e-12			Atox1	Deiters_3rd_row	1.45967e-08	0.303988	0.919	0.877	0.000337724			Ccl27a	HC	0	0.64373	0.613	0.14	0																					Cdh11	IPC	6.89997e-18	0.308232	0.375
Mapre1	Deiters_1st/2nd_row	1.16164e-16	0.284626	0.688	0.536	2.68769e-12			Glyr1	Deiters_3rd_row	9.88495e-09	0.303865	0.553	0.334	0.000228708			Arhgdig	HC	0	0.643626	0.441	0.048	0																					Strbp	IPC	4.87449e-13	0.307433	0.526
Stx6	Deiters_1st/2nd_row	5.51136e-16	0.282538	0.487	0.337	1.27516e-11			Kif1b	Deiters_3rd_row	1.74939e-11	0.303579	0.379	0.173	4.04757e-07			Elof1	HC	3.28033e-167	0.643187	0.862	0.54	7.5897e-163																					Commd8	IPC	6.73238e-14	0.307427	0.609
Ran	Deiters_1st/2nd_row	1.14641e-21	0.282446	0.879	0.774	2.65245e-17			Fgfr1	Deiters_3rd_row	5.85542e-08	0.300866	0.677	0.45	0.00135477			Gm14207	HC	0	0.642544	0.401	0.001	0																					Tjp2	IPC	1.37872e-18	0.307387	0.323
Sesn3	Deiters_1st/2nd_row	3.40171e-21	0.282089	0.359	0.196	7.87055e-17			Ccdc12	Deiters_3rd_row	3.79358e-09	0.299862	0.807	0.601	8.7772e-05			Satb1	HC	0	0.641043	0.515	0.097	0																					Ckap4	IPC	1.89495e-14	0.306577	0.734
Mrps28	Deiters_1st/2nd_row	2.51948e-18	0.281494	0.627	0.47	5.82932e-14			Rsrc2	Deiters_3rd_row	1.87506e-07	0.298803	0.658	0.46	0.00433832			Golm1	HC	0	0.639053	0.409	0.015	0																					Snx1	IPC	8.62174e-16	0.306172	0.51
Sfrp1	Deiters_1st/2nd_row	5.45235e-12	0.280373	0.947	0.919	1.26151e-07			Srsf2	Deiters_3rd_row	2.84625e-07	0.298405	0.87	0.742	0.00658537			Zfp385a	HC	0	0.638527	0.513	0.077	0																					Pno1	IPC	1.34027e-13	0.305678	0.464
Agrn	Deiters_1st/2nd_row	2.87155e-18	0.278611	0.384	0.23	6.6439e-14			Ogfr	Deiters_3rd_row	1.15333e-06	0.298272	0.484	0.314	0.0266847			Palm3	HC	0	0.635862	0.392	0.004	0																					Snx5	IPC	1.12019e-10	0.303976	0.583
Rcn2	Deiters_1st/2nd_row	4.25342e-21	0.278459	0.87	0.746	9.84114e-17			Zfp219	Deiters_3rd_row	4.54067e-11	0.29809	0.429	0.212	1.05057e-06			Sec11c	HC	5.15244e-200	0.635073	0.807	0.352	1.19212e-195																					Rnase1	IPC	1.80702e-117	0.303436	0.432
Kif5b	Deiters_1st/2nd_row	7.68795e-17	0.277645	0.879	0.778	1.77876e-12			Snw1	Deiters_3rd_row	4.14092e-08	0.297262	0.671	0.465	0.000958086			Pkhd1l1	HC	0	0.634541	0.282	0.002	0																					Sccpdh	IPC	1.11956e-11	0.303279	0.547
Prpf38b	Deiters_1st/2nd_row	1.11503e-20	0.27708	0.303	0.159	2.57985e-16			Plekhj1	Deiters_3rd_row	8.77934e-09	0.297072	0.696	0.48	0.000203127			Prr15l	HC	9.49444e-217	0.633477	0.623	0.198	2.19673e-212																					Arl2bp	IPC	5.06434e-12	0.302929	0.781
Tk2	Deiters_1st/2nd_row	4.31263e-34	0.276196	0.266	0.102	9.97814e-30			Krt8	Deiters_3rd_row	8.76475e-08	0.296916	0.919	0.775	0.0020279			Arl6	HC	2.01795e-240	0.632296	0.66	0.209	4.66893e-236																					Hs3st6	IPC	3.72488e-34	0.302448	0.292
Zdhhc12	Deiters_1st/2nd_row	1.36447e-18	0.276143	0.373	0.219	3.15698e-14			Card19	Deiters_3rd_row	9.00249e-09	0.295071	0.801	0.598	0.000208291			Txndc15	HC	6.5091e-123	0.632246	0.849	0.556	1.50601e-118																					Lamb2	IPC	2.27285e-30	0.301946	0.323
Inafm1	Deiters_1st/2nd_row	4.31147e-20	0.273932	0.366	0.208	9.97544e-16			Hsp90aa1	Deiters_3rd_row	5.65416e-08	0.295024	0.826	0.631	0.0013082			Cyc1	HC	4.25007e-183	0.631753	0.91	0.607	9.83338e-179																					Eif4g3	IPC	3.1456e-16	0.301778	0.516
Rsl1d1	Deiters_1st/2nd_row	5.78952e-17	0.273701	0.621	0.457	1.33952e-12			Snrnp70	Deiters_3rd_row	1.0948e-06	0.29481	0.708	0.536	0.0253305			Pdgfra	HC	0	0.631585	0.357	0.005	0																					Rpl24	IPC	1.10457e-10	0.300489	0.964
Memo1	Deiters_1st/2nd_row	2.03759e-13	0.2736	0.288	0.173	4.71436e-09			Npdc1	Deiters_3rd_row	3.63623e-07	0.294591	0.447	0.273	0.00841313			Ap3m2	HC	0	0.631537	0.442	0.057	0																					Akr1b3	IPC	7.12862e-23	0.299821	0.474
C1qbp	Deiters_1st/2nd_row	3.07272e-19	0.271843	0.685	0.528	7.10935e-15			Gpx4	Deiters_3rd_row	1.90975e-08	0.293955	0.857	0.764	0.000441859			Ccp110	HC	0	0.629596	0.373	0.018	0																					Dpp4	IPC	1.19792e-32	0.298245	0.276
Nptx2	Deiters_1st/2nd_row	3.4395e-26	0.271333	0.505	0.284	7.95797e-22			Puf60	Deiters_3rd_row	1.15721e-06	0.293794	0.795	0.635	0.0267744			Ndrg3	HC	7.02481e-298	0.628394	0.468	0.088	1.62533e-293																					Rhbdf1	IPC	1.37143e-24	0.298003	0.344
Desi2	Deiters_1st/2nd_row	1.86515e-16	0.269823	0.328	0.192	4.3154e-12			Gnb1	Deiters_3rd_row	2.5366e-08	0.293231	0.677	0.462	0.000586893			Guk1	HC	2.62828e-182	0.627705	0.913	0.618	6.08106e-178																					Rpl31	IPC	7.37762e-09	0.297821	0.849
Rras2	Deiters_1st/2nd_row	4.26304e-19	0.269643	0.299	0.157	9.86339e-15			Sec61a1	Deiters_3rd_row	1.1783e-07	0.293223	0.584	0.386	0.00272624			Rab28	HC	2.42651e-148	0.626944	0.855	0.491	5.61421e-144																					Rpl37	IPC	1.4964e-09	0.297066	0.964
Il10rb	Deiters_1st/2nd_row	9.35874e-20	0.268499	0.317	0.17	2.16533e-15			Nsun2	Deiters_3rd_row	2.04473e-06	0.29258	0.323	0.18	0.0473089			Cox7a2	HC	1.27495e-238	0.6263	0.973	0.826	2.94985e-234																					Rapgef5	IPC	1.06754e-36	0.296817	0.271
Plpp1	Deiters_1st/2nd_row	1.75442e-15	0.26829	0.255	0.139	4.05919e-11			Por	Deiters_3rd_row	1.43168e-08	0.292064	0.311	0.152	0.000331248			Rnf150	HC	0	0.626028	0.41	0.03	0																					Aph1b	IPC	1.63929e-44	0.296744	0.271
Cd82	Deiters_1st/2nd_row	9.17401e-18	0.267683	0.504	0.338	2.12259e-13			Agpat2	Deiters_3rd_row	7.94195e-13	0.291316	0.472	0.224	1.83753e-08			Wasf1	HC	3.2864e-287	0.624598	0.541	0.12	7.60374e-283																					Msi1	IPC	1.59162e-17	0.295235	0.562
Ankrd10	Deiters_1st/2nd_row	2.98014e-16	0.267565	0.342	0.2	6.89514e-12			Arntl	Deiters_3rd_row	4.96405e-10	0.290719	0.286	0.124	1.14853e-05			Chgb	HC	0	0.623886	0.417	0.016	0																					Yaf2	IPC	4.25509e-10	0.295162	0.635
Nap1l4	Deiters_1st/2nd_row	3.97448e-12	0.2659	0.471	0.34	9.19575e-08			Prrc2b	Deiters_3rd_row	6.81048e-09	0.290529	0.391	0.21	0.000157574			Dnal4	HC	7.11083e-187	0.623068	0.717	0.294	1.64523e-182																					Sod1	IPC	1.87801e-10	0.294252	0.651
Fbxo44	Deiters_1st/2nd_row	2.83299e-18	0.2658	0.368	0.214	6.55468e-14			Adgrl1	Deiters_3rd_row	6.02007e-11	0.288707	0.354	0.163	1.39286e-06			Mslnl	HC	0	0.621767	0.294	0.002	0																					Fubp1	IPC	7.4132e-13	0.294108	0.708
Rab25	Deiters_1st/2nd_row	3.56321e-15	0.265655	0.525	0.376	8.24421e-11			Bpgm	Deiters_3rd_row	6.84343e-10	0.288127	0.46	0.244	1.58336e-05			Coro2a	HC	0	0.621069	0.357	0.003	0																					Ppm1a	IPC	3.87568e-13	0.293734	0.516
Llgl2	Deiters_1st/2nd_row	2.75866e-24	0.2656	0.259	0.117	6.38272e-20			Ptpn1	Deiters_3rd_row	1.05962e-07	0.28753	0.342	0.18	0.00245164			Obscn	HC	0	0.619711	0.358	0.002	0																					Pde4dip	IPC	1.91339e-18	0.292698	0.302
Rbm25	Deiters_1st/2nd_row	1.22973e-11	0.265329	0.685	0.549	2.84522e-07			Wwc1	Deiters_3rd_row	1.27946e-08	0.287356	0.329	0.161	0.000296028			Cyfip2	HC	0	0.618267	0.5	0.089	0																					Apex1	IPC	1.43696e-11	0.292642	0.74
Scd2	Deiters_1st/2nd_row	1.55564e-13	0.264298	0.533	0.396	3.59929e-09			Son	Deiters_3rd_row	3.62918e-07	0.286116	0.801	0.66	0.00839683			Ccdc88c	HC	0	0.617554	0.468	0.076	0																					mt-Cytb	IPC	8.23886e-14	0.290813	0.984
Ppp2ca	Deiters_1st/2nd_row	1.67881e-17	0.262886	0.527	0.355	3.88427e-13			Ddx39	Deiters_3rd_row	4.85808e-10	0.284919	0.46	0.242	1.12401e-05			Gm32742	HC	0	0.617072	0.36	0.003	0																					Agrn	IPC	2.09345e-15	0.29011	0.5
2310030G06Rik	Deiters_1st/2nd_row	1.03861e-12	0.261287	0.357	0.232	2.40304e-08			Dixdc1	Deiters_3rd_row	1.52556e-12	0.283879	0.292	0.112	3.52969e-08			Arf3	HC	1.57072e-189	0.616029	0.719	0.287	3.63416e-185																					Enho	IPC	1.16649e-11	0.289267	0.271
Rtcb	Deiters_1st/2nd_row	7.93919e-16	0.260641	0.659	0.493	1.83689e-11			Cyb561	Deiters_3rd_row	2.93194e-08	0.283304	0.391	0.21	0.000678364			Mtmr11	HC	0	0.61582	0.477	0.08	0																					Pgk1	IPC	3.5839e-09	0.288215	0.901
Ppp1r14b	Deiters_1st/2nd_row	6.07408e-15	0.260454	0.527	0.376	1.40536e-10			Snrpe	Deiters_3rd_row	4.93887e-10	0.283224	0.814	0.582	1.14271e-05			Tunar	HC	0	0.615071	0.378	0.002	0																					H2afy	IPC	2.46376e-09	0.288051	0.734
Sox9	Deiters_1st/2nd_row	2.77274e-17	0.259621	0.732	0.568	6.41529e-13			9130401M01Rik	Deiters_3rd_row	1.16629e-08	0.28276	0.385	0.196	0.000269845			Slc22a17	HC	6.35991e-185	0.614891	0.757	0.336	1.47149e-180																					Hspa2	IPC	5.43603e-13	0.287797	0.609
Psmb3	Deiters_1st/2nd_row	6.0159e-18	0.25918	0.92	0.85	1.3919e-13			Hnrnph1	Deiters_3rd_row	5.61515e-07	0.282	0.484	0.308	0.0129918			Ccdc189	HC	1.91856e-270	0.614591	0.502	0.111	4.43896e-266																					Ndufa12	IPC	3.2222e-10	0.287727	0.599
Ndufs8	Deiters_1st/2nd_row	1.26956e-14	0.258766	0.643	0.506	2.93738e-10			Arpc5l	Deiters_3rd_row	5.66535e-07	0.280685	0.683	0.497	0.0131079			Acss2	HC	0	0.61325	0.423	0.021	0																					Zranb1	IPC	1.5691e-14	0.287636	0.396
Gnl3	Deiters_1st/2nd_row	4.7415e-16	0.258302	0.322	0.186	1.09704e-11			Mid1ip1	Deiters_3rd_row	2.18108e-08	0.28039	0.311	0.152	0.000504636			Enah	HC	4.13067e-192	0.611051	0.695	0.256	9.55714e-188																					Tacc2	IPC	7.07388e-13	0.287095	0.557
Tle1	Deiters_1st/2nd_row	1.35671e-15	0.257896	0.554	0.384	3.13902e-11			Armc10	Deiters_3rd_row	7.86361e-10	0.279913	0.335	0.157	1.8194e-05			Zmat4	HC	0	0.610852	0.367	0.029	0																					Fabp5	IPC	2.37298e-17	0.286654	0.318
Cdk4	Deiters_1st/2nd_row	7.33096e-14	0.257549	0.832	0.759	1.69617e-09			Ttyh1	Deiters_3rd_row	1.57611e-06	0.278549	0.472	0.31	0.0364664			Usmg5	HC	1.52134e-134	0.609823	0.803	0.452	3.51991e-130																					Marcksl1	IPC	3.57362e-19	0.286314	0.995
Clip1	Deiters_1st/2nd_row	1.73397e-18	0.257472	0.308	0.166	4.0119e-14			Nkd1	Deiters_3rd_row	6.07076e-08	0.278242	0.435	0.252	0.00140459			Ssx2ip	HC	3.22274e-191	0.609364	0.715	0.277	7.45645e-187																					Ppp1cc	IPC	1.12747e-10	0.284577	0.688
Hpcal1	Deiters_1st/2nd_row	1.25446e-26	0.257312	0.44	0.231	2.90245e-22			Gpc1	Deiters_3rd_row	2.11387e-09	0.277236	0.435	0.227	4.89087e-05			Morn5	HC	0	0.609146	0.39	0.007	0																					Eif4ebp1	IPC	6.87665e-28	0.28171	0.323
Hspd1	Deiters_1st/2nd_row	7.82156e-11	0.256572	0.65	0.521	1.80967e-06			Atg3	Deiters_3rd_row	1.15622e-06	0.27687	0.478	0.304	0.0267514			Atpif1	HC	9.7521e-187	0.609068	0.951	0.737	2.25634e-182																					Nop10	IPC	2.3511e-08	0.281567	0.76
Ripk4	Deiters_1st/2nd_row	1.90585e-18	0.256325	0.292	0.154	4.40957e-14			Eif4ebp2	Deiters_3rd_row	7.24087e-10	0.276545	0.311	0.14	1.67532e-05			Agfg2	HC	0	0.608566	0.473	0.065	0																					Rpl27a	IPC	5.04111e-11	0.281541	0.922
Creb5	Deiters_1st/2nd_row	2.1845e-15	0.253844	0.263	0.14	5.05429e-11			Cmas	Deiters_3rd_row	3.42505e-09	0.274035	0.565	0.331	7.92453e-05			Syt7	HC	0	0.608284	0.362	0.003	0																					Rps20	IPC	9.4013e-12	0.281455	0.969
Itgb1	Deiters_1st/2nd_row	1.9856e-14	0.253642	0.569	0.419	4.59409e-10			Col4a1	Deiters_3rd_row	2.85455e-13	0.273584	0.261	0.089	6.60456e-09			Dusp14	HC	1.60646e-248	0.606607	0.628	0.179	3.71687e-244																					Sdc4	IPC	5.644e-08	0.280073	0.63
Trim8	Deiters_1st/2nd_row	2.21447e-17	0.251768	0.395	0.24	5.12361e-13			Prss36	Deiters_3rd_row	4.15869e-10	0.272889	0.267	0.112	9.62196e-06			Cltb	HC	5.5284e-155	0.605598	0.753	0.379	1.27911e-150																					Casp3	IPC	1.81949e-10	0.279483	0.646
Snw1	Deiters_1st/2nd_row	6.2535e-15	0.251335	0.618	0.462	1.44687e-10			Apex1	Deiters_3rd_row	4.77972e-07	0.271874	0.627	0.455	0.0110588			Osbpl1a	HC	2.99921e-246	0.604697	0.567	0.149	6.93927e-242																					Cpne8	IPC	7.20501e-17	0.279276	0.281
Fbxo21	Deiters_1st/2nd_row	3.91724e-16	0.250123	0.257	0.138	9.06331e-12			Aif1l	Deiters_3rd_row	5.23115e-10	0.271302	0.435	0.223	1.21033e-05			Efr3a	HC	2.35124e-201	0.604566	0.603	0.198	5.44006e-197																					Rpl13a	IPC	3.25317e-13	0.279169	0.964
									Asrgl1	Deiters_3rd_row	1.86921e-09	0.270149	0.335	0.159	4.32479e-05			Mob3b	HC	0	0.604037	0.417	0.026	0																					Lysmd2	IPC	5.43535e-08	0.278871	0.521
									Ubxn8	Deiters_3rd_row	2.21441e-09	0.26982	0.273	0.118	5.12347e-05			Ctsf	HC	1.63561e-165	0.603859	0.728	0.329	3.78431e-161																					Rpl37rt	IPC	9.55693e-09	0.278009	0.583
									Dtx2	Deiters_3rd_row	1.47482e-06	0.268453	0.273	0.142	0.0341228			Gadd45gip1	HC	1.11413e-183	0.603204	0.673	0.264	2.57777e-179																					Dctd	IPC	7.36722e-19	0.277954	0.323
									Prelid3b	Deiters_3rd_row	8.00389e-07	0.268393	0.491	0.31	0.0185186			Capsl	HC	0	0.602045	0.407	0.037	0																					Aktip	IPC	3.03754e-09	0.276317	0.5
									Hpcal1	Deiters_3rd_row	1.25729e-13	0.26833	0.516	0.236	2.909e-09			Cdc42bpa	HC	0	0.601569	0.445	0.047	0																					Cask	IPC	4.41266e-22	0.276036	0.344
									Rassf9	Deiters_3rd_row	4.34127e-09	0.268172	0.398	0.204	0.000100444			Ctnnd2	HC	0	0.601437	0.432	0.056	0																					Ildr1	IPC	1.96331e-08	0.275358	0.583
									Pxmp2	Deiters_3rd_row	1.24972e-15	0.268068	0.292	0.099	2.89148e-11			Eml1	HC	0	0.601309	0.444	0.045	0																					Mycn	IPC	5.6492e-11	0.275246	0.547
									Cnbp	Deiters_3rd_row	4.07102e-08	0.267996	1	0.951	0.000941913			Bcl11a	HC	0	0.600051	0.454	0.073	0																					F2r	IPC	1.58266e-19	0.27425	0.344
									Ddah1	Deiters_3rd_row	1.44265e-10	0.267948	0.379	0.179	3.33786e-06			2210011C24Rik	HC	0	0.599926	0.38	0.002	0																					Tomm40	IPC	2.64742e-08	0.273659	0.698
									Mrps28	Deiters_3rd_row	1.8656e-06	0.266458	0.658	0.474	0.0431643			5730508B09Rik	HC	0	0.599587	0.369	0.02	0																					Dtna	IPC	8.20173e-10	0.273515	0.505
									Tnnt1	Deiters_3rd_row	5.60916e-21	0.263021	0.261	0.067	1.29779e-16			Fth1	HC	0	0.598557	1	0.996	0																					Btg2	IPC	5.66812e-07	0.273089	0.771
									Aspscr1	Deiters_3rd_row	1.46205e-06	0.261769	0.522	0.339	0.0338274			Cox5a	HC	5.34415e-167	0.594837	0.919	0.681	1.23648e-162																					Arfgef1	IPC	2.78714e-14	0.271612	0.312
									Minos1	Deiters_3rd_row	1.59373e-06	0.261607	0.783	0.633	0.0368741			Dll4	HC	0	0.594631	0.325	0.002	0																					Rpl37a	IPC	2.00482e-12	0.270642	1
									Dpysl4	Deiters_3rd_row	1.76592e-07	0.261604	0.522	0.32	0.00408582			Sstr2	HC	0	0.594515	0.32	0.003	0																					Cdh3	IPC	6.87363e-46	0.270441	0.266
									Sfpq	Deiters_3rd_row	1.73408e-08	0.261515	0.764	0.545	0.000401215			Ccs	HC	2.6005e-153	0.593085	0.694	0.322	6.01679e-149																					Aurkaip1	IPC	2.52202e-10	0.269766	0.734
									Rbp1	Deiters_3rd_row	1.39803e-08	0.261302	0.752	0.542	0.000323461			Plekhf2	HC	3.57448e-171	0.592713	0.645	0.247	8.27028e-167																					Ctnnbip1	IPC	6.28199e-10	0.269531	0.885
									Eepd1	Deiters_3rd_row	2.36721e-13	0.261233	0.255	0.088	5.47703e-09			Mcf2l	HC	0	0.591025	0.44	0.047	0																					Timm8b	IPC	5.86783e-08	0.268933	0.76
									Usmg5	Deiters_3rd_row	8.63562e-07	0.260804	0.665	0.476	0.0199802			Mfhas1	HC	0	0.590439	0.407	0.056	0																					Nf1	IPC	3.9347e-11	0.268655	0.307
									Tmem199	Deiters_3rd_row	1.78821e-10	0.258594	0.379	0.18	4.13738e-06			Polb	HC	6.48024e-171	0.58939	0.705	0.296	1.49933e-166																					Mrpl44	IPC	5.00912e-13	0.268301	0.411
									Nop16	Deiters_3rd_row	7.3584e-07	0.258229	0.286	0.15	0.0170251			5033430I15Rik	HC	3.88912e-232	0.589313	0.56	0.153	8.99825e-228																					mt-Nd4	IPC	2.33606e-19	0.267619	0.984
									1700037H04Rik	Deiters_3rd_row	7.52216e-09	0.256589	0.304	0.145	0.00017404			Myo15	HC	0	0.589267	0.373	0.004	0																					Id2	IPC	8.31242e-10	0.26752	0.943
									Ktn1	Deiters_3rd_row	8.56057e-07	0.254681	0.366	0.204	0.0198066			Cdh23	HC	0	0.587945	0.358	0.004	0																					Cd320	IPC	7.02759e-12	0.266691	0.469
									Fam102a	Deiters_3rd_row	4.32667e-12	0.254668	0.267	0.099	1.00106e-07			Pop5	HC	6.45265e-230	0.586758	0.64	0.196	1.49295e-225																					Mrpl34	IPC	4.43459e-10	0.266491	0.557
									Stxbp3	Deiters_3rd_row	2.39962e-07	0.254463	0.329	0.173	0.005552			Chchd2	HC	0	0.586479	1	0.985	0																					Ece1	IPC	1.16551e-16	0.266194	0.292
									Mta2	Deiters_3rd_row	1.00334e-06	0.254454	0.348	0.195	0.0232142			Adipor1	HC	2.85179e-153	0.583936	0.912	0.583	6.59819e-149																					Mtx2	IPC	1.19821e-09	0.266172	0.755
									Stx6	Deiters_3rd_row	7.74717e-08	0.254104	0.553	0.34	0.00179246			Slc38a1	HC	1.86346e-204	0.583469	0.576	0.179	4.31148e-200																					Npdc1	IPC	5.28378e-11	0.265748	0.5
									A730017C20Rik	Deiters_3rd_row	1.74376e-10	0.253803	0.404	0.194	4.03455e-06			Pth1r	HC	0	0.583405	0.34	0.003	0																					Purb	IPC	8.07521e-08	0.264941	0.38
									Tomm20	Deiters_3rd_row	4.21457e-11	0.253707	0.957	0.926	9.75125e-07			Atp6v0b	HC	1.17679e-154	0.58339	0.886	0.574	2.72275e-150																					Cadm4	IPC	2.57336e-13	0.264675	0.427
									Snx5	Deiters_3rd_row	1.55273e-06	0.253491	0.534	0.35	0.0359255			Ift27	HC	1.93997e-191	0.582908	0.641	0.229	4.48851e-187																					Rpl28	IPC	4.99999e-07	0.263405	0.797
									Ptpre	Deiters_3rd_row	2.11189e-07	0.253413	0.292	0.144	0.00488627			Me1	HC	2.6944e-172	0.582787	0.72	0.302	6.23403e-168																					Tmem51	IPC	1.36811e-24	0.262911	0.359
									Nhsl1	Deiters_3rd_row	2.9085e-09	0.253249	0.255	0.109	6.72939e-05			Gpr4	HC	0	0.582515	0.384	0.01	0																					Rpl10a	IPC	1.21469e-07	0.262032	0.911
									Tmem33	Deiters_3rd_row	6.21114e-07	0.251403	0.478	0.298	0.0143707			Epha4	HC	1.19994e-307	0.582005	0.445	0.076	2.77631e-303																					Gusb	IPC	9.65021e-12	0.261057	0.432
																		Fam43a	HC	0	0.580948	0.334	0.003	0																					Tomm20	IPC	2.37414e-14	0.260616	0.995
																		Art5	HC	0	0.580392	0.348	0.003	0																					Hes6	IPC	1.15329e-17	0.260555	0.609
																		Cdca3	HC	0	0.580209	0.336	0.009	0																					Rnf180	IPC	1.63198e-17	0.260123	0.385
																		B230219D22Rik	HC	1.45694e-145	0.579985	0.69	0.314	3.37093e-141																					Gsto1	IPC	3.05402e-19	0.259145	0.26
																		Bace1	HC	0	0.579854	0.408	0.061	0																					mt-Nd5	IPC	4.52764e-12	0.258146	0.589
																		Trub1	HC	2.6423e-257	0.579822	0.466	0.098	6.1135e-253																					Plod2	IPC	3.62592e-11	0.256925	0.609
																		Oscp1	HC	1.91457e-296	0.579562	0.48	0.093	4.42974e-292																					Rcc2	IPC	2.70366e-10	0.255256	0.432
																		Hist3h2a	HC	3.58659e-128	0.579304	0.616	0.277	8.29828e-124																					Tbc1d10a	IPC	1.84735e-09	0.255232	0.448
																		Cfap36	HC	6.09824e-148	0.578611	0.781	0.413	1.41095e-143																					Atp6v1e1	IPC	3.74751e-09	0.255177	0.745
																		AC154305.3	HC	0	0.57759	0.311	0.001	0																					Bola2	IPC	3.61173e-09	0.25493	0.531
																		Cyld	HC	0	0.577417	0.427	0.041	0																					mt-Nd2	IPC	1.66079e-09	0.254822	0.901
																		Prkaa2	HC	0	0.577109	0.438	0.043	0																					Hpn	IPC	1.0708e-10	0.254724	0.641
																		Ralgds	HC	2.88478e-210	0.576839	0.535	0.149	6.67452e-206																					Prr7	IPC	1.51196e-11	0.254163	0.516
																		Hspa4l	HC	0	0.576515	0.42	0.059	0																					Guk1	IPC	4.213e-09	0.254033	0.844
																		Tmem216	HC	6.58886e-182	0.576046	0.564	0.186	1.52447e-177																					Hsd17b12	IPC	1.1531e-07	0.253326	0.688
																		Atp5j	HC	5.65567e-178	0.575996	0.979	0.898	1.30855e-173																					Sppl2b	IPC	1.41287e-15	0.252795	0.307
																		Fbxo9	HC	5.58427e-184	0.575836	0.639	0.234	1.29203e-179																					Sall2	IPC	3.84723e-14	0.252097	0.542
																		Chrng	HC	0	0.57561	0.261	0.009	0																					Atp6v0b	IPC	1.29596e-08	0.252017	0.797
																		Ctxn1	HC	2.05423e-153	0.573933	0.831	0.46	4.75288e-149																					Mrps25	IPC	9.69423e-11	0.252005	0.458
																		Kcna10	HC	0	0.57392	0.294	0.001	0																					Coq2	IPC	8.3396e-11	0.251954	0.578
																		Btbd9	HC	1.19657e-188	0.57269	0.552	0.172	2.76851e-184																					Tulp4	IPC	2.77016e-09	0.251891	0.547
																		Ccdc181	HC	0	0.571605	0.435	0.055	0																					Glrx5	IPC	1.6667e-09	0.251874	0.87
																		Hagh	HC	2.80923e-184	0.571326	0.675	0.256	6.49972e-180																					Hnrnpa0	IPC	1.59458e-13	0.251638	0.276
																		Msi2	HC	1.84834e-224	0.570014	0.551	0.153	4.2765e-220																					Epb41	IPC	1.46089e-11	0.250969	0.344
																		Sptan1	HC	1.6917e-226	0.566735	0.521	0.135	3.91408e-222																					Kctd10	IPC	8.91248e-16	0.250765	0.495
																		Cacfd1	HC	4.89957e-161	0.565552	0.666	0.269	1.13361e-156																					Gabarapl1	IPC	1.33068e-12	0.250557	0.651
																		Sccpdh	HC	3.37232e-172	0.565519	0.687	0.275	7.80253e-168
																		Egr1	HC	1.42121e-106	0.564077	0.577	0.264	3.28825e-102
																		Ube2ql1	HC	0	0.563511	0.342	0.002	0
																		Ttc21a	HC	0	0.562507	0.345	0.004	0
																		Dst	HC	9.75952e-279	0.562102	0.472	0.094	2.25806e-274
																		Polr3gl	HC	3.69651e-286	0.561008	0.511	0.107	8.55261e-282
																		Card10	HC	0	0.560994	0.356	0.004	0
																		Cxxc5	HC	6.02173e-185	0.560456	0.597	0.196	1.39325e-180
																		Ddit3	HC	2.06112e-160	0.560373	0.567	0.202	4.76882e-156
																		Ocm	HC	0	0.559686	0.292	0.009	0
																		Clint1	HC	5.59305e-195	0.559669	0.541	0.164	1.29406e-190
																		Otud3	HC	0	0.558835	0.447	0.075	0
																		Sec11a	HC	2.16609e-146	0.558579	0.918	0.696	5.01169e-142
																		Gm4825	HC	0	0.558143	0.323	0.003	0
																		Churc1	HC	2.80101e-152	0.556436	0.743	0.367	6.48069e-148
																		Purb	HC	2.52013e-180	0.555406	0.557	0.181	5.83083e-176
																		Idh3a	HC	6.81563e-153	0.55531	0.674	0.289	1.57693e-148
																		Atp8a2	HC	0	0.554535	0.358	0.011	0
																		Cdk17	HC	4.57899e-299	0.554098	0.447	0.078	1.05944e-294
																		Cfap77	HC	0	0.553194	0.345	0.002	0
																		Tcp11	HC	0	0.55293	0.35	0.007	0
																		Syt14	HC	0	0.552379	0.358	0.014	0
																		Mgat4b	HC	4.51853e-157	0.551779	0.601	0.227	1.04545e-152
																		Brf2	HC	0	0.551755	0.43	0.066	0
																		Cct7	HC	5.3187e-142	0.551615	0.91	0.642	1.23059e-137
																		Tnrc6b	HC	3.28441e-205	0.551235	0.56	0.167	7.59915e-201
																		Zbtb18	HC	0	0.550796	0.384	0.03	0
																		Prkca	HC	1.07093e-173	0.549825	0.522	0.164	2.4778e-169
																		Thsd7b	HC	0	0.549652	0.372	0.002	0
																		Fam212a	HC	0	0.548909	0.322	0.015	0
																		Znhit1	HC	3.70058e-183	0.548549	0.651	0.237	8.56202e-179
																		Dll1	HC	0	0.548078	0.312	0.001	0
																		Ubl3	HC	1.81689e-160	0.546858	0.665	0.268	4.20374e-156
																		Sorbs1	HC	0	0.546707	0.373	0.033	0
																		Kcnj13	HC	2.35214e-181	0.544206	0.285	0.052	5.44214e-177
																		Minos1	HC	1.20817e-142	0.544138	0.902	0.613	2.79535e-138
																		Cnp	HC	3.70498e-190	0.543077	0.531	0.161	8.57222e-186
																		Ptbp1	HC	2.4657e-139	0.542831	0.746	0.366	5.70488e-135
																		Tmf1	HC	1.65294e-234	0.542529	0.501	0.12	3.82441e-230
																		Ndufab1	HC	3.5914e-151	0.541735	0.926	0.671	8.30941e-147
																		Rapgef1	HC	0	0.541661	0.399	0.059	0
																		Chd7	HC	1.214e-169	0.539831	0.604	0.216	2.80884e-165
																		Aplp2	HC	1.61723e-118	0.538214	0.787	0.437	3.7418e-114
																		Erich3	HC	0	0.538199	0.339	0.005	0
																		Polr1d	HC	1.65578e-147	0.53812	0.939	0.721	3.83097e-143
																		Rcn1	HC	5.95113e-141	0.537451	0.926	0.664	1.37691e-136
																		Pnpla3	HC	0	0.536582	0.354	0.015	0
																		Cln6	HC	0	0.536444	0.415	0.048	0
																		Ubxn11	HC	0	0.535035	0.41	0.036	0
																		AC153524.4	HC	0	0.534719	0.295	0.004	0
																		Pfkp	HC	0	0.534478	0.341	0.009	0
																		AI413582	HC	1.96924e-254	0.534385	0.487	0.108	4.55622e-250
																		Map1b	HC	2.14508e-124	0.534177	0.702	0.333	4.96306e-120
																		Dalrd3	HC	1.62003e-203	0.533724	0.547	0.159	3.74827e-199
																		Arhgef28	HC	2.57407e-225	0.533287	0.463	0.108	5.95561e-221
																		Ndufa4	HC	5.0142e-197	0.533271	0.996	0.937	1.16014e-192
																		Fhit	HC	7.86098e-298	0.532185	0.364	0.052	1.8188e-293
																		Cox5b	HC	1.47242e-163	0.531327	0.958	0.778	3.40673e-159
																		Cdkl2	HC	0	0.529971	0.394	0.047	0
																		Necab2	HC	4.96265e-228	0.529799	0.318	0.051	1.14821e-223
																		Etnk1	HC	8.12132e-205	0.529349	0.5	0.135	1.87903e-200
																		Haghl	HC	1.37236e-124	0.529323	0.62	0.285	3.17522e-120
																		Mrfap1	HC	4.07024e-188	0.528902	0.985	0.872	9.41731e-184
																		Efna5	HC	0	0.52888	0.316	0.01	0
																		Morn2	HC	1.12804e-220	0.528237	0.488	0.122	2.60995e-216
																		Skor1	HC	0	0.52785	0.322	0.001	0
																		H2afz	HC	1.24186e-200	0.527021	0.996	0.945	2.87329e-196
																		Fabp5	HC	1.83681e-205	0.526391	0.408	0.093	4.24983e-201
																		Lrrc47	HC	3.37843e-200	0.526119	0.476	0.123	7.81668e-196
																		Sfxn1	HC	3.04439e-151	0.523855	0.666	0.272	7.0438e-147
																		Chac2	HC	8.36153e-284	0.523083	0.368	0.055	1.93461e-279
																		Wdr26	HC	1.5341e-166	0.522778	0.547	0.182	3.54945e-162
																		Trim62	HC	0	0.522038	0.38	0.038	0
																		Coprs	HC	2.65329e-160	0.521584	0.649	0.255	6.13891e-156
																		Ubqln1	HC	2.67685e-165	0.521476	0.562	0.192	6.19343e-161
																		Zbtb7a	HC	6.48985e-180	0.519972	0.54	0.168	1.50156e-175
																		Yeats4	HC	7.70048e-146	0.519294	0.702	0.304	1.78166e-141
																		mt-Nd5	HC	5.37382e-126	0.519007	0.666	0.3	1.24334e-121
																		Mrps33	HC	1.09732e-120	0.517356	0.882	0.621	2.53887e-116
																		Rph3al	HC	7.7069e-253	0.516748	0.412	0.077	1.78315e-248
																		Slco3a1	HC	0	0.516724	0.395	0.049	0
																		Il25	HC	0	0.516674	0.308	0.002	0
																		C77080	HC	0	0.515956	0.359	0.033	0
																		Reps1	HC	1.7995e-259	0.515265	0.411	0.076	4.16349e-255
																		Jup	HC	8.28252e-182	0.513676	0.503	0.147	1.91633e-177
																		Spef1	HC	0	0.513465	0.344	0.014	0
																		Uqcrq	HC	6.08882e-155	0.511544	0.969	0.838	1.40877e-150
																		Gtpbp1	HC	0	0.511456	0.35	0.028	0
																		Gtf2i	HC	5.17268e-125	0.510767	0.597	0.259	1.1968e-120
																		AC126459.5	HC	0	0.510282	0.315	0.005	0
																		Asic1	HC	0	0.510279	0.324	0.004	0
																		Agap1	HC	1.08012e-209	0.50943	0.484	0.125	2.49907e-205
																		Usf2	HC	2.44157e-131	0.509128	0.731	0.351	5.64906e-127
																		Gm42418	HC	1.68941e-105	0.508992	0.57	0.256	3.90878e-101
																		Kcnh2	HC	0	0.508767	0.33	0.016	0
																		Clasp1	HC	6.21439e-267	0.507862	0.465	0.093	1.43782e-262
																		Drosha	HC	1.43583e-274	0.507226	0.394	0.066	3.32208e-270
																		Mtf1	HC	2.32125e-216	0.506362	0.459	0.109	5.37069e-212
																		Lrp11	HC	0	0.50579	0.346	0.017	0
																		Glrx5	HC	8.18184e-131	0.505569	0.915	0.632	1.89303e-126
																		Rabl2	HC	2.98426e-186	0.505188	0.448	0.118	6.90469e-182
																		Wnk2	HC	0	0.50512	0.362	0.04	0
																		Phtf1os	HC	0	0.505035	0.319	0.01	0
																		Gm15920	HC	4.47499e-115	0.503762	0.796	0.469	1.03538e-110
																		Cep85l	HC	0	0.503358	0.309	0.009	0
																		Tmem173	HC	0	0.503249	0.325	0.002	0
																		Frmd6	HC	0	0.502827	0.357	0.028	0
																		Ifitm2	HC	9.07713e-89	0.502793	0.782	0.52	2.10017e-84
																		Ndufs6	HC	2.2065e-133	0.502607	0.924	0.644	5.10518e-129
																		Impdh1	HC	0	0.500932	0.359	0.043	0
																		Trappc2l	HC	1.0742e-129	0.500925	0.695	0.338	2.48538e-125
																		Ppfibp2	HC	0	0.500687	0.327	0.022	0
																		Ica1	HC	4.1878e-198	0.500565	0.483	0.127	9.68932e-194
																		Tuba4a	HC	3.7741e-188	0.500278	0.482	0.132	8.73213e-184
																		Arrdc4	HC	5.71688e-92	0.499903	0.624	0.31	1.32271e-87
																		Ppfia3	HC	0	0.499874	0.344	0.025	0
																		Ccdc65	HC	0	0.499301	0.339	0.008	0
																		Zfp503	HC	0	0.498997	0.284	0.005	0
																		Mfsd6	HC	1.12639e-262	0.497949	0.392	0.067	2.60612e-258
																		Dgcr6	HC	1.6834e-117	0.497777	0.785	0.454	3.89489e-113
																		Nudc	HC	2.07311e-125	0.497397	0.891	0.636	4.79655e-121
																		Fbxo36	HC	1.24906e-236	0.496539	0.442	0.094	2.88996e-232
																		Rassf4	HC	4.52217e-222	0.495707	0.445	0.1	1.04629e-217
																		Wnk1	HC	4.14751e-138	0.495524	0.608	0.241	9.59609e-134
																		Fanca	HC	0	0.494499	0.314	0.006	0
																		Wdr12	HC	2.61089e-263	0.494031	0.444	0.086	6.04083e-259
																		Gpsm2	HC	2.05228e-192	0.492654	0.501	0.139	4.74837e-188
																		Adgrl1	HC	1.34529e-172	0.492401	0.478	0.14	3.1126e-168
																		Gm29483	HC	0	0.491553	0.297	0.016	0
																		Kif21b	HC	0	0.491402	0.295	0.003	0
																		Rem2	HC	9.84948e-185	0.4902	0.354	0.076	2.27887e-180
																		Romo1	HC	9.00071e-76	0.489341	0.714	0.466	2.08249e-71
																		Mdh2	HC	1.35783e-139	0.489197	0.962	0.815	3.14161e-135
																		Uba1	HC	1.51004e-134	0.486785	0.623	0.261	3.49377e-130
																		Ubald2	HC	1.25758e-118	0.486537	0.849	0.529	2.90967e-114
																		Atf4	HC	5.71181e-111	0.486383	0.898	0.614	1.32154e-106
																		Gpr155	HC	0	0.485867	0.308	0.005	0
																		Rgs12	HC	0	0.484933	0.361	0.045	0
																		Nrep	HC	2.4595e-114	0.484012	0.81	0.469	5.69054e-110
																		Insm1	HC	0	0.483548	0.259	0	0
																		Prrt3	HC	0	0.483247	0.313	0.011	0
																		Cited2	HC	8.51256e-106	0.482775	0.851	0.534	1.96955e-101
																		1110032F04Rik	HC	0	0.482647	0.299	0.005	0
																		Gdap1l1	HC	0	0.482318	0.307	0	0
																		Rab3b	HC	0	0.481816	0.426	0.048	0
																		Cirbp	HC	2.2472e-77	0.481376	0.992	0.949	5.19934e-73
																		Dnmt1	HC	5.61189e-288	0.480998	0.278	0.029	1.29842e-283
																		Zbtb38	HC	8.57908e-230	0.480838	0.38	0.072	1.98494e-225
																		Gltp	HC	5.00549e-108	0.479645	0.668	0.338	1.15812e-103
																		Samd14	HC	2.14705e-174	0.479581	0.477	0.137	4.96762e-170
																		Pak1	HC	1.75202e-151	0.478829	0.461	0.145	4.05364e-147
																		Prkab1	HC	1.07e-243	0.478061	0.42	0.082	2.47566e-239
																		Mycbp	HC	3.60116e-160	0.477681	0.548	0.184	8.33201e-156
																		Cthrc1	HC	0	0.477251	0.309	0.029	0
																		Aplp1	HC	1.52789e-153	0.477062	0.529	0.178	3.53507e-149
																		Phtf1	HC	4.21163e-170	0.47619	0.464	0.134	9.74445e-166
																		Ubn1	HC	3.40831e-127	0.476096	0.564	0.223	7.88581e-123
																		Pin1	HC	7.26723e-108	0.474325	0.899	0.636	1.68142e-103
																		Ucp2	HC	1.81812e-114	0.473997	0.459	0.173	4.20658e-110
																		1700001C02Rik	HC	0	0.473473	0.297	0.001	0
																		Dscaml1	HC	0	0.473429	0.291	0.001	0
																		Strc	HC	0	0.473358	0.281	0	0
																		C2cd4b	HC	2.59001e-139	0.473217	0.523	0.18	5.99249e-135
																		Pkn3	HC	0	0.47235	0.279	0.003	0
																		Ppp2r5b	HC	2.97015e-245	0.471062	0.421	0.082	6.87204e-241
																		2300009A05Rik	HC	6.60113e-133	0.471007	0.521	0.193	1.5273e-128
																		Trip12	HC	9.571e-158	0.470717	0.459	0.137	2.21444e-153
																		Nxnl2	HC	0	0.469616	0.307	0.015	0
																		Dync2h1	HC	0	0.469231	0.335	0.037	0
																		Unc5b	HC	7.67569e-196	0.469153	0.372	0.08	1.77592e-191
																		AC153524.3	HC	0	0.469109	0.299	0.005	0
																		Usp2	HC	5.06228e-269	0.468432	0.351	0.053	1.17126e-264
																		Bcl7a	HC	1.25533e-166	0.467951	0.467	0.135	2.90446e-162
																		Rbfox3	HC	0	0.464518	0.264	0.003	0
																		Tac4	HC	0	0.464312	0.265	0	0
																		Zfp474	HC	0	0.463625	0.302	0.013	0
																		Tmem63b	HC	1.54838e-175	0.463402	0.503	0.149	3.58249e-171
																		Ptpn3	HC	0	0.463382	0.322	0.018	0
																		Gpr27	HC	8.64665e-273	0.462941	0.292	0.035	2.00058e-268
																		Jmjd1c	HC	3.25127e-171	0.462662	0.449	0.123	7.52245e-167
																		Sema6b	HC	0	0.462022	0.309	0.027	0
																		Tcf15	HC	0	0.460833	0.253	0.002	0
																		Grk1	HC	0	0.460654	0.291	0.001	0
																		Ctbp2	HC	2.50053e-172	0.460272	0.411	0.105	5.78548e-168
																		Zmiz2	HC	1.06048e-201	0.460058	0.444	0.107	2.45364e-197
																		Tmem163	HC	0	0.459737	0.259	0.004	0
																		Fam98c	HC	3.47437e-211	0.459573	0.407	0.088	8.03866e-207
																		Icmt	HC	2.03099e-281	0.459327	0.352	0.05	4.69909e-277
																		Tprn	HC	0	0.458699	0.319	0.03	0
																		Atp5g1	HC	1.26957e-103	0.458195	0.918	0.738	2.93741e-99
																		Akirin1	HC	2.02038e-82	0.456667	0.753	0.453	4.67455e-78
																		Aak1	HC	6.19039e-236	0.456545	0.364	0.064	1.43227e-231
																		Wdr6	HC	1.26221e-137	0.454901	0.521	0.185	2.92037e-133
																		Cars	HC	1.42506e-160	0.454146	0.501	0.155	3.29717e-156
																		Mrps34	HC	1.41123e-110	0.453618	0.698	0.346	3.26517e-106
																		Gar1	HC	2.72774e-116	0.45348	0.694	0.332	6.31118e-112
																		Hs3st3b1	HC	0	0.452856	0.261	0.005	0
																		Synrg	HC	1.69355e-271	0.452828	0.371	0.058	3.91836e-267
																		Unc45a	HC	4.21438e-150	0.452601	0.479	0.151	9.75081e-146
																		Rufy3	HC	4.7913e-285	0.452016	0.31	0.037	1.10856e-280
																		Arfgef1	HC	1.60832e-192	0.451185	0.42	0.101	3.72116e-188
																		Zfp276	HC	0	0.450406	0.325	0.032	0
																		Bpgm	HC	2.80456e-141	0.450365	0.583	0.219	6.48891e-137
																		D7Ertd443e	HC	0	0.450323	0.296	0.008	0
																		Dync1h1	HC	2.9724e-140	0.449799	0.519	0.182	6.87724e-136
																		Mrpl57	HC	3.35674e-104	0.448904	0.734	0.398	7.76648e-100
																		Coq7	HC	2.2183e-85	0.4486	0.743	0.436	5.13249e-81
																		Bola1	HC	1.24733e-157	0.448365	0.463	0.141	2.88595e-153
																		Cystm1	HC	9.21595e-116	0.447933	0.92	0.637	2.13229e-111
																		Slc9a3r2	HC	1.4197e-172	0.447855	0.395	0.098	3.28477e-168
																		Lmod1	HC	6.49807e-135	0.446108	0.713	0.306	1.50346e-130
																		Lrba	HC	5.27649e-247	0.444644	0.392	0.071	1.22082e-242
																		Cerk	HC	0	0.444459	0.315	0.03	0
																		Rps19bp1	HC	1.79913e-101	0.443787	0.704	0.365	4.16264e-97
																		Lrrc1	HC	1.44628e-231	0.443546	0.324	0.052	3.34627e-227
																		Cox8a	HC	1.78557e-170	0.443143	0.99	0.967	4.13127e-166
																		Emx2	HC	8.38458e-275	0.4429	0.341	0.048	1.93994e-270
																		Brd3	HC	9.35828e-117	0.442103	0.554	0.223	2.16522e-112
																		Pgp	HC	1.65418e-120	0.442005	0.634	0.275	3.82727e-116
																		Fank1	HC	0	0.441868	0.291	0.008	0
																		Upf2	HC	1.65501e-185	0.44124	0.397	0.093	3.8292e-181
																		Prpf19	HC	5.72963e-95	0.440081	0.721	0.392	1.32567e-90
																		Srrm3	HC	0	0.439616	0.259	0.001	0
																		Csde1	HC	1.75499e-116	0.438387	0.592	0.253	4.06053e-112
																		Pcdh15	HC	0	0.438301	0.323	0.029	0
																		Pradc1	HC	1.27382e-159	0.437719	0.483	0.147	2.94725e-155
																		Spag6l	HC	0	0.437627	0.309	0.021	0
																		Kcnb1	HC	0	0.43752	0.259	0.006	0
																		Tmem120b	HC	3.2337e-274	0.437384	0.369	0.056	7.4818e-270
																		Smdt1	HC	2.10086e-125	0.436964	0.958	0.787	4.86076e-121
																		Glyr1	HC	2.89383e-108	0.436509	0.653	0.311	6.69546e-104
																		Krt7	HC	1.86759e-296	0.436406	0.313	0.037	4.32104e-292
																		Ccser2	HC	1.28266e-113	0.436285	0.561	0.229	2.96768e-109
																		Gm5914	HC	1.82454e-130	0.436129	0.442	0.146	4.22144e-126
																		Ubn2	HC	1.23941e-140	0.435655	0.494	0.166	2.86763e-136
																		Sult4a1	HC	0	0.435313	0.277	0.004	0
																		Pcsk5	HC	5.31387e-157	0.434756	0.394	0.103	1.22947e-152
																		Cdh1	HC	1.39474e-111	0.434609	0.539	0.221	3.22701e-107
																		Bend4	HC	3.40791e-273	0.433717	0.313	0.04	7.88489e-269
																		Actr3b	HC	0	0.433631	0.308	0.022	0
																		Hdac4	HC	1.61697e-275	0.433408	0.315	0.041	3.74119e-271
																		Foxp1	HC	1.50329e-100	0.432144	0.559	0.244	3.47815e-96
																		Ndufaf3	HC	3.51431e-134	0.431931	0.553	0.208	8.13105e-130
																		Mrpl54	HC	1.07804e-96	0.431503	0.87	0.578	2.49426e-92
																		Spa17	HC	5.49594e-236	0.430907	0.331	0.053	1.27159e-231
																		Mrpl30	HC	1.07364e-89	0.430904	0.867	0.636	2.48408e-85
																		Ap1ar	HC	1.50566e-103	0.430457	0.576	0.254	3.48364e-99
																		Emc6	HC	9.63375e-89	0.430163	0.851	0.578	2.22896e-84
																		Pigyl	HC	3.24223e-107	0.429619	0.661	0.316	7.50154e-103
																		Bcor	HC	1.63972e-228	0.428717	0.334	0.056	3.79381e-224
																		Gars	HC	8.33677e-91	0.428701	0.535	0.239	1.92888e-86
																		Hsd17b7	HC	8.503e-199	0.428688	0.353	0.071	1.96734e-194
																		Tctex1d1	HC	0	0.428353	0.254	0.002	0
																		Ubxn6	HC	4.18097e-90	0.427943	0.7	0.385	9.67352e-86
																		Plekhj1	HC	1.52051e-93	0.427866	0.769	0.46	3.51801e-89
																		Ube2m	HC	3.33337e-145	0.427794	0.429	0.128	7.71241e-141
																		Serinc3	HC	4.10013e-110	0.427714	0.62	0.275	9.48648e-106
																		Aldoa	HC	1.63093e-111	0.426804	0.959	0.875	3.77349e-107
																		Chtop	HC	1.81353e-90	0.426612	0.698	0.378	4.19597e-86
																		Nf2	HC	1.69199e-136	0.426468	0.32	0.081	3.91476e-132
																		Pgf	HC	1.60293e-192	0.424877	0.322	0.06	3.70871e-188
																		Bola2	HC	3.48043e-106	0.424391	0.606	0.28	8.05268e-102
																		Ndufs5	HC	2.30692e-84	0.424171	0.76	0.479	5.33751e-80
																		Srsf7	HC	4.48843e-77	0.424116	0.806	0.526	1.03849e-72
																		Ssu72	HC	1.34509e-85	0.424001	0.839	0.577	3.11214e-81
																		Atp5g3	HC	1.0788e-90	0.423727	0.877	0.624	2.49602e-86
																		Tanc2	HC	3.34785e-237	0.423725	0.288	0.04	7.74593e-233
																		Exosc5	HC	2.57361e-134	0.423537	0.499	0.176	5.95457e-130
																		Eya4	HC	1.12077e-110	0.422994	0.568	0.237	2.59312e-106
																		Gse1	HC	1.16262e-197	0.421908	0.351	0.069	2.68996e-193
																		Mark4	HC	1.56017e-195	0.421714	0.355	0.072	3.60978e-191
																		Ndufb7	HC	1.26732e-103	0.421485	0.929	0.727	2.93221e-99
																		Smap2	HC	2.52055e-212	0.42118	0.352	0.066	5.8318e-208
																		Ercc6	HC	0	0.421009	0.293	0.015	0
																		Tsc2	HC	1.73337e-273	0.421009	0.354	0.052	4.0105e-269
																		Ubl5	HC	5.41472e-104	0.419371	0.94	0.755	1.2528e-99
																		4930470P17Rik	HC	0	0.419341	0.268	0	0
																		Khdrbs2	HC	0	0.419296	0.319	0.027	0
																		Diablo	HC	1.17575e-86	0.418505	0.702	0.389	2.72034e-82
																		Skp1a	HC	1.97333e-131	0.418502	0.973	0.79	4.56569e-127
																		Slc6a17	HC	0	0.418343	0.294	0.023	0
																		Brsk1	HC	0	0.418092	0.304	0.021	0
																		Polr2g	HC	1.28217e-91	0.418074	0.856	0.578	2.96655e-87
																		Zswim6	HC	0	0.418029	0.303	0.028	0
																		AC121965.1	HC	2.38721e-100	0.416496	0.555	0.247	5.52329e-96
																		Drc1	HC	0	0.41647	0.271	0.007	0
																		Me2	HC	6.05488e-140	0.416167	0.472	0.151	1.40092e-135
																		Atp5h	HC	1.39304e-112	0.415539	0.965	0.834	3.22307e-108
																		Mid1ip1	HC	2.62599e-131	0.41552	0.422	0.132	6.07574e-127
																		Gm10039	HC	1.84531e-82	0.415164	0.846	0.584	4.26948e-78
																		Arl2bp	HC	2.40581e-74	0.415161	0.777	0.474	5.56633e-70
																		Ttc24	HC	0	0.415104	0.284	0.002	0
																		Pnma2	HC	0	0.415037	0.259	0.001	0
																		Mrpl33	HC	1.67158e-86	0.414861	0.749	0.439	3.86753e-82
																		Mbd2	HC	3.24579e-248	0.414675	0.295	0.04	7.50979e-244
																		Slain2	HC	8.36405e-165	0.414619	0.391	0.098	1.93519e-160
																		Cyb561	HC	2.59607e-125	0.413584	0.515	0.188	6.00653e-121
																		Gpr156	HC	0	0.413353	0.269	0.003	0
																		Cep19	HC	2.7114e-175	0.413089	0.409	0.101	6.27336e-171
																		Tmem238	HC	3.07153e-69	0.412588	0.822	0.57	7.1066e-65
																		2810428I15Rik	HC	8.67175e-85	0.410971	0.765	0.446	2.00638e-80
																		Tomm34	HC	5.70057e-111	0.41029	0.566	0.235	1.31894e-106
																		Nudcd3	HC	3.81494e-153	0.408576	0.442	0.13	8.82663e-149
																		Tnfaip8l1	HC	0	0.408526	0.268	0.007	0
																		Loxhd1	HC	0	0.408152	0.251	0.001	0
																		Fam212b	HC	0	0.406808	0.286	0.026	0
																		Hsph1	HC	5.8764e-223	0.40663	0.334	0.057	1.35962e-218
																		Nub1	HC	3.82348e-124	0.405322	0.432	0.141	8.84639e-120
																		Gnptg	HC	1.92881e-103	0.405111	0.504	0.204	4.46269e-99
																		Sptbn1	HC	3.25822e-90	0.403884	0.629	0.311	7.53855e-86
																		1190005I06Rik	HC	6.12845e-224	0.403487	0.332	0.056	1.41794e-219
																		Psmc1	HC	1.90291e-76	0.403034	0.757	0.481	4.40277e-72
																		Nfia	HC	8.75918e-120	0.402159	0.415	0.136	2.02661e-115
																		Rimbp2	HC	0	0.401617	0.257	0.002	0
																		Rimklb	HC	1.30651e-159	0.401419	0.381	0.098	3.02287e-155
																		Nrcam	HC	1.52367e-175	0.401339	0.46	0.121	3.52532e-171
																		Sra1	HC	4.35172e-76	0.401235	0.759	0.488	1.00686e-71
																		Ghitm	HC	8.20719e-81	0.400687	0.732	0.412	1.8989e-76
																		Ybx3	HC	3.85827e-137	0.400486	0.389	0.112	8.92687e-133
																		Hip1r	HC	1.51599e-205	0.400235	0.335	0.061	3.50755e-201
																		Mob1a	HC	8.25885e-146	0.399968	0.356	0.092	1.91085e-141
																		Enkur	HC	6.27333e-260	0.399823	0.312	0.042	1.45146e-255
																		Lrrn3	HC	0	0.39923	0.274	0.011	0
																		Zfp462	HC	1.82638e-183	0.398776	0.347	0.073	4.22569e-179
																		Rgs11	HC	1.03929e-238	0.398614	0.263	0.032	2.40461e-234
																		Ociad2	HC	4.09166e-144	0.398486	0.338	0.085	9.46686e-140
																		Atp6v1b2	HC	1.25125e-89	0.398031	0.548	0.241	2.89501e-85
																		Snrpb	HC	1.50904e-100	0.397869	0.97	0.863	3.49147e-96
																		Odf2	HC	1.52115e-120	0.397661	0.491	0.175	3.51948e-116
																		Ppia	HC	3.14089e-181	0.397386	0.994	0.985	7.26708e-177
																		Yars	HC	7.11044e-164	0.396741	0.377	0.093	1.64514e-159
																		BC022687	HC	1.61956e-138	0.395932	0.418	0.124	3.74717e-134
																		Ppp1r14b	HC	8.45975e-87	0.395385	0.683	0.358	1.95733e-82
																		Acbd6	HC	8.07868e-91	0.395146	0.731	0.405	1.86917e-86
																		Mrps25	HC	1.2104e-103	0.39404	0.526	0.217	2.80049e-99
																		Ccdc68	HC	5.01451e-220	0.393533	0.303	0.047	1.16021e-215
																		Abr	HC	4.37987e-186	0.393503	0.316	0.06	1.01337e-181
																		Nabp2	HC	1.20365e-84	0.392996	0.605	0.299	2.7849e-80
																		Kif13a	HC	2.28329e-246	0.392895	0.31	0.044	5.28284e-242
																		Cyb5r1	HC	0	0.392865	0.265	0.017	0
																		Tmem70	HC	4.89526e-89	0.39153	0.559	0.257	1.13262e-84
																		Rbm3	HC	3.22759e-114	0.391172	0.976	0.912	7.46769e-110
																		Atp5o	HC	1.05807e-111	0.390454	0.976	0.878	2.44806e-107
																		Tmem138	HC	4.81697e-132	0.389832	0.454	0.146	1.1145e-127
																		Cox7b	HC	1.79215e-59	0.389652	0.889	0.705	4.14651e-55
																		Kcnn2	HC	0	0.38939	0.251	0.011	0
																		Srp19	HC	2.75327e-80	0.389182	0.712	0.41	6.37024e-76
																		Ttc3	HC	1.18409e-79	0.389154	0.843	0.562	2.73963e-75
																		Kif5c	HC	9.88634e-128	0.389117	0.416	0.13	2.2874e-123
																		1110008F13Rik	HC	7.83761e-83	0.38853	0.895	0.652	1.81339e-78
																		Cdk15	HC	1.67518e-219	0.388452	0.256	0.034	3.87586e-215
																		Sys1	HC	6.32106e-79	0.38827	0.808	0.534	1.4625e-74
																		Osbp	HC	8.13265e-169	0.387905	0.33	0.072	1.88165e-164
																		Atp5j2	HC	3.95457e-81	0.387493	0.914	0.731	9.1497e-77
																		Tspan17	HC	1.22934e-208	0.385829	0.309	0.052	2.84433e-204
																		Ccdc92	HC	2.56564e-178	0.385486	0.331	0.068	5.93612e-174
																		Hsp90ab1	HC	1.0429e-124	0.385294	0.992	0.974	2.41295e-120
																		Neurl1a	HC	4.72897e-278	0.385234	0.279	0.03	1.09414e-273
																		Mia3	HC	2.67222e-95	0.385205	0.426	0.163	6.18271e-91
																		Trappc2	HC	7.22893e-106	0.384186	0.462	0.172	1.67256e-101
																		Gpi1	HC	2.13653e-74	0.383441	0.817	0.562	4.94329e-70
																		Rnf126	HC	3.81685e-82	0.38315	0.595	0.293	8.83104e-78
																		Gatsl2	HC	2.03759e-149	0.382529	0.332	0.079	4.71438e-145
																		Osbpl3	HC	3.13437e-265	0.382433	0.29	0.035	7.25199e-261
																		Nrd1	HC	4.06114e-115	0.382331	0.386	0.124	9.39625e-111
																		Sh3bp1	HC	7.61801e-101	0.380763	0.447	0.166	1.76258e-96
																		Llgl2	HC	1.53825e-147	0.38015	0.381	0.102	3.55906e-143
																		Hps4	HC	3.20543e-202	0.379866	0.307	0.053	7.4164e-198
																		Gls	HC	1.67683e-141	0.379848	0.326	0.08	3.87969e-137
																		Orai2	HC	3.95139e-241	0.379545	0.273	0.034	9.14234e-237
																		Hspa8	HC	1.32645e-36	0.379378	0.819	0.719	3.069e-32
																		Fam222a	HC	2.3314e-132	0.379337	0.391	0.113	5.39416e-128
																		Atp6v1e1	HC	2.66536e-67	0.378744	0.749	0.482	6.16684e-63
																		Atp5b	HC	1.2043e-118	0.378722	0.984	0.932	2.7864e-114
																		Nrip1	HC	5.51807e-108	0.378234	0.452	0.164	1.27672e-103
																		Stx1a	HC	1.01571e-273	0.37774	0.267	0.028	2.35004e-269
																		Mrps24	HC	2.90592e-82	0.37759	0.816	0.505	6.72343e-78
																		Ndufa5	HC	3.28973e-64	0.377465	0.768	0.501	7.61144e-60
																		Ndufa12	HC	7.37171e-67	0.376997	0.62	0.355	1.70559e-62
																		Odc1	HC	4.17684e-72	0.376996	0.671	0.381	9.66394e-68
																		Paxx	HC	3.389e-82	0.376597	0.544	0.255	7.84112e-78
																		Mlf2	HC	4.95463e-93	0.376201	0.962	0.83	1.14635e-88
																		Mphosph6	HC	1.52607e-84	0.376141	0.559	0.26	3.53086e-80
																		Ppp1r16a	HC	7.43828e-115	0.375795	0.479	0.174	1.721e-110
																		Cdr2	HC	2.44592e-158	0.373843	0.312	0.068	5.65912e-154
																		Ift172	HC	6.43128e-308	0.373444	0.272	0.025	1.48801e-303
																		Uqcrh	HC	2.24377e-84	0.373186	0.973	0.934	5.19141e-80
																		Timm8b	HC	1.76727e-64	0.373033	0.766	0.528	4.08893e-60
																		Snph	HC	0	0.372925	0.255	0.016	0
																		Fam104a	HC	1.21999e-71	0.37234	0.762	0.474	2.8227e-67
																		Grk3	HC	1.90798e-197	0.372111	0.281	0.045	4.41448e-193
																		Npdc1	HC	7.14816e-96	0.371663	0.564	0.252	1.65387e-91
																		Camk2n1	HC	2.22915e-96	0.371327	0.48	0.191	5.15759e-92
																		Stxbp1	HC	0	0.370985	0.254	0.019	0
																		Ndufa2	HC	2.89118e-83	0.36983	0.917	0.76	6.68932e-79
																		Samm50	HC	2.82923e-82	0.369749	0.615	0.308	6.54599e-78
																		Slc25a33	HC	9.47951e-84	0.369555	0.62	0.304	2.19327e-79
																		Grasp	HC	1.50861e-118	0.368751	0.375	0.113	3.49046e-114
																		Prkag2	HC	2.06687e-128	0.368153	0.396	0.117	4.78212e-124
																		Eif4b	HC	6.93188e-74	0.36806	0.669	0.365	1.60383e-69
																		Srcin1	HC	2.09737e-192	0.367898	0.274	0.044	4.85269e-188
																		Hpf1	HC	7.5586e-71	0.367688	0.621	0.348	1.74883e-66
																		Timm13	HC	1.16733e-82	0.367688	0.893	0.666	2.70084e-78
																		Hnrnpd	HC	2.30116e-107	0.367687	0.43	0.152	5.32419e-103
																		Spire1	HC	1.05249e-159	0.367623	0.265	0.049	2.43514e-155
																		Emc4	HC	3.75848e-70	0.367543	0.812	0.543	8.69599e-66
																		Kcnq1ot1	HC	3.59433e-74	0.367273	0.657	0.354	8.31619e-70
																		Homer1	HC	2.70293e-153	0.367149	0.323	0.073	6.25377e-149
																		Coq4	HC	2.81451e-129	0.367099	0.362	0.103	6.51193e-125
																		Cog1	HC	4.50247e-193	0.366948	0.321	0.059	1.04174e-188
																		Thop1	HC	1.65441e-134	0.365599	0.422	0.128	3.82782e-130
																		Nt5m	HC	9.45489e-107	0.365093	0.439	0.158	2.18758e-102
																		Mpped2	HC	8.14497e-256	0.365025	0.282	0.034	1.8845e-251
																		Asna1	HC	1.11869e-79	0.364558	0.712	0.399	2.58831e-75
																		Rara	HC	7.60286e-125	0.363901	0.374	0.11	1.75907e-120
																		Tbc1d9	HC	1.07983e-169	0.363619	0.274	0.05	2.49839e-165
																		Cdk8	HC	5.02913e-104	0.363126	0.409	0.142	1.16359e-99
																		Dtd2	HC	7.03692e-87	0.362671	0.552	0.252	1.62813e-82
																		Tonsl	HC	1.09953e-70	0.362669	0.798	0.535	2.54398e-66
																		Crybb3	HC	6.87708e-185	0.362454	0.257	0.04	1.59115e-180
																		Dlg1	HC	1.40173e-184	0.362269	0.289	0.051	3.24318e-180
																		Ndufb8	HC	1.31885e-87	0.362222	0.973	0.86	3.05141e-83
																		Wdr35	HC	1.30718e-207	0.36214	0.279	0.043	3.02443e-203
																		Tbcc	HC	2.24826e-85	0.361646	0.608	0.294	5.20179e-81
																		Adgrl3	HC	3.30634e-182	0.361362	0.329	0.066	7.64987e-178
																		Timm9	HC	2.32011e-91	0.361351	0.463	0.187	5.36803e-87
																		Nup153	HC	8.93529e-181	0.361175	0.292	0.053	2.06736e-176
																		Abhd16a	HC	8.96613e-72	0.361117	0.569	0.289	2.07449e-67
																		Klc2	HC	8.38742e-109	0.360269	0.426	0.148	1.9406e-104
																		Dnaja4	HC	9.25263e-166	0.359551	0.337	0.074	2.14078e-161
																		Cplx2	HC	1.08352e-188	0.359539	0.265	0.042	2.50693e-184
																		Cct2	HC	2.13526e-65	0.35951	0.816	0.556	4.94034e-61
																		Uqcc2	HC	1.24605e-62	0.359217	0.757	0.528	2.88298e-58
																		Cib1	HC	2.59855e-69	0.358815	0.721	0.425	6.01227e-65
																		B4galt5	HC	1.97699e-182	0.358589	0.275	0.047	4.57415e-178
																		Serhl	HC	3.24381e-93	0.357816	0.369	0.129	7.50521e-89
																		Uhmk1	HC	3.02035e-242	0.357654	0.266	0.033	6.98819e-238
																		Slc39a3	HC	4.82922e-167	0.357153	0.287	0.055	1.11734e-162
																		Aars	HC	2.08093e-92	0.357074	0.375	0.134	4.81464e-88
																		Atp5a1	HC	5.38483e-93	0.356664	0.974	0.879	1.24589e-88
																		Aff4	HC	3.24631e-81	0.35652	0.44	0.183	7.51098e-77
																		Kdm4b	HC	3.05203e-195	0.356402	0.317	0.057	7.06149e-191
																		Gcnt2	HC	5.48368e-173	0.356008	0.312	0.062	1.26876e-168
																		Atmin	HC	2.13772e-151	0.35589	0.296	0.063	4.94604e-147
																		Cops3	HC	1.14043e-73	0.355834	0.573	0.284	2.63862e-69
																		Cuedc1	HC	3.98505e-85	0.354259	0.452	0.187	9.22022e-81
																		Cdyl2	HC	2.71068e-196	0.353771	0.273	0.042	6.27171e-192
																		Hspa4	HC	2.08817e-74	0.353303	0.556	0.268	4.8314e-70
																		Wapl	HC	2.0594e-113	0.353124	0.385	0.122	4.76483e-109
																		Ddit4	HC	5.81473e-142	0.353092	0.376	0.1	1.34535e-137
																		Ndufb5	HC	2.99918e-93	0.352961	0.972	0.857	6.93921e-89
																		Tacc2	HC	4.30147e-79	0.352817	0.571	0.271	9.95231e-75
																		Gm12350	HC	5.59899e-77	0.352639	0.66	0.351	1.29544e-72
																		Mdh1	HC	5.11914e-72	0.352438	0.95	0.828	1.18442e-67
																		Ddx17	HC	1.61884e-95	0.351982	0.486	0.197	3.74552e-91
																		Ensa	HC	8.64693e-76	0.3503	0.543	0.257	2.00064e-71
																		Fhod3	HC	1.47923e-244	0.349979	0.271	0.033	3.42251e-240
																		Cspg5	HC	8.91018e-166	0.349196	0.287	0.056	2.06155e-161
																		Blzf1	HC	3.33176e-112	0.348874	0.414	0.137	7.7087e-108
																		mt-Co1	HC	8.78546e-74	0.348801	0.534	0.254	2.03269e-69
																		Ppp6r3	HC	1.49786e-106	0.34874	0.383	0.127	3.46559e-102
																		Dcaf7	HC	1.33263e-122	0.347564	0.317	0.085	3.0833e-118
																		Atp5k	HC	2.83354e-61	0.347514	0.519	0.271	6.55596e-57
																		Atp5e	HC	1.12628e-72	0.34726	0.948	0.817	2.60588e-68
																		Rhpn1	HC	5.1188e-115	0.347176	0.391	0.122	1.18434e-110
																		Sco2	HC	9.60373e-133	0.346791	0.309	0.075	2.22202e-128
																		Bag2	HC	1.45041e-54	0.346381	0.625	0.369	3.35582e-50
																		Tekt2	HC	2.35964e-115	0.345875	0.33	0.094	5.4595e-111
																		Ypel1	HC	5.26072e-115	0.345109	0.332	0.095	1.21717e-110
																		Lactb	HC	8.72487e-144	0.344747	0.306	0.069	2.01867e-139
																		Prepl	HC	1.68191e-199	0.344016	0.276	0.043	3.89144e-195
																		Hic2	HC	3.04951e-168	0.343932	0.305	0.061	7.05566e-164
																		Cnot8	HC	5.75467e-117	0.343045	0.383	0.119	1.33146e-112
																		Plpp3	HC	2.0228e-65	0.342999	0.448	0.205	4.68015e-61
																		Trit1	HC	2.43344e-153	0.342877	0.317	0.07	5.63026e-149
																		Pcmt1	HC	6.9312e-64	0.342727	0.71	0.408	1.60367e-59
																		Mrps7	HC	1.3843e-61	0.341902	0.713	0.42	3.20284e-57
																		Nprl2	HC	1.30099e-96	0.341772	0.377	0.131	3.01011e-92
																		Olfml3	HC	1.64164e-100	0.341633	0.6	0.263	3.79826e-96
																		Qtrt1	HC	1.47094e-91	0.341372	0.429	0.163	3.40331e-87
																		2010320M18Rik	HC	1.46051e-70	0.341301	0.479	0.222	3.37917e-66
																		Rsph9	HC	4.42004e-115	0.340731	0.384	0.121	1.02266e-110
																		Ilkap	HC	1.71177e-71	0.340333	0.614	0.319	3.96052e-67
																		Galt	HC	2.06893e-131	0.340272	0.339	0.09	4.78688e-127
																		Tbca	HC	3.16119e-59	0.339032	0.892	0.746	7.31405e-55
																		Otud4	HC	7.11848e-159	0.338655	0.27	0.051	1.647e-154
																		Ssbp3	HC	4.27506e-86	0.338099	0.49	0.206	9.8912e-82
																		Tet3	HC	1.82121e-86	0.338042	0.344	0.121	4.21374e-82
																		Cenpx	HC	6.43608e-62	0.337888	0.565	0.306	1.48912e-57
																		Tmem160	HC	2.50288e-73	0.336599	0.657	0.357	5.79091e-69
																		Pik3r2	HC	3.59641e-80	0.336585	0.532	0.242	8.32102e-76
																		Limd1	HC	9.85843e-95	0.336488	0.433	0.162	2.28094e-90
																		Cnih1	HC	3.33621e-54	0.3364	0.678	0.422	7.71899e-50
																		Smim1	HC	2.38359e-75	0.336368	0.348	0.133	5.5149e-71
																		C2cd2l	HC	2.18656e-201	0.336219	0.272	0.041	5.05904e-197
																		Ccz1	HC	2.96503e-57	0.335449	0.699	0.423	6.86018e-53
																		Bcl2l1	HC	5.04463e-124	0.335331	0.37	0.108	1.16717e-119
																		Supt5	HC	4.83871e-107	0.334777	0.376	0.122	1.11953e-102
																		Eif4ebp1	HC	2.02343e-96	0.333783	0.268	0.076	4.68161e-92
																		Cacybp	HC	9.75304e-62	0.333762	0.833	0.597	2.25656e-57
																		Smarcc1	HC	5.08697e-80	0.333669	0.506	0.226	1.17697e-75
																		Hypk	HC	4.05426e-58	0.333635	0.779	0.521	9.38034e-54
																		Fxr2	HC	2.42551e-113	0.333618	0.364	0.111	5.6119e-109
																		Aldh9a1	HC	1.245e-108	0.333474	0.334	0.1	2.88057e-104
																		Sox12	HC	1.04258e-129	0.333294	0.319	0.081	2.41222e-125
																		Grcc10	HC	9.5666e-72	0.33328	0.509	0.249	2.21343e-67
																		Alkbh5	HC	1.97646e-82	0.332153	0.385	0.146	4.57294e-78
																		Chd8	HC	1.09682e-85	0.331947	0.357	0.128	2.53772e-81
																		Ubr4	HC	2.56252e-133	0.331679	0.334	0.086	5.9289e-129
																		Asxl2	HC	1.4635e-125	0.331554	0.345	0.094	3.38611e-121
																		Cdc34	HC	2.52648e-77	0.331485	0.499	0.226	5.84551e-73
																		Prkcz	HC	3.64277e-100	0.330908	0.389	0.134	8.42827e-96
																		Mrpl43	HC	5.73413e-62	0.330092	0.663	0.387	1.32671e-57
																		Tom1l2	HC	2.31272e-235	0.329897	0.257	0.031	5.35094e-231
																		Hnrnpa3	HC	8.47814e-56	0.329843	0.794	0.533	1.96159e-51
																		D2Bwg1423e	HC	1.06792e-170	0.329516	0.301	0.058	2.47085e-166
																		Tmem38b	HC	1.79095e-71	0.329415	0.361	0.144	4.14371e-67
																		Map2k2	HC	6.1602e-51	0.32822	0.777	0.556	1.42528e-46
																		Uqcr10	HC	1.59262e-51	0.328118	0.843	0.647	3.68484e-47
																		Eif5a	HC	2.86812e-95	0.327792	0.987	0.931	6.63598e-91
																		Bphl	HC	1.19733e-70	0.327705	0.565	0.285	2.77026e-66
																		1810043G02Rik	HC	1.23262e-52	0.326667	0.534	0.289	2.85191e-48
																		Pih1d2	HC	1.83652e-210	0.326569	0.264	0.037	4.24915e-206
																		Fbxo16	HC	9.0522e-131	0.326491	0.318	0.08	2.09441e-126
																		Ago2	HC	6.92299e-116	0.326429	0.366	0.11	1.60177e-111
																		Sec61a2	HC	5.22744e-64	0.326388	0.473	0.223	1.20947e-59
																		Dap	HC	1.03261e-57	0.326335	0.727	0.459	2.38916e-53
																		Sdhc	HC	1.02498e-57	0.326114	0.66	0.383	2.3715e-53
																		Cltc	HC	9.65554e-72	0.325761	0.511	0.239	2.234e-67
																		Usp19	HC	4.2764e-92	0.325518	0.389	0.14	9.8943e-88
																		Zfp667	HC	2.68306e-93	0.325472	0.347	0.115	6.20778e-89
																		Sp3os	HC	1.03224e-81	0.325172	0.465	0.197	2.38829e-77
																		5031425E22Rik	HC	1.67348e-65	0.325044	0.581	0.303	3.87193e-61
																		Cenpb	HC	2.35804e-142	0.323627	0.295	0.066	5.45581e-138
																		Atxn2l	HC	1.45772e-91	0.323476	0.374	0.133	3.37272e-87
																		Mark3	HC	8.12874e-75	0.323447	0.389	0.157	1.88075e-70
																		Aftph	HC	4.51522e-100	0.322812	0.37	0.123	1.04469e-95
																		Ttll3	HC	1.81526e-112	0.322372	0.306	0.083	4.19996e-108
																		Lmo3	HC	7.39403e-198	0.322099	0.292	0.048	1.71076e-193
																		Ctnnbip1	HC	5.68886e-55	0.321798	0.831	0.609	1.31623e-50
																		U2af1	HC	2.59567e-52	0.321191	0.862	0.659	6.00561e-48
																		Inpp5f	HC	5.64292e-157	0.320712	0.27	0.051	1.3056e-152
																		Tanc1	HC	1.00319e-83	0.320652	0.351	0.127	2.32107e-79
																		Atf6	HC	1.29771e-154	0.320635	0.257	0.048	3.00251e-150
																		Tomm7	HC	3.30797e-46	0.320623	0.747	0.536	7.65366e-42
																		Zfp91	HC	3.64948e-79	0.320138	0.421	0.171	8.4438e-75
																		Dda1	HC	2.14343e-64	0.319554	0.599	0.317	4.95925e-60
																		Csnk1g2	HC	2.15798e-105	0.319134	0.354	0.111	4.99291e-101
																		Zfp428	HC	3.18494e-65	0.318412	0.508	0.246	7.369e-61
																		Gm13305	HC	1.48555e-63	0.318359	0.514	0.258	3.43711e-59
																		E130114P18Rik	HC	3.23737e-81	0.317658	0.31	0.106	7.4903e-77
																		Chic2	HC	1.62489e-63	0.317447	0.823	0.537	3.7595e-59
																		Cand1	HC	8.29253e-90	0.317311	0.392	0.143	1.91864e-85
																		Ttc28	HC	1.53194e-146	0.317185	0.256	0.049	3.54444e-142
																		Uqcc3	HC	5.337e-64	0.317078	0.543	0.277	1.23482e-59
																		Cox17	HC	3.13182e-50	0.316474	0.552	0.315	7.24608e-46
																		Hnrnph1	HC	1.91631e-64	0.315909	0.563	0.29	4.43376e-60
																		Phf10	HC	3.66581e-89	0.315375	0.337	0.115	8.48159e-85
																		Asns	HC	4.8537e-68	0.315366	0.374	0.154	1.123e-63
																		Gna13	HC	4.77937e-53	0.31523	0.463	0.233	1.1058e-48
																		Anp32e	HC	3.22866e-47	0.315087	0.658	0.408	7.47015e-43
																		Sdhaf1	HC	5.76883e-79	0.314953	0.47	0.203	1.33473e-74
																		Tulp4	HC	2.41607e-60	0.314643	0.573	0.3	5.59007e-56
																		Arl3	HC	5.02895e-54	0.313235	0.657	0.404	1.16355e-49
																		Bdp1	HC	7.9552e-114	0.313091	0.259	0.062	1.84059e-109
																		Rrp1	HC	2.99121e-53	0.312248	0.792	0.552	6.92075e-49
																		Cyb5r4	HC	3.3828e-74	0.312221	0.432	0.182	7.8268e-70
																		Rala	HC	2.72719e-44	0.311801	0.736	0.486	6.3099e-40
																		Tnfrsf21	HC	1.80776e-101	0.311648	0.333	0.104	4.18261e-97
																		2310030G06Rik	HC	2.85102e-71	0.311468	0.479	0.217	6.59641e-67
																		Spats2l	HC	1.5841e-74	0.310607	0.394	0.159	3.66513e-70
																		Fam216a	HC	3.89539e-59	0.310569	0.677	0.395	9.01275e-55
																		Sltm	HC	1.07514e-63	0.310548	0.499	0.242	2.48754e-59
																		Ctnnb1	HC	5.30483e-52	0.31042	0.708	0.441	1.22738e-47
																		Wdtc1	HC	5.05548e-94	0.310391	0.339	0.111	1.16969e-89
																		Arglu1	HC	5.14676e-71	0.31019	0.381	0.155	1.19081e-66
																		Idnk	HC	1.41804e-58	0.309542	0.403	0.187	3.28093e-54
																		Mrpl18	HC	2.60101e-53	0.309334	0.759	0.493	6.01796e-49
																		Ppp4c	HC	2.83242e-54	0.309192	0.871	0.634	6.55337e-50
																		Mrps26	HC	1.01545e-56	0.308837	0.564	0.305	2.34945e-52
																		Slc35c2	HC	1.14157e-96	0.308662	0.361	0.12	2.64125e-92
																		Plekhg5	HC	4.46278e-131	0.30857	0.287	0.067	1.03255e-126
																		Suclg1	HC	9.9379e-56	0.307936	0.793	0.53	2.29933e-51
																		Kif1a	HC	5.44107e-107	0.307839	0.307	0.086	1.2589e-102
																		Gsk3b	HC	2.0179e-62	0.30776	0.579	0.3	4.66882e-58
																		Sh3glb2	HC	5.80915e-61	0.307722	0.632	0.35	1.34406e-56
																		Pard6a	HC	1.39036e-83	0.307711	0.384	0.144	3.21687e-79
																		Dohh	HC	1.22959e-65	0.307548	0.495	0.237	2.84491e-61
																		Polr2j	HC	1.72958e-47	0.307388	0.796	0.551	4.00173e-43
																		Nbeal1	HC	1.13657e-113	0.307108	0.291	0.076	2.62969e-109
																		Rpgr	HC	7.30318e-88	0.307057	0.269	0.079	1.68974e-83
																		Nfat5	HC	2.43387e-73	0.306615	0.418	0.175	5.63124e-69
																		Pank2	HC	8.40051e-88	0.305751	0.432	0.167	1.94362e-83
																		Psmc5	HC	3.83658e-50	0.30559	0.754	0.5	8.8767e-46
																		Rassf10	HC	3.57097e-69	0.305574	0.433	0.187	8.26216e-65
																		Tmem60	HC	1.80424e-60	0.305572	0.541	0.276	4.17447e-56
																		Apoo	HC	1.12786e-61	0.305536	0.495	0.244	2.60953e-57
																		4833439L19Rik	HC	2.53576e-51	0.304875	0.745	0.479	5.867e-47
																		Chmp3	HC	1.18632e-67	0.304606	0.459	0.209	2.74478e-63
																		Ube2k	HC	4.97591e-52	0.30433	0.819	0.556	1.15128e-47
																		Ndufa7	HC	2.62215e-51	0.304295	0.903	0.732	6.06686e-47
																		Vps9d1	HC	2.19566e-93	0.304078	0.323	0.102	5.0801e-89
																		Fdps	HC	1.39593e-51	0.303584	0.642	0.375	3.22976e-47
																		Ywhaq	HC	2.67011e-57	0.303563	0.966	0.899	6.17782e-53
																		Usp7	HC	6.12728e-94	0.303267	0.297	0.09	1.41767e-89
																		Edf1	HC	1.13572e-61	0.303186	0.915	0.764	2.62771e-57
																		Ss18l2	HC	2.803e-70	0.303053	0.618	0.318	6.4853e-66
																		Eif4g3	HC	1.78957e-64	0.302933	0.474	0.223	4.14054e-60
																		Raph1	HC	2.0897e-82	0.302841	0.34	0.121	4.83494e-78
																		Arid1a	HC	5.69902e-67	0.302823	0.5	0.238	1.31858e-62
																		Aurkaip1	HC	4.13438e-52	0.302757	0.726	0.473	9.56572e-48
																		Ptpmt1	HC	5.91073e-51	0.302726	0.49	0.256	1.36757e-46
																		Desi2	HC	6.54351e-65	0.302722	0.409	0.18	1.51397e-60
																		Myo18a	HC	4.58663e-137	0.30231	0.256	0.052	1.06121e-132
																		Lats1	HC	2.73886e-92	0.301673	0.26	0.073	6.33691e-88
																		Grpel2	HC	7.60546e-79	0.301638	0.407	0.162	1.75968e-74
																		Nt5dc3	HC	3.63694e-117	0.30163	0.294	0.075	8.41479e-113
																		Ndufa1	HC	4.22408e-44	0.300844	0.727	0.498	9.77326e-40
																		Mboat7	HC	1.99233e-77	0.300576	0.372	0.143	4.60966e-73
																		Cox19	HC	2.71931e-53	0.300573	0.574	0.321	6.29168e-49
																		Ccpg1os	HC	7.98712e-101	0.300335	0.324	0.097	1.84798e-96
																		Mrps11	HC	4.51722e-59	0.299805	0.594	0.316	1.04515e-54
																		2210016L21Rik	HC	2.84985e-65	0.299485	0.515	0.251	6.59371e-61
																		2310061I04Rik	HC	1.36267e-93	0.299332	0.356	0.119	3.15281e-89
																		Rab36	HC	3.64495e-125	0.299016	0.266	0.06	8.43331e-121
																		D8Ertd738e	HC	1.52803e-59	0.298692	0.923	0.735	3.5354e-55
																		Mrpl40	HC	3.09267e-73	0.298569	0.505	0.231	7.15551e-69
																		2900026A02Rik	HC	7.47142e-127	0.298403	0.28	0.066	1.72866e-122
																		Vps13d	HC	7.40544e-128	0.298045	0.262	0.058	1.7134e-123
																		Ube3c	HC	8.37162e-102	0.297352	0.27	0.073	1.93694e-97
																		Ncoa1	HC	1.01041e-66	0.296993	0.376	0.157	2.33778e-62
																		Tuba1a	HC	1.43853e-61	0.29676	0.96	0.834	3.32833e-57
																		Serbp1	HC	3.45715e-62	0.296455	0.955	0.846	7.99882e-58
																		Safb2	HC	2.74163e-79	0.294725	0.375	0.143	6.34332e-75
																		Ccnjl	HC	3.36364e-93	0.294699	0.295	0.089	7.78246e-89
																		Ndufb10	HC	1.13471e-49	0.294491	0.769	0.545	2.62537e-45
																		Cap1	HC	1.08118e-52	0.29422	0.6	0.34	2.50152e-48
																		Prpf8	HC	2.50762e-81	0.294186	0.379	0.142	5.80187e-77
																		Braf	HC	2.17694e-115	0.29407	0.254	0.059	5.03679e-111
																		Rcbtb2	HC	1.06637e-69	0.293864	0.453	0.201	2.46725e-65
																		BC031181	HC	1.45953e-56	0.293799	0.91	0.742	3.37691e-52
																		Larp1	HC	7.90089e-98	0.293717	0.307	0.092	1.82803e-93
																		Hira	HC	1.07594e-147	0.293605	0.251	0.047	2.4894e-143
																		2900076A07Rik	HC	3.00387e-98	0.29354	0.318	0.097	6.95005e-94
																		Mapk8ip1	HC	1.12567e-65	0.293419	0.526	0.257	2.60446e-61
																		Mrpl20	HC	1.08857e-50	0.292673	0.8	0.549	2.51863e-46
																		B9d1	HC	1.57897e-61	0.292342	0.494	0.245	3.65326e-57
																		Apip	HC	1.80899e-80	0.292286	0.375	0.142	4.18546e-76
																		Ube2e2	HC	2.02064e-50	0.291932	0.543	0.298	4.67515e-46
																		Arhgef7	HC	1.85983e-83	0.291808	0.28	0.087	4.30309e-79
																		Myl6	HC	2.67751e-98	0.291364	0.991	0.974	6.19495e-94
																		Map1lc3a	HC	2.57581e-53	0.290759	0.932	0.787	5.95966e-49
																		Pdap1	HC	5.82104e-43	0.290434	0.767	0.537	1.34681e-38
																		D430042O09Rik	HC	2.50292e-83	0.290067	0.349	0.123	5.791e-79
																		Pacs2	HC	4.35241e-130	0.289984	0.265	0.058	1.00702e-125
																		Nceh1	HC	1.93917e-144	0.289895	0.251	0.048	4.48665e-140
																		Mrpl17	HC	1.71223e-42	0.289883	0.71	0.484	3.9616e-38
																		Sfxn3	HC	3.36451e-104	0.289572	0.337	0.102	7.78446e-100
																		Pgrmc2	HC	2.45774e-85	0.289262	0.351	0.123	5.68646e-81
																		Dlst	HC	4.63879e-69	0.289213	0.478	0.215	1.07328e-64
																		Spcs1	HC	4.72201e-53	0.288887	0.943	0.796	1.09253e-48
																		Ywhag	HC	6.74723e-60	0.288865	0.457	0.216	1.56111e-55
																		Tsr3	HC	4.08527e-60	0.288812	0.531	0.266	9.45209e-56
																		Mindy2	HC	2.50721e-83	0.288777	0.296	0.096	5.80094e-79
																		Msra	HC	1.15464e-121	0.288663	0.277	0.066	2.6715e-117
																		Msrb2	HC	3.63152e-87	0.28864	0.289	0.089	8.40225e-83
																		Zcchc18	HC	1.95127e-57	0.288614	0.454	0.219	4.51465e-53
																		Ncbp3	HC	5.6456e-100	0.288358	0.273	0.074	1.30622e-95
																		Prkar2a	HC	9.73699e-74	0.288344	0.433	0.181	2.25285e-69
																		Dusp10	HC	5.05712e-103	0.288012	0.369	0.116	1.17007e-98
																		Pcgf3	HC	3.19284e-95	0.287864	0.303	0.091	7.38727e-91
																		Pmvk	HC	1.09723e-63	0.287701	0.501	0.243	2.53865e-59
																		Ppat	HC	7.89505e-96	0.287675	0.308	0.092	1.82668e-91
																		Smim26	HC	2.87915e-83	0.287582	0.403	0.154	6.6615e-79
																		Nipal3	HC	1.06629e-138	0.287018	0.268	0.056	2.46708e-134
																		Ube2j2	HC	1.53091e-52	0.286997	0.764	0.492	3.54206e-48
																		Osbpl9	HC	1.98572e-52	0.286935	0.459	0.231	4.59436e-48
																		Phf20	HC	8.80961e-79	0.28675	0.394	0.151	2.03828e-74
																		Srpk2	HC	1.38763e-58	0.286521	0.526	0.27	3.21055e-54
																		Armc9	HC	7.64646e-86	0.286292	0.286	0.088	1.76916e-81
																		Ugp2	HC	1.21406e-28	0.285369	0.676	0.488	2.80897e-24
																		Fam214a	HC	7.14309e-99	0.284914	0.262	0.069	1.6527e-94
																		Rnf8	HC	2.65765e-62	0.284292	0.445	0.204	6.149e-58
																		Vapb	HC	6.46581e-54	0.284073	0.537	0.288	1.49599e-49
																		Vamp2	HC	3.46645e-39	0.283694	0.539	0.322	8.02031e-35
																		Ndufc1	HC	8.20717e-47	0.283667	0.705	0.461	1.89889e-42
																		2310009B15Rik	HC	1.73181e-60	0.283666	0.443	0.209	4.0069e-56
																		Rp9	HC	2.05326e-37	0.283364	0.722	0.479	4.75062e-33
																		Coq10a	HC	4.66816e-114	0.282784	0.295	0.077	1.08007e-109
																		Tle3	HC	6.06968e-49	0.282203	0.43	0.213	1.40434e-44
																		Atn1	HC	5.11079e-84	0.282034	0.354	0.126	1.18248e-79
																		Ndufb3	HC	1.60295e-42	0.281076	0.675	0.459	3.70875e-38
																		Tusc2	HC	1.75935e-46	0.281014	0.605	0.353	4.07061e-42
																		Stk39	HC	1.17467e-69	0.280459	0.495	0.225	2.71784e-65
																		Aacs	HC	3.3128e-122	0.280372	0.265	0.06	7.66483e-118
																		Lsm4	HC	3.72616e-47	0.279049	0.77	0.514	8.62123e-43
																		Otud7b	HC	1.98606e-76	0.278722	0.324	0.116	4.59515e-72
																		Atxn1	HC	9.29845e-106	0.278565	0.278	0.073	2.15138e-101
																		Brf1	HC	1.02756e-74	0.278361	0.326	0.118	2.37746e-70
																		Znhit2	HC	4.31584e-63	0.278068	0.411	0.181	9.98556e-59
																		Dynlrb1	HC	2.6702e-54	0.276819	0.921	0.739	6.17804e-50
																		Celf1	HC	2.90559e-71	0.276367	0.417	0.174	6.72267e-67
																		Glud1	HC	1.40381e-48	0.276265	0.457	0.237	3.24798e-44
																		Senp6	HC	1.0038e-48	0.275922	0.599	0.338	2.32248e-44
																		Srebf2	HC	1.71452e-81	0.275492	0.33	0.115	3.96689e-77
																		Smtnl2	HC	8.52386e-67	0.275099	0.409	0.172	1.97217e-62
																		Atp6v1a	HC	1.47369e-52	0.275026	0.481	0.242	3.40967e-48
																		Ppp5c	HC	5.27514e-49	0.27489	0.466	0.243	1.22051e-44
																		Chchd4	HC	1.29838e-64	0.273984	0.415	0.181	3.00405e-60
																		Mcoln3	HC	1.82541e-93	0.273416	0.334	0.107	4.22346e-89
																		Cobl	HC	6.48133e-79	0.273272	0.368	0.137	1.49959e-74
																		Gdpd1	HC	2.33509e-54	0.273262	0.579	0.311	5.40269e-50
																		Gdi1	HC	1.2276e-58	0.27299	0.539	0.275	2.8403e-54
																		Atp1b2	HC	5.78968e-68	0.272952	0.336	0.131	1.33956e-63
																		Ahi1	HC	4.10613e-97	0.272882	0.284	0.08	9.50034e-93
																		Mfsd10	HC	5.00819e-55	0.272787	0.399	0.184	1.15874e-50
																		Eif2b2	HC	2.33459e-56	0.271939	0.485	0.241	5.40155e-52
																		2510039O18Rik	HC	6.73099e-65	0.271496	0.409	0.178	1.55735e-60
																		Rpa1	HC	1.8725e-107	0.271376	0.257	0.063	4.33239e-103
																		Cox4i1	HC	1.02531e-114	0.271339	0.998	0.995	2.37226e-110
																		Erdr1	HC	4.44273e-44	0.271264	0.512	0.287	1.02791e-39
																		Lsm7	HC	1.75957e-47	0.270931	0.66	0.401	4.07111e-43
																		Gm6222	HC	4.37693e-70	0.270633	0.449	0.195	1.01269e-65
																		Kmt2c	HC	3.04712e-66	0.27047	0.311	0.117	7.05013e-62
																		Fbxo31	HC	1.21152e-78	0.27011	0.287	0.093	2.8031e-74
																		Eif1ad	HC	3.09533e-72	0.269902	0.372	0.146	7.16167e-68
																		Arf5	HC	1.02965e-61	0.2696	0.99	0.935	2.38231e-57
																		Kdm1a	HC	4.86806e-65	0.269239	0.362	0.148	1.12632e-60
																		Nphp1	HC	3.83228e-60	0.268864	0.434	0.198	8.86675e-56
																		Atp2a2	HC	3.39866e-52	0.268546	0.481	0.246	7.86348e-48
																		Uckl1	HC	2.0172e-96	0.268539	0.282	0.08	4.66719e-92
																		Suds3	HC	8.74967e-49	0.268441	0.614	0.357	2.02441e-44
																		Rragc	HC	1.94901e-71	0.268424	0.33	0.123	4.50941e-67
																		Mrps12	HC	7.83478e-42	0.268303	0.773	0.544	1.81273e-37
																		Vti1b	HC	1.95199e-46	0.268125	0.573	0.332	4.51632e-42
																		Mat2a	HC	7.82582e-38	0.268054	0.627	0.404	1.81066e-33
																		Ddrgk1	HC	1.08669e-44	0.268033	0.753	0.489	2.51426e-40
																		Slc24a3	HC	1.30332e-81	0.267887	0.313	0.103	3.01548e-77
																		Cmtm4	HC	1.16492e-76	0.267832	0.309	0.106	2.69528e-72
																		Lpcat3	HC	1.52234e-56	0.267721	0.359	0.156	3.52223e-52
																		Wdr34	HC	5.21e-61	0.267552	0.425	0.193	1.20544e-56
																		Clta	HC	1.16662e-42	0.267547	0.907	0.799	2.69922e-38
																		Fam49a	HC	9.40645e-72	0.267429	0.358	0.138	2.17637e-67
																		Isoc1	HC	1.61304e-50	0.267198	0.384	0.183	3.73208e-46
																		Zmiz1	HC	1.28443e-71	0.267198	0.337	0.127	2.97179e-67
																		4930526A20Rik	HC	1.45064e-76	0.267066	0.286	0.096	3.35635e-72
																		Ddx46	HC	4.69288e-53	0.266661	0.418	0.199	1.08579e-48
																		Kmt2a	HC	7.61662e-71	0.26666	0.28	0.097	1.76226e-66
																		Gas8	HC	2.73231e-89	0.265957	0.322	0.104	6.32175e-85
																		Atp5c1	HC	2.97477e-58	0.265577	0.981	0.893	6.88272e-54
																		Fzd6	HC	1.22439e-100	0.265391	0.285	0.079	2.83288e-96
																		Pld1	HC	2.87657e-93	0.265385	0.258	0.071	6.65553e-89
																		Ptpa	HC	4.84836e-48	0.265245	0.481	0.256	1.12177e-43
																		Hnrnpa0	HC	1.45459e-71	0.265051	0.277	0.095	3.36549e-67
																		Cdc42bpb	HC	3.75437e-81	0.264802	0.255	0.076	8.68649e-77
																		Rc3h2	HC	5.71424e-80	0.264517	0.325	0.112	1.3221e-75
																		Dap3	HC	4.21216e-46	0.264467	0.533	0.295	9.74568e-42
																		Nol4l	HC	8.263e-81	0.264463	0.261	0.08	1.91181e-76
																		Slc48a1	HC	5.16791e-55	0.263937	0.585	0.312	1.1957e-50
																		Ndufa11	HC	3.45408e-54	0.263846	0.946	0.81	7.9917e-50
																		Mea1	HC	2.06185e-49	0.263435	0.614	0.36	4.77049e-45
																		1500011B03Rik	HC	3.33385e-36	0.263414	0.787	0.565	7.71353e-32
																		Eif4enif1	HC	1.42332e-63	0.26338	0.277	0.101	3.29313e-59
																		Tjp3	HC	8.25256e-101	0.262982	0.299	0.086	1.90939e-96
																		Htatip2	HC	1.53812e-70	0.262878	0.35	0.134	3.55875e-66
																		Triap1	HC	1.14119e-68	0.262783	0.401	0.165	2.64037e-64
																		Trim33	HC	2.96972e-74	0.262642	0.26	0.083	6.87104e-70
																		Ankrd17	HC	1.15674e-57	0.262529	0.416	0.191	2.67636e-53
																		Leprotl1	HC	1.25436e-60	0.262439	0.4	0.177	2.90222e-56
																		Wdr60	HC	4.43596e-68	0.262366	0.306	0.111	1.02635e-63
																		Scamp1	HC	1.34351e-46	0.262287	0.394	0.194	3.10849e-42
																		Nr2f1	HC	1.85756e-43	0.261584	0.822	0.562	4.29785e-39
																		Trappc4	HC	5.01562e-44	0.261579	0.828	0.608	1.16046e-39
																		Gstz1	HC	3.97201e-47	0.261446	0.392	0.192	9.19005e-43
																		Dnm2	HC	4.19863e-69	0.261137	0.351	0.136	9.71437e-65
																		Atp6v1g1	HC	9.49302e-56	0.260978	0.983	0.92	2.1964e-51
																		Uqcrfs1	HC	6.0537e-47	0.260897	0.906	0.762	1.40065e-42
																		Tmem259	HC	2.27523e-89	0.260875	0.276	0.081	5.26421e-85
																		Josd1	HC	3.11172e-62	0.260588	0.287	0.107	7.19959e-58
																		Prrc2b	HC	1.55456e-58	0.260435	0.423	0.195	3.59679e-54
																		Cnot1	HC	9.52673e-65	0.260347	0.339	0.135	2.2042e-60
																		Stub1	HC	1.40955e-39	0.260048	0.79	0.582	3.26128e-35
																		Tma7	HC	3.70708e-61	0.260044	0.977	0.924	8.57707e-57
																		Tceal5	HC	4.80805e-86	0.259446	0.279	0.084	1.11244e-81
																		Eftud2	HC	2.0477e-67	0.258935	0.412	0.173	4.73777e-63
																		Senp2	HC	1.0314e-62	0.258805	0.344	0.14	2.38635e-58
																		Itpk1	HC	7.19622e-90	0.258466	0.254	0.071	1.66499e-85
																		Smarca4	HC	7.89653e-56	0.258408	0.422	0.198	1.82702e-51
																		Safb	HC	7.02385e-53	0.258382	0.476	0.233	1.62511e-48
																		Spag9	HC	2.26568e-71	0.257257	0.33	0.122	5.2421e-67
																		Tuft1	HC	2.41445e-76	0.257172	0.254	0.078	5.58631e-72
																		Usp25	HC	5.41354e-65	0.256211	0.306	0.115	1.25253e-60
																		1700088E04Rik	HC	1.3741e-62	0.255773	0.429	0.19	3.17926e-58
																		Armcx6	HC	5.93718e-68	0.25553	0.33	0.126	1.37368e-63
																		Akap8l	HC	4.14708e-55	0.255407	0.45	0.216	9.59509e-51
																		Akap8	HC	1.36996e-66	0.255099	0.377	0.154	3.16968e-62
																		Ppp1cb	HC	1.83405e-48	0.254721	0.614	0.352	4.24345e-44
																		Ep400	HC	3.95332e-79	0.254468	0.277	0.088	9.14679e-75
																		Srp72	HC	2.15201e-49	0.254287	0.445	0.223	4.9791e-45
																		Got2	HC	6.05832e-53	0.254084	0.553	0.296	1.40171e-48
																		Gabarapl2	HC	1.77707e-41	0.254025	0.852	0.658	4.11161e-37
																		Dazap1	HC	3.75866e-35	0.253874	0.796	0.588	8.69641e-31
																		Fasn	HC	1.9413e-60	0.253787	0.354	0.148	4.49158e-56
																		Ap4s1	HC	2.5021e-50	0.25376	0.363	0.168	5.78911e-46
																		Sdccag3	HC	6.73101e-46	0.253415	0.497	0.264	1.55735e-41
																		Mif4gd	HC	2.25649e-52	0.253353	0.461	0.226	5.22084e-48
																		Cnot6l	HC	1.94447e-65	0.253235	0.315	0.12	4.49891e-61
																		Endog	HC	8.28659e-58	0.253004	0.349	0.149	1.91727e-53
																		Sars	HC	6.46959e-50	0.252884	0.515	0.272	1.49687e-45
																		Mtor	HC	3.98649e-41	0.252818	0.299	0.138	9.22354e-37
																		Tprkb	HC	1.70683e-83	0.252587	0.298	0.095	3.94908e-79
																		Mrpl32	HC	1.40978e-37	0.252468	0.661	0.432	3.2618e-33
																		Zmym3	HC	5.10372e-70	0.252365	0.263	0.087	1.18085e-65
																		Cyth2	HC	1.72599e-42	0.252352	0.755	0.519	3.99341e-38
																		Klhdc3	HC	9.00017e-45	0.25232	0.435	0.222	2.08237e-40
																		Rbck1	HC	8.24117e-56	0.2521	0.452	0.218	1.90676e-51
																		Cct3	HC	1.44999e-35	0.251988	0.72	0.511	3.35485e-31
																		Man1a2	HC	6.51282e-59	0.251934	0.342	0.142	1.50687e-54
																		Brap	HC	6.39355e-58	0.251606	0.346	0.145	1.47928e-53
																		Bcr	HC	4.42855e-91	0.251574	0.288	0.086	1.02463e-86
																		Ndfip1	HC	5.03099e-57	0.251401	0.348	0.149	1.16402e-52
																		Tenm4	HC	7.95336e-48	0.251184	0.415	0.205	1.84017e-43
																		Cdc37l1	HC	1.06269e-46	0.250726	0.574	0.315	2.45875e-42
																		Ube2s	HC	5.99696e-45	0.250355	0.928	0.771	1.38752e-40
																		Zfp865	HC	3.34665e-68	0.250269	0.291	0.103	7.74316e-64
																		2019-03-08	HC	9.23228e-69	0.250056	0.318	0.119	2.13607e-64
[truncated: 65 more columns]

## Sheet: P7
P7
	Cluster ID		og fold-chage of the average expression between the two groups. Positive values indicate that the gene is more highly expressed in the first group.	The percentage of cells where the gene is detected in the first group	The percentage of cells where the gene is detected in the second group	Adjusted p-value, based on bonferroni correction using all genes in the dataset.
gene	cluster	p_val	avg_logFC	pct.1	pct.2	p_val_adj			gene	cluster	p_val	avg_logFC	pct.1	pct.2	p_val_adj			gene	cluster	p_val	avg_logFC	pct.1	pct.2	p_val_adj			gene	cluster	p_val	avg_logFC	pct.1	pct.2	p_val_adj			gene	cluster	p_val	avg_logFC	pct.1	pct.2	p_val_adj			gene	cluster	p_val	avg_logFC	pct.1
Mansc4	Dieter	3.58221e-219	2.55203	0.723	0.035	7.70175e-215			Mbp	glia?	9.79657e-260	4.86068	1	0.062	2.10626e-255			Fabp7	Hensens	1.14931e-62	2.66193	0.883	0.203	2.47101e-58			Pvalb	IHC	4.0885e-225	3.39723	1	0.062	8.79027e-221			Npy	IPC	5.3402e-170	4.68272	1	0.024	1.14814e-165			Cnmd	IPhC	2.16166e-291	2.30689	0.719
Car14	Dieter	4.34191e-106	2.39672	0.964	0.221	9.3351e-102			Mpz	glia?	0	4.66345	1	0.04	0			Ednrb	Hensens	0	2.64542	0.805	0.017	0			Calb2	IHC	8.05394e-222	3.03487	1	0.062	1.7316e-217			Cep41	IPC	1.97441e-66	2.8908	1	0.076	4.24499e-62			Igfbp4	IPhC	2.00634e-154	1.70619	0.958
Selenom	Dieter	1.34362e-70	2.38324	0.982	0.499	2.88878e-66			Pmp22	glia?	5.58711e-251	4.42541	0.99	0.063	1.20123e-246			Plp1	Hensens	5.12866e-250	2.53596	0.987	0.042	1.10266e-245			Otof	IHC	3.16358e-255	2.87115	0.988	0.05	6.80169e-251			Tuba1b	IPC	2.7222e-19	2.82667	1	0.46	5.85273e-15			Fst	IPhC	1.87621e-245	1.65862	0.654
Rbp7	Dieter	1.98458e-168	2.37756	0.696	0.047	4.26684e-164			Cnp	glia?	2.20096e-149	3.38286	0.99	0.138	4.73207e-145			Arpc1b	Hensens	6.00011e-61	2.51112	0.987	0.369	1.29002e-56			Rprm	IHC	1.17325e-66	2.8655	0.976	0.34	2.5225e-62			Ppp2r2b	IPC	2.88615e-82	2.55123	1	0.059	6.20521e-78			Apoe	IPhC	6.76839e-71	1.59078	0.863
Rflnb	Dieter	3.86193e-135	2.29587	0.991	0.176	8.30314e-131			Cryab	glia?	6.1437e-134	3.23683	0.99	0.161	1.3209e-129			Sostdc1	Hensens	7.4944e-284	2.31119	0.805	0.02	1.61129e-279			Cabp2	IHC	0	2.83613	0.988	0.036	0			Tuba1a	IPC	1.61834e-16	2.51108	1	0.85	3.47942e-12			Maff	IPhC	8.21573e-92	1.51773	0.867
S100a1	Dieter	3.31743e-73	2.18336	1	0.606	7.13247e-69			Plp1	glia?	0	3.04724	0.98	0.036	0			Egfl8	Hensens	9.34121e-194	2.27946	0.74	0.03	2.00836e-189			Gm30191	IHC	1.87345e-178	2.60867	0.976	0.08	4.02793e-174			Sapcd2	IPC	2.97012e-75	2.46041	1	0.065	6.38576e-71			Gpx3	IPhC	1.09631e-176	1.51615	0.665
Cep41	Dieter	9.14626e-274	2.15505	0.964	0.052	1.96645e-269			Fxyd6	glia?	1.47805e-178	2.84304	0.93	0.087	3.1778e-174			Kcna1	Hensens	1.6015e-171	2.11026	0.714	0.032	3.44323e-167			Cib2	IHC	4.51566e-103	2.59404	1	0.172	9.70867e-99			Ppp1r2	IPC	2.39084e-17	2.45807	1	0.607	5.1403e-13			Mdk	IPhC	3.31434e-104	1.44577	0.996
Gm13782	Dieter	0	2.15398	0.946	0.032	0			Cuedc2	glia?	3.4843e-72	2.67746	0.98	0.42	7.49124e-68			Cnp	Hensens	4.61409e-96	2.06006	0.948	0.144	9.92029e-92			Pcp4	IHC	1.92863e-162	2.53062	1	0.084	4.14655e-158			Map4	IPC	1.57158e-71	2.38491	1	0.069	3.3789e-67			Ucma	IPhC	2.0773e-86	1.41585	0.259
Dbi	Dieter	1.73666e-66	2.04504	1	0.843	3.73381e-62			Prx	glia?	0	2.56226	0.94	0.013	0			Vim	Hensens	4.08733e-61	1.92385	0.935	0.254	8.78775e-57			Acbd7	IHC	9.60855e-114	2.39328	1	0.147	2.06584e-109			Gm13782	IPC	2.08438e-83	2.38151	1	0.056	4.48141e-79			Cyr61	IPhC	2.97146e-84	1.30681	0.859
Fabp3	Dieter	5.0654e-126	1.98963	0.661	0.06	1.08906e-121			Pllp	glia?	3.14733e-255	2.49057	0.77	0.029	6.76675e-251			Col3a1	Hensens	2.52735e-108	1.89191	0.935	0.105	5.43381e-104			Fgf8	IHC	0	2.2146	0.964	0.004	0			Smagp	IPC	1.09485e-44	2.36625	1	0.122	2.35393e-40			Rnase1	IPhC	2.45931e-57	1.26102	0.593
Tm4sf1	Dieter	1.73341e-83	1.75157	0.875	0.204	3.72683e-79			Mal	glia?	3.4215e-153	2.47611	0.94	0.11	7.35623e-149			Matn4	Hensens	3.98301e-80	1.85166	0.766	0.1	8.56346e-76			Cd164l2	IHC	1.48161e-133	2.14355	1	0.11	3.18547e-129			Mtus2	IPC	6.51102e-94	2.22982	1	0.05	1.39987e-89			Qpct	IPhC	5.88847e-82	1.21634	0.901
Smagp	Dieter	1.50017e-150	1.72389	0.893	0.102	3.22538e-146			Art3	glia?	0	2.41012	0.95	0.035	0			Serpine2	Hensens	1.61263e-54	1.84943	0.935	0.247	3.46715e-50			Calml4	IHC	3.91801e-116	2.10413	1	0.138	8.42372e-112			S100b	IPC	9.68644e-41	2.18367	1	0.133	2.08258e-36			Tnfrsf19	IPhC	1.83116e-157	1.21562	0.7
Acot1	Dieter	3.77601e-106	1.71609	0.964	0.196	8.11843e-102			Kcna1	glia?	0	2.40549	0.84	0.024	0			Tubb5	Hensens	1.4142e-35	1.83209	0.831	0.318	3.04052e-31			Ighm	IHC	3.5967e-192	2.08651	0.988	0.062	7.7329e-188			Fgfr3	IPC	1.15796e-73	2.1138	1	0.065	2.48961e-69			Myl9	IPhC	9.69694e-121	1.18829	0.783
Emid1	Dieter	4.33358e-130	1.69161	0.893	0.118	9.31719e-126			Tsc22d4	glia?	5.13537e-73	2.22525	0.96	0.361	1.10411e-68			Art3	Hensens	2.55067e-160	1.77614	0.792	0.045	5.48393e-156			Gm4825	IHC	4.84621e-254	2.06098	0.964	0.044	1.04194e-249			Vash2	IPC	1.68235e-57	2.08079	0.957	0.081	3.61706e-53			Wfdc2	IPhC	2.01344e-114	1.16556	0.867
Sfn	Dieter	1.75709e-50	1.68579	0.777	0.23	3.77775e-46			Emid1	glia?	2.03188e-114	2.17779	0.86	0.122	4.36855e-110			Cryab	Hensens	5.10554e-72	1.7543	0.909	0.168	1.09769e-67			Smpx	IHC	6.45944e-95	2.03054	1	0.189	1.38878e-90			Rtn1	IPC	2.37444e-77	2.0297	1	0.062	5.10505e-73			Tmsb10	IPhC	2.72149e-104	1.12938	0.996
Ppp1r2	Dieter	7.9426e-56	1.60439	0.973	0.597	1.70766e-51			Ncmap	glia?	1.00518e-306	2.17307	0.56	0.006	2.16114e-302			Gpm6b	Hensens	7.72144e-53	1.7314	0.87	0.228	1.66011e-48			Lhfpl5	IHC	9.41877e-203	1.97907	0.964	0.058	2.02503e-198			Gas2	IPC	4.50652e-19	2.02002	1	0.455	9.68902e-15			Sfrp2	IPhC	2.34401e-46	1.12931	0.487
4930523C07Rik	Dieter	1.42466e-193	1.60168	0.848	0.063	3.06303e-189			Bcas1	glia?	0	2.16389	0.83	0.024	0			Fam19a5	Hensens	2.90222e-124	1.55627	0.61	0.036	6.23977e-120			Espn	IHC	3.35411e-181	1.96757	0.988	0.074	7.21134e-177			Tril	IPC	8.43914e-140	1.86617	0.957	0.027	1.81441e-135			Frzb	IPhC	9.54469e-98	1.10222	0.76
Gm10638	Dieter	8.97398e-146	1.54918	0.768	0.07	1.92941e-141			Egfl8	glia?	1.24058e-210	2.13467	0.68	0.027	2.66724e-206			S100a6	Hensens	1.12129e-49	1.5237	0.857	0.232	2.41078e-45			Atp2a3	IHC	0	1.93591	0.928	0.01	0			Fam89a	IPC	2.00007e-46	1.84579	1	0.109	4.30014e-42			Grb14	IPhC	5.81976e-67	1.08789	0.878
Sparc	Dieter	1.91161e-63	1.53254	1	0.949	4.10996e-59			Cldn19	glia?	0	2.07042	0.8	0.006	0			Gatm	Hensens	7.7272e-179	1.51832	0.558	0.016	1.66135e-174			Dlk2	IHC	0	1.87983	0.904	0.006	0			Fscn1	IPC	1.09294e-34	1.83168	1	0.161	2.34982e-30			Anxa2	IPhC	7.52318e-83	1.05501	0.882
Lfng	Dieter	1.26024e-109	1.47256	0.795	0.111	2.70952e-105			Mag	glia?	5.16987e-284	1.8691	0.6	0.01	1.11152e-279			Cadm4	Hensens	2.11891e-37	1.51438	0.779	0.26	4.55565e-33			Calb1	IHC	2.96149e-73	1.86741	0.976	0.229	6.3672e-69			Gm10638	IPC	2.15321e-51	1.78621	0.957	0.087	4.62941e-47			Matn4	IPhC	5.41157e-98	1.03744	0.513
Mgst1	Dieter	2.63423e-61	1.46644	0.991	0.533	5.66359e-57			Fnta	glia?	1.24544e-60	1.85238	0.96	0.463	2.67769e-56			Crip2	Hensens	2.36136e-32	1.45685	0.844	0.348	5.07692e-28			Camk2b	IHC	3.11654e-165	1.85461	0.976	0.083	6.70055e-161			Wwp2	IPC	2.59646e-39	1.76404	1	0.138	5.58239e-35			Epyc	IPhC	2.44297e-82	1.02825	0.973
Otog	Dieter	2.16403e-100	1.43961	0.866	0.148	4.65267e-96			Vim	glia?	5.4025e-74	1.80354	0.92	0.25	1.16154e-69			Vwa1	Hensens	5.44518e-55	1.45397	0.494	0.06	1.17071e-50			Calm2	IHC	1.48849e-47	1.8438	0.988	0.876	3.20025e-43			BC006965	IPC	2.7882e-31	1.74686	0.957	0.159	5.99464e-27			App	IPhC	2.63688e-94	1.01872	0.981
Enho	Dieter	7.44905e-89	1.43629	0.866	0.178	1.60155e-84			Mt1	glia?	1.30218e-82	1.79171	0.62	0.079	2.7997e-78			Hmgcs2	Hensens	3.47891e-41	1.40946	0.636	0.135	7.47966e-37			Calm1	IHC	1.09978e-50	1.84143	1	0.892	2.36453e-46			Tubb4b	IPC	1.7359e-16	1.73204	1	0.591	3.73218e-12			Itih5	IPhC	5.8892e-87	0.976264	0.954
Car2	Dieter	6.0553e-49	1.43194	0.875	0.324	1.30189e-44			Mt3	glia?	7.36824e-108	1.769	0.33	0.012	1.58417e-103			Apoe	Hensens	2.98813e-16	1.39444	0.753	0.43	6.42448e-12			Lrrc10b	IHC	2.53111e-193	1.83155	0.976	0.065	5.44188e-189			Phlda1	IPC	2.21269e-18	1.68208	1	0.417	4.75727e-14			Ifi27	IPhC	9.6007e-106	0.963753	0.684
Umodl1	Dieter	3.64673e-74	1.42835	0.268	0.014	7.84047e-70			Sostdc1	glia?	2.04134e-190	1.75172	0.59	0.021	4.38887e-186			Acot1	Hensens	5.79262e-40	1.34989	0.779	0.208	1.24541e-35			Myo6	IHC	2.33133e-74	1.76585	0.976	0.247	5.01237e-70			Acsf2	IPC	4.54543e-83	1.64103	1	0.057	9.77268e-79			Dusp5	IPhC	1.7245e-57	0.963369	0.707
Gdf6	Dieter	1.12178e-153	1.41954	0.625	0.04	2.41182e-149			Mlip	glia?	0	1.74376	0.68	0.009	0			Csrp1	Hensens	1.55393e-46	1.34105	0.675	0.138	3.34096e-42			Pou4f3	IHC	4.05584e-195	1.75217	0.988	0.059	8.72005e-191			Selenom	IPC	1.6836e-16	1.63683	1	0.512	3.61974e-12			Meg3	IPhC	4.11223e-57	0.947882	0.555
Clstn1	Dieter	1.25868e-45	1.41654	0.875	0.449	2.70617e-41			Ndrg1	glia?	4.17037e-157	1.70414	0.65	0.039	8.96629e-153			Hint1	Hensens	5.86849e-31	1.32735	0.844	0.4	1.26173e-26			Kcp	IHC	1.30083e-218	1.74449	0.988	0.057	2.79679e-214			Cryab	IPC	9.00151e-28	1.63	1	0.18	1.93533e-23			Ccdc80	IPhC	2.45255e-66	0.91524	0.821
Fzd9	Dieter	1.04493e-84	1.40766	0.732	0.12	2.24659e-80			Alad	glia?	1.54399e-58	1.69697	0.86	0.294	3.31958e-54			Hspa1a	Hensens	1.03396e-11	1.32651	0.481	0.213	2.22301e-07			Tbc1d7	IHC	8.47305e-75	1.71141	0.88	0.175	1.8217e-70			Uap1l1	IPC	3.40523e-70	1.62852	1	0.067	7.32123e-66			Eno1	IPhC	2.28102e-57	0.842174	0.905
Sdc4	Dieter	1.75243e-47	1.35524	0.821	0.281	3.76772e-43			Dusp15	glia?	0	1.67371	0.63	0.005	0			Ctsc	Hensens	3.43722e-56	1.30467	0.532	0.067	7.39001e-52			Snrnp25	IHC	1.22178e-80	1.6995	0.952	0.202	2.62683e-76			Fabp3	IPC	2.58504e-62	1.61464	1	0.074	5.55784e-58			Lag3	IPhC	9.77179e-89	0.788092	0.502
BC006965	Dieter	5.78083e-89	1.34743	0.821	0.142	1.24288e-84			Sema3b	glia?	1.49426e-185	1.66868	0.63	0.027	3.21265e-181			Lpar1	Hensens	1.21429e-50	1.30024	0.545	0.077	2.61073e-46			Fscn2	IHC	0	1.68183	0.928	0.027	0			Gpx2	IPC	5.00956e-52	1.57455	0.826	0.059	1.07706e-47			Kazald1	IPhC	3.0542e-57	0.778102	0.966
Cryab	Dieter	2.16909e-13	1.33841	0.438	0.177	4.66354e-09			Elovl1	glia?	7.57858e-64	1.6588	0.79	0.2	1.6294e-59			Mal	Hensens	5.64784e-50	1.29792	0.675	0.122	1.21429e-45			Kncn	IHC	4.58756e-225	1.62811	0.892	0.042	9.86326e-221			Car14	IPC	8.01821e-23	1.5418	1	0.24	1.72391e-18			Nnat	IPhC	1.06274e-68	0.768359	0.369
S100a13	Dieter	1.04244e-70	1.32577	0.857	0.217	2.24125e-66			Hspa1a	glia?	3.07325e-20	1.61224	0.54	0.21	6.60748e-16			Ntng1	Hensens	9.93152e-115	1.288	0.416	0.015	2.13528e-110			A930009A15Rik	IHC	4.28097e-288	1.62385	0.843	0.025	9.20408e-284			Enho	IPC	3.88297e-26	1.50744	1	0.196	8.34838e-22			Cnn2	IPhC	9.35998e-52	0.765992	0.673
Crhr1	Dieter	0	1.3198	0.688	0.009	0			Arpc1b	glia?	1.40232e-65	1.5964	0.99	0.364	3.01498e-61			Alad	Hensens	2.36302e-22	1.28507	0.688	0.302	5.0805e-18			Tjap1	IHC	4.0157e-90	1.61316	0.88	0.145	8.63376e-86			Trim2	IPC	6.15915e-28	1.50487	1	0.206	1.32422e-23			Mgst1	IPhC	3.1346e-50	0.753407	0.878
Cox4i2	Dieter	1.09423e-178	1.31791	0.732	0.047	2.3526e-174			Gjc3	glia?	0	1.59206	0.68	0.011	0			Bcas1	Hensens	4.81355e-81	1.28019	0.506	0.037	1.03491e-76			Tomt	IHC	1.43867e-208	1.60568	0.952	0.053	3.09314e-204			Rassf10	IPC	9.76044e-41	1.48777	0.913	0.099	2.09849e-36			Lox	IPhC	5.568e-60	0.749625	0.506
Tuba1a	Dieter	1.34824e-44	1.31649	0.991	0.846	2.89871e-40			S100a6	glia?	1.35387e-74	1.58145	0.91	0.226	2.91081e-70			Fnta	Hensens	6.01529e-23	1.27054	0.805	0.47	1.29329e-18			Nefl	IHC	0	1.59154	0.88	0.012	0			Itgb5	IPC	1.05823e-38	1.48462	1	0.13	2.2752e-34			Npnt	IPhC	1.11204e-26	0.74042	0.498
Sapcd2	Dieter	4.10316e-177	1.31416	0.75	0.048	8.8218e-173			Tmem134	glia?	1.85013e-41	1.57649	0.89	0.565	3.97777e-37			Zeb2	Hensens	1.44435e-86	1.2581	0.468	0.03	3.10536e-82			Nbas	IHC	9.8567e-191	1.59091	0.928	0.061	2.11919e-186			Etv4	IPC	3.25792e-125	1.47268	0.87	0.024	7.00452e-121			Pabpc1	IPhC	2.79907e-59	0.73528	0.977
Pcsk2	Dieter	3.1399e-237	1.28631	0.562	0.014	6.75078e-233			Tspan17	glia?	1.73318e-65	1.5666	0.75	0.166	3.72633e-61			Cd200	Hensens	2.01325e-28	1.25187	0.442	0.089	4.32848e-24			Ormdl3	IHC	9.6346e-56	1.5741	1	0.493	2.07144e-51			Hebp2	IPC	1.56667e-18	1.45765	0.957	0.289	3.36833e-14			Nrtn	IPhC	8.87111e-60	0.713508	0.544
Igfbp5	Dieter	2.13973e-43	1.26553	0.92	0.504	4.60043e-39			Pea15a	glia?	1.71543e-44	1.56562	0.76	0.26	3.68817e-40			Paqr6	Hensens	2.41243e-36	1.23773	0.377	0.05	5.18673e-32			Apba1	IHC	1.65882e-229	1.57353	0.904	0.042	3.56645e-225			Cspg5	IPC	6.03349e-55	1.43114	1	0.088	1.2972e-50			Npc2	IPhC	2.39982e-50	0.71157	0.954
Rnd2	Dieter	4.07584e-53	1.23787	0.964	0.466	8.76306e-49			Gpm6b	glia?	2.48195e-69	1.56313	0.88	0.223	5.33619e-65			Pdlim4	Hensens	3.30163e-53	1.21676	0.506	0.064	7.09849e-49			Selenow	IHC	4.43631e-53	1.57105	1	0.923	9.53807e-49			Tesc	IPC	5.76408e-22	1.41457	1	0.222	1.23928e-17			Lum	IPhC	1.65185e-51	0.691172	0.989
Pde6d	Dieter	5.67179e-42	1.23468	0.955	0.543	1.21943e-37			Cd9	glia?	8.17987e-33	1.54855	1	0.901	1.75867e-28			Nkd1	Hensens	2.9791e-26	1.19755	0.519	0.135	6.40506e-22			Mkrn2os	IHC	1.26463e-168	1.55121	0.928	0.066	2.71895e-164			Dync1i1	IPC	2.34633e-30	1.40398	1	0.16	5.04461e-26			Prss36	IPhC	1.68437e-33	0.686703	0.555
Arrdc4	Dieter	4.2173e-81	1.21653	0.83	0.161	9.0672e-77			Csrp2	glia?	9.78743e-30	1.54148	0.83	0.526	2.1043e-25			Afap1l2	Hensens	5.49575e-47	1.19209	0.532	0.082	1.18159e-42			Kcnj13	IHC	7.71797e-147	1.52813	0.916	0.076	1.65936e-142			Pgk1	IPC	1.29785e-16	1.40055	1	0.517	2.79038e-12			Nudt9	IPhC	3.75151e-35	0.684906	0.669
Snrpn	Dieter	2.30723e-44	1.15811	0.884	0.402	4.96054e-40			Mpp6	glia?	9.11226e-153	1.53845	0.69	0.046	1.95914e-148			Dhh	Hensens	1.67381e-104	1.1836	0.468	0.023	3.5987e-100			Tmcc2	IHC	4.47382e-148	1.52802	0.94	0.081	9.61872e-144			Efhd1	IPC	1.22248e-16	1.39007	1	0.405	2.62834e-12			Fbxo2	IPhC	1.57347e-69	0.669818	1
Hs3st1	Dieter	1.52835e-57	1.11446	0.732	0.168	3.28595e-53			Hspg2	glia?	8.60738e-207	1.52613	0.63	0.023	1.85059e-202			Ctnnal1	Hensens	1.04599e-22	1.18336	0.571	0.191	2.24889e-18			Trim45	IHC	2.39385e-147	1.51084	0.904	0.076	5.14678e-143			Emid1	IPC	1.13003e-33	1.38664	1	0.137	2.42956e-29			Cd59a	IPhC	4.98261e-66	0.651004	0.513
Asph	Dieter	1.29455e-71	1.11125	0.75	0.15	2.78328e-67			Rasal2	glia?	1.60077e-128	1.52429	0.66	0.054	3.44165e-124			Tuba1b	Hensens	1.96267e-08	1.17981	0.61	0.46	0.000421975			Tpm1	IHC	4.3504e-60	1.50561	1	0.364	9.35336e-56			Kcnj10	IPC	7.40162e-67	1.38177	0.913	0.055	1.59135e-62			Lgals1	IPhC	7.63538e-40	0.648119	0.977
Fgfr3	Dieter	1.73046e-137	1.10131	0.67	0.051	3.72048e-133			Serpine2	glia?	2.1785e-64	1.47698	0.93	0.242	4.68377e-60			Cuedc2	Hensens	2.95301e-28	1.17742	0.857	0.426	6.34896e-24			mt-Nd2	IHC	6.92043e-46	1.50089	1	0.514	1.48789e-41			Tubb2a	IPC	8.18827e-15	1.37817	1	0.413	1.76048e-10			Gpx8	IPhC	2.06931e-43	0.636927	0.73
Cmtm7	Dieter	2.91407e-45	1.10007	0.83	0.297	6.26524e-41			Arpc1a	glia?	5.28664e-44	1.46632	0.95	0.702	1.13663e-39			Tsc22d4	Hensens	1.52998e-31	1.17737	0.844	0.368	3.28946e-27			mt-Rnr2	IHC	1.89806e-44	1.50041	1	0.506	4.08083e-40			Lima1	IPC	1.64453e-17	1.36736	1	0.418	3.53574e-13			Nfil3	IPhC	1.01537e-35	0.632305	0.483
Gdpd1	Dieter	1.9099e-44	1.08398	0.812	0.297	4.10628e-40			Kras	glia?	1.75425e-46	1.41449	0.74	0.226	3.77163e-42			Sptssa	Hensens	2.62879e-21	1.17428	0.87	0.626	5.6519e-17			Xirp2	IHC	0	1.49634	0.831	0.01	0			Tubb2b	IPC	2.38052e-14	1.35743	0.957	0.419	5.11811e-10			Pdgfc	IPhC	2.94632e-80	0.614025	0.418
Tspo	Dieter	9.80374e-45	1.0738	0.83	0.297	2.1078e-40			Gatm	glia?	6.99408e-177	1.39969	0.49	0.014	1.50373e-172			Sema3b	Hensens	3.91406e-79	1.1724	0.481	0.035	8.41523e-75			Pkig	IHC	5.06888e-51	1.48515	1	0.611	1.08981e-46			Gm16136	IPC	9.44594e-43	1.34497	0.957	0.1	2.03088e-38			Myl12a	IPhC	2.89317e-49	0.613339	0.989
Ppp2r2b	Dieter	7.01575e-95	1.03407	0.536	0.049	1.50839e-90			Qk	glia?	3.53089e-87	1.39617	0.65	0.083	7.59141e-83			Itga6	Hensens	1.66336e-67	1.16631	0.519	0.051	3.57623e-63			Scg5	IHC	7.42769e-72	1.47345	0.88	0.174	1.59695e-67			Fam174b	IPC	1.24284e-32	1.32202	0.957	0.136	2.6721e-28			Maged1	IPhC	1.00132e-46	0.605416	0.962
P2rx2	Dieter	1.07383e-37	1.03145	0.759	0.261	2.30874e-33			Arhgap19	glia?	6.58125e-163	1.39341	0.5	0.018	1.41497e-158			Utp11	Hensens	3.78026e-13	1.15139	0.545	0.262	8.12756e-09			Nf2	IHC	9.74702e-92	1.47281	0.904	0.132	2.09561e-87			Nrep	IPC	2.81168e-15	1.31353	0.913	0.287	6.04512e-11			Tifa	IPhC	5.18875e-28	0.604955	0.399
Rcn1	Dieter	2.15765e-34	1.01124	0.884	0.529	4.63895e-30			Aatk	glia?	1.20457e-84	1.36592	0.6	0.07	2.58981e-80			Lamb1	Hensens	1.13038e-28	1.13291	0.61	0.175	2.43032e-24			Ap3b2	IHC	2.43341e-209	1.46125	0.928	0.049	5.23182e-205			Ramp3	IPC	2.66327e-37	1.30993	0.957	0.121	5.72603e-33			Fibin	IPhC	1.04218e-32	0.602359	0.563
Phlda1	Dieter	1.37601e-38	0.988271	0.911	0.404	2.95843e-34			Secisbp2l	glia?	1.95625e-84	1.35928	0.59	0.069	4.20594e-80			Depdc7	Hensens	6.03213e-40	1.12803	0.519	0.088	1.29691e-35			mt-Nd1	IHC	1.07502e-39	1.44875	1	0.92	2.31129e-35			Raph1	IPC	7.18246e-46	1.30969	0.826	0.068	1.54423e-41			Frat2	IPhC	5.64615e-21	0.599461	0.677
Parm1	Dieter	2.01464e-115	0.986777	0.5	0.033	4.33148e-111			Sirt2	glia?	8.86562e-37	1.35622	0.83	0.396	1.90611e-32			Cd59a	Hensens	7.77259e-21	1.10394	0.494	0.144	1.67111e-16			Cacfd1	IHC	1.46329e-85	1.43484	0.904	0.155	3.14607e-81			Gpr37	IPC	1.12988e-44	1.30355	0.913	0.087	2.42925e-40			Ppp1r15a	IPhC	9.90725e-29	0.598161	0.897
Bace2	Dieter	1.32301e-92	0.983585	0.58	0.06	2.84447e-88			Ctnnal1	glia?	2.92851e-56	1.3489	0.74	0.183	6.29629e-52			Cyp2j6	Hensens	1.62469e-16	1.103	0.532	0.212	3.49307e-12			Uaca	IHC	1.87242e-100	1.42123	0.916	0.124	4.02571e-96			Rlbp1	IPC	1.70766e-30	1.28173	0.783	0.093	3.67146e-26			Hacd2	IPhC	1.45333e-32	0.597569	0.825
Glmp	Dieter	1.50265e-34	0.981006	0.938	0.679	3.23071e-30			Itga6	glia?	3.3458e-99	1.3467	0.55	0.047	7.19346e-95			Mbp	Hensens	4.41526e-120	1.1028	0.831	0.072	9.49281e-116			Evl	IHC	1.4284e-50	1.40846	0.928	0.303	3.07106e-46			Nudt4	IPC	7.49608e-16	1.28162	1	0.46	1.61166e-11			Jpt1	IPhC	2.71108e-38	0.597006	0.951
Kcnj16	Dieter	3.75065e-76	0.967501	0.723	0.119	8.0639e-72			Plekha4	glia?	1.46134e-183	1.3441	0.55	0.019	3.14187e-179			Fam181b	Hensens	2.73633e-29	1.09135	0.351	0.053	5.88311e-25			Paqr9	IHC	6.77216e-176	1.39813	0.916	0.06	1.45601e-171			Igfbpl1	IPC	5.39132e-278	1.27036	0.87	0.008	1.15913e-273			F3	IPhC	1.06978e-27	0.5959	0.669
Sel1l	Dieter	1.34968e-47	0.963731	0.625	0.14	2.9018e-43			Hmgcs2	glia?	8.82301e-46	1.34363	0.6	0.133	1.89695e-41			Emp3	Hensens	9.15166e-29	1.07738	0.481	0.097	1.96761e-24			Hist1h2bc	IHC	3.20807e-51	1.37946	0.964	0.305	6.89734e-47			Tekt1	IPC	2.19447e-60	1.26517	0.913	0.062	4.71811e-56			Selenop	IPhC	1.28424e-42	0.591731	0.677
Otogl	Dieter	3.99602e-115	0.948295	0.589	0.048	8.59145e-111			Tspan15	glia?	4.34371e-50	1.33686	0.75	0.212	9.33898e-46			Taldo1	Hensens	4.17508e-16	1.07131	0.805	0.612	8.97641e-12			Sncg	IHC	8.51193e-176	1.36687	0.771	0.041	1.83007e-171			Uchl1	IPC	7.12309e-15	1.26262	1	0.505	1.53146e-10			Cebpb	IPhC	6.4905e-28	0.590544	0.897
Tmprss3	Dieter	2.5219e-75	0.946499	0.696	0.109	5.42208e-71			Tubb5	glia?	5.48431e-36	1.32867	0.79	0.316	1.17913e-31			Phgdh	Hensens	7.28689e-20	1.0606	0.532	0.181	1.56668e-15			Frmd4b	IHC	7.19036e-100	1.36536	0.904	0.122	1.54593e-95			Sez6l	IPC	1.13276e-196	1.25975	0.826	0.012	2.43543e-192			Ccnd3	IPhC	3.26867e-29	0.586251	0.707
Emx2	Dieter	2.68396e-163	0.945245	0.536	0.024	5.77051e-159			Lamb1	glia?	5.02293e-56	1.32038	0.73	0.169	1.07993e-51			Gamt	Hensens	5.92255e-28	1.05892	0.506	0.117	1.27335e-23			Lrrc73	IHC	3.1044e-168	1.3518	0.867	0.059	6.67447e-164			Npnt	IPC	1.79824e-21	1.25368	0.957	0.222	3.86621e-17			Rbp1	IPhC	7.89175e-33	0.579298	0.681
Syne2	Dieter	1.35498e-42	0.927873	0.723	0.218	2.9132e-38			Ss18l2	glia?	1.89807e-30	1.31825	0.76	0.373	4.08086e-26			Itgb8	Hensens	1.15762e-43	1.03784	0.364	0.038	2.48888e-39			Gpx2	IHC	6.06274e-125	1.35035	0.687	0.049	1.30349e-120			Acot1	IPC	2.11739e-18	1.2465	0.913	0.216	4.55239e-14			Prdx6	IPhC	3.8419e-30	0.567595	0.848
Efhd1	Dieter	1.50132e-34	0.927734	0.875	0.394	3.22784e-30			Stk39	glia?	1.20056e-44	1.30923	0.72	0.225	2.5812e-40			Col4a1	Hensens	7.55025e-42	1.03113	0.429	0.056	1.6233e-37			Lmo7	IHC	1.00494e-85	1.34237	0.952	0.161	2.16062e-81			Otog	IPC	3.84728e-21	1.23772	0.87	0.167	8.27165e-17			Atox1	IPhC	1.33872e-36	0.553774	0.973
Itpr2	Dieter	9.3766e-69	0.926964	0.571	0.083	2.01597e-64			Cadm4	glia?	1.13961e-44	1.29677	0.78	0.257	2.45016e-40			Aatk	Hensens	4.13517e-37	1.02888	0.468	0.077	8.89061e-33			Defb25	IHC	1.09869e-164	1.33686	0.819	0.05	2.36219e-160			Etv5	IPC	7.15592e-74	1.23117	0.87	0.045	1.53852e-69			Dpysl4	IPhC	6.46474e-34	0.550797	0.51
Inpp5j	Dieter	5.40103e-51	0.92508	0.554	0.104	1.16122e-46			Ostf1	glia?	2.21522e-38	1.2909	0.88	0.452	4.76272e-34			Marcks	Hensens	1.08735e-18	1.02838	0.429	0.121	2.33781e-14			mt-Nd4	IHC	3.5458e-44	1.33626	1	0.928	7.62346e-40			Gfer	IPC	1.21251e-31	1.21716	0.87	0.11	2.6069e-27			Tdrd12	IPhC	1.79689e-80	0.549707	0.35
Vtn	Dieter	1.13506e-132	0.921462	0.321	0.008	2.44038e-128			Crip2	glia?	3.51255e-41	1.28427	0.84	0.344	7.55198e-37			B2m	Hensens	3.27301e-17	1.02251	0.597	0.244	7.03696e-13			Uqcr11	IHC	1.40488e-40	1.3291	0.976	0.761	3.0205e-36			Wnt7a	IPC	1.04779e-114	1.20613	0.826	0.024	2.25275e-110			Gadd45a	IPhC	6.42136e-29	0.54714	0.449
Lockd	Dieter	6.61311e-34	0.918918	0.625	0.179	1.42182e-29			Plekhb1	glia?	2.36492e-36	1.28061	0.8	0.353	5.08459e-32			Arpc1a	Hensens	3.62022e-17	1.01278	0.87	0.706	7.78347e-13			Chrna1	IHC	9.73911e-268	1.32784	0.735	0.018	2.09391e-263			C1qtnf4	IPC	8.27056e-14	1.20534	1	0.367	1.77817e-09			Mtch1	IPhC	1.43819e-36	0.545582	0.939
Mid1ip1	Dieter	5.67969e-29	0.918899	0.589	0.183	1.22113e-24			Utrn	glia?	2.08359e-61	1.25917	0.55	0.083	4.47972e-57			Metrn	Hensens	5.29864e-36	1.01154	0.442	0.071	1.13921e-31			Endod1	IHC	6.48553e-149	1.32304	0.783	0.054	1.39439e-144			Tpd52l1	IPC	5.5368e-33	1.20256	0.957	0.128	1.19041e-28			Rexo2	IPhC	2.43923e-33	0.541029	0.962
Nupr1	Dieter	5.65183e-60	0.918063	0.491	0.067	1.21514e-55			Gypc	glia?	6.7866e-163	1.24161	0.5	0.018	1.45912e-158			Plekha4	Hensens	3.12681e-67	1.01056	0.39	0.026	6.72263e-63			Chchd10	IHC	1.11657e-44	1.32032	1	0.723	2.40063e-40			Nacc2	IPC	5.04841e-20	1.201	1	0.248	1.08541e-15			Oat	IPhC	1.25851e-31	0.540692	0.719
Hebp2	Dieter	2.19726e-42	0.911582	0.821	0.276	4.72411e-38			Cfl2	glia?	5.41487e-27	1.23691	0.6	0.226	1.1642e-22			Pmp22	Hensens	5.107e-114	1.00218	0.818	0.074	1.09801e-109			Limd2	IHC	1.5674e-57	1.31297	0.867	0.211	3.3699e-53			S100a1	IPC	2.52219e-12	1.19221	1	0.617	5.42272e-08			BC006965	IPhC	2.51958e-39	0.537809	0.452
Gas2	Dieter	4.79755e-38	0.908656	0.911	0.443	1.03147e-33			Ugt8a	glia?	1.17614e-90	1.2299	0.42	0.028	2.5287e-86			Ybx1	Hensens	1.06687e-30	0.997659	0.987	0.963	2.29378e-26			Hebp2	IHC	4.8026e-51	1.31098	0.904	0.279	1.03256e-46			Map2k1	IPC	8.19123e-17	1.19068	0.957	0.296	1.76112e-12			Ndrg2	IPhC	1.10529e-30	0.536467	0.783
Derl3	Dieter	4.80844e-93	0.88176	0.464	0.036	1.03382e-88			Jam3	glia?	7.30167e-75	1.22224	0.59	0.076	1.56986e-70			Fkbp1a	Hensens	7.56852e-28	0.9969	0.987	0.836	1.62723e-23			Stard10	IHC	1.53521e-84	1.31066	0.94	0.163	3.3007e-80			Shc4	IPC	2.88064e-44	1.17778	0.913	0.086	6.19338e-40			Jak1	IPhC	7.22988e-33	0.536038	0.555
Tuba1b	Dieter	2.88527e-31	0.879708	0.866	0.45	6.20334e-27			Ybx1	glia?	1.56626e-48	1.21693	0.99	0.963	3.36746e-44			Postn	Hensens	9.69109e-148	0.994088	0.325	0.004	2.08358e-143			2210011C24Rik	IHC	8.54043e-177	1.30217	0.771	0.04	1.83619e-172			Col27a1	IPC	9.48842e-44	1.17013	0.87	0.077	2.04001e-39			Arpc2	IPhC	4.13358e-38	0.535891	0.973
Ildr1	Dieter	7.33017e-41	0.873807	0.652	0.176	1.57599e-36			Slc36a2	glia?	5.87673e-237	1.19233	0.36	0.001	1.2635e-232			Lyar	Hensens	5.74389e-10	0.991108	0.429	0.196	1.23494e-05			Tmprss3	IHC	2.97579e-98	1.29727	0.855	0.111	6.39794e-94			Scamp1	IPC	1.25971e-21	1.16998	0.87	0.179	2.70838e-17			Aldh1a1	IPhC	1.04174e-47	0.534374	0.262
Fam107a	Dieter	1.74639e-34	0.867552	0.661	0.201	3.75474e-30			Depdc7	glia?	2.46008e-63	1.18454	0.57	0.084	5.28918e-59			Lmna	Hensens	1.56033e-15	0.986189	0.779	0.561	3.3547e-11			B3gnt4	IHC	2.95106e-143	1.29054	0.819	0.061	6.34479e-139			Fam107a	IPC	9.69636e-21	1.13584	0.957	0.211	2.08472e-16			Gjb2	IPhC	7.00509e-28	0.527778	0.958
Eno1	Dieter	1.35407e-28	0.866695	0.938	0.637	2.91125e-24			H19	glia?	2.81301e-33	1.17613	0.38	0.064	6.04798e-29			Col5a2	Hensens	1.47322e-45	0.978854	0.416	0.047	3.16741e-41			Ppp1r27	IHC	1.9946e-158	1.27115	0.843	0.053	4.28839e-154			Bag1	IPC	9.39169e-13	1.11231	1	0.639	2.01921e-08			Col9a2	IPhC	3.83859e-47	0.523457	0.985
Scd1	Dieter	6.81259e-36	0.854309	0.696	0.221	1.46471e-31			Dag1	glia?	6.59625e-43	1.15661	0.68	0.2	1.41819e-38			2010111I01Rik	Hensens	1.98598e-22	0.97532	0.519	0.156	4.26986e-18			Nme1	IHC	6.71773e-41	1.26397	0.988	0.613	1.44431e-36			Rnd2	IPC	1.19085e-13	1.11212	1	0.478	2.56033e-09			Stxbp6	IPhC	5.55056e-37	0.522029	0.513
Ldhb	Dieter	3.08583e-36	0.851901	0.982	0.944	6.63454e-32			Bzw2	glia?	1.14935e-35	1.15483	0.69	0.239	2.47111e-31			Cmtm5	Hensens	6.29755e-71	0.973047	0.338	0.018	1.35397e-66			Cpne9	IHC	7.69705e-161	1.24197	0.783	0.046	1.65487e-156			Cdc123	IPC	2.68224e-13	1.1107	1	0.375	5.76681e-09			Gas1	IPhC	7.89786e-30	0.521941	0.449
Sorl1	Dieter	1.90471e-55	0.842938	0.473	0.068	4.09514e-51			Emp2	glia?	2.28752e-91	1.14467	0.43	0.029	4.91818e-87			Gjc3	Hensens	3.06255e-77	0.968542	0.39	0.022	6.58448e-73			Lig1	IHC	1.4918e-163	1.2255	0.711	0.037	3.20737e-159			Fsd1l	IPC	1.15194e-34	1.08317	0.783	0.081	2.47667e-30			Bdh2	IPhC	2.01055e-26	0.521612	0.856
Uap1l1	Dieter	1.00753e-69	0.839793	0.5	0.059	2.16619e-65			Gamt	glia?	2.64759e-65	1.14466	0.65	0.11	5.69232e-61			Qk	Hensens	9.8531e-22	0.968376	0.403	0.093	2.11842e-17			Pgm2l1	IHC	1.40178e-82	1.21761	0.759	0.101	3.01383e-78			Arrdc4	IPC	4.31004e-19	1.07379	0.87	0.179	9.26659e-15			Gpx1	IPhC	5.85441e-28	0.519796	0.707
Tekt1	Dieter	2.60513e-89	0.836998	0.536	0.051	5.60103e-85			Dynll1	glia?	1.00725e-43	1.14346	0.99	0.865	2.1656e-39			Crip1	Hensens	4.65152e-12	0.96643	0.429	0.17	1.00008e-07			Bdnf	IHC	6.74379e-178	1.20444	0.759	0.038	1.44992e-173			Mgst1	IPC	6.98193e-11	1.06821	1	0.545	1.50112e-06			Hmgn1	IPhC	1.06651e-38	0.519714	0.954
S100b	Dieter	4.46211e-63	0.828952	0.688	0.121	9.59353e-59			Atp1a2	glia?	1.87923e-98	1.14346	0.48	0.034	4.04034e-94			Gpr37l1	Hensens	5.04168e-85	0.961518	0.325	0.013	1.08396e-80			Atp11a	IHC	2.64055e-70	1.19826	0.855	0.151	5.67719e-66			Camsap2	IPC	2.77361e-39	1.05074	0.87	0.088	5.96327e-35			Tceal9	IPhC	1.92673e-42	0.519213	0.996
Ttyh1	Dieter	7.39052e-48	0.820863	0.643	0.146	1.58896e-43			Pou3f1	glia?	6.18468e-243	1.13727	0.44	0.004	1.32971e-238			Psat1	Hensens	1.7071e-35	0.959762	0.39	0.056	3.67027e-31			Rplp1	IHC	6.49524e-42	1.19185	0.988	0.868	1.39648e-37			Hs3st1	IPC	6.79761e-22	1.05041	0.957	0.182	1.46149e-17			Itm2b	IPhC	1.16483e-52	0.519176	0.996
Scd2	Dieter	2.34659e-20	0.817273	0.768	0.411	5.04518e-16			Lama2	glia?	7.90848e-86	1.13533	0.5	0.043	1.70032e-81			Jam3	Hensens	7.26176e-27	0.958528	0.429	0.083	1.56128e-22			Parp6	IHC	3.55153e-97	1.18888	0.795	0.093	7.63579e-93			Atox1	IPC	4.81733e-13	1.04914	1	0.816	1.03573e-08			Olfml2b	IPhC	1.31838e-85	0.514953	0.327
Mycn	Dieter	1.76435e-78	0.813033	0.473	0.047	3.79336e-74			Sh3bp5	glia?	4.75853e-67	1.13506	0.52	0.065	1.02308e-62			Ccnd1	Hensens	4.76571e-40	0.956162	0.351	0.039	1.02463e-35			Mlf1	IHC	1.22853e-44	1.18287	0.916	0.273	2.64133e-40			Mansc4	IPC	1.83884e-55	1.04815	0.826	0.052	3.9535e-51			Igfbp5	IPhC	6.27332e-13	0.51045	0.707
Gabarapl1	Dieter	5.06165e-25	0.812874	0.875	0.47	1.08825e-20			Dhh	glia?	2.02217e-108	1.1316	0.42	0.021	4.34767e-104			Pllp	Hensens	2.79541e-49	0.953017	0.416	0.042	6.01013e-45			Car7	IHC	3.1249e-166	1.18151	0.795	0.046	6.71853e-162			Hs6st2	IPC	3.08307e-47	1.02466	0.87	0.071	6.6286e-43			Ecel1	IPhC	1.31657e-28	0.508645	0.468
Cavin3	Dieter	6.82565e-28	0.812117	0.616	0.198	1.46752e-23			Cmtm2b	glia?	1.15913e-228	1.1265	0.34	0.001	2.49213e-224			Hspd1	Hensens	6.56034e-09	0.946698	0.701	0.55	0.000141047			mt-Rnr1	IHC	2.14372e-101	1.17519	0.843	0.097	4.60899e-97			Crim1	IPC	1.35736e-92	1.01784	0.826	0.031	2.91833e-88			Crem	IPhC	2.67042e-26	0.507201	0.468
Tmem238	Dieter	8.31811e-30	0.80842	0.777	0.339	1.78839e-25			Msmo1	glia?	1.00127e-25	1.11872	0.65	0.262	2.15272e-21			S100a16	Hensens	1.27555e-45	0.94624	0.403	0.044	2.74242e-41			Homer2	IHC	6.78995e-134	1.17153	0.819	0.062	1.45984e-129			B930095G15Rik	IPC	1.3005e-64	1.01783	0.783	0.04	2.79607e-60			AKO	IPhC	6.25615e-40	0.505072	0.319
Gstm7	Dieter	7.00493e-91	0.79872	0.562	0.058	1.50606e-86			Gal3st1	glia?	1.44912e-144	1.1158	0.46	0.018	3.11561e-140			Lamc1	Hensens	3.70985e-27	0.946042	0.506	0.121	7.97617e-23			Serf1	IHC	1.09264e-39	1.17018	0.964	0.492	2.34917e-35			1810058I24Rik	IPC	2.81116e-11	1.00703	1	0.827	6.04399e-07			Fth1	IPhC	3.4416e-31	0.49564	1
Ninj1	Dieter	8.81257e-28	0.797058	0.893	0.472	1.8947e-23			Gas2l3	glia?	3.15487e-160	1.10966	0.43	0.012	6.78297e-156			Cadm1	Hensens	7.05511e-18	0.935544	0.481	0.147	1.51685e-13			Tmem255b	IHC	2.57967e-253	1.16981	0.747	0.021	5.5463e-249			Fam160a2	IPC	1.38085e-26	0.995649	0.739	0.093	2.96883e-22			Serpina3a	IPhC	3.11237e-20	0.49439	0.776
Cd82	Dieter	6.42555e-25	0.789493	0.795	0.407	1.38149e-20			Sh3gl3	glia?	1.97233e-73	1.10262	0.49	0.051	4.2405e-69			Fbln2	Hensens	3.33325e-32	0.935192	0.403	0.061	7.16649e-28			Cdk5rap2	IHC	5.0903e-91	1.16703	0.711	0.074	1.09441e-86			Rflnb	IPC	9.35975e-21	0.994952	0.957	0.198	2.01235e-16			Cdkn1c	IPhC	7.02517e-40	0.492155	0.711
Pgm5	Dieter	7.31108e-107	0.787706	0.554	0.045	1.57188e-102			Lamc1	glia?	3.0252e-43	1.09541	0.56	0.117	6.50417e-39			Meg3	Hensens	1.95567e-14	0.930281	0.519	0.185	4.20469e-10			1110008P14Rik	IHC	1.77393e-44	1.16292	0.892	0.315	3.81394e-40			Ppp4r4	IPC	1.24134e-49	0.976496	0.783	0.055	2.66888e-45			Lmod1	IPhC	4.77629e-39	0.492035	0.304
Fkbp9	Dieter	9.03529e-20	0.785419	0.911	0.675	1.94259e-15			Nrarp	glia?	1.20844e-19	1.0852	0.65	0.319	2.59814e-15			Ran	Hensens	1.58151e-15	0.929705	0.831	0.721	3.40024e-11			Grxcr1	IHC	6.06116e-235	1.15934	0.711	0.021	1.30315e-230			Lgr6	IPC	7.83129e-90	0.966921	0.565	0.014	1.68373e-85			Nr4a1	IPhC	8.441e-18	0.491102	0.817
Rgcc	Dieter	2.96226e-29	0.768591	0.455	0.106	6.36885e-25			Fa2h	glia?	8.06489e-236	1.08381	0.43	0.004	1.73395e-231			Rpl35	Hensens	7.23207e-20	0.928143	0.818	0.54	1.5549e-15			Bola3	IHC	1.85759e-50	1.1573	0.843	0.22	3.99383e-46			Tecta	IPC	8.40375e-14	0.962457	0.957	0.295	1.80681e-09			Tcn2	IPhC	1.70498e-26	0.487417	0.677
Tmem86a	Dieter	7.42446e-26	0.765712	0.598	0.206	1.59626e-21			Kif1a	glia?	1.37837e-66	1.08072	0.57	0.08	2.96349e-62			Pcbp4	Hensens	3.82714e-11	0.918718	0.571	0.316	8.22835e-07			Twf2	IHC	8.49206e-83	1.15518	0.831	0.117	1.82579e-78			BC064078	IPC	3.55129e-42	0.958128	0.783	0.063	7.63528e-38			F11r	IPhC	3.49413e-27	0.486638	0.776
Rora	Dieter	1.74408e-22	0.763523	0.839	0.464	3.74978e-18			Elovl6	glia?	9.02289e-45	1.07398	0.37	0.048	1.93992e-40			Ttyh1	Hensens	1.36363e-10	0.915376	0.39	0.157	2.93181e-06			Lmo1	IHC	7.25776e-37	1.15244	0.904	0.356	1.56042e-32			Rhoc	IPC	1.7257e-10	0.957601	1	0.539	3.71026e-06			Cst6	IPhC	1.79256e-32	0.482908	0.422
Igfbp3	Dieter	1.08933e-16	0.757195	0.705	0.366	2.34206e-12			Fam178b	glia?	1.1769e-87	1.07374	0.3	0.013	2.53033e-83			Lims1	Hensens	4.79558e-15	0.905299	0.455	0.162	1.03105e-10			Espnl	IHC	6.51407e-165	1.1514	0.831	0.05	1.40052e-160			Clstn1	IPC	2.34822e-11	0.954735	1	0.459	5.04867e-07			B4galt4	IPhC	1.37568e-30	0.478369	0.49
Gpr37	Dieter	3.81171e-63	0.755308	0.545	0.077	8.19518e-59			Tkt	glia?	9.93918e-27	1.07368	0.73	0.346	2.13692e-22			Atp1a2	Hensens	5.43512e-51	0.896996	0.403	0.039	1.16855e-46			Kcna10	IHC	2.53046e-215	1.15078	0.747	0.028	5.44049e-211			Mpzl2	IPC	9.7059e-15	0.949276	1	0.306	2.08677e-10			Clic6	IPhC	1.44807e-25	0.47644	0.734
Gm5514	Dieter	1.59168e-18	0.755294	0.661	0.317	3.42212e-14			Syngr1	glia?	1.81833e-37	1.07363	0.56	0.142	3.9094e-33			Retreg1	Hensens	1.55731e-22	0.894964	0.442	0.108	3.34822e-18			Cxcl14	IHC	3.22333e-148	1.14189	0.602	0.028	6.93015e-144			Id4	IPC	7.52162e-11	0.946887	1	0.642	1.61715e-06			Guk1	IPhC	7.25118e-27	0.465365	0.776
Gm10631	Dieter	4.9546e-230	0.754187	0.42	0.005	1.06524e-225			Mt2	glia?	3.92106e-87	1.07211	0.36	0.02	8.43028e-83			Rps15	Hensens	6.91094e-26	0.893674	0.974	0.88	1.48585e-21			mt-Cytb	IHC	9.36444e-35	1.13895	1	0.941	2.01335e-30			Plpp3	IPC	1.54574e-23	0.939625	0.913	0.15	3.32334e-19			Bex1	IPhC	3.64986e-25	0.46358	0.612
C2cd4b	Dieter	3.38566e-20	0.752121	0.786	0.385	7.27917e-16			Gpr137b	glia?	2.34257e-85	1.0589	0.45	0.036	5.03652e-81			Plpp1	Hensens	1.59587e-11	0.892072	0.325	0.103	3.43112e-07			Guk1	IHC	3.85228e-40	1.13155	0.964	0.451	8.28241e-36			A830082K12Rik	IPC	9.1084e-11	0.937353	0.739	0.209	1.95831e-06			Nenf	IPhC	7.31485e-26	0.462857	0.89
Pdzd2	Dieter	5.80268e-64	0.746713	0.42	0.045	1.24758e-59			Cyfip1	glia?	4.4469e-62	1.05765	0.51	0.068	9.56082e-58			Fbln5	Hensens	3.20531e-66	0.89143	0.325	0.018	6.89141e-62			Tbx2	IHC	3.00338e-157	1.12874	0.675	0.035	6.45727e-153			Uqcrq	IPC	1.66846e-11	0.936404	1	0.867	3.58719e-07			Tpm3	IPhC	3.13793e-26	0.460298	0.738
Vash2	Dieter	6.74893e-56	0.745619	0.5	0.072	1.45102e-51			Gng2	glia?	8.49319e-160	1.05523	0.42	0.011	1.82604e-155			Gm9347	Hensens	1.30488e-17	0.87793	0.416	0.119	2.8055e-13			Dfnb59	IHC	2.6326e-149	1.12584	0.663	0.035	5.66009e-145			Otogl	IPC	3.50438e-39	0.93633	0.739	0.062	7.53441e-35			Sms	IPhC	3.3542e-15	0.46024	0.734
Gm16136	Dieter	8.08657e-51	0.744856	0.536	0.091	1.73861e-46			Ctsc	glia?	1.13839e-63	1.05447	0.51	0.065	2.44753e-59			Rgcc	Hensens	6.78402e-09	0.874634	0.312	0.113	0.000145856			Madd	IHC	1.92195e-141	1.12569	0.795	0.059	4.1322e-137			Ptprz1	IPC	1.74349e-53	0.919324	0.652	0.035	3.74851e-49			Fam46b	IPhC	3.57272e-44	0.457657	0.259
Mgll	Dieter	2.6989e-55	0.734852	0.536	0.085	5.80264e-51			Paqr6	glia?	2.78539e-62	1.05316	0.43	0.046	5.98858e-58			Siva1	Hensens	1.49369e-14	0.8726	0.519	0.221	3.21143e-10			Cacna1d	IHC	6.75732e-135	1.1241	0.819	0.064	1.45282e-130			Ccnd1	IPC	2.11941e-43	0.913006	0.652	0.042	4.55672e-39			S100a11	IPhC	4.14049e-23	0.455701	0.833
Plekhb1	Dieter	3.53996e-28	0.732919	0.795	0.351	7.61091e-24			Gldn	glia?	5.00823e-126	1.05171	0.4	0.015	1.07677e-121			Dag1	Hensens	2.92182e-11	0.864551	0.468	0.208	6.28191e-07			Fry	IHC	7.36678e-129	1.11558	0.711	0.05	1.58386e-124			Src	IPC	3.21546e-08	0.90584	0.304	0.048	0.000691324			Camk2d	IPhC	5.11072e-20	0.452879	0.468
Plxnb2	Dieter	9.48863e-42	0.726772	0.473	0.087	2.04005e-37			Taldo1	glia?	8.85099e-22	1.0513	0.82	0.611	1.90296e-17			Lama2	Hensens	1.60665e-32	0.853036	0.364	0.049	3.45431e-28			Pak3	IHC	6.13761e-76	1.11518	0.819	0.122	1.31959e-71			Cntn1	IPC	1.55002e-143	0.903891	0.739	0.014	3.33255e-139			Prss8	IPhC	1.92147e-30	0.449409	0.331
Kif21a	Dieter	5.3388e-24	0.726216	0.634	0.238	1.14784e-19			Scd2	glia?	6.41288e-21	1.04386	0.75	0.413	1.37877e-16			Cavin3	Hensens	3.13794e-09	0.849248	0.442	0.207	6.74657e-05			Smim1	IHC	1.68067e-108	1.11102	0.651	0.051	3.61345e-104			Vstm4	IPC	1.04104e-51	0.903509	0.609	0.03	2.23824e-47			Gata2	IPhC	1.33974e-24	0.447411	0.798
Sdc1	Dieter	4.00893e-61	0.725696	0.384	0.039	8.61919e-57			Pcbp4	glia?	4.33214e-24	1.03919	0.69	0.311	9.31411e-20			Mt1	Hensens	6.46431e-28	0.846578	0.442	0.087	1.38983e-23			Syne4	IHC	1.29035e-80	1.10509	0.867	0.131	2.77425e-76			Glmp	IPC	5.20446e-11	0.895686	1	0.686	1.11896e-06			Clu	IPhC	1.44471e-28	0.446164	0.992
[truncated: 1,144 more rows]
[truncated: 37 more columns]
