# Supplementary material for: Characterization of the development of the mouse cochlear epithelium at the single cell level
Source: Nat Commun. 2020 May 13;11:2389. doi: 10.1038/s41467-020-16113-y (PMC7221106; doi:10.1038/s41467-020-16113-y)
Supplement: Supplementary file 4 — Supplementary Data 3 [file 41467_2020_16113_MOESM4_ESM.xlsx]

## Sheet: Sheet1
Kolla et al	Supplemental Data 3			Comparison of P1 data with Burns et al
					HCs and Lateral SCs from the 10X P1 data set were clustered and DE was used to find differentially expressed markers
raw values for expression of indicated gene in hair cells and supporting cells from Burns et al., 2015 generated using the gEAR compare tool		all genes			The top 50 DE genes in HCs as determined using DE in Seurat							The indicated genes copied from column A to show raw value differences in the Burns et al data						The top 50 DE genes in SCs as determined using DE in Seurat										The indicated genes copied from column A to show raw value differences in the Burns et al data
gene_symbol		SC;cochlea	HC;cochlea		gene	p.val	avg logFC	pct. 1	pct. 2	p.val adj.	cluster							gene	p.val	avg logFC	pct. 1	pct. 2	p.val adj.	cluster
Gnai3		3.2	3.6		Ccer2	0	4.21811	0.998	0.072	0	HC			SC	HC			Cnn3	3.9e-297	2.07371	0.982	0.216	9.02e-293	SC				Top 50 DE genes in SCs					Top 50 DE genes in HCs
Pbsn		0	0		Pou4f3	5.64e-307	2.71825	0.989	0.019	1.31e-302	HC	Ccer2			not found			Sparc	4.9e-297	2.43785	0.997	0.278	1.13e-292	SC					SC	HC					SC	HC
Cdc45		0	0.2		Pvalb	2.86e-304	3.00054	0.979	0.013	6.62e-300	HC	Pou4f3		0	7.5			Hey1	9.41e-296	2.03902	0.948	0.117	2.18e-291	SC				Cnn3	9.2	5.4			Ccer2			not found
H19		1.4	1.2		Cib2	1.59e-301	3.38909	1	0.259	3.67e-297	HC	Pvalb		0	8.3			Lfng	2.26e-282	1.95595	0.929	0.101	5.24e-278	SC				Sparc	11.6	9.9			Pou4f3		0	7.5
Scml2		-0.1	0		Espn	7.37e-299	2.35682	0.984	0.086	1.71e-294	HC	Cib2		1.6	9.7			Emid1	1.26e-280	1.93981	0.901	0.067	2.9e-276	SC				Hey1	7.4	2.9			Pvalb		0	8.3
Apoh		0	0		Lhfpl5	3.67e-297	2.61589	0.966	0.015	8.49e-293	HC	Espn		0.4	3.5			Mfap2	1.17e-274	1.92664	0.992	0.435	2.7e-270	SC				Lfng	4.5	0.1			Cib2		1.6	9.7
Narf		2.9	1.6		Gm30191	3.98e-297	2.6026	0.972	0.04	9.22e-293	HC	Lhfpl5		0	9.4			Mgst1	1.55e-272	2.03011	0.914	0.12	3.58e-268	SC				Emid1	4.8	0			Espn		0.4	3.5
Cav2		0.2	0.5		Smpx	4.48e-295	2.52838	0.974	0.052	1.04e-290	HC	Gm30191	not found					Krt18	7.4e-271	2.43139	0.961	0.268	1.71e-266	SC				Mfap2	11.3	9.4			Lhfpl5		0	9.4
Klf6		7.6	7.1		Calml4	1.38e-294	2.54757	0.997	0.324	3.18e-290	HC	Smpx		0.9	9.5			Igfbp3	1.54e-267	2.26304	0.905	0.096	3.55e-263	SC				Mgst1	9	2.7			Gm30191	not found
Scmh1		3.2	1.6		Evl	5.52e-294	2.59422	0.999	0.386	1.28e-289	HC	Calml4		5.4	10.5			Krt8	1.21e-266	2.34237	0.955	0.261	2.81e-262	SC				Krt18	10	6.8			Smpx		0.9	9.5
Cox5a		5.1	6.3		Tpm1	4.41e-289	2.37929	0.995	0.383	1.02e-284	HC	Evl		2	8.3			Marcksl1	1.41e-264	1.48765	1	0.827	3.26e-260	SC				Igfbp3	8.9	3.2			Calml4		5.4	10.5
Tbx2		-0.1	0		Lmo1	4.03e-286	2.41723	0.983	0.147	9.33e-282	HC	Tpm1		4.3	9.7			Acot1	2.4e-264	1.87682	0.895	0.104	5.54e-260	SC				Krt8	9.7	5.2			Evl		2	8.3
Tbx4		0	0		Calm1	5.81e-286	1.58991	1	0.966	1.34e-281	HC	Lmo1		0.4	4.6			Epcam	1.11e-263	1.60165	0.996	0.719	2.57e-259	SC				Marcksl1	6.6	5.6			Tpm1		4.3	9.7
Zfy2		0	0		Rasd2	1.42e-285	1.96685	0.943	0.012	3.29e-281	HC	Calm1		8.2	11.2			Serpinh1	1.91e-262	1.79212	0.917	0.175	4.42e-258	SC				Acot1	4.3	1.9			Lmo1		0.4	4.6
Ngfr		0.4	0		Calb1	8.51e-282	2.70476	0.968	0.093	1.97e-277	HC	Rasd2		-0.1	9.2			Socs2	7.81e-262	1.65144	0.995	0.663	1.81e-257	SC				Epcam	8.8	7.6			Calm1		8.2	11.2
Wnt3		0	0.4		Dlk2	1.93e-281	2.07281	0.941	0.015	4.45e-277	HC	Calb1		3.2	8.6			Fkbp1a	4.6e-261	1.57978	0.999	0.796	1.06e-256	SC				Serpinh1	4.2	1.8			Rasd2		-0.1	9.2
Wnt9a		0.3	0.7		Myo6	8.48e-278	1.93361	0.986	0.308	1.96e-273	HC	Dlk2		0	6.3			Tm4sf1	1.93e-258	2.25188	0.892	0.116	4.47e-254	SC				Socs2	9.2	6			Calb1		3.2	8.6
Xpo6		3	3.1		Pcp4	1.01e-276	2.31114	0.998	0.747	2.34e-272	HC	Myo6		4.6	9.4			Serpine2	3.98e-257	2.20829	0.854	0.061	9.21e-253	SC				Fkbp1a	8.9	6.2			Dlk2		0	6.3
Tfe3		2.2	1.1		Gm2694	1.39e-273	1.82143	0.93	0.023	3.21e-269	HC	Pcp4		3.7	11.7			Hes5	1.33e-254	2.46473	0.892	0.111	3.07e-250	SC				Tm4sf1	8.6	0.9			Myo6		4.6	9.4
Axin2		0.6	0.9		Acbd7	8.54e-270	2.50892	0.967	0.203	1.98e-265	HC	Gm2694		0	5.4			Rplp0	1.61e-251	0.944637	1	0.997	3.73e-247	SC				Serpine2	8.7	1.2			Pcp4		3.7	11.7
Gna12		0.9	0.9		Tmem255b	8.11e-269	1.82625	0.916	0.015	1.88e-264	HC	Acbd7		2.3	11.1			Rflnb	2.3e-247	1.7752	0.88	0.107	5.31e-243	SC				Hes5	2.1	0.2			Gm2694		0	5.4
Slc22a18		0	0		Ppp1r27	4e-265	2.37955	0.904	0.017	9.25e-261	HC	Tmem255b	not found					Eno1	1.82e-244	1.80226	0.96	0.415	4.2e-240	SC				Rplp0	11.3	10.8			Acbd7		2.3	11.1
Itgb2l		0	0		Mlf1	6.73e-265	2.11457	0.925	0.065	1.56e-260	HC	Ppp1r27		0	6.8			Tgfb2	3.67e-244	1.61164	0.943	0.273	8.48e-240	SC				Rflnb			not found		Tmem255b	not found
Igsf5		0	0.9		Lrrc73	4.69e-264	1.8904	0.925	0.072	1.09e-259	HC	Mlf1		1.6	7.8			Prss23	7.42e-242	2.23969	0.865	0.121	1.72e-237	SC				Eno1	10	5.4			Ppp1r27		0	6.8
Pih1d2		0.3	1.9		Barhl1	2.27e-263	1.7872	0.896	0.005	5.25e-259	HC	Lrrc73	not found					Ppp1r2	4.79e-240	1.8851	0.985	0.723	1.11e-235	SC				Tgfb2	8.4	7.1			Mlf1		1.6	7.8
Dlat		0.4	0.8		Cdk5rap2	5.81e-257	1.86843	0.913	0.07	1.34e-252	HC	Barhl1		0	4			Cd9	1.07e-234	1.87316	0.905	0.227	2.47e-230	SC				Prss23	7.5	1.7			Lrrc73	not found
Sdhd		5	7		Bdnf	2.12e-254	1.82628	0.908	0.053	4.91e-250	HC	Cdk5rap2		1.5	5.7			2310022B05Rik	8.19e-232	1.66073	0.831	0.094	1.9e-227	SC				Ppp1r2	6.9	2.2			Barhl1		0	4
Fgf23		0	0		Ccl21a	6.92e-252	2.35583	0.869	0.004	1.6e-247	HC	Bdnf		-0.1	7			4930523C07Rik	6.7e-226	1.57012	0.782	0.05	1.55e-221	SC				Cd9	9.6	6.6			Cdk5rap2		1.5	5.7
Fgf6		0	0		Dctn3	6.04e-246	1.4038	0.994	0.721	1.4e-241	HC	Ccl21a		0	4.5			Dbi	1.23e-221	2.17652	0.934	0.412	2.85e-217	SC				2310022B05Rik	5.9	0.2			Bdnf		-0.1	7
Ccnd2		0.4	0.1		Cpe	7.42e-245	1.78159	0.921	0.137	1.72e-240	HC	Dctn3		4.9	8.2			Cyb5a	1.39e-220	1.45371	0.96	0.577	3.22e-216	SC				4930523C07Rik	6	0			Ccl21a		0	4.5
Gpr107		1.3	0.6		Cxcl14	4.81e-240	1.56534	0.847	0.005	1.11e-235	HC	Cpe		3.5	9.4			Uchl1	3.56e-216	1.4792	0.945	0.463	8.23e-212	SC				Dbi	10.4	6.4			Dctn3		4.9	8.2
Nalcn		2.1	0		Nefm	1.03e-238	1.78766	0.844	0.01	2.38e-234	HC	Cxcl14		0	3.7			Sfrp1	4.34e-213	1.87388	0.948	0.468	1e-208	SC				Cyb5a			not found		Cpe		3.5	9.4
Btbd17		0	1.1		Casz1	9.24e-235	1.58833	0.847	0.021	2.14e-230	HC	Nefm		0.4	6.7			Mdk	4.84e-204	1.42458	0.95	0.375	1.12e-199	SC				Uchl1	8.8	5.1			Cxcl14		0	3.7
Slfn4		-0.1	0		Calb2	7.88e-234	2.40014	0.837	0.018	1.82e-229	HC	Casz1		0.3	5			Fzd9	1.32e-201	1.43401	0.92	0.39	3.05e-197	SC				Sfrp1	9.1	6.5			Nefm		0.4	6.7
Th		0	0		Mkrn2os	9.56e-234	1.72351	0.829	0.005	2.21e-229	HC	Calb2		0.2	4.2			Tectb	2.25e-201	2.57202	0.84	0.223	5.22e-197	SC				Mdk	8.5	6			Casz1		0.3	5
Ins2		0.1	0		Atoh1	2.99e-232	1.83101	0.873	0.055	6.91e-228	HC	Mkrn2os	not found					Tmsb10	7.01e-201	1.29586	0.961	0.544	1.62e-196	SC				Fzd9	3.5	2.3			Calb2		0.2	4.2
Scnn1g		0	0		Grp	4.22e-231	2.01306	0.834	0.017	9.75e-227	HC	Atoh1		0.1	3.1			Aqp11	1.73e-196	1.41618	0.845	0.234	4.01e-192	SC				Tectb	11.7	8.1			Mkrn2os	not found
Drp2		0	0		Tesc	7.65e-230	1.66286	0.846	0.044	1.77e-225	HC	Grp		0	4.7			Ptn	3.55e-195	1.78833	0.951	0.705	8.22e-191	SC				Tmsb10	7.6	7.1			Atoh1		0.1	3.1
Tspan32		0	0		Fth1	9.31e-230	0.847811	1	0.997	2.16e-225	HC	Tesc		0.3	2.9			Fstl1	6.17e-195	1.44378	0.886	0.248	1.43e-190	SC				Aqp11	7.4	2.2			Grp		0	4.7
Lhx2		0	0		Lmo7	2.25e-228	1.5106	0.914	0.163	5.2e-224	HC	Fth1		9.2	10.3			Igfbp5	2.29e-193	1.62851	0.923	0.427	5.31e-189	SC				Ptn	9.4	8.1			Tesc		0.3	2.9
Clec2g		0	0		Sncg	3.75e-228	1.70739	0.819	0.012	8.68e-224	HC	Lmo7		3	7			Cxcl12	2.33e-191	1.36866	0.674	0.032	5.39e-187	SC				Fstl1	12.2	12			Fth1		9.2	10.3
Gmpr		0	0		Ppp1r14a	1.08e-227	1.51437	0.831	0.022	2.51e-223	HC	Sncg		0.5	6.4			Phlda1	5.01e-190	1.41314	0.894	0.302	1.16e-185	SC				Igfbp5	9.3	5.8			Lmo7		3	7
Glra1		0	0.4		Cdkn2d	1.14e-225	1.56704	0.87	0.089	2.64e-221	HC	Ppp1r14a		0	1.2			Ramp3	2.23e-188	1.31213	0.677	0.04	5.15e-184	SC				Cxcl12	4	0.1			Sncg		0.5	6.4
Mid2		0.6	0.1		Syne4	8.81e-225	1.52812	0.906	0.179	2.04e-220	HC	Cdkn2d		0.4	7			Fkbp9	4.31e-187	1.29158	0.852	0.202	9.96e-183	SC				Phlda1	4	1			Ppp1r14a		0	1.2
Trim25		-0.1	0		Hes6	1.78e-223	1.70489	0.951	0.293	4.11e-219	HC	Syne4	not found					Gsta4	2e-186	1.32544	0.777	0.147	4.64e-182	SC				Ramp3	3.3	1.7			Cdkn2d		0.4	7
Dgke		1.1	1.7		Hebp2	5.96e-223	1.62054	0.898	0.178	1.38e-218	HC	Hes6		1.5	3.9			Fam159b	1.26e-185	1.75837	0.684	0.05	2.91e-181	SC				Fkbp9	7.9	6.8			Syne4	not found
Scpep1		3	1.1		Anxa4	1.71e-222	1.55719	0.844	0.059	3.97e-218	HC	Hebp2		1.1	6.3			Efhd1	3.32e-185	1.53879	0.769	0.131	7.67e-181	SC				Gsta4	8.1	5.3			Hes6		1.5	3.9
Mnt		1.7	2		Otof	5.6e-221	1.74013	0.8	0.006	1.3e-216	HC	Anxa4		1.6	9.9			Zbtb20	3.37e-185	1.36468	0.945	0.575	7.79e-181	SC				Fam159b			not found		Hebp2		1.1	6.3
Itgb2		0	0		BC030867	2.98e-215	1.86497	0.794	0.018	6.89e-211	HC	Otof		0	6.5			Npc2	3.76e-184	1.25064	0.877	0.323	8.7e-180	SC				Efhd1	8.8	5.5			Anxa4		1.6	9.9
Hddc2		5	4.9		Camk2b	2.72e-214	1.52588	0.796	0.018	6.29e-210	HC	BC030867		0	5.2			Rps11	2.4e-182	0.632685	0.999	0.992	5.55e-178	SC				Zbtb20	5.9	2.6			Otof		0	6.5
Tpd52l1		1.5	1.3		Tnc	7.79e-213	1.44912	0.926	0.258	1.8e-208	HC	Camk2b		0	5			Thbs1	2.85e-180	1.40094	0.732	0.093	6.59e-176	SC				Npc2	5.8	3.6			BC030867		0	5.2
Pemt		0.7	0.6									Tnc		3.4	7.4													Rps11	10.8	10.7			Camk2b		0	5
Cdh1		8.3	6.1																									Thbs1	8.3	4.1			Tnc		3.4	7.4
Cdh4		3.2	3.6
Ckmt1		0.6	3.6
Bcl6b		0	0
Clec10a		0	0.2
Alox12		0	0
Arvcf		2.1	0.3
Comt		5.2	5.2
Dbt		1.7	0.5
Dazap2		7.5	6.8
Mcts1		3.3	4
Rem1		0	3.8
Rnf17		0	0
Trappc10		0.7	1.6
Ccm2		0.5	0.1
Wap		0	0
Tbrg4		0.3	1.5
Tmprss2		0.9	0
Mx1		0.1	0
Fap		0	0
Gcg		0	0
Ndufa9		4.7	3.9
Egfl6		4.4	1.3
Lck		0.4	-0.1
Tssk3		0	0
Cttnbp2		0.9	0.3
Galnt1		5	2.6
Myf5		0	0
Mkrn2		2.6	2.8
Pparg		0	0
Raf1		3.1	1.7
2020-09-01		0.2	0
Pdgfb		0	0
Acvrl1		0	0
Grasp		0.1	0.8
Acvr1b		0	0.1
Tom1l2		1.1	1.6
Gpa33		0	0
Zfp385a		-0.1	0.2
Itga5		0	0
Gabra2		0	0
Wdr77		2.4	3.2
Adora3		0	0
Atp5f1		7.1	7.6
Sox9		7.4	6.3
Hnrnpd		2.9	2.5
Dynlt1c		5.1	7.5
C1d		3.8	2.7
Gm2a		6.3	2.5
Krit1		2.9	3.6
Vmn2r88		0	0
Grm6		0	0
Sema4f		0.9	0.1
Hk2		2.4	1.1
Myo18a		0.3	2.5
Sez6		-0.1	0
Haao		0	0
Cd52		0	0
Abhd15		-0.1	-0.2
Hoxb6		0	0
Loxl3		0.2	-0.1
Tcl1b5		0	0
Btn1a1		0	0
Kat2b		1.3	0.6
Rab5b		2.2	1.3
Cryba1		0.7	0
Dnmt3l		0	0
Aire		0	0
Icosl		0	0
Spg7		1.2	1.6
Sult5a1		0	0
Rpl13		10.4	10.6
Chmp1a		2.2	2.2
Rpa1		1.4	0.8
Serpinf1		0.5	1.6
Tubgcp3		1.6	1.6
Oprm1		0	-0.1
Polr3d		2.1	2
Tcf7		0.4	-0.1
Ddx3x		7.2	7.1
Il12rb1		0	0
Slc5a5		0	0
Kcnn3		0	-0.2
Usp32		1.9	1.4
Car4		0	0
Txnrd3		1.6	0.1
Fasl		0	0
Dnajc5		4.2	4.4
Tpd52l2		5.5	4.5
Fmr1		3.1	3.8
Bcl11a		3	3.5
Il4		0	0
Pxmp4		2.6	5.1
Dlg3		1.7	1.7
Gnb1l		0.9	0.4
Dbh		0	0
Mmp11		1.4	1.7
Smarcb1		3.2	3.9
Vpreb3		0	0
Hip1r		0.1	2.8
Nsun5		2.4	2
Top1mt		0.7	0
Hoxa10		0	0
Hoxa4		0	0
Mmp14		4.9	1.1
Slc7a7		0	0
Oxa1l		2.8	3.9
Heatr6		1.5	2.7
Ccl3		0	0
Icam4		0	0
Ilf2		5.4	6
Snapin		2	3.9
S100a4		0	0
S100a3		0	0.2
S100a5		0	0
S100a6		4.9	2.3
Scn4a		0	0
Icam2		0	0
Mapk7		0.7	0.8
Epn2		3.7	3.2
B9d1		2.4	5.2
Sec24b		2.1	1.3
N4bp3		0	0
Rmnd5b		1.1	1.6
Nhp2		5.3	4.9
Zfp276		0.2	2.5
C1ql4		0	0
Mfsd10		1	1
Luzp1		1.7	0.5
Slc13a2		0	0
Kctd10		2	2.5
Poldip2		2.1	1.3
Sebox		0	0
Ift20		3.7	7.4
Col6a1		0	0
Pcbp3		0.1	3.9
Lgals9		0	0
Araf		4.8	5.9
Cfp		0.6	0.6
Timp1		0	0
Uxt		1.7	1.9
Cnnm3		0.5	0.7
Lman2l		1.3	2.3
Mcm3ap		2.4	2.5
Pcnt		0.1	0.6
Ftcd		0	0
Mxd1		1.7	0.6
Gmcl1		2.4	2.3
Snrnp27		3.6	5.7
Oas1c		0	0.6
Oas1h		0	0
Ocrl		1.8	2.5
Calm1		8.2	11.2
Agpat3		1.6	2.4
Slc26a3		0	0
Sema6b		0	1.2
Uhrf1		0.6	0.1
Dpp9		1.6	0.5
Ramp2		0	0
Lsr		4.3	4.4
Gramd1a		1.4	2.2
Hpn		4.1	3.5
Gabrg1		0	0
Ckb		8.9	9.1
Sp1		2.8	3.5
Itgb7		0	0
Myg1		0.4	1.8
Rarg		0.2	0
Pfdn5		8.5	8.6
Efnb2		5.9	3.7
Rrp15		0.7	1.4
Rnd2		2	0.9
Srr		0.8	0.3
Sync		0	0
Fndc5		0	0
Acp5		0	0
Cnn1		0	0.1
Fbxo9		1.9	5.1
Hars		2.8	3.1
Zmat2		4.1	4.1
Ube2c		0.9	0.3
Smg5		1.4	3.8
Cct3		5.1	7.1
Mef2d		0.5	0.5
Tmem79		0.5	0.4
Snd1		2.2	2.4
Col18a1		5.4	6
Slc19a1		0.2	0.3
Kpnb1		2.8	0.5
Npepps		4.7	3.8
Tbx21		0	0
Mrpl10		0.7	1.1
Cyp51		2.2	3.2
Tcf25		6.8	7.8
Tubb6		0	0
Def8		0.7	-0.4
Meox1		0.1	0.5
Sost		0	0
Nkx2-1		0	0.5
Pax9		0	0
Irx2		0	3.2
Col1a1		0	-0.2
Itga3		0.7	0.8
Sgca		0	0
Dlx3		0	0
Foxm1		0.2	1.4
Itfg2		0.9	1.7
Nrip2		0.1	0.3
Tulp3		2.9	1.7
Gtf2h4		0.8	0
Tubb5		4.7	5.2
Ell2		3.1	2.5
Jup		2.5	4.8
Fkbp10		3.2	1.9
Klhl10		0	0.3
Mnx1		0	0
Nom1		1.3	1
Ergic1		3.6	2.7
Tnk1		1.2	-0.1
Acap1		0	0
Tcea3		1.7	3.6
Csn3		0	0
Ifrd1		3.8	3.1
Stk38l		4.1	4.7
Brpf1		2.3	1.7
Akr1b3		1	1.8
Hoxc13		0	0
Hoxc11		0	0
Hoxc8		0	0
Hoxc6		0	0
Gstt1		0.2	0.2
Gstt3		1	1.2
Ddt		2.9	3.3
Tat		0	0
Marveld3		4.2	1.4
Ddx18		1.1	2.9
Ubl3		5.7	7.8
Gramd3		1	0
Eef1e1		2.2	3.6
Akt1		3	2.8
Cldn15		0.9	0.6
Il16		0.5	0
Tcirg1		2.3	0
Naglu		0.1	0.5
Coasy		0.9	1.2
Smo		1.9	1.8
Tspan33		0.1	0
Crnkl1		1.7	1.8
Rin2		1	1.9
Folh1		0	0
Chordc1		3	4.1
Pwp1		0.2	0.4
Fbxo7		1	1.8
Capns1		4.3	5.4
Lrp3		0	0.9
Dsg4		0	0
Evx2		0	0
Hoxd13		0	0
Hoxd12		0	0
Folr1		0	0.1
Clpb		0.4	0.6
2020-09-07		7.6	7.3
Zdhhc4		3.1	1
Rac1		4.8	4.7
Nup214		2.1	3.4
Aif1l		6	2.6
Cpa3		0	0
Ltbp1		1	3.9
Ugp2		2.7	4.4
Kcnh6		1.3	2.3
Trmt1		1.3	1
Nacc1		1.4	0.2
Nfix		1.7	1.3
Slc1a5		0	0
Uba1		4.9	5.1
Vwf		0	0
Siae		1.5	0
Vsig2		0	0
Esam		0	0
Spa17		0.8	3.1
Fam50a		2.3	3.8
Emd		0.5	0.8
Taco1		0	0.4
Grik3		-0.1	0
Gria3		0.2	0.4
Npas1		0	0
Sipa1l2		0.5	0.3
Ap4e1		-0.2	0.6
Blvra		1.6	1.2
Pdzd4		0.6	0.4
Srpk3		0.1	0
Idh3g		3.4	5.7
Pnck		0.9	1.1
Ssr4		6.6	6.4
Bcap31		7.4	5.6
Fam98a		0.8	2.2
Ltbp2		0.3	0
Ift46		3.6	4.1
Tmem25		0.1	0
Cd3g		0.2	0
Trappc6a		1.7	3.5
Spag5		0	0
Foxn1		0	0
Unc119		1	2.2
Rab34		0	1.3
Sdf2		5.5	6.1
Ccne1		0.3	0
Hsf2bp		0	0.1
Bbc3		0	0
Mybpc3		0	0
Psmc3		6.5	6.5
Acp2		2.6	5.6
Rapsn		0.2	0
Slc39a13		1	2.5
Celf2		6.3	6.1
Nr1h3		0	0
Ddb2		0.7	1
Sf3a1		3.3	3.1
Stat6		0	1.2
Clgn		0	0
Napsa		0	0
Vrk3		1.3	3.4
Paxip1		1.9	2
Rmnd5a		2.6	2.3
Mov10		0.9	0.6
Ppm1j		0	0.2
Rhoc		3.6	1.4
Tead3		0.4	0.4
Ppard		0.9	0.4
Def6		0	0
Peg3		1.1	2.9
Zim1		0	0
Metrn		0.3	0
Lmf1		0.7	1.4
Narfl		1.4	2.9
Angptl4		0	0
Dbf4		0.4	0.1
Daxx		0.6	1.7
Cd320		2.1	2
Ipo4		2.2	2.1
Tm9sf1		1.7	3.3
Rec8		1.4	1.5
Irf9		1.4	2.6
Gmpr2		2	3.8
Mdp1		1.8	2.6
Dhrs1		3.8	3.4
Ncan		0.5	0
Tmem161a		0.1	0.2
Armc6		0.6	0
Slc25a42		1.7	1.8
Snx9		1.5	1.3
Ranbp3		0.9	2.2
Ndufa11		5.9	6.7
Bmp8b		0.3	0
Nr2f6		1.1	2.6
Use1		5.4	7.2
Ocel1		0.1	0
Dyrk1b		0.6	0.7
Braf		5	5.6
Ndufb2		3.6	5.7
Hltf		2.6	2.7
Prpf6		4.3	2.1
Rgs19		1.3	0.4
Rgs20		0	0
Abhd3		0	0
Snrpd1		6.5	7.6
Tchp		0.8	3.5
Tiam1		0.4	0.5
Tsc2		2.4	3.5
Rpl3l		0	0
Slc9a3r2		0.6	1.8
Puf60		5.6	4.7
Golga2		1.2	1.1
Uck1		1.1	0.5
Scin		-0.2	0
Ikzf4		0	0
Pon1		0	0
Axl		0.5	-0.2
Tgfb1		0	0
Ccdc97		0.7	2.3
Zfp40		0.1	0
Akap8l		3.1	4.8
Shh		0	0
Pdcd2l		1.2	1.4
Gtf2f1		2.7	3.8
Clpp		2.8	4
Alkbh7		1.1	1.6
Pspn		0	0
Dennd1c		0.2	0
Med6		3.7	3.3
Prkd1		2.1	1.3
Lcp2		0	0
Cse1l		3.3	3.6
Naa20		2.9	4
Prkra		1.4	3.9
Fkbp7		0.9	2.6
Plekha3		1.3	0.7
Ykt6		2.3	3.9
Baz1b		3.9	3.4
Pex6		0	0.5
Mrpl2		2.8	3.8
Mea1		5.2	6.2
Gnmt		0	4.6
Grin2d		0	0
Kdelr1		2.1	2.2
Tmem143		0.2	0.2
Pdxk-ps		-0.1	0.3
Ggct		0.3	0
Jag2		0	2.3
Btbd6		0.5	1.5
Nudt14		3.8	6.2
Epdr1		0.8	0
Flii		0.3	2.9
Top3a		0.4	0.6
Atg4d		0.8	0.8
Qtrt1		1.8	3.3
Plin4		0	0
Chaf1a		0	0
Adprh		2.1	2
Tmem39a		1.3	0.8
Pla1a		0.3	0
Mcm2		0.6	0
Tpra1		0.2	0.8
Nab1		1.1	1.9
Il17ra		1	0
Lamb1		2.2	3.8
Kcnn1		-0.1	0
Arrdc2		0.4	0.3
Ppp1r17		0.1	0.9
Cd36		0	0
Map2k7		1.8	1.5
Timm44		2.9	2.9
Ap2a2		5.6	3.3
Pnkp		0.7	2.1
Med25		0.9	0.9
Bcam		0.8	0.4
Clptm1		1.1	1.8
Relb		1	1.2
Tomm40		1.5	0.9
Apoe		0.7	0
Apoc2		0	0
Hbp1		6.6	6.7
Prkar2b		1.5	0.9
Cdkn1b		4.7	3.9
Klf4		4.4	5.1
Ap1m1		2.1	2.1
Rab8a		4.2	3.4
Hmgn2		9.6	9.5
Fam32a		5.6	5.9
Elf3		0	0.6
Cyp2c29		0	0
Stard3nl		3.1	0.9
Stk11		3.8	3.2
Efna2		0.2	0.8
Atp5d		6.8	4.6
Ppp5c		1.6	3
Cdk12		3.9	4.7
Lipe		0	0
Pafah1b2		4.5	5.6
Tbc1d8		0.5	0.8
Slc2a3		0	0
Foxj2		0.5	0.6
Sri		3	4.2
Dgcr2		2.4	2.4
Irf3		0.8	0.5
Bcl2l12		0.4	0.4
Zfp959		0.5	0.7
Mpnd		0.5	1.7
Sh3gl1		1.9	1.3
Ebi3		0	0
Ranbp2		4.1	4.2
Edar		0	0
Grk5		0.4	0.6
Dvl3		3.4	4.9
Abcf3		1.8	1.2
Eif2b5		0.8	4.5
Cyth2		3	3.7
Sult2b1		0.2	0
Car11		0.2	0.6
Dlgap1		0.2	-0.1
Plag1		2.2	3.6
Hck		0	0
Mrpl4		3.6	2.9
Keap1		0.9	0.6
Ap1m2		4.3	6.1
Glg1		3.8	1.2
Atp8b3		0	0
Btbd2		3.8	3.4
Csnk1g2		2.5	3.1
Mob3a		1.7	0.5
Cacnb3		1.1	1
Ccdc65		0	3.4
Fkbp11		1.8	1.5
Ddx23		0.2	0.8
Pld3		5.6	4.1
Grik5		0.4	2.6
Cd79a		0	0
Rabac1		4.3	5
Etv3		2.7	1.8
Prkcsh		5	4.3
Elavl3		0	0
Rab3b		6.3	2.1
St8sia6		0	0
Fcgrt		0.8	0.6
Nosip		1.6	2.4
Pih1d1		2.7	2.2
Rps11		10.8	10.7
Dll3		0	0.7
Paf1		2.4	3.7
Timm50		2.4	2.9
Med29		2.6	2.8
Bicd1		1.8	2
Ncstn		5	4.2
Pex19		2.4	2.4
Phyhip		0.1	0
Crhr2		0	0
Inmt		0	0
Cyp4f18		0	0
Impdh1		0.2	1.3
Psg18		0	0
Dusp3		3.5	1
Prodh		0	0.7
Slc25a1		0.6	3.3
Dgcr6		1.6	2
Ddr1		3.7	1.7
Ier3		0.9	2.2
Fosb		6.4	6.2
Klc4		1	2.4
Ercc1		3.1	2.5
Cyp17a1		0	0
As3mt		0.8	0.4
Homer3		0.5	0
Crtc1		1.6	1.3
Rnf215		0.8	1.1
Sec14l2		0	-0.1
Aven		0	1.2
Cp		0	0
Crot		2.1	1.5
Rps6ka1		6.3	3.1
Calb2		0.2	4.2
Snrnp200		4.7	3.8
Ciao1		1.1	0.5
Has1		0	0
Taf6l		0.4	0
Insig2		4.7	4.1
Kpna6		0.3	1.4
Man1a		1.4	2.1
Itpkc		2.9	3.8
Brd8		6.1	6.8
Kif20a		0.1	0.1
Farsa		4.1	2.5
Gcdh		1.2	2
Mast2		0.7	1
Dnase2a		0.5	0
Rad23a		2	2.8
Calr		9.3	9.1
Syce2		1	0.5
Nfat5		3.1	4.2
Nob1		1.1	2.1
Nqo1		0	0
Ppfia3		0	0.4
Gys1		1.6	2.5
Ruvbl2		2.5	3
Lin7b		0	0
Bax		1.8	0.9
Il7r		0	0
Tfam		2.8	2.3
Zfp81		0.4	1.9
Efnb3		0.7	0.5
Mmd		1.8	0.3
Hlf		1.5	0
Fam162a		3.3	6.3
Rpl8		10.1	9.5
Grm3		0	0
Ssbp2		0.1	2.9
Fancl		1.5	0.7
Gstm5		6	7.4
Gstm7		1.4	3.8
Gstm3		0	0.1
Stat3		4.1	4.8
Stat5a		0.2	0.9
Map3k11		0.2	0.8
Akt2		1.3	2.1
Dnaja3		1.4	0.9
Hmox2		2.7	4.5
Cwc15		4.1	5.1
Col5a3		0.1	0
Dnmt1		1.4	2.9
Ppan		0.8	1.1
Angptl2		0.5	0.6
Cacna1e		0.4	0
Cacna1b		0.1	0.2
Etv1		1.5	3.2
Kifc2		0	0.5
Psap		5.5	3.6
Ikbkg		1.8	1.4
Pax2		0	0.2
Wars2		1.7	2.1
Atn1		0.7	1.4
Phb2		2.3	3.5
Ptpn6		1.4	3
Eno2		0.5	1.9
Emg1		4	2.8
Lpcat3		2.6	4.5
Atp6v1f		8.3	7.4
Il12b		0	0
Clcn5		0	0
Clcn3		4.2	3.7
Hif3a		1.2	1.9
Gpx6		0	0
Gpx5		0	0
Pde1c		0.9	2.2
Utp20		0.7	0.9
Spic		0	0
9330159F19Rik		-0.1	-0.4
Cul3		5.3	6.9
Sst		0	0
Il11		0	0
Ddx56		1.2	0.3
Tmed4		4.3	4.8
Bid		0.6	0.4
Ralb		2.7	1.4
Ppp1cc		3.9	2.4
Dnajb11		4.7	5.4
Tbccd1		1.1	0.5
Clec11a		0	1.6
Zfp324		0	0.4
Gab2		0.4	1
Coro1c		2.7	1.2
Tax1bp1		6	6.3
Psg17		0	0
Psg19		0	0
Ctse		0	0
Ndrg2		6	5.9
Mettl17		1.4	1.4
Arhgef40		-0.4	0.6
Pnpla6		2.4	1.8
Mcoln1		1.1	1.1
Arhgef18		0.5	-0.2
Pkn2		1.9	1.7
Cd33		0	0
Etfb		5.8	5.1
Nkg7		0	0
Stxbp2		5.9	5.7
Pcp2		0	0
Sgce		1.7	1.6
Chn2		0.3	0.2
Wwox		0.1	1
Slbp		3.4	2.8
Tyr		5.7	6.2
Ghrhr		0	0
Aqp1		0	0
Arid3b		0.8	2
Cnn2		3.1	1.5
Polr2e		5.9	7.3
Abca13		-0.2	0
Myo9b		0.6	1.1
Hdac9		0.5	1.3
Ly9		0	0
Mtfp1		0	0.8
Rab23		0.4	2.6
Rab11a		5	7.4
Eif2b2		2.3	4.5
Dlst		2.9	4
Pgf		0.5	3.9
Ulk2		1	1.6
Ccl24		0	0
Dgkq		0.1	1.3
Tmed11		0	0
Grap		0	0
Pou1f1		0	0
Chmp2b		3.7	2.9
Plod3		3	1.4
Ap1s1		1.7	1.4
Mapk13		2.6	2.8
Srpk1		3.1	5
Pax3		0	0
Lbr		4.6	7.4
Crabp2		4.5	5.1
Nes		0.6	0.1
Bcan		0.3	0
Hapln2		0	0
Prcc		1.3	0.3
Rrnad1		1.6	0.4
Hdgf		5	6.1
Slc25a18		0.1	0.8
Thop1		0.2	1.6
Apba3		0.6	1.7
Matk		0.4	0.9
Pias4		0.7	1.7
Map2k1		3.6	1.8
Sgta		4	3.7
Dtx2		0.4	0.7
Zp3		0	0
Hspb1		0	0
Rasa4		0.1	0
Syt5		0	0.2
Hnrnpa2b1		8.4	8.8
Fxyd4		0	0
Ccdc130		0.7	0
Mri1		0.4	0.3
Prkacb		3	2.2
Sgsh		0.2	0
Chd5		0	-0.1
Cstb		5.1	5.8
Sh2b2		0	0
Pex5		1.6	0.6
Jkamp		3.5	4.4
Cd44		2.6	1.3
Slc1a2		-1.3	-0.4
Eif2ak4		1.7	1.8
Wdr1		8.1	7.9
Slc2a9		0.1	0
Wisp1		1	1.6
Ndrg1		0.5	0.5
4930550C14Rik		0	0
Man2b1		2.2	1.3
Klf5		2.2	1.8
Wdr83		1.8	1.3
Prdx2		10.4	10.5
Polr2a		2.3	1.1
Shbg		0	0
Senp3		3.9	4.2
Corin		0.3	0
Plekha8		0.6	1.1
G6pc2		0	0
Spc25		0	0.5
Ripk4		1.8	2.4
Zfp287		-0.1	1
Prlr		-0.8	-1.3
Letm1		2.1	2.6
Ubqln1		3	5.5
Fgfr4		0	0
Cadm3		0	0
Fcer1a		0	0
Txn2		5.3	4.8
Casp14		0	0
Slc1a6		0	0
Slc1a3		4.6	2
Crbn		1.1	1.8
Il5ra		-0.1	-0.1
Msh6		1.1	0.2
Fbxo11		3.9	3.4
Mlxipl		0.9	0
Tbl2		0.3	1.2
Nid1		0.3	0
Mcm5		-0.2	-0.1
Hmox1		0.5	0.7
Mprip		4.5	5.5
Cic		0.9	0.8
Pafah1b3		5.2	3.3
Il27ra		0	0
Prkaca		1.2	1.9
Asf1b		0	0
Myl10		0	0
Ddx39		1.8	2.4
Dnajb1		1	0.8
Msh4		0	0.3
Usp40		1.5	1.7
Evx1		0	0
Kbtbd4		0.6	1.5
Celf1		3.7	4
Ndufs3		4.5	5.5
Por		3.7	3.4
Igf1r		5.1	4.9
Insr		0.6	4.2
Fcer2a		-0.3	-0.1
Cyp2a5		0	0
Atp4a		0.3	0
Trim28		3.6	2.4
Ube2m		2.1	3
Adcy9		-0.1	1.1
Mef2c		0.3	0
Ctr9		3.2	3.4
Eif4g2		7.3	7.3
Mrvi1		0	0
Pcyt1a		1.6	2.5
Zfp592		-0.6	0.6
Psmd4		4.3	3.7
Tmod4		0.3	0.7
Insrr		0	0
Cabp5		0	0
Snx6		4.8	4.6
Mthfd2		0.7	6.1
Kit		0.4	1.9
Tomm40l		0.6	1.7
Nr1i3		0	0
Apoa2		0	0
Pan2		0.5	2.8
Cs		5.1	6.7
Ampd3		0.1	2.7
Bcas2		6	7.1
Sh2d1a		0	0
Ctcf		3	4
Pard6a		1.7	3.3
Agrp		0	0
Pvalb		0	8.3
Tfap4		0.1	0
Ranbp1		5	5.2
Cd247		0	0.5
Rfx5		0.5	0.8
Psmb4		6.6	6.2
Mmp8		0	0
Slc30a4		1.7	-0.3
Metap1		1.3	3.1
Gpr108		4.5	2.1
Tnfsf14		0	0
Gata6		0	0
Rsl1d1		4.5	7.2
Cnga2		0.9	0
Apc		4.4	3.9
Reep5		4.2	5.2
Ergic3		7.2	6.3
Spo11		0	0
Ncoa2		2.7	0.7
Prl4a1		0	0
Trh		0	0
Nr2c2		1.9	1.6
Nr2c1		1	0.5
Smpd4		0.8	1.6
Pex1		1	1.1
Otx1		0	0
Kctd20		1	2.2
Itgae		0	0
Ctns		1.2	1.5
P2rx5		0	0
Shpk		0.3	0
Trpv1		0	0
Ephb3		3.3	1.3
Tuft1		4.1	3.6
Rcn1		6.5	6.5
Dnase1		1.2	4
Trap1		4.1	5.5
1700037C18Rik		0.3	0
Ankrd13d		0.6	0.2
Tyrp1		0	0
Tpr		4.2	6
Pdc		0	0
Prg4		0.1	0
Dhx34		0.4	0.8
Kptn		1.9	1.3
Napa		6.1	6.7
Sra1		3.4	6.7
Calcoco2		0	0
Atp5g1		7.6	8.8
Snf8		1.8	3.1
Tbcb		4.3	4.1
Inpp5k		2.1	0.7
Crkl		0.2	0
Eps8l1		0.1	0.1
Clint1		2.7	4.4
Prss16		0	0
Cdkal1		2.4	2.4
Rhox6		0	0.1
5430419D17Rik		0	0
Htra1		0	0
Zbtb17		1	1.5
Clcnkb		0	0
Fam131c		0	0
Fblim1		6.4	3
Hspb7		0	0
Epor		0	0
Ccdc159		0.1	0.2
Mob1b		1.7	2.5
Atp6v1b1		0	0.5
Vax1		0	0
Atp6v1b2		2.7	3.2
Eps15l1		2	2.9
Tep1		0.9	1.7
Ttc5		6.1	5.7
Osgep		2.7	1.1
Aamp		5.9	5.7
Tmbim1		1.5	1.5
Arpc2		5.7	4.6
Zbtb32		0	0
Etv2		0	0
Upk1a		0.6	0
Tmem147		5.4	4.9
Rps9		11.2	10.7
Tfpt		0.4	1
Susd2		-0.1	0.6
Ggt5		0	0.1
Ggt1		0	0
Crip2		8.2	7
Crip1		3.8	5.1
Cbfa2t3		0	1.5
Fbln1		0	0
Pgrmc1		6.6	7.6
Gcat		2.7	3.7
Tek		0	0
Mpl		0	0
Elovl1		4.1	2
Med8		4.2	4.3
Hyi		0.4	0.7
Cdc20		0	0.2
Adamts4		-0.1	0
Pfdn2		2.1	3.9
Rnf114		3.2	3.7
C330007P06Rik		4.1	1.2
Neurl1a		0	1.7
Srm		0.6	1.8
Epha2		1.1	0.2
Rbm14		0.3	1.3
Actn3		0	1.1
A530013C23Rik		0.2	0
Zdhhc24		0.9	1.5
Bbs1		0.4	2.1
Slc34a3		0	0
Ndor1		1.1	0.6
Prl7a1		0	0
Prl8a9		0	0
Pdk1		1.2	1.4
Ptbp1		5	6.7
Mvd		1.3	0.6
Cyba		4.4	2.5
Itih3		0	0
Tmem110		1.3	0
Sfmbt1		0.2	1.4
Itih1		0	0
Ihh		0	0.4
Prkag3		-0.3	0
Cryba2		0	0
Atp7b		0	0
Defb2		0	0
Slc4a1		0	0
Rundc3a		0	4.6
Slc4a3		0.3	0.6
Cdt1		0	0
Runx1t1		1.2	7
Snai3		0.1	0
Aprt		6.5	5.8
Gtf2h1		1.6	1.3
Hfe		0.3	0
Abhd1		0.7	0
Slc5a6		0	0.7
Tcf23		0	0
Nphs1		0.8	1.5
Aplp1		0.3	1.9
Qrich1		3.6	2.8
P4htm		0.4	0.7
Usp19		1.2	2.9
Pola1		0.1	0.2
Cdc42		7.6	7.8
Pknox1		0.8	0.6
D130043K22Rik		0	0
Gmnn		1.9	0.5
Acot13		1.8	2.9
Zfp184		0.9	4.1
Cyp27b1		0	0
Cdk4		6.4	7.7
B4galnt1		0	0
Mettl1		0.7	1.5
Tspan31		7.3	7.9
Kif5b		7.6	7.5
Saal1		0.6	0
Tph2		0	0
Krt23		0	0
Cnp		2.2	5.1
Ttc25		-0.1	0.1
Sulf2		0.8	1
Sod2		4.1	4.9
Tmco6		0.1	0
Stambp		1.8	2.9
Ezh1		0	0.5
Hap1		0.1	2.2
Ctnnb1		7.6	8.4
Eif1b		4.3	5.3
Klk4		0	0
Chrd		0	0.4
Psmd2		5.4	5.2
Syngr3		0.2	0
Vars		1	-0.1
Hspa1l		0	0
Slc44a4		0	0.3
Msh5		0	0
Abhd16a		1.3	2.8
Neu1		1.9	0.5
Ddah2		3.9	4.5
Clic1		1.5	1
Lsm2		0.2	1.8
Pole		1.2	-0.3
Atp1a2		-0.6	-0.7
Atp1a4		0	0
Casq1		0.4	1.1
Stx1a		1.3	2.2
Ceacam9		0	0
Zfp775		0	0
Scube2		0.3	0
Mrpl49		2.3	3.9
Dennd2c		0.3	0.8
Mark3		5.1	6.7
Gatad1		5.6	5.5
Pcdha11		0	0
2310003L06Rik		0	0
M6pr		3.2	2.2
Lrrc8a		5.6	3.8
Mc5r		1.1	0
Ppp2r1a		4.8	4.2
Fance		0.2	0.6
Tinf2		-0.1	0
Tssk4		0	0
Hapln4		0	0
Dus3l		1.9	0.8
Gtpbp3		-0.1	0.4
Tgfbr1		5.5	2.1
Homer1		2.7	2.1
Rad51c		0.1	0
Gabrb2		0	0
Cav1		0	0
Arpp19		3.1	1.5
Bcl2l1		1.7	5.4
Khsrp		3.1	3.8
Dio2		0.2	0
Ccdc124		3.6	3.3
Cct4		4.7	5.2
Cpt1c		1.5	1.7
Twist2		0	0
Zfp655		7.3	6.9
Rhoa		5.5	4.5
Zmiz1		3	5
Ankrd26		1.3	1.5
Aldh16a1		0.1	1.5
Hnrnpa0		6.3	6.3
Prrg2		2.6	3.4
Hnrnph1		8	8.1
Id3		10.1	9.6
Tcap		0	0
Arid1a		5.8	4.9
Crlf1		0	0.3
Ctsd		6.9	7
Rplp1		10.7	10.7
Hmgcll1		0.4	0.9
Ttc9b		0	0
Phox2a		0	0
Abhd8		0.7	1.3
Fzd3		5.7	4.5
1700008O03Rik		0.2	0
Mid1ip1		0.7	1.4
Ap2s1		1.6	2.7
Fgfrl1		5.4	1.3
4930432K21Rik		0	0
Fhl2		4.2	2.8
Clstn3		0.3	0.9
Fbxw9		1.6	3.6
Spib		-0.1	-0.1
Fnbp4		3.1	3.8
Scrn3		0.3	1.5
Phax		4.2	3
Tle1		1.4	1
1700109H08Rik		0.4	0.6
Relt		0.3	0.3
Snrpb2		5.5	4.8
Ubc		9.8	9.6
Prpf31		0.3	1.8
Sertad1		2.6	3.7
Carhsp1		2.1	1.6
Elk3		0.2	1
Herpud2		1.6	2.4
Rdh13		3	4.9
Adam21		0	0
Nutf2		2.6	3.1
Fut1		0	0.1
Arpc5		6.9	5.7
Rnf151		0	0
Elavl2		0	0.3
Pou2f2		0	0
Mgst1		9	2.7
Nfib		6.9	5.7
Htr3b		0	0
Rab25		4.8	3.3
Ubqln4		1.6	3.2
Rbfox1		0	0
Rps18		11.5	11.5
Rpl10		10.8	9.4
Rps15a		5.7	6
Ncaph2		2.2	2.8
Hipk1		6.3	6.1
Gprc5b		0.3	0.7
Man1a2		3	3.9
Ceacam5		0	0
Tppp2		0	0
Acyp1		3.2	3.6
Cldn13		0	0
Cd163		0	0
Hdac5		0.7	3.7
Rala		2	2
Clec3a		0	0
Vdac3		6.5	6.9
Slc1a7		-0.4	-0.1
Vps72		1.7	0.3
Gabpa		0.5	2.4
Bmp7		2	0.5
Dynll1		7.2	8.3
Pdcl		3.1	3.4
Tmem184b		1.7	2.6
Gm5965		0	0
Nf2		3.2	4.9
Cabp7		0	0
Zmat5		1.7	0.8
Ewsr1		4.7	5.4
Ap1b1		4.1	4.4
Derl3		0.5	0
Gstt4		0	0
Tbx1		0	0
Gnat2		0	0
Bcl2l13		1.3	0.2
2610028H24Rik		0	0.4
Dqx1		0.3	-0.1
Ccl8		0	0
Fam163b		0	0
Trpm5		0.8	0
Ascl2		0	0
Rarres2		0	0
Pttg1ip		3.4	4.1
Trpm2		0	0.4
Ube2g2		0.6	1.2
Mpo		0	0
Lpo		-0.1	0
Met		0.4	0.4
Slc16a12		0.2	0
Syn2		0	0
Elk1		0.5	0.2
Nav1		0.9	0.7
Tnpo1		2.6	1.2
Myod1		0	0
Otog		5.6	1.8
Rnmt		1.9	3.2
Kcnq1		0	0
Srp14		6.9	9.8
6330409D20Rik		0	0
Cdk9		2.3	4
Tor2a		1.5	0.9
Fpgs		0	0.2
Mkl2		3.9	4.2
Cbx5		6.9	5.9
Odam		0	0
Apobec3		0.7	0.2
St6galnac1		0	0
Taf7l		0	0
Sardh		0.4	0
Vav2		0.4	0
Tex15		0.6	1.5
Ppp2cb		2.6	5.2
G0s2		0.3	0.6
Dmap1		0.4	1.8
Pla2g12b		0	0
Oit3		0	0
Tex11		0	0
Bcr		1.5	2.6
Fxyd5		0.3	0
Kcnd1		0	0
Tfcp2		2.6	2.6
Pou6f2		0.3	0
Pou6f1		0.4	0
Ubp1		6.6	6.1
Nuak2		0	0
Ick		0.6	0
Sdhb		6.6	7.9
Cox4i2		4.6	0.5
Snap47		2.3	2.7
Wnt3a		-0.1	0
Kdsr		6.7	5.8
Vps4b		4.9	4.5
Rps25		10.4	10.2
Nxf2		0	0
Taz		1.8	3
Kif19a		0	0.7
Aldh3a2		1.5	1.4
Zmynd10		0	0
Tmem115		1.7	1.4
Hyal2		0.8	0.1
Ifrd2		0	-0.1
Hyal1		0.1	0.4
Tusc2		1.4	1
Nprl2		2	4.4
Slc38a3		0.3	0
Cacna2d2		0.3	0.4
Rassf1		3	2.2
Epn3		0.1	1.5
Rnf112		0	0
Slc3a2		6.3	6.8
Nxf1		5.2	6.5
Stx5a		4.6	2.7
Slc47a1		0.4	0
Tnfrsf13b		0	0
Spire2		3.3	1.7
Prox1		4.7	0.8
Raver1		0.5	2.2
2610507B11Rik		4.4	3.5
AI597479		0.7	0.2
Tmem86a		2.4	0
Optc		0	0
Tex14		0	0
Ifi35		0.6	0.9
Rdm1		2.1	1.2
Nedd8		7.7	7.4
Gosr1		1.2	1.6
Mrpl52		4.8	5
Spaca7		0	0
Eya4		3.3	4.9
Ebf3		2.9	0
Myt1		0	1.8
Faf1		0.7	2.2
Gm266		2.2	0
Mettl16		1.7	1.6
Dazl		0	0
Apol7a		0	0
Pigyl		1.5	3.8
Rbm25		7.3	7.3
Psen2		4.6	2
Acaa1b		0	0
Plcd1		2.4	0.8
Fads1		2.2	1.9
Lmbr1		1.1	1.5
Tnfrsf22		0.3	0
Cars		2.4	3.7
Phlda2		0.2	0.2
Asz1		0	0
Wnt2		0	0
Gabra1		0	0
Grid2ip		0	-0.1
Kdelr3		1.4	0.3
Apip		3.3	4.8
Pdhx		1.1	2.9
Vac14		1.8	1.2
Mcoln2		0	0
Slc5a1		0	0
Akt1s1		0.1	0
Tbrg1		6	5.4
Panx3		0	0
Adssl1		0	0
Brf1		1.5	4.1
Vipr2		0	0
Odc1		7.3	7.8
Thg1l		0.1	1.2
Adam19		0	0
Pabpc4		1.7	1.5
Exoc3l2		0	0
Zfp296		0.1	0
Plin5		0	0.5
Sugp1		1.4	1.7
Dmrtc2		0	0
Dhdh		0	0
Zfp790		0.9	0.7
Cpb1		0	0
Slc25a41		0	0
Fsd1		0	0
Fuz		0.1	0.1
Pgam1		5.9	7.2
Evi5		3	2.9
Evi5l		0.6	0
Snapc2		0.6	2.5
Git1		2	1.2
Gltp		0.7	2.6
Bnip2		3.1	3.2
Ccnt1		3.4	3.5
Scarf2		0	0
4930579F01Rik		0	0
Brms1l		0.6	1.4
Med15		2.2	1.3
Dhdds		1.9	1.8
Ubxn11		0.5	3.1
Mogat1		0	4
Tex22		0	0
Wnt8a		0	0
Tjap1		1.1	4.5
Ehf		-0.1	0
Nanog		1.1	0.4
Rpl15		8	8.1
Tmem167		3.4	3.8
Steap4		0	0
Kif11		-0.6	-0.7
Rpa3		3.7	4.9
Mlkl		0	0
Phox2b		0.2	0
Tnpo3		2.1	1.2
Ttll5		0.2	0.3
Zfp715		1.2	1.8
Retn		0	1.6
Cdh23		0	1.7
Rps5		10.7	10.7
Podnl1		0	0
Amotl1		3.7	2.9
2200002J24Rik		0	0
Etv5		3.3	2.3
Tmem190		0	0
Gfod2		0.4	0.2
4933405L10Rik		0	0
Atp6v0d1		4.3	3.7
Ptprs		6.5	5.9
Slc41a1		1.2	-0.2
Fer1l4		0	0
4931406B18Rik		0	-0.3
Iglon5		0	0
Igf2bp1		0.7	0.8
B4galnt2		0.9	1.3
Zfp651		1.1	1.6
Card14		0	0
Tmem175		1.1	0.6
Bcas1		0	0
Aldh1a2		0	0
Ndufs2		3.4	5.9
Snx31		0	0
Cad		0.4	0.3
Sh3bp5l		0.9	0.4
1810065E05Rik		0	0
Atad1		3.3	2.8
Pten		5	5.9
4933402N03Rik		0	0
Pea15a		2	1.3
Timm23		6	5.3
Tnfaip8l2		0	0
Trnt1		4.3	2.2
Ly6g6e		0	0.8
Ehmt2		1	1.8
Elof1		4.8	4.7
Med16		4.9	5.4
St3gal1		0.4	0
Rnf170		2.8	3
Clip3		2.5	3.5
Myl2		0	0
Dedd		1.5	2.6
Nit1		1.6	0.4
Pax5		0	0
Prdm15		0	0.1
Rnf168		3.5	3.4
Tctex1d2		3.1	4.2
Sval2		0	0
Trpv4		3.2	0.9
Klhl3		0	0
Dnajc7		2	4.1
Zfp385c		-0.4	-0.1
Cacybp		4.4	6.3
Cluap1		2	5.9
Zswim7		2.3	1.5
Pigl		0.3	0
Ndufa2		7.6	8.3
Pam16		4.3	6.3
Glis2		1.2	1.5
Cox6c		9.4	9
Bicc1		0.4	0.5
Ube2z		1.8	1.6
Gip		0	0
Tmem87b		3.1	2.9
Anapc1		2.3	1.7
Mertk		0.5	1
Tsg101		5.5	6
Hps5		0.4	2.9
Map3k4		1.7	0.8
Blk		0	0
Rnf166		1.5	2.8
Ankrd28		1.7	0.8
Ankrd52		0.4	0.4
Pkd2l2		0.6	1.3
Srp19		6.7	7.8
Clec4f		0	0
Klra17		0	0
Wdfy2		0.2	1.2
Mrps25		2	3.1
Dguok		1.2	2.1
Camta1		3.7	4.5
Csf1		-0.1	0
Kif1a		2.9	3.3
Alx3		0	0
Slc25a11		2.7	4
Chrne		0.1	0
Chfr		0.9	2.3
Ceacam16		0	0
Hoxa2		0	0
Adam28		1	1.4
Ankrd53		0	0
Tex261		1.3	1.4
Fam120b		0.5	1.7
Tbp		1.2	3.8
Psmb1		8.7	9.2
Pdcd2		1.2	0.7
Dll1		0	1.1
Nol3		-0.1	0
Fhod1		0	0
Plekhg4		0	-0.1
Slc9a5		0	0
Elmo3		1.6	0.1
Stc1		1.6	1.2
4931428F04Rik		0.3	-0.1
Tppp3		1.9	0.3
Msh3		2	3.2
Adamts13		0	1.3
Tmem208		4.8	6.2
E2f4		1.7	3.2
Surf4		5.7	4.5
Surf2		1.6	0.8
Dnajb9		4.3	3.7
Naf1		1.2	1.3
Yes1		1	1.5
Ppp1cb		6	7.6
Gorasp2		6.5	5.8
Tsen15		5.4	3.4
Oc90		0	0.6
Efr3a		3.9	5.5
Trappc2l		4.9	4.8
Acsf3		0.2	2.3
Ddx19a		0.8	2
Galns		0	1
Gata2		2.6	3.5
C8g		0	0.6
Entpd2		0.2	0.8
Ptgds		1.5	1.6
Edf1		4.4	6
Clic3		0	0
Npdc1		2.6	2.6
Fbxw5		2.6	2.7
Slc25a13		0.8	0.8
Ube2i		5.1	5.5
Unkl		1.9	1.3
Lrrk1		0.7	2.8
Aldh1a3		0.4	0
Actn1		2.7	3
Sirt2		2	2
Hnrnpl		5.3	6.2
Nolc1		2.3	5.3
Casd1		1.6	2.3
Cnksr3		1.2	0
Mtmr1		0.6	0.6
Hmgb3		3.3	4.6
Cyp2j9		0.7	1
Nipsnap3a		0	0
Abca1		1.6	0.4
Nipsnap3b		4.1	3.5
Lage3		3.4	4.3
Gdi1		5.6	5.7
Sash1		1.9	1.6
Gadd45b		1.7	3.6
Slamf6		0	0
Slamf1		0	0
Zdhhc12		3.2	2.8
Endog		0	0.1
Cybb		0	0
Golga7		4	6.6
Xk		0.7	0.5
Pcolce2		2.1	4.4
Cd48		0	0
Clpx		2.6	0.2
Trabd		0.6	2
Mov10l1		0	0
Cd83		0.5	0
Ace2		0	0
Gzmb		0	0
Gzmf		0	0
Gzmn		0	0
C4a		0	0
Ager		1.4	0.5
Atf6b		2.2	2.7
Egfl8		0	0
Notch4		0	0
Ppt2		0.2	0
Prrt1		0	0
Rnf5		4	4.2
Fam163a		0	1.6
Hivep2		0.1	0
2310057J18Rik		0	0
Arnt		0.9	1.1
Itga2		0.1	0
Mocs2		5.4	3.3
Nat9		0.7	0.6
Lpl		-0.1	0
Atp6v0e		7.9	9.7
Nkx2-5		0	0
Zfp318		3.2	4.2
Ttbk1		0	0
Srf		3.8	3.4
Gata3		9.5	9.4
Gata5		0	0
Lama5		2.8	1.9
Steap1		0	0
Steap2		0	0.6
Hspa8		10.9	11.5
Serac1		0.8	0.2
Awat1		0	0
Pdzd11		4.7	5.6
Psma2		8.2	7.7
Mrpl32		2.9	5.2
Setdb1		1.1	1
Anxa9		0	0
Arnt2		0.3	0.4
Nlrp5		0	0
Capza2		5.2	5.1
Plekho1		0.3	3.2
Vps45		1.2	3.1
Prpf3		1.6	3.4
Anp32e		3.6	5.8
Aph1a		3.1	0.9
Tab2		4.7	4.1
Ppil4		3.7	4.4
Eps8		0.8	1.9
Med22		2.5	2.9
Abo		0	0
Surf1		1.1	1.7
Med28		2.8	2.1
Qdpr		3.9	2.5
Gnrh1		0.4	0.5
Tnr		0	0
Sqstm1		5.3	4.8
Nfe2l2		0.3	1.1
Rxrg		0.8	0.6
Rxra		0.1	1.9
Adamtsl4		0	0
Fcrls		0	0
Cd5l		0	0
Prpsap1		3.4	3.7
Fam184b		1	0.3
Ncapg		0	0
Lcorl		0.8	1.4
Lta4h		2.6	1.3
Amdhd1		0	0
Dstn		10.2	10.1
H2afy		5.3	5.8
Gtf2ird2		0.1	0.3
Bola1		1.1	1.3
Fcgr1		0	0
Ncf1		0	0.6
Wnt11		0	0
Adss		2.7	3.1
1700016C15Rik		0	0
Il17rb		0	0.3
Cacna1d		0.5	4.8
Chdh		-0.2	0.4
Actr8		1.8	1.9
Lrrc27		0.9	1.4
Stk32c		0	0.7
Fnta		2.4	3.9
Skiv2l2		2.6	2.9
Lbp		0	0
Celsr1		2.6	2.7
Fli1		-0.1	0
Stard13		0.3	2
Camk1g		0.4	1.1
Diexf		-0.3	0.2
Hsd11b1		0	0.4
Syt14		0.4	4.5
H2-M3		0	0
Lonrf3		0	0
Atp5e		7.8	9
Tubb1		0	0
Ctsz		5.5	3.3
Sertad4		2.6	1.4
H2-M2		0	0
Ube2a		2.5	4.5
Slc25a5		10	10.3
Atp1b4		0.1	0
Ppdpf		4.2	4.5
Kcnq2		0	0
Eef1a2		0	0
Col20a1		0	0
Pls3		1.3	1.6
Mpped2		0.2	2.3
Nkap		1.1	3.1
Ndufa1		8.3	8.2
Wt1		0	0
E2f3		0.9	1.1
Cr1l		2.8	1.6
Ppfibp1		1.9	2.6
Cd46		0	0
Cd34		0	0
Cd274		-0.5	-0.1
Pdcd1lg2		0	0
Gtf3a		1.3	0.9
Mtif3		0	0
Lnx2		0	3.9
Il19		0	0
Dyrk3		0.7	0
Mapkapk2		1.2	0
Il10		0.4	0
Lamp2		6.2	3.5
Atxn10		5.9	5.9
Foxred2		0.3	0
Eif3d		5	5.9
H3f3b		10.9	10.8
Nup50		1.2	3.7
Phf21b		1.2	1.1
Nlrp14		0	0
Ift27		2.1	4.7
Pacsin2		0.9	0.8
Cmah		1.8	2.9
Ttll12		1.6	1.5
Bik		0.3	0.8
Scube1		0	-0.4
Tox4		3.3	3.5
Mrps18c		6.3	4.6
Sulf1		2.6	0.3
Srsf6		5.4	6.1
Plcg1		0.5	1.9
Kctd2		0.8	0.6
Tmprss6		3.5	3.6
Kctd5		0.8	2.2
Pom121l2		0	0
Etaa1		0.7	-0.1
Matn4		0.2	0
Svs4		0	0
Svs6		0	0
Slpi		0	0
Svs3a		0	0
Svs5		0	0
Rbpjl		0	0
Sdc4		10	6
Ccdc70		0	0
Il13ra1		0.9	0.8
Prl5a1		0	0
Nbr1		3	3.7
Cyth1		0.9	0.8
Rnd3		5.5	4.2
Brca1		-0.1	0
Gast		0	0
Cntnap1		0	0
Zpbp2		0	0
Gsdma		0	0
Med24		1	1.2
Gsdma2		0	0
Psmd3		1.3	2.4
Exosc10		1.4	1.2
Glod4		5.6	6.2
Vps53		0.2	3.8
Taok1		3.7	3
Dnttip1		2.9	1.8
Tnnc2		0	0.6
Acot8		0.4	2.5
Cd300lg		2.1	0.9
Spint4		0	0
Pyy		0	0
Mpp2		1.7	0
Ppy		0	0
Vtn		0	0
Nlk		2.8	3.3
Traf4		0.9	0.2
Aldoc		8	4.2
Stac2		0	0
Rpl19		10.7	10.7
Nek8		0.5	0.4
Cacnb4		-0.2	0.1
Plxdc1		0	0
Arl5b		2.2	1.9
Zfp207		7.3	6.8
Psmd11		5	3
C1qtnf1		-0.1	0
Pipox		1	0
Timp2		4	3.2
Zc3h18		1.3	0.7
Top2b		4.2	5.4
Rarb		0.3	0
Igfbp4		0	0.3
Cdc6		0.3	0.3
Suz12		2.9	4.2
Atad5		0.3	0.4
Crlf3		0.2	1.6
Krt27		0	0
Tns4		-0.8	-0.2
Tnfaip1		3.8	3.9
Abr		1.4	1.9
Rab11fip4		0.3	0
Cd40		0.3	0
Slc35c2		1.5	1.6
Zfp334		0.4	0
Elmo2		1.1	1.2
Wsb1		6.6	6.6
Ttpal		0.9	1
Rhot1		1.9	2.5
Hnf4g		0	0
Rhbdl3		-0.1	0
Ada		0	0
Serinc3		2.4	4
Tha1		0.4	0
Pgs1		1.2	1.6
Birc5		0	0.4
Afmid		0	0
Trp53tg5		0	0
Pigt		2.7	0.6
Wfdc2		4.6	3.8
Etv4		0.5	0
Dbndd2		0	0
Mmp9		0	0
Slc12a5		0.1	-0.1
Ghdc		0.6	-0.1
Pltp		0	0
Slc12a7		3.6	2.8
Ctsa		3.9	5.8
Zswim1		1.1	0.2
Slc12a4		0.6	0
Myo1c		0	0.3
Crk		3.7	2.5
Cox7c		9.2	10.1
Pitpna		4.7	6.1
Mlx		1.4	0.6
Jph2		0	0
Dhx58		0.3	0.3
Rab5a		3.1	4
Hspb9		0	0.5
Nkiras2		1.5	1.4
Ppp2r5c		5.9	5.1
Ift52		2.9	3.9
Mybl2		0	-0.1
Sgk2		0.3	0
Eya2		0	0.7
Prl3c1		0	0
B4galt5		3.4	2.9
Gdap1l1		0	2
Hnf4a		0	0
Ptgis		0.7	0.8
Cadps2		2.6	4.5
Ddx27		1.4	2.1
Cyth3		1.6	1.1
Cyth4		0	0
Rac3		0	0
Rrp7a		1.8	4.1
Cyb5r3		7.9	5.4
Ints2		1.3	1.2
Med13l		3.4	4.8
Hist1h2bc		0.9	5.4
Baiap2l2		0	3.3
Mafk		2.3	2.7
Med1		6	7.1
Erbb3		0.5	0.9
Stard3		1.1	0
Ikzf3		0	0
Mfng		0	5.2
Vmp1		7.1	4.6
Uchl5		1.8	0.6
Glrx2		3.4	3.9
Trove2		3.1	3.3
Stk4		1.9	1.9
Wfdc15b		0	0
Pmp22		0	0
Gdf9		0.2	0
Zcchc10		1.7	0.5
Prl8a2		0	0
Tbx5		0	0
Psmb6		8.1	8.3
Spag7		5.9	4.1
Pfn1		6.5	4.7
Tomm34		3.2	6.6
Ywhab		5.1	6.1
Ksr1		0	0.3
Gpx3		0	0
Anxa6		3.3	5.6
Il12rb2		0.2	0
Zkscan6		1.3	0.4
Kpna2		3	3.6
Smurf2		2.3	5.3
Vezf1		4	4.6
Cuedc1		1.1	0.7
Srsf1		3.7	4.7
Abi3		0	0
Shroom1		0.5	0.7
Kif3a		2.3	5.9
2020-09-08		2.2	0.4
Mtmr4		2	3.1
Mrm1		0	-0.1
Mapt		-0.1	0
Myo1b		6.3	2.8
Dhx40		4.1	3.9
Ypel2		5.9	5.7
Akap1		0	0.9
Nol11		2.6	1.4
Derl2		2.4	1.2
C1qbp		3.4	1.9
Rpain		1.2	0.9
6330403K07Rik		2	2.3
Slc13a3		-0.1	0
Kcnab3		0	0
Chd3		0.3	2
Kdm6b		3.8	3.7
1700125H20Rik		0	0
Appbp2		2.7	5.3
Wnt9b		0	0
Adora2b		0	0
Ncor1		4.7	5.9
Trpv2		0	0
Cenpv		0.2	2
Pcgf2		1	0.8
Cwc25		3	4.7
1700001P01Rik		0	0
Pip4k2b		0.5	0.9
Trim37		0.9	2
Ybx2		0.1	0.6
Ctdnep1		3.7	2.4
Slc2a4		0	0
Gabarap		7.3	7.3
Cldn7		7.1	5.5
2810408A11Rik		0.4	0
Phf23		2	1.9
Acadvl		4.1	2.5
G3bp1		5.1	3.7
Atox1		9	7.6
Glra2		0	0
Sparc		11.6	9.9
Glra4		0	0.3
Tbx3		0	0
Mmp20		0	0
Mmp7		0	0
Crhr1		-0.1	0
Dusp14		1.7	2.2
Tada2a		3.7	2.6
Ikzf1		0	0
Pnpo		0.1	0.8
Cog1		0.5	1.7
Cbx1		4.8	5.5
Cdk5rap3		2.1	2.7
Copz2		0.4	0.4
Slc25a39		2	3.4
Sp2		1.3	1.1
Aatf		1.3	0.6
Lhx1		0	0
Dync1h1		3.4	3.7
Cpsf4l		0	0
Pex12		0.3	1
Ndel1		4.2	6.8
Slc25a35		0	0
Zbtb4		1	1.2
Mpdu1		1.3	0.9
Fxr2		2.1	1.8
Atp5g3		9.8	9
Cd68		0.6	0
Acsl1		2.2	1.5
Abca5		0	1.9
Smyd4		1.7	1.2
Lsp1		0	0
Zfyve27		2.2	2.5
Avpi1		1	1.6
Sfrp5		0	0
Myh11		0	0
Fndc8		0	0
Unc45b		0	0
Pank3		0.9	3
Rars		0.9	1.5
Wwc1		2.7	5.8
Fdxr		0.7	0.7
Otop3		0	0
Sult4a1		0	1
Pnpla5		0	0
Mrpl45		3.6	2.8
Mb		0	0
Irf1		0.2	0.8
Slc22a5		1.8	2.7
P4ha2		1.6	1.5
Alox12e		0	0
Arrb1		0	0.1
Il3		0	0
Csf2		0	0
Tm4sf5		0.2	0
Cxcl16		0.4	0.8
Pelp1		0.4	1.4
Med11		1	2
Alox15		0.4	0
Ccl6		0	0
Ccl4		0	0
Map2k3		0.4	0.8
Ywhah		1	3.4
Hoxb1		0	0
Sart3		0.7	0.9
E2f2		0.1	0.5
Slfn3		0	0
Nars2		0.5	0.5
Slc35b4		0.4	2.3
Dalrd3		0.9	2.5
Fis1		7.3	8.3
Plod1		3.6	2.6
Rab3d		0.8	0.3
Mfsd3		0.6	0.4
Slc25a22		0.1	1.4
Atp6ap1		6.5	6.4
Dnase1l1		0.5	0.1
Aldh3a1		0	0
Ccl9		-0.2	0
Scrn1		3.8	4.5
BC005537		4.5	3.3
Isyna1		2.8	2.5
Hars2		0.9	2.6
Cacng2		0	0.3
Tmem160		0.8	0.3
Rab5c		0.7	0.3
Styxl1		0	0.3
Mdh2		9	8.9
H13		2.2	4.3
Rnf145		1	0.4
Scn1b		0	0
Atp6v1e1		5.9	7.2
Chtf18		0	0
Lhx9		0	0
Rps6kl1		0	0
Ppp1r12c		1.7	1
Ahr		2.4	0.6
Dpep1		0	0
Tmem129		0.9	1.4
Hsd17b1		0.4	0
Atp6v0a1		1.6	4.2
Psmc3ip		1.1	2.9
Grb7		0.8	0.6
Noxo1		1	0.9
Aoc3		0.3	0
Zfp687		1.4	1.2
Gdpd2		0.7	0
D8Ertd738e		7.7	8.1
Sec14l4		0	-0.2
Calm3		4.5	7.2
Cops3		5.2	5.5
Fkbp8		3.9	2.7
Ffar3		0	0
Ddx39b		5.6	6.2
Gipc1		2.6	2.2
Tlcd1		0.5	0.3
Plscr3		1.7	2.7
Ptger1		0.8	0.5
Arhgef25		0.7	0.9
Xab2		0.8	0.5
Cdc37		3	0.9
Rab4a		2.7	1.4
Trip10		0.4	0
Cd70		0	0
Cops6		4.9	6.2
Ubb		13	13.4
Ap4m1		0	0.6
Gyg		5	2.6
Rcn3		4.7	3.6
Slc6a8		1.7	1.3
Arid3a		-0.1	1.4
Pdk4		0.2	-0.1
Ubxn6		1.5	2.6
Cyb561		0.8	3.8
Sema6a		6.8	4.6
Ccdc12		3.6	2.4
Akt3		1.8	1.5
Mrpl24		4.4	4
Gle1		1.4	2.4
Lyst		0.3	2.3
Slc35e1		0.2	0.8
Calr3		0.2	0
Tmc4		2.5	1.2
Polr2i		3.1	2.4
Prl8a1		0	0
Krt10		1.1	0.2
Iyd		0	0
Rmnd1		1.7	0.4
Esr1		-0.1	0
Vip		0	0
Fbxo5		0	0.1
Mtrf1l		0.6	0.6
[truncated: 20,840 more rows]
