# Supplementary material for: Characterization of the development of the mouse cochlear epithelium at the single cell level
Source: Nat Commun. 2020 May 13;11:2389. doi: 10.1038/s41467-020-16113-y (PMC7221106; doi:10.1038/s41467-020-16113-y)
Supplement: Supplementary file 5 — Supplementary Data 4 [file 41467_2020_16113_MOESM5_ESM.xls]

## Sheet: P1_OHC_Gene_Clusters
Kolla et al.	Supplemental Data 4 Trajectory analysis of P1 OHCs
Cluster identitities correspsond to the four groups illustrated in Figure 3c and 3d
P1 OHC developmental Trajectory
Cluster	Gene			Cluster	Gene			Cluster	Gene			Cluster	Gene
1	Ppp1r42			2	Cops5			3	Rpl7			4	Kcnb2
1	Tex30			2	Mff			3	Bag2			4	Fam124b
1	Bzw1			2	Tprn			3	Cox5b			4	Gm37447
1	Sumo1			2	Slc52a3			3	Nbeal1			4	Proser2
1	Idh1			2	Fdps			3	Rpl10a-ps1			4	Gm13532
1	Cnppd1			2	Cks1b			3	Map2			4	Ccdc141
1	Rnf2			2	H2afz			3	Plcd4			4	D430041D05Rik
1	Adcy10			2	Gng5			3	Inha			4	Gm16796
1	H3f3a			2	Tmem59			3	Hdlbp			4	Kcnab1
1	Etl4			2	Magoh			3	Dstyk			4	Cd53
1	Hspa5			2	Yrdc			3	Tmem183a			4	Gm43185
1	Hat1			2	Abhd11			3	Kif21b			4	Sfn
1	Hsd17b12			2	Mob1a			3	Gm4258			4	Mterf1a
1	Nop10			2	Cnep1r1			3	Enah			4	Sowahb
1	Rmdn3			2	Katnb1			3	Capn2			4	Cit
1	Pdia3			2	Cdc37			3	Commd3			4	Gm43018
1	Hdc			2	Tma7			3	Nacc2			4	Gm42885
1	Blcap			2	Tbpl1			3	Usp20			4	Gng11
1	Zc2hc1a			2	Tmed4			3	Tanc1			4	Dync1i1
1	8430422M14Rik			2	Ccm2			3	Wdsub1			4	Gm13782
1	Alg5			2	Ahsa2			3	Hipk3			4	Ccdc142os
1	Hdgf			2	Fam183b			3	Ano3			4	Itpr2
1	Vps72			2	Samd14			3	Snrpb			4	Gm38340
1	Sf3b4			2	Dnajc7			3	4930402H24Rik			4	P2ry2
1	Sec22b			2	H3f3b			3	Ndrg3			4	Gm44760
1	Taf13			2	Hspa2			3	Mindy4b-ps			4	Sorl1
1	Eif4e			2	Glrx5			3	Med12l			4	Plscr2
1	2610301B20Rik			2	Psmd6			3	Mlf1			4	Lrp1
1	Cnr1			2	Atf4			3	Rps3a1			4	CT009738.1
1	Ebna1bp2			2	Cyb5r3			3	Slc25a44			4	AC154176.2
1	Maea			2	Psmb1			3	Tuft1			4	Itih4
1	Ppp2r2c			2	Gnmt			3	Polr3gl			4	1700001G11Rik
1	0610040J01Rik			2	Psmg2			3	Bcl9			4	Dock5
1	Wbscr17			2	Cetn2			3	Phgdh			4	Kctd12
1	Eif4h			2	Wdr24			3	Olfml3			4	Ndrg1
1	Gnb2			2	Tmem255b			3	Gm42722			4	Smagp
1	Pdgfa			2	4930452B06Rik			3	Erich3			4	Liph
1	Zfp655			2	Unc5a			3	Fsd1l			4	Qpct
1	Asns			2	Dnpep			3	E130308A19Rik			4	Srbd1
1	Capza2			2	Galk2			3	Atp6v1g1			4	C130075A20Rik
1	Tgfa			2	Spty2d1			3	Ttc39b			4	Gm3764
1	Smim10l1			2	Csnk1a1			3	Nfia			4	Gm12901
1	Sae1			2	1110004F10Rik			3	Hspb11			4	Tmc1
1	Sars2			2	Cabp2			3	Lrp8			4	Tpbgl
1	Vstm2b			2	Mthfd2l			3	C77080			4	Nr3c2
1	Ppme1			2	Reep5			3	Gm30191			4	Gm10044
1	Micalcl			2	Kcp			3	Igsf21			4	Fam163b
1	Syt17			2	Ift57			3	Plekhm2			4	AC164426.2
1	Gas6			2	Suv39h2			3	Rere			4	Haglr
1	Msmo1			2	Slc6a11			3	Rpl22			4	Gm44953
1	Gm45705			2	Pcdh9			3	Plch2			4	Ifi27l2a
1	Dnaja2			2	Mex3a			3	Gm15772			4	Cfap57
1	Gm2694			2	Tsg101			3	Ube3c			4	Tekt5
1	2019-09-07			2	Ppp1r32			3	Dok7			4	Gm10925
1	Psma4			2	Mak16			3	Jakmip1			4	Bend6
1	Loxl1			2	Tfpt			3	Gm42640			4	Asnsd1
1	Rhoa			2	1110004E09Rik			3	Klhl5			4	Gm37121
1	Plcd1			2	Nkain4			3	Atp10d			4	Tmbim1
1	Scn5a			2	Gm16701			3	Ociad2			4	Serpine2
1	Ncoa7			2	Gm5914			3	Usp46			4	Kcnj13
1	Stk11			2	Rnf112			3	Pdgfra			4	Dbi
1	Arl1			2	Neurl1a			3	Kit			4	Ppfia4
1	Ccnjl			2	Rab4a			3	Cdkl2			4	4930523C07Rik
1	B9d1			2	Syf2			3	Pkd2			4	Pbx1
1	Tnfsf12			2	Gm36947			3	Cox6a1			4	Kif26b
1	Eif1			2	Khdrbs2			3	Rpl6			4	Tgfb2
1	Sumo2			2	Fzd7			3	Polr2j			4	Smyd2
1	Greb1			2	Nop58			3	Gigyf1			4	9230102O04Rik
1	Rab15			2	Lrrn2			3	Atp5j2			4	Egfl7
1	Wdr25			2	Ush2a			3	Lnx2			4	St6galnac4
1	Gdi2			2	Zdhhc12			3	Ndufa4			4	St6galnac6
1	Edaradd			2	Swi5			3	Strip2			4	Ccdc148
1	Cdkal1			2	Psmd5			3	Cycs			4	Gad1
1	Adgrv1			2	Mapk8ip1			3	Wbp1			4	Agps
1	Fdft1			2	Cox4i2			3	Dctn1			4	Slc35c1
1	Trim35			2	Eif2s2			3	2310040G24Rik			4	Thbs1
1	Reep4			2	Srsf6			3	Hdac11			4	Ubr1
1	2810039B14Rik			2	Anxa5			3	Foxp1			4	Rassf2
1	Grina			2	Rap1a			3	Atp2b2			4	Sdc4
1	Cacnb3			2	Wdr47			3	Mkrn2os			4	Znfx1
1	Hnrnpa1			2	Aknad1			3	Rpl32			4	Zfas1
1	Tagln3			2	Rpf1			3	Mboat7			4	Bmp7
1	Chmp2b			2	Car8			3	Zfp784			4	Col9a3
1	Hspa13			2	Eri3			3	Ptgir			4	Chmp4c
1	Glo1			2	Ctps			3	Tmem91			4	Car2
1	Ptk7			2	Mycl			3	Map3k10			4	Ndufc1
1	Snrpd1			2	Camk2n1			3	Ppp1r14a			4	Gm37558
1	Cyb5a			2	Mxra8			3	Syne4			4	Hcn3
1	Gal			2	Ociad1			3	Gabrb3			4	Ube2q1
1	Cd248			2	Mrps18c			3	Klhl25			4	Rab13
1	Ankrd22			2	Eif2b1			3	Cemip			4	Cgn
1	Fgf8			2	Gm32585			3	Dlg2.1			4	Syt6
1	Npm3			2	Elfn1			3	Gm44675			4	Lrig2
1	Gsto1			2	Radil			3	Pgm2l1			4	Fnbp1l
1	E330013P04Rik			2	Cct7			3	Tomt			4	Rps20
1	Plp2			2	Phb2			3	Ampd3			4	Frmpd1
1	Cxx1b			2	Ergic2			3	Wdr11			4	Nr4a3
1	Psmd10			2	Nat14			3	Kndc1			4	Lpar1
1	Prdx4			2	Ap2s1			3	Mtmr7			4	Nfib
1	Gm43237			2	Slc1a5			3	Mtus1			4	Pde4b
1	Trim50			2	Fam98c			3	Gm25379			4	Slc35d1
1	Npffr1			2	Uri1			3	Cpe			4	Nrd1
1	Toporsl			2	Nr1h2			3	Crlf1			4	Masp2
1	Mup6			2	Ush1c			3	Rnf150			4	Sri
1	Psg23			2	Ldha			3	Rpl13			4	Srpk2
1	Tmem45a2			2	Eif3c			3	Disc1			4	Kcnk3
1	Cd81			2	Otud4			3	Ldlr			4	Apbb2
1	Gnas			2	Prkaca			3	Spa17			4	Rest
1	Cdkn2b			2	Mtss1l			3	Bace1			4	Scarb2
1	Cfap77			2	Map1lc3b			3	Htr3a			4	Shroom3
1	Fam103a1			2	Aasdhppt			3	Ncam1			4	2019-09-11
1	Ivns1abp			2	Pcbp4			3	Gm16124			4	Prkg2
1	Ccdc115			2	Manf			3	Cib2			4	Cds1
1	Api5			2	Hdac2			3	Cox5a			4	P2rx2
1	Ssr2			2	Gnaz			3	6030419C18Rik			4	Ulk1
1	Ccdc8			2	Dohh			3	Tle3			4	Sez6l
1	Mns1			2	Dusp6			3	Rpl4			4	Grk3
1	Nelfcd			2	D930020B18Rik			3	Herc1			4	Vsig10
1	Adgrl3			2	Tspan31			3	C2cd4b			4	Pptc7
1	3110082I17Rik			2	AC134329.1			3	Eef1a1			4	Ddx55
1	Nipsnap2			2	Esyt1			3	Me1			4	Wasf3
1	Cebpg			2	Gal3st1			3	Chst2			4	Cep41
1	Cdh3			2	Sowaha			3	Paqr9			4	0610033M10Rik
1	Polr2m			2	Phf23			3	Pls1			4	Creb5
1	Med27			2	Wbp2			3	Cspg5			4	Vamp5
1	Jkamp			2	Jmjd6			3	Pth1r			4	Efcc1
1	Rpn2			2	Cyth1			3	AC153524.3			4	Sec61a1
1	Nucks1			2	Slc16a3			3	Ank3			4	Bhlhe40
1	Dnajc8			2	Erg28			3	Ankrd24			4	Tmtc1
1	Fam60a			2	Ift43			3	Smtn			4	Arhgap35
1	Slco5a1			2	Irf2bpl			3	Camk2b			4	Trappc6a
1	Eya1			2	Prelid1			3	Rab1a			4	Acp7
1	Ptp4a1			2	Pdlim7			3	9130230N09Rik			4	Gm44618
1	Pdcl3			2	Gm20379			3	Snrnp25			4	Trpm4
1	Fhl2			2	Fitm1			3	Mgat4b			4	Tmem143
1	Speg			2	Pnma2			3	Obscn			4	Otog
1	Acsl3			2	Rnf19a			3	2410006H16Rik			4	Fzd4
1	Ptma			2	Eef1d			3	Chd3			4	Prss23
1	Ecel1			2	Tex33			3	Poldip2			4	Dkk3
1	Chrng			2	Tomm22			3	Ift20			4	Inpp5f
1	Bok			2	Parvb			3	5730455P16Rik			4	Cpxm2
1	Ralb			2	Prr5			3	Synrg			4	Urah
1	Shisa4			2	Dnajb11			3	Dynll2			4	Dusp8
1	Csrp1			2	Wtap			3	Stxbp4			4	Ifitm10
1	Uchl5			2	Bysl			3	Mycbpap			4	E330037G11Rik
1	Tiprl			2	Plin5			3	Wipf2			4	Plat
1	Mpzl1			2	1500015A07Rik			3	Tanc2			4	Sh2d4a
1	Dedd			2	Mbp			3	Atp5h			4	Rpl18a
1	Chml			2	Malat1			3	Rbfox3			4	Arhgap10
1	Degs1			2	Gng3			3	Fscn2			4	Nfix
1	Dusp10			2	Twnk			3	Ncoa1			4	Phkb
1	Celf2			2	Gm13373			3	Dock4			4	Bean1
1	Mindy3			2	Jakmip3			3	Mpp5			4	Hsd11b2
1	Acbd5			2	Igll1			3	Slirp			4	Sntb2
1	Gpsm1			2	Ppp1r2			3	AC121965.1			4	2310022B05Rik
1	Ak8			2	Atp5e			3	Apopt1			4	Endod1
1	Ggta1			2	Tomm7			3	Pfkp			4	Layn
1	Stam2			2	Hspe1			3	Rala			4	Ptpn9
1	Arl6ip6			2	Gas1			3	Amph			4	Stra6
1	Nfe2l2			2	Mast2			3	Hist1h2bc			4	Kif23
1	Nup35			2	Naa38			3	Tbc1d7			4	Car12
1	Timm10			2	Rims4			3	Tspan17			4	Ibtk
1	Ext2			2	Gapdh			3	CT009757.3			4	Map4
1	Ccdc32			2	Ube2l3			3	Serf1			4	Tnfaip3
1	Rhov			2	Insm2			3	Fhit			4	Ctgf
1	Stard7			2	Arl4a			3	Zswim8			4	Smpdl3a
1	Bcl2l11			2	C2cd4c			3	Cacna1d			4	Adarb1
1	Ap5s1			2	Serpinb8			3	Slc22a17			4	Sbno2
1	Fkbp1a			2	Pcdh15			3	Gpc6			4	Igf1
1	Id1			2	Mcm6			3	Rpl37			4	Gas2l3
1	Dlgap4			2	Dcun1d5			3	Egflam			4	A430046D13Rik
1	Myl9			2	Krt33b			3	Drosha			4	Pik3ip1
1	Tgif2			2	Col6a4			3	Ctnnd2			4	Kremen1
1	Nnat			2	Riiad1			3	Efr3a			4	Igfbp3
1	Actr5			2	6530403H02Rik			3	Gm4825			4	Lgalsl
1	Tnnc2			2	Rcn1			3	Wnt7b			4	Fbxw11
1	Fabp5			2	Raph1			3	Faim2			4	Tenm2
1	Sox2			2	Gmpr			3	Atf7			4	Sparc
1	Plk4			2	Sde2			3	Dnase1			4	Rflnb
1	4930579G24Rik			2	Iqca			3	Vps8			4	Tnfaip1
1	Crabp2			2	Tmem214			3	Dlg1			4	Cox11
1	Cct3			2	Nap1l1			3	Sema5b			4	Jup
1	Ilf2			2	Dlgap1			3	B4galt4			4	Cavin1
1	Anp32e			2	2410004P03Rik			3	App			4	Slc25a39
1	Rsbn1			2	Galnt12			3	Dopey2			4	Grn
1	Hadh			2	Adrm1			3	Mpc1			4	Timp2
1	Slc39a8			2	Srp9			3	Smoc2			4	Mboat2
1	Adh5			2	Zfp36			3	Unkl			4	Gm7008
1	Cyr61			2	Bzw2			3	Tmem8			4	Tmed8
1	Acadm			2	Nsmf			3	Mdga1			4	Foxn3
1	Rab2a			2	2010204K13Rik			3	Btbd9			4	AC125409.1
1	Otud6b			2	Net1			3	Hsp90ab1			4	Ppp4r4
1	Smu1			2	Commd1			3	Mpnd			4	Inhba
1	Mrpl50			2	Spdl1			3	Tgif1			4	Elmo1
1	Lurap1l			2	Stx5a			3	Dpysl3			4	Mrs2
1	Rraga			2	Pde1c			3	Ganab			4	Slc22a23
1	Gm12643			2	Wbp11			3	Cep78			4	Gcnt2
1	Plpp3			2	Ggh			3	Pcsk5			4	Wnk2
1	Prdx1			2	Rfc5			3	Apba1			4	Rps3a3
1	Lsm10			2	Ube2w			3	Dock8			4	Fam107a
1	Marcksl1			2	Tmem70			3	Sgms1			4	Sec24c
1	Hdac1			2	Mfsd6			3	Ndufb8			4	Rnf31
1	Adgrb2			2	Sf3b1			3	Hif1an			4	Gjb2
1	Sh3bgrl3			2	Coq10b			3	Usmg5			4	Rpl8
1	Stmn1			2	Nif3l1			3	Tspan7			4	Prm1
1	Lypla2			2	Tmem237			3	Bcor			4	Fam162a
1	Cdc42			2	Arl4c			3	mt-Nd1			4	Fstl1
1	Ddost			2	Cops8			3	mt-Nd2			4	Zbtb20
1	Fbxo44			2	Hes6			3	mt-Nd5			4	Dyrk1a
1	Tnfrsf18			2	Dusp28			3	Gm13269			4	Igf2r
1	Abcf2			2	Actr3			3	Myo3a			4	Fahd1
1	Ywhah			2	Lmod1			3	Strc			4	Col11a2
1	Grpel1			2	Tmem9			3	AC159890.1			4	Pla2g7
1	Man2b2			2	Arpc5			3	Gm32742			4	Bambi
1	Lyar			2	Cfap126			3	Elmod1			4	Pcdh1
1	Pgm1			2	Pcp4l1			3	Ptprq			4	Fgf1
1	Epha5			2	Nhlh1			3	Loxhd1			4	Zfp516
1	Tmem150c			2	Igsf8			3	AC154305.3			4	Vegfb
1	Tmed5			2	Igsf9			3	Uqcr10			4	Tmem109
1	Kctd10			2	Tfb2m			3	Pantr1			4	Klf9
1	Rnf34			2	Tmem206			3	Ubl5			4	Fam189a2
1	Scarb1			2	Cdc123			3	Abhd14b			4	Vldlr
1	Ran			2	Rbm17			3	Kncn			4	Ric1
1	Gusb			2	Tubb4b			3	Tango2			4	Frat2
1	Cldn3			2	Rnf208			3	Extl2			4	Pgam1
1	Wbscr22			2	Lhx3			3	Lrba			4	Pdcd11
1	Lfng			2	Ralgds			3	Poc1a			4	Pcdh11x
1	Nptx2			2	Fbxw2			3	Pkn3			4	Rnf128
1	Rfc3			2	Psmb7			3	Ndufab1			4	Spin2c
1	Tac1			2	Arpc5l			3	Gltp			4	CAAA01216754.1
1	Tspan33			2	Spc25			3	Gm15920			4	Ina
1	Agk			2	Slc43a1			3	Pde4dip			4	Myot
1	Tmsb10			2	P2rx3			3	Gm37867			4	Gm43066
1	Mcm2			2	Syt13			3	Limd2			4	AC144938.1
1	Ptms			2	Elp4			3	Ndufs5			4	Fcrlb
1	Cd9			2	Bdnf			3	Ndufb5			4	Gm5111
1	Ntf3			2	Katnbl1			3	Slc4a3			4	Cabp7
1	Gabarapl1			2	Pak6			3	Sptan1			4	Serpina1a
1	Myadm			2	Chac1			3	Rpl7a			4	Serpina1c
1	Cacng7			2	Jmjd7			3	Cox6b1			4	Tmem190
1	Syt5			2	Dut			3	Cdk17			4	Pkd1l2
1	Ccdc61			2	Eid1			3	Rpl36			4	Gm11942
1	B3gnt8			2	Pak7			3	Prph2			4	Ndufa1
1	Bckdha			2	Snrpb2			3	Mgat5			4	AC159633.2
1	Fbl			2	Dstn			3	Gxylt2			4	Ctif
1	Dll3			2	Nsfl1c			3	Crhbp			4	Idnk
1	Sirt2			2	Fam110a			3	Dpy30			4	Atox1
1	Lsr			2	Trib3			3	Ak1			4	Pknox2
1	Kctd15			2	H13			3	Zfp277			4	Col27a1
1	Prmt1			2	Bcl2l1			3	Rapgef1			4	Itm2b
1	Tead2			2	Pdrg1			3	Ndufa3			4	Tslp
1	Ndn			2	Mapre1			3	Padi2			4	Tcf15
1	Tm2d3			2	E2f1			3	Ndufb6			4	Ankrd66
1	Snrpa1			2	Raly			3	Gm37124			4	Decr1
1	Nr2f2			2	Eif6			3	Unc79			4	Hsd17b7
1	Mfge8			2	Serinc3			3	Tmem213			4	Romo1
1	Iqgap1			2	Sulf2			3	Agtpbp1			4	Rps28
1	Homer2			2	Cebpb			3	Inafm2			4	Tenm4
1	Zfand6			2	Ppdpf			3	Samd11			4	Calr
1	Spcs2			2	Tpd52			3	Emc6			4	Rpl39
1	Apbb1			2	Pld1			3	AC124744.2			4	Gm14094
1	Rassf10			2	Actl6a			3	Rps17			4	Gstm1
1	Arl6ip1			2	Ppid			3	Prr14			4	Klhl42
1	Coq7			2	Glt28d2			3	Golm1			4	Ppp1r9a
1	Nupr1			2	Isg20l2			3	Tas1r1			4	Ndufb2
1	Nsmce4a			2	Glmp			3	Ubash3b			4	Bcas3
1	Irf7			2	Lmna			3	Zscan12			4	Ust
1	Cln8			2	Efna3			3	Pdcd4			4	Gm14461
1	Gins4			2	Psmd4			3	Cxcl9			4	Nbeal2
1	Fgfr1			2	Tspan2			3	Mrpl33			4	Il6ra
1	Fnta			2	Phtf1os			3	Mn1			4	Gm29325
1	Cldn23			2	Phtf1			3	Ndufa12			4	Rfwd2
1	Pdlim3			2	Stxbp3			3	Tldc1			4	2310010J17Rik
1	Pbx4			2	Fam102b			3	Lcorl			4	Enho
1	Nr2f6			2	Rrh			3	Ypel3			4	Tomm5
1	Tpm4			2	Gar1			3	Zfp469			4	B4galt7
1	Smim7			2	Pla2g12a			3	Tdrd7			4	Sel1l
1	Asf1b			2	Casp6			3	Ppa1			4	Wee2
1	Rnaseh2a			2	Papss1			3	Stx8			4	Rpl24
1	Irx3			2	Ube2d3			3	Larp1			4	Sp3os
1	Nip7			2	Lamtor3			3	Phc2			4	Cmbl
1	Cbfa2t3			2	Lmo4			3	Morn2			4	Rpl15
1	Cdh15			2	Bcl10			3	Cenpx			4	Pnpla6
1	Taf5l			2	2410004B18Rik			3	Bach2			4	Nlrx1
1	AC167244.2			2	Ssx2ip			3	Fam57b			4	Ntpcr
1	Wdr61			2	Sdcbp			3	Gipr			4	Ahnak2
1	Rcn2			2	Plekhf2			3	Ctbp2			4	Gm15706
1	Tspan3			2	Ndufaf6			3	Gsk3b			4	Gm2830
1	Rsl24d1			2	Dnaja1			3	Wdr6			4	Sh3rf2
1	Fam46a			2	Il11ra1			3	Oc90			4	Spata13
1	Tpbg			2	Sigmar1			3	Mro			4	Zfp422
1	Impdh2			2	Ccl21a			3	Ccdc88b
1	Slc25a20			2	Glipr2			3	Golph3
1	Cmtm8			2	Nans			3	Crispld1
1	Slc25a38			2	Coro2a			3	Col9a1
1	AC133650.1			2	Nipsnap3b			3	Dst
1	Pcmt1			2	Rad23b			3	Pou3f3
1	Ltv1			2	Cdc26			3	Gm8420
1	Stx7			2	Alad			3	Gls
1	Rsph4a			2	Prkaa2			3	Ica1l
1	Cd24a			2	Cpt2			3	Rpl18-ps1
1	Egr2			2	Rab3b			3	Nrp2
1	Cnn2			2	Nasp			3	Rpl37a
1	Gamt			2	Atp6v0b			3	Igfbp5
1	Ube2n			2	Gm12892			3	Itm2c
1	Btg1			2	Tekt2			3	Pde6d
1	Phlda1			2	Psmb2			3	Cops9
1	Tspan8			2	Dlgap3			3	Gm29483
1	Dtx3			2	Ak2			3	Dpp10
1	Cdk2			2	Serinc2			3	Tmcc2
1	Tbc1d10a			2	Snrnp40			3	A430106G13Rik
1	Myl7			2	Ptpru			3	Fam163a
1	H2afv			2	Mecr			3	Gas5
1	Slc1a4			2	Stx12			3	Dnm3
1	Stc2			2	Nudc			3	Gm7694
1	Npm1			2	Hmgn2			3	Cdc42bpa
1	Nhp2			2	Mtfr1l			3	Mia3
1	Pdlim4			2	Hnrnpr			3	Syt14
1	P4ha2			2	Capzb			3	Plxna2
1	Rnf187			2	Sdhb			3	Acbd7
1	Llgl1			2	Mad2l2			3	Msrb2
1	Mpdu1			2	Lzic			3	Tmem141
1	Eif4a1			2	Ctnnbip1			3	Cacfd1
1	Eif5a			2	Tprgl			3	Rc3h2
1	Cldn7			2	Psmc2			3	Rpl35
1	Pfn1			2	Rheb			3	Rprm
1	C1qbp			2	Dnajb6			3	Pkp4
1	Tax1bp3			2	Hadhb			3	Dfnb59
1	Ywhae			2	Ppp1cb			3	Dusp19
1	Blmh			2	Ctbp1			3	Ptprj
1	Wsb1			2	Slbp			3	Ldlrad3
1	Vmp1			2	Mrfap1			3	Fmn1
1	Grb7			2	Med28			3	Dll4
1	Krt17			2	Chrna9			3	Ppip5k1
1	P3h4			2	Uchl1			3	Atrn
1	Psme3			2	Limch1			3	Rnf24
1	Dcakd			2	Tmem165			3	Slc23a2
1	Ddx5			2	Hnrnpdl			3	Dzank1
1	Sstr2			2	Myo1h			3	Acss2
1	Slc16a5			2	Dynll1			3	Pkig
1	Jpt1			2	Gatc			3	Ythdf1
1	2019-09-09			2	Hrk			3	Mbnl1
1	Actg1			2	Ppp1cc			3	Veph1
1	Ywhaq			2	Vps29			3	Dpm3
1	Dld			2	Fam216a			3	Arnt
1	Dnajb9			2	Arpc3			3	Mtmr11
1	3110039M20Rik			2	Kdm2b			3	Trim45
1	Atl1			2	Tmem120b			3	Ptgfrn
1	Eif2s1			2	4932422M17Rik			3	Vangl1
1	Fcf1			2	Psmd9			3	Csde1
1	Ckb			2	Bcl7a			3	Gstm5
1	Bphl			2	Diablo			3	Gstm7
1	Dek			2	Rsrc2			3	A930005H10Rik
1	Gadd45g			2	Rilpl1			3	Agl
1	Lman2			2	Tmed2			3	1810037I17Rik
1	Dbn1			2	Psph			3	5730508B09Rik
1	H2afy			2	Fzd9			3	Calb1
1	Hnrnpk			2	Tmem184a			3	Dctn3
1	CT025642.3			2	Actb			3	Stoml2
1	Tmem161b			2	Bri3			3	Ptpn3
1	Enc1			2	Pdap1			3	Zfp618
1	Ocln			2	Bud31			3	Cdk5rap2
1	Arf4			2	Ptcd1			3	Jun
1	Nt5dc2			2	Pomp			3	Ube2u
1	Cnih1			2	Rpa3			3	Osbpl9
1	Gch1			2	Lsm8			3	Uqcrh
1	Pnp			2	Cadps2			3	Ipo13
1	Ndrg2			2	Impdh1			3	Ptprf
1	Micu2			2	Atp6v1f			3	Trnp1
1	Fbxo16			2	Mkrn1			3	Arid1a
1	Egr3			2	Atoh1			3	Slc25a33
1	Med4			2	Serbp1			3	Smim1
1	Sucla2			2	Reep1			3	Otof
1	Cln5			2	Mat2a			3	Ift172
1	Laptm4b			2	1700097M23Rik			3	Rgs12
1	Nsmce2			2	Pole4			3	Ablim2
1	Ptp4a3			2	Mthfd2			3	Grxcr1
1	Ly6e			2	1700124L16Rik			3	Pebp1
1	Maff			2	Egr4			3	Tesc
1	Rbx1			2	Snrpg			3	Wdr66
1	Bik			2	Cnbp			3	Gm42992
1	Tuba1b			2	Rab7			3	Gtf2i
1	Tuba1c			2	Chst13			3	Gtf2ird1
1	Ubn1			2	Slc6a6			3	Smurf1
1	Pkp2			2	Sec13			3	Tmem229a
1	Tra2b			2	Rassf4			3	Zfp467
1	Hes1			2	Hnrnpf			3	Wipf3
1	Bdh1			2	4933413G19Rik			3	Rmnd5a
1	Heg1			2	Strap			3	Capg
1	Boc			2	Ube2s			3	Pcyox1
1	Dll1			2	Ppp5c			3	Gm44093
1	Tnfrsf12a			2	Vasp			3	Chchd6
1	Cldn6			2	Klc3			3	Nup210
1	Ube2i			2	Nectin2			3	Frmd4b
1	Cdkn1a			2	Cadm4			3	Cpne9
1	Neu1			2	Zfp428			3	Tmcc1
1	Clic1			2	Psmc4			3	Mlf2
1	Znrd1			2	Mrps12			3	2310001H17Rik
1	Uhrf1			2	Ccer2			3	Ybx3
1	Epb41l3			2	Psmd8			3	H2afj
1	Zbtb14			2	Sdhaf1			3	Ldhb
1	Myl12a			2	Hpn			3	Etnk1
1	Epcam			2	Lsm14a			3	Rps9
1	Bin1			2	Atf5			3	Brsk1
1	Ppp2r2b			2	Nup62			3	Il11
1	Commd10			2	Ruvbl2			3	Tmem238
1	Snx2			2	Fut1			3	Ube2m
1	Nars			2	Rasip1			3	Selenow
1	Myo5b			2	Nipa2			3	Nop53
1	Pias2			2	Rab6a			3	Mia
1	Pard6g			2	Lmo1			3	Myh14
1	Tshz1			2	Psma1			3	Rpl18
1	Socs6			2	Gde1			3	Nav2
1	1810055G02Rik			2	Ccp110			3	Lrrk1
1	Cdk2ap2			2	Tmem159			3	Arrdc4
1	Ccdc85b			2	Mettl9			3	St8sia2
1	Dpf2			2	Sbk1			3	Ap3b2
1	Rcor2			2	Prss8			3	Pak1
1	Psat1			2	Tgfb1i1			3	Rps3
1	Abhd17b			2	Bccip			3	Plekhb1
1	Gm26902			2	Dpysl4			3	Art5
1	Pdlim1			2	Ifitm2			3	Fam160a2
1	Dusp5			2	Cars			3	Eif3f
1	Nudt11			2	Cers4			3	Rpl27a
1	Zcchc12			2	Tfdp1			3	Calca
1	Cxx1a			2	Erich1			3	Plekha7
1	Hmgb3			2	Vdac3			3	Rps15a
1	Rab39b			2	Zmat4			3	Vwa3a
1	Sh3bgrl			2	Eif4ebp1			3	Arhgap17
1	Prps1			2	Mfhas1			3	Tacc2
1	Rbbp7			2	Prag1			3	Fam53b
1	Tmsb4x			2	Tusc3			3	Gm9347
1	Asic4			2	Frg1			3	Agpat5
1	Kcna4			2	Hmgb2			3	Galnt7
1	Galnt9			2	Atp6v1b2			3	Ndufa13
1	Serpine3			2	Jund			3	Ifi30
1	Actc1			2	Slc27a1			3	Use1
1	Gpr20			2	Unc13a			3	Tbc1d9
1	Gm42854			2	Rbmxl1			3	Ndufb7
1	Gm42743			2	Gipc1			3	Adgrl1
1	Apoe			2	Ddx39			3	Nfat5
1	Hsp90b1			2	Ier2			3	Calb2
1	Oacyl			2	Junb			3	Mphosph6
1	Abhd4			2	Nkd1			3	Mbtps1
1	Prr7			2	Nudt21			3	Cox4i1
1	Ralyl			2	Herpud1			3	Trappc2l
1	Cmtm7			2	Arl2bp			3	Maml2
1	Mospd1			2	Cfap20			3	CAAA01194877.1
1	Itih5			2	Atp6v0d1			3	Phxr4
1	Rnf165			2	Acd			3	AC241616.1
1	Saraf			2	Pard6a			3	Dnmt1
1	Tmem123			2	Psmd7			3	Aplp2
1	Pold3			2	Cfdp1			3	Hspa8
1	Gsg1l			2	Necab2			3	AC126459.5
1	Exosc8			2	Slc7a5			3	Rps25
1	Ubqln2			2	Aprt			3	Rplp1
1	Tram1			2	Spata2l			3	Pdcd7
1	Dixdc1			2	Dbndd1			3	Rora
1	Selenos			2	Kcnk1			3	Myo6
1	Faim			2	Eif3g			3	Snhg5
1	Rsu1			2	Elof1			3	Pcolce2
1	Smc2			2	Stt3a			3	Cyb561d2
1	Zadh2			2	H2afx			3	Rps27rt
1	Cacna1b			2	Hmbs			3	Rpsa
1	Naca			2	Trappc4			3	Sacm1l
1	Dnajc5b			2	Cadm1			3	Slc16a10
1	Cd59a			2	Cryab			3	Sec63
1	Apom			2	Fdxacb1			3	Cep85l
1	Exog			2	Idh3a			3	AC153524.4
1	Slc46a1			2	Fbxo22			3	Psap
1	Acsbg1			2	Gm17322			3	Bicc1
1	Rps19bp1			2	Anp32a			3	Cisd1
1	Urod			2	Rab11a			3	Chchd10
				2	Spg21			3	Tmem259
				2	Gtf2a2			3	Ndufs7
				2	Lrrc1			3	Uqcr11
				2	Tmem30a			3	Ap3d1
				2	Cyb5r4			3	Eef2
				2	Morf4l1			3	Mrpl54
				2	Rnf7			3	Fgd6
				2	Col7a1			3	Tmtc3
				2	Eif1b			3	Msrb3
				2	Tmem158			3	Gns
				2	Abracl			3	Rpl41
				2	Nhsl1			3	Ccdc157
				2	Tspyl4			3	Nf2
				2	Msl3l2			3	Mrps24
				2	Unc5b			3	Pgam2
				2	Hk1			3	Purb
				2	Zwint			3	Sertad2
				2	Rab36			3	Aftph
				2	Smarcb1			3	Rack1
				2	Sumo3			3	Uqcrq
				2	AC132265.1			3	Rapgef6
				2	Misp			3	Guk1
				2	Polr2e			3	Mprip
				2	Midn			3	Srebf1
				2	Cirbp			3	Hs3st3b1
				2	Dazap1			3	Neurl4
				2	Sgta			3	2610507B11Rik
				2	Aes			3	Acaca
				2	Ckap4			3	Msi2
				2	Nudt4			3	Epn3
				2	Nup107			3	Rpl23
				2	Rap1b			3	Rpl19
				2	Mdm1			3	Rapgefl1
				2	Cdk4			3	Rundc3a
				2	Dctn2			3	Hexdc
				2	Ptges3			3	Dtnb
				2	Cd63			3	Nbas
				2	Selenom			3	Nfkbia
				2	Xbp1			3	Rps29
				2	Gck			3	Rdh12
				2	Ugp2			3	Nek9
				2	Mdh1			3	Gstz1
				2	Chac2			3	Lgmn
				2	Mat2b			3	Hsp90aa1
				2	Clint1			3	AL590503.1
				2	Hnrnpab			3	Mylip
				2	Arf1			3	Kif13a
				2	Cops3			3	Id4
				2	Mfap4			3	A330048O09Rik
				2	Rangrf			3	Card19
				2	Tmem107			3	Hist1h2al
				2	Vamp2			3	4833439L19Rik
				2	Psmb6			3	Higd2a
				2	Rnf167			3	Txndc15
				2	Spag7			3	Ubqln1
				2	6330403K07Rik			3	2010111I01Rik
				2	Med31			3	Ndufs6
				2	Tekt1			3	CT025642.1
				2	Ube2g1			3	Erbin
				2	Ssh2			3	Il6st
				2	Trp53i13			3	3830406C13Rik
				2	Fam222b			3	Sfmbt1
				2	Traf4			3	Ercc6
				2	Tlcd1			3	Peli2
				2	Psmd11			3	Setdb2
				2	Ptrh2			3	Wdfy2
				2	Gdpd1			3	Clu
				2	Slc35b1			3	Tpt1
				2	Mrpl10			3	Lmo7
				2	Psmb3			3	Dock9
				2	Mien1			3	Ank
				2	Psmd12			3	Cox6c
				2	Prkar1a			3	Eif3e
				2	Kif19a			3	Ndufb9
				2	Slc9a3r1			3	Adcy8
				2	Foxj1			3	Rhpn1
				2	Rhbdf2			3	Ndufa6
				2	Srsf2			3	Pnpla3
				2	Eif4a3			3	Sbf1
				2	Arhgdia			3	Sco2
				2	Kcns3			3	Zfp641
				2	Pdia6			3	Adcy6
				2	Hpcal1			3	Arf3
				2	Id2			3	Fmnl3
				2	Foxg1			3	Pfdn5
				2	Psma6			3	Zfp385a
				2	Psma3			3	Usp7
				2	Six1			3	Aifm3
				2	Erh			3	Hira
				2	Srsf5			3	Chrd
				2	Pgf			3	Tctex1d2
				2	Fos			3	Osbpl11
				2	Zc3h14			3	Atp5j
				2	Calm1			3	Atp5o
				2	Itpk1			3	Cldn14
				2	Crip2			3	Pigp
				2	Arid4b			3	Pcp4
				2	Psma2			3	Scaf8
				2	Tubb2b			3	Fam173a
				2	Ninj1			3	Rpl10a
				2	Nxnl2			3	Lhfpl5
				2	Sfxn1			3	Ndufv3
				2	Thoc3			3	Notch3
				2	Irx2			3	Ndufa7
				2	Ccdc127			3	Gm42418
				2	Rhobtb3			3	Satb1
				2	Fam172a			3	Lbh
				2	Ccnh			3	Fez2
				2	Lhfpl2			3	Pkdcc
				2	Map1b			3	Cox7a2l
				2	Trappc13			3	Six2
				2	Isl1			3	Sap130
				2	Nim1k			3	Ndfip1
				2	Zfp503			3	Arhgap26
				2	Selenok			3	Kcnn2
				2	Ccser2			3	Ap3s1
				2	Tspan14			3	Rps14
				2	Slc39a2			3	St8sia3
				2	Rem2			3	Tcf4
				2	Psmb5			3	Smad7
				2	1700123O20Rik			3	Setbp1
				2	Ngdn			3	Sall3
				2	Nedd8			3	Cox8a
				2	Shisa2			3	Fth1
				2	Fzd3			3	Ostf1
				2	Bnip3l			3	Gm5514
				2	Nefm			3	Smc5
				2	Bin3			3	Plce1
				2	Slain1			3	Sorbs1
				2	Rad1			3	Zdhhc16
				2	Sub1			3	Ubtd1
				2	Retreg1			3	Scd2
				2	Dap			3	Sh3pxd2a
				2	Klf10			3	Ndufb11
				2	Azin1			3	Rpl36a
				2	Fbxo32			3	Acsl4
				2	Fam49b			3	mt-Rnr2
				2	Ly6h			3	mt-Nd4
				2	Mapk15			3	mt-Cytb
				2	Ift27			3	Dusp27
				2	Mfng			3	Cbln1
				2	Sh3bp1			3	2810049E08Rik
				2	Gcat			3	Mslnl
				2	Ankrd54			3	Adamts13
				2	Tmem184b			3	Slc7a14
				2	Josd1			3	1700001C02Rik
				2	2019-09-03			3	Lrtm2
				2	Serhl			3	Chrna10
				2	Rrp7a			3	Gipc3
				2	Pacsin2			3	2310069G16Rik
				2	Ttll1			3	Grxcr2
				2	Pim3			3	Chrna1
				2	Chkb			3	4930558C23Rik
				2	Tuba1a			3	Ocm
				2	Tmbim6			3	Tac4
				2	Cers5			3	Sybu
				2	Lima1			3	Cacng2
				2	Dazap2			3	Otos
				2	Nr4a1			3	Cyp2j12
				2	Rogdi			3	Krt28
				2	Glyr1			3	Pdzph1
				2	Snn			3	Ccdc82
				2	Efcab1			3	B230219D22Rik
				2	Mapk1			3	Fry
				2	Vwa5b2			3	Ndufa5
				2	Tfg			3	Cnfn
				2	Tomm70a			3	Cd164l2
				2	Btg3			3	Mrpl30
				2	Hmgn1			3	Rps26
				2	Agpat4			3	Fundc2
				2	Mrpl18			3	Colq
				2	Cldn9			3	Cdc42se2
				2	Rnps1			3	Mical3
				2	Rpusd1			3	Comt
				2	Itpr3			3	Sptb
				2	Taf11			3	Helb
				2	Tcp11			3	Mtus2
				2	Mapk13			3	Atp5k
				2	Srsf3			3	1110008P14Rik
				2	Rnf8			3	Ndufa2
				2	Slc37a1			3	Sod1
				2	U2af1			3	Ndufb3
				2	Rnf5			3	Adipor2
				2	Ddx39b			3	Mpg
				2	Mrps18a			3	Osbpl3
				2	Lrrc73			3	Pde4d
				2	Tbcc			3	Gm9794
				2	Ccnd3			3	Cuedc1
				2	Vapa			3	Gm38273
				2	Yipf4			3	Gfod1
				2	Srsf7			3	Selenoi
				2	Kif5b			3	Mmp24
				2	Wac			3	Ofcc1
				2	Usp14			3	Rabggtb
				2	Osbpl1a			3	Hint3
				2	Dtna			3	Chrna1os
				2	Paip2			3	Scg3
				2	Tmem173			3	Fhod3
				2	Ube2d2a			3	AI464131
				2	Cxxc5			3	Gm13830
				2	Sra1			3	D130019J16Rik
				2	Pou4f3			3	Tjp2
				2	Eif1a			3	Ubl3
				2	A730017C20Rik			3	Mir703
				2	Grpel2			3	Mbd2
				2	Grp			3	Snx25
				2	Atp5a1			3	2010007H06Rik
				2	Slc14a1			3	Ndufb4
				2	Tmem134			3	Ptp4a2
				2	Ppp1ca			3	Trim36
				2	Fosl1			3	Coro1b
				2	Cfl1			3	Eif4a2
				2	Ppp2r5b			3	Gm43040
				2	Bad			3	Cobl
				2	Slc3a2			3	Slc1a6
				2	Tmem138			3	Cox7b
				2	Zfand5			3	Rell2
				2	Ch25h			3	Txnip
				2	Bloc1s2			3	Arl3
				2	Sfxn3			3	Wdr12
				2	Sfr1			3	Pnkd
				2	Sorcs1			3	4933407L21Rik
				2	Fam204a			3	Dapl1
				2	Rbm3			3	Cd44
				2	Dynlt3			3	Otor
				2	Rpgr			3	Rps21
				2	Atp6ap2			3	Rpl22l1
				2	Cdk16			3	S100a10
				2	Rbmx			3	Gm27008
				2	Emd			3	Cdc14a
				2	Vbp1			3	St6galnac3
				2	Prkx			3	Tmem8b
				2	Pbdc1			3	Tmod1
				2	Armcx6			3	Echdc2
				2	Gprasp2			3	Eps15
				2	Bex2			3	Rps8
				2	Tceal8			3	Zbtb8b
				2	Bex1			3	Per3
				2	Tceal9			3	C1qtnf12
				2	Bex3			3	Phtf2
				2	Morf4l2			3	Nos3
				2	Zcchc18			3	Cc2d2a
				2	Neurod6			3	Bmp3
				2	Chga			3	Ephx4
				2	Lalba			3	Brap
				2	Rps13			3	Ptn
				2	Hist1h1c			3	Fkbp9
				2	Rab37			3	Lhfpl4
				2	Gnai2			3	Tsen34
				2	Gm43398			3	Rps5
				2	Mcam			3	Rps11
				2	Ewsr1			3	Rpl13a
				2	Pak1ip1			3	Gm10605
				2	Qtrt1			3	Rnf170
				2	Tcf3			3	C78859
				2	Cacybp			3	Cngb1
				2	Sin3b			3	Txnl4b
				2	Abhd8			3	Tecta
				2	Pfdn2			3	Aph1c
				2	Rassf3			3	Fam214a
				2	Flywch2			3	Mapk6
				2	Pithd1			3	Tmem108
				2	Siva1			3	Pfkfb4
				2	Gtpbp4			3	Rps15
				2	Nrg1			3	Gm15666
				2	Daam1			3	Hint1
				2	Tubb5			3	Rai1
				2	Ankrd10			3	Strada
				2	Lgals9			3	Odc1
				2	2610001J05Rik			3	2010107E04Rik
				2	Bcar1			3	Tdrd9
				2	Tmpo			3	Heatr1
				2	Rab14			3	Vcan
				2	Wdr1			3	Gm10260
				2	Brix1			3	Col2a1
				2	Ap1m1			3	Cdip1
				2	Ttc5			3	Parl
				2	Psip1			3	Rps10
				2	C1galt1c1			3	Gm9320
				2	Tiparp			3	Ltbp1
				2	Ccl19-ps1			3	Ltbp3
				2	Rsl1d1			3	Hells
				2	Sema6d			3	Rps4x
				2	Cmpk1			3	Tctex1d1
				2	Dnttip2			3	Lmod3
				2	Shc2			3	Gm12000
				2	Uqcrc2			3	Cyp2g1
				2	Col4a2			3	Gldn
				2	Atxn10			3	4932435O22Rik
				2	Ppp2r1a			3	Pkhd1l1
				2	Las1l			3	Gm8893
				2	Vgll4			3	Tnr
				2	Sh3bp4			3	mt-Atp6
				2	Tmem163			3	Sox6
				2	Aldh9a1			3	Rps2-ps10
				2	Mgst3			3	Myom1
				2	Parp1			3	A730060N03Rik
				2	Barhl1			3	Skp1a
				2	Lin7c			3	Atxn1
				2	Srp14			3	Mrps15
				2	Cdc25b			3	Lrig3
				2	Dynlrb1			3	Dock10
				2	Stmn3			3	Snhg8
				2	Gyg			3	Rbfox1
				2	Map9			3	Sdhaf4
				2	Tox			3	Gm6277
				2	Gm11837			3	Gm27239
				2	Gm13305			3	Gm15427
				2	Mycbp			3	Rnf6
				2	Laptm5			3	Dhrs7
				2	Draxin			3	Atp13a2
				2	Fam133b			3	Serf2
				2	Evc2			3	Gm4332
				2	Qdpr			3	Sec14l2
				2	Gars			3	Ttc39a
				2	Ptov1			3	Odf3b
				2	Bax			3	Gm10804
				2	Sec11a			3	Ighm
				2	Cdkn1c			3	Ypel2
				2	Ssbp4			3	6530402F18Rik
				2	Zfp330			3	Rpl3
				2	Mast1			3	Rlbp1
				2	Spsb4			3	Mrps21
				2	Fam212a			3	Gm45223
				2	1810043G02Rik			3	Pip4k2a
				2	Atp2b1			3	Zbtb4
				2	Myo15			3	Khdrbs3
				2	Gps2			3	Ddah1
				2	Unc119			3	Bcl2l2
				2	Luc7l3			3	Aamdc
				2	Lrrc59			3	Uqcc3
				2	Cep95			3	Nphp3
				2	Smim5			3	Epha4
				2	Rac3			3	Edf1
				2	Kcnf1			3	Clrn1
				2	Cys1			3	Raver2
				2	Psmc1			3	Svbp
				2	Caml			3	Ybx1
				2	Pcdh8			3	Cdkn2d
				2	Puf60			3	Calml4
				2	Dnal4			3	Cdc40
				2	1810041L15Rik			3	Mblac2
				2	Rabl2			3	Cbwd1
				2	Pacrg			3	Calm2
				2	Atp6v0e			3	B3gnt4
				2	Dlk2			3	Hacd3
				2	Tnfaip8l1			3	Hist3h2a
				2	Slc39a6			3	Fbxo9
				2	Nme5			3	Il25
				2	Egr1			3	Casz1
				2	Ik			3	Cox17
				2	Synpo			3	Defb25
				2	Ankrd13d			3	Smpx
				2	Gpha2			3	Cxcl14
				2	Syt7			3	Ppp1r27
				2	Trub1			3	Insc
				2	Slc25a14			3	Smim26
				2	R3hdml			3	Bmyc
				2	Insm1			3	Atp5g3
				2	Nppa			3	Ccdc28b
				2	Fer1l6			3	Dnase2a
				2	Kcna10			3	Fktn
				2	Klf2			3	Atp1b1
				2	Gpx2			3	Pcdh7
				2	Pax2			3	Wwc1
				2	Ubb			3	Tacstd2
				2	Akirin1			3	Scg5
				2	Fam92b			3	D17Wsu92e
				2	Acat2			3	Hsph1
				2	Pla2g16			3	Strbp
				2	Nae1			3	Nomo1
				2	Eya2			3	1500011K16Rik
				2	Svil			3	Aldh7a1
				2	Aplp1			3	Gadd45gip1
				2	Blnk			3	Aak1
				2	Ttc21a			3	Srd5a1
				2	H2-T23			3	Sptbn1
				2	Fam220a			3	Tango6
				2	Ppp2r3d			3	Arhgef28
				2	Dad1			3	Ralgapa2
				2	Rem1			3	Zfp142
				2	Neurl1b			3	Sec61a2
				2	Gm13835			3	Elfn2
				2	Cript			3	Ghitm
				2	Chka			3	Kank1
				2	Cmip			3	Nudt14
				2	Gm3571			3	Atp11a
				2	Zcchc17			3	Dennd5b
				2	Actn3			3	Fis1
				2	Kif5c			3	Hist3h2ba
				2	Insl6			3	Dhx29
				2	Immp2l			3	Armcx1
				2	Bmf			3	Gpi1
				2	Eif4e3			3	Gm1821
								3	Gfm1
								3	Cited2
								3	Ten1
								3	Nub1
								3	Slc22a4
								3	5730559C18Rik
