# Supplementary material for: Characterization of the development of the mouse cochlear epithelium at the single cell level
Source: Nat Commun. 2020 May 13;11:2389. doi: 10.1038/s41467-020-16113-y (PMC7221106; doi:10.1038/s41467-020-16113-y)
Supplement: Supplementary file 6 — Supplementary Data 5 [file 41467_2020_16113_MOESM6_ESM.xlsx]

## Sheet: 20190618_all_ohc_gene_clusters
Kolla et al.	Supplemental Data 5		Monocle trajectory analysis for hair cells from E14 through P7
See Suppl. Data 3 for details
All OHC - E14-P7 developmental stages
Gene	Stage		Gene	Stage		Gene	Stage		Gene	Stage
Gm36947	1		Ppp1r42	2		Tmem70	3		Kcnb2	4
Eya1	1		Cops5	2		Crispld1	3		Bend6	4
Rpl7	1		Slco5a1	2		Col9a1	3		Dst	4
Gm10925	1		Ube2w	2		Bag2	3		Cox5b	4
Ptp4a1	1		Khdrbs2	2		Pou3f3	3		Gls	4
Gm8420	1		Pdcl3	2		Mfsd6	3		Nbeal1	4
Nif3l1	1		Fhl2	2		Asnsd1	3		Nrp2	4
Sumo1	1		Tex30	2		Ica1l	3		Gm37121	4
Rpl18-ps1	1		Sf3b1	2		Wdr12	3		Map2	4
Rpl10a-ps1	1		Coq10b	2		Igfbp5	3		Tmbim1	4
Rpl37a	1		Bzw1	2		Epha4	3		Plcd4	4
Pnkd	1		Tmem237	2		Mff	3		Inha	4
Speg	1		Fzd7	2		Tmem163	3		Acsl3	4
Ptma	1		Nop58	2		Tmem183a	3		Serpine2	4
Arl4c	1		Idh1	2		Lmod1	3		Fam124b	4
Hes6	1		Cnppd1	2		Kif21b	3		Itm2c	4
Cops9	1		Ecel1	2		Gm4258	3		4933407L21Rik	4
Ralb	1		Chrng	2		A430106G13Rik	3		Pde6d	4
Dbi	1		Sh3bp4	2		Rnf2	3		Gm37447	4
Csrp1	1		Dusp28	2		Fam163a	3		Kcnj13	4
Gas5	1		Bok	2		Aldh9a1	3		Cops8	4
Mpzl1	1		Dpp10	2		Nhlh1	3		Gm29483	4
Igsf8	1		Actr3	2		Kif26b	3		Hdlbp	4
Tfb2m	1		Lrrn2	2		Cdc42bpa	3		Tmcc2	4
H3f3a	1		Shisa4	2		Parp1	3		Dstyk	4
Tgfb2	1		Tmem9	2		Degs1	3		Ppfia4	4
Cdc123	1		Arpc5	2		Mia3	3		Uchl5	4
Celf2	1		Tiprl	2		Syt14	3		4930523C07Rik	4
Mindy3	1		Adcy10	2		Plxna2	3		Dnm3	4
Etl4	1		Mgst3	2		9230102O04Rik	3		Pbx1	4
Swi5	1		Cfap126	2		Msrb2	3		Gm7694	4
Hspa5	1		Pcp4l1	2		Rnf208	3		Capn2	4
Rpl35	1		Dedd	2		Lhx3	3		Smyd2	4
Gm13532	1		Igsf9	2		Cacfd1	3		Acbd7	4
Dusp19	1		Chml	2		Barhl1	3		Proser2	4
Hsd17b12	1		Enah	2		Usp20	3		Commd3	4
Elp4	1		Dusp10	2		Fbxw2	3		Edf1	4
Nop10	1		Ush2a	2		Psmd5	3		Tmem141	4
Ccdc32	1		Tmem206	2		Arpc5l	3		Nacc2	4
Pdia3	1		Rbm17	2		Pkp4	3		Egfl7	4
Eid1	1		Acbd5	2		Tanc1	3		St6galnac4	4
Bcl2l11	1		Tubb4b	2		Nfe2l2	3		St6galnac6	4
Snrpb2	1		Tprn	2		Agps	3		Rc3h2	4
Otor	1		Gpsm1	2		Dfnb59	3		Ccdc148	4
Dstn	1		Ralgds	2		Ldlrad3	3		Dapl1	4
Fkbp1a	1		Ak8	2		Hipk3	3		Wdsub1	4
Id1	1		Zdhhc12	2		Bdnf	3		Ccdc141	4
Pdrg1	1		Ggta1	2		Ano3	3		Nup35	4
Eif2s2	1		Psmb7	2		Fmn1	3		Timm10	4
Dlgap4	1		Stam2	2		Pak6	3		Ptprj	4
Tgif2	1		Arl6ip6	2		Rmdn3	3		Slc35c1	4
Nnat	1		Rprm	2		Dll4	3		Cd44	4
Actr5	1		Spc25	2		Jmjd7	3		D430041D05Rik	4
Srsf6	1		Gad1	2		Snrpb	3		Ppip5k1	4
Zfas1	1		Hat1	2		Cdc25b	3		4930402H24Rik	4
Rps21	1		Slc43a1	2		Slc23a2	3		Atrn	4
Ppdpf	1		P2rx3	2		Dzank1	3		Rnf24	4
Fabp5	1		Mapk8ip1	2		H13	3		Rassf2	4
Rpl22l1	1		Syt13	2		Dynlrb1	3		Ndrg3	4
Sox2	1		Ext2	2		Acss2	3		Serinc3	4
Anxa5	1		Lin7c	2		Pkig	3		Sdc4	4
Ndufc1	1		Katnbl1	2		Cebpb	3		Znfx1	4
Ppid	1		Thbs1	2		Gm16796	3		Bmp7	4
Rps3a1	1		Srp14	2		Col9a3	3		Ythdf1	4
Isg20l2	1		Rhov	2		Stmn3	3		Chmp4c	4
Crabp2	1		Chac1	2		Alg5	3		Car2	4
Cct3	1		Ubr1	2		Mindy4b-ps	3		Mbnl1	4
Glmp	1		Dut	2		Clrn1	3		Kcnab1	4
Dpm3	1		Hdc	2		Med12l	3		Veph1	4
Cks1b	1		Stard7	2		Mlf1	3		Glt28d2	4
Ilf2	1		Ap5s1	2		Gm37558	3		Rab13	4
Rsbn1	1		Pak7	2		Slc25a44	3		S100a10	4
Phtf1	1		Nsfl1c	2		Fdps	3		Cgn	4
Taf13	1		Fam110a	2		Hcn3	3		Arnt	4
Casp6	1		Slc52a3	2		Efna3	3		Mtmr11	4
Hadh	1		Trib3	2		Ube2q1	3		Polr3gl	4
Slc39a8	1		Cox4i2	2		Tuft1	3		Trim45	4
Gng5	1		Bcl2l1	2		Psmd4	3		Ptgfrn	4
Rps20	1		Mapre1	2		Anp32e	3		Csde1	4
Cnr1	1		E2f1	2		Bcl9	3		Syt6	4
Dnaja1	1		Raly	2		Phgdh	3		Lrig2	4
Il11ra1	1		Eif6	2		Vangl1	3		Cd53	4
Mrpl50	1		Myl9	2		Olfml3	3		A930005H10Rik	4
Nipsnap3b	1		Blcap	2		Gm42722	3		Cdc14a	4
Cdc26	1		Tnnc2	2		Gm27008	3		Agl	4
Lurap1l	1		Sulf2	2		Gstm7	3		1810037I17Rik	4
Gm12643	1		Zc2hc1a	2		Wdr47	3		5730508B09Rik	4
Cpt2	1		Tpd52	2		Fnbp1l	3		Papss1	4
Nasp	1		Gyg	2		Rrh	3		Gm43185	4
Prdx1	1		Pld1	2		Pla2g12a	3		St6galnac3	4
Dlgap3	1		Actl6a	2		Lamtor3	3		Calb1	4
Ak2	1		8430422M14Rik	2		2410004B18Rik	3		Stoml2	4
Marcksl1	1		Plk4	2		Ssx2ip	3		Frmpd1	4
Adgrb2	1		4930579G24Rik	2		Erich3	3		Ptpn3	4
Ptpru	1		Map9	2		Car8	3		Lpar1	4
Mecr	1		Hdgf	2		Rab2a	3		Zfp618	4
Sfn	1		Lmna	2		Smu1	3		Atp6v1g1	4
Hmgn2	1		Vps72	2		Dctn3	3		Nfib	4
Sh3bgrl3	1		Sf3b4	2		Tmem8b	3		Jun	4
Stmn1	1		Sec22b	2		Tmod1	3		Lrp8	4
Cdc42	1		Tspan2	2		Nr4a3	3		Echdc2	4
Ddost	1		Phtf1os	2		Fsd1l	3		Nrd1	4
Rpl22	1		Rap1a	2		E130308A19Rik	3		Osbpl9	4
Tprgl	1		Gstm5	2		Alad	3		Eps15	4
Gm15772	1		Aknad1	2		Cdk5rap2	3		Uqcrh	4
Fam133b	1		Stxbp3	2		Ttc39b	3		Atp6v0b	4
Grpel1	1		Fam102b	2		Ube2u	3		Ipo13	4
Mrfap1	1		Gar1	2		Raver2	3		Ptprf	4
Man2b2	1		Ube2d3	2		Pde4b	3		Trnp1	4
Uchl1	1		H2afz	2		Slc35d1	3		Camk2n1	4
Limch1	1		Adh5	2		Tmem59	3		Plekhm2	4
Grxcr1	1		Eif4e	2		C77080	3		Masp2	4
Tmem165	1		Lmo4	2		Zbtb8b	3		Lzic	4
Tmed5	1		Cyr61	2		Laptm5	3		Slc25a33	4
Dynll1	1		Bcl10	2		Nudc	3		Per3	4
Gatc	1		Rpf1	2		Arid1a	3		Plch2	4
Rpl6	1		Acadm	2		Gm30191	3		Sri	4
Rnf34	1		Sdcbp	2		Mtfr1l	3		Phtf2	4
Kdm2b	1		Tox	2		Lypla2	3		Nos3	4
Rsrc2	1		2610301B20Rik	2		Igsf21	3		Ube3c	4
Gm32585	1		Plekhf2	2		Sdhb	3		Dnajb6	4
Scarb1	1		Ndufaf6	2		Draxin	3		Otof	4
Ran	1		Otud6b	2		Ctnnbip1	3		Kcnk3	4
Psph	1		Gm11837	2		Rere	3		Ift172	4
Gusb	1		Sigmar1	2		Smim1	3		Ppp1cb	4
Wbscr17	1		Gm13305	2		Mxra8	3		Dok7	4
Cldn3	1		Ccl21a	2		C1qtnf12	3		Ablim2	4
Abhd11	1		Glipr2	2		Srpk2	3		Jakmip1	4
Wbscr22	1		Nans	2		Abcf2	3		Gm42640	4
Lfng	1		Coro2a	2		Rheb	3		Atp10d	4
Radil	1		Rad23b	2		Hadhb	3		Ociad2	4
Nptx2	1		Rraga	2		Maea	3		Kit	4
Pdap1	1		Nfia	2		Rgs12	3		Rest	4
Atp5j2	1		Prkaa2	2		Evc2	3		Shroom3	4
Pomp	1		Plpp3	2		Cc2d2a	3		Sowahb	4
Rpa3	1		Hspb11	2		Qdpr	3		2019-09-11	4
Cadps2	1		Magoh	2		Med28	3		Bmp3	4
Atp6v1f	1		Rab3b	2		Pgm1	3		Cds1	4
Agk	1		Rps8	2		Klhl5	3		Pkd2	4
Creb5	1		Eri3	2		Chrna9	3		Ephx4	4
Tmsb10	1		Ebna1bp2	2		Apbb2	3		P2rx2	4
1700097M23Rik	1		Svbp	2		Ociad1	3		Sez6l	4
Pole4	1		Ybx1	2		Usp46	3		Myo1h	4
Snrpg	1		Ctps	2		Pdgfra	3		Cox6a1	4
2310040G24Rik	1		Gm12892	2		Cdkl2	3		Cit	4
Efcc1	1		Mycl	2		Scarb2	3		Pebp1	4
Mcm2	1		Mycbp	2		Prkg2	3		Vsig10	4
Chst13	1		Yrdc	2		Hnrnpdl	3		Tesc	4
Rpl32	1		Lsm10	2		Tmem150c	3		Brap	4
Hnrnpf	1		Tekt2	2		Ulk1	3		Ddx55	4
Cd9	1		Psmb2	2		Grk3	3		Gm42992	4
Ntf3	1		Hdac1	2		Hrk	3		Gm43018	4
Smim10l1	1		Serinc2	2		Pptc7	3		Gtf2i	4
H2afj	1		Snrnp40	2		Fam216a	3		Gm42885	4
Rps9	1		Stx12	2		Psmd9	3		Bri3	4
Rps5	1		Hnrnpr	2		Wdr66	3		Smurf1	4
Ccdc61	1		Capzb	2		Rilpl1	3		Wasf3	4
Vasp	1		Mad2l2	2		Gtf2ird1	3		Gng11	4
Dll3	1		Fbxo44	2		Eif4h	3		Dync1i1	4
Mrps12	1		Tnfrsf18	2		Polr2j	3		Ndufa4	4
Sirt2	1		Mterf1a	2		Gigyf1	3		Tmem229a	4
Sdhaf1	1		Psmc2	2		Elfn1	3		Strip2	4
Vstm2b	1		Ywhah	2		Bud31	3		Cep41	4
Rps11	1		Ctbp1	2		Ptcd1	3		Gm13782	4
Rpl13a	1		Slbp	2		Lnx2	3		Ptn	4
Tead2	1		Ppp2r2c	2		Asns	3		Cycs	4
Rpl18	1		Lyar	2		Impdh1	3		0610033M10Rik	4
Tmem143	1		0610040J01Rik	2		Mkrn1	3		Rmnd5a	4
Nav2	1		Epha5	2		Zfp467	3		Vamp5	4
Ndn	1		Mrps18c	2		Wipf3	3		Mat2a	4
Snrpa1	1		Kctd10	2		Gars	3		Capg	4
Rpl27a	1		Ppp1cc	2		Fkbp9	3		Ccdc142os	4
Micalcl	1		Vps29	2		Reep1	3		Wbp1	4
Psma1	1		Arpc3	2		Dctn1	3		Pcyox1	4
Rps15a	1		Tmem120b	2		Mob1a	3		Sec61a1	4
Arl6ip1	1		4932422M17Rik	2		1700124L16Rik	3		Chchd6	4
Ccp110	1		Bcl7a	2		Cct7	3		Nup210	4
Sbk1	1		Diablo	2		Tgfa	3		Frmd4b	4
Cdkn1c	1		Tmed2	2		Gm44093	3		Foxp1	4
Gas6	1		Eif2b1	2		Rab7	3		Bhlhe40	4
Gins4	1		Fzd9	2		Hdac11	3		Cpne9	4
Fgfr1	1		Gnb2	2		Lhfpl4	3		Atp2b2	4
Ndufa13	1		Pdgfa	2		Mkrn2os	3		Mlf2	4
Rpl18a	1		Tmem184a	2		Tmcc1	3		Gabarapl1	4
Nr2f6	1		Actb	2		Rassf4	3		Ybx3	4
Slc27a1	1		Zfp655	2		Phb2	3		Ldhb	4
Tpm4	1		Rfc3	2		4933413G19Rik	3		Etnk1	4
Smim7	1		Tac1	2		2310001H17Rik	3		Itpr2	4
Arhgap10	1		Capza2	2		Ergic2	3		Tmtc1	4
Ddx39	1		Lsm8	2		Tsen34	3		Mboat7	4
Rnaseh2a	1		Tspan33	2		Il11	3		Brsk1	4
Dnaja2	1		Atoh1	2		Ube2s	3		Tmem238	4
Phkb	1		Serbp1	2		Zfp784	3		Selenow	4
Irx3	1		Mthfd2	2		Ube2m	3		Arhgap35	4
Txnl4b	1		Egr4	2		Nop53	3		Slc1a5	4
Cfdp1	1		Cnbp	2		Ptgir	3		Trappc6a	4
Map1lc3b	1		Slc6a6	2		Ppp5c	3		Map3k10	4
Aprt	1		Sec13	2		Nectin2	3		Acp7	4
Rpl13	1		Ptms	2		Mia	3		Gm38340	4
Cdc37	1		Strap	2		Psmc4	3		Myh14	4
Stt3a	1		Myadm	2		Gm44618	3		Trpm4	4
Hspa8	1		Cacng7	2		Fam98c	3		Ush1c	4
Rps25	1		Syt5	2		Syne4	3		Otog	4
Cryab	1		Nat14	2		Atf5	3		Gabrb3	4
Gm17322	1		Sae1	2		Nup62	3		Arrdc4	4
Rplp1	1		Ap2s1	2		Lrrk1	3		Nr2f2	4
Anp32a	1		Klc3	2		St8sia2	3		Iqgap1	4
Gtf2a2	1		Cadm4	2		Klhl25	3		Ap3b2	4
Rsl24d1	1		Zfp428	2		Art5	3		Homer2	4
Fam46a	1		B3gnt8	2		Fam160a2	3		Cemip	4
Tpbg	1		Bckdha	2		Apbb1	3		Fzd4	4
Cyb5r4	1		Tmem91	2		Eif3f	3		Prss23	4
Tmem108	1		Fbl	2		Ampd3	3		Dlg2.1	4
Manf	1		Sars2	2		Dkk3	3		Gm44675	4
Rhoa	1		Ccer2	2		Calca	3		Pak1	4
Impdh2	1		Psmd8	2		Coq7	3		Gm10605	4
Slc25a20	1		Ppp1r14a	2		Nupr1	3		Pgm2l1	4
Tma7	1		Lsr	2		Gm44760	3		Plekhb1	4
Rps27rt	1		Hpn	2		Tacc2	3		P2ry2	4
Plcd1	1		Lsm14a	2		Cpxm2	3		Tomt	4
Rpsa	1		Kctd15	2		Gm9347	3		Plekha7	4
Ltv1	1		Uri1	2		Cars	3		Vwa3a	4
Tbpl1	1		Nr1h2	2		Cln8	3		Arhgap17	4
Hdac2	1		Ptov1	2		Fnta	3		Inpp5f	4
Cd24a	1		Prmt1	2		Tusc3	3		Wdr11	4
Unc5b	1		Ruvbl2	2		Pdlim3	3		Fam53b	4
Rab36	1		Bax	2		Galnt7	3		Bccip	4
AC132265.1	1		Fut1	2		Gm25379	3		Kndc1	4
Cnn2	1		Rasip1	2		Atp6v1b2	3		Urah	4
Gamt	1		Ldha	2		Pbx4	3		Dusp8	4
Rps15	1		Nipa2	2		Crlf1	3		Ifitm10	4
Uqcr11	1		Tm2d3	2		Ifi30	3		E330037G11Rik	4
Ckap4	1		Mfge8	2		Use1	3		Agpat5	4
Ube2n	1		Sec11a	2		Unc13a	3		Plat	4
Btg1	1		Zfand6	2		Rnf150	3		Rnf170	4
Dusp6	1		Rps3	2		Tbc1d9	3		Mtmr7	4
Phlda1	1		Spcs2	2		Adgrl1	3		Mtus1	4
Tspan8	1		Ppme1	2		Ier2	3		Cpe	4
D930020B18Rik	1		Rab6a	2		Mast1	3		Sh2d4a	4
Cdk4	1		Lmo1	2		Junb	3		Ndufb7	4
Tspan31	1		Rassf10	2		Cnep1r1	3		Nfix	4
Rpl41	1		Syt17	2		C78859	3		Sntb2	4
Selenom	1		Gde1	2		Arl2bp	3		Nfat5	4
H2afv	1		Tmem159	2		Katnb1	3		Calb2	4
Igfbp3	1		Mettl9	2		Cngb1	3		Mbtps1	4
Ahsa2	1		Eif3c	2		Bean1	3		Cox4i1	4
Npm1	1		Prss8	2		Pard6a	3		Trappc2l	4
Nhp2	1		Tgfb1i1	2		Mtss1l	3		Cdh15	4
Pdlim4	1		Nsmce4a	2		Mphosph6	3		Dbndd1	4
Llgl1	1		Dpysl4	2		Taf5l	3		Disc1	4
Mfap4	1		Ifitm2	2		2310022B05Rik	3		Kcnk1	4
B9d1	1		Irf7	2		Phxr4	3		Maml2	4
2410006H16Rik	1		Cers4	2		AC241616.1	3		CAAA01194877.1	4
Tmem107	1		Tfdp1	2		Dnmt1	3		Endod1	4
Eif4a1	1		Erich1	2		Cdkn2d	3		Aplp2	4
Eif5a	1		Vdac3	2		Ldlr	3		Sorl1	4
Cldn7	1		Zmat4	2		Spa17	3		Cadm1	4
Pfn1	1		Eif4ebp1	2		AC126459.5	3		Gm16124	4
C1qbp	1		Mfhas1	2		Trappc4	3		Cib2	4
6330403K07Rik	1		Cldn23	2		Bace1	3		Cox5a	4
Med31	1		Prag1	2		Htr3a	3		Stra6	4
Ywhae	1		Frg1	2		Ncam1	3		Kif23	4
Blmh	1		Hmgb2	2		6030419C18Rik	3		Herc1	4
Mrpl10	1		Msmo1	2		Tle3	3		Car12	4
Rpl23	1		Ssbp4	2		Calml4	3		Aph1c	4
Rpl19	1		Jund	2		Pdcd7	3		Rora	4
Mien1	1		Gm45705	2		C2cd4b	3		Fam214a	4
Dcakd	1		Rbmxl1	2		Myo6	3		Mapk6	4
Jpt1	1		Otud4	2		Snhg5	3		Ibtk	4
Sumo2	1		Zfp330	2		Morf4l1	3		Me1	4
H3f3b	1		Gipc1	2		Fam212a	3		Plscr2	4
Srsf2	1		Asf1b	2		Pth1r	3		Chst2	4
2019-09-09	1		Prkaca	2		Eif1b	3		Paqr9	4
Actg1	1		Gm2694	2		Sacm1l	3		Pcolce2	4
Arhgdia	1		Nkd1	2		Tspyl4	3		Pls1	4
Pdia6	1		Nudt21	2		Cdc40	3		Cyb561d2	4
Ywhaq	1		Herpud1	2		Hk1	3		Pfkfb4	4
Id2	1		Cfap20	2		Egr2	3		Map4	4
3110039M20Rik	1		Hsd11b2	2		Ank3	3		Cspg5	4
Rps29	1		Atp6v0d1	2		Zwint	3		Slc25a38	4
Rab15	1		Acd	2		Sumo3	3		Pcmt1	4
Eif2s1	1		Nip7	2		1810043G02Rik	3		Tnfaip3	4
Srsf5	1		Psmd7	2		Stk11	3		Slc16a10	4
Fos	1		Necab2	2		Cirbp	3		Sec63	4
Erg28	1		Slc7a5	2		Ndufs7	3		Cep85l	4
Ift43	1		Cbfa2t3	2		Sgta	3		AC153524.3	4
Irf2bpl	1		Spata2l	2		Mrpl54	3		AC153524.4	4
Slirp	1		Aasdhppt	2		Dohh	3		Smpdl3a	4
Calm1	1		Eif3g	2		Ankrd24	3		Psap	4
AC121965.1	1		Elof1	2		Igf1	3		Bicc1	4
Wdr25	1		2019-09-07	2		Arl1	3		Cisd1	4
Ckb	1		AC167244.2	2		Gas2l3	3		Chchd10	4
2010107E04Rik	1		Tecta	2		Fgd6	3		Adarb1	4
Gdi2	1		H2afx	2		Atp2b1	3		Tmem259	4
Bphl	1		Hmbs	2		Tmtc3	3		Sbno2	4
Gadd45g	1		Fdxacb1	2		Gm15666	3		Ap3d1	4
Lman2	1		Layn	2		Gns	3		Eef2	4
Dbn1	1		Idh3a	2		Dctn2	3		Msrb3	4
H2afy	1		Wdr61	2		Esyt1	3		Lrp1	4
Hnrnpk	1		Psma4	2		Pik3ip1	3		A430046D13Rik	4
Rhobtb3	1		Fbxo22	2		Smtn	3		Nf2	4
CT025642.3	1		Rcn2	2		Ccdc157	3		Kremen1	4
Enc1	1		Tspan3	2		Xbp1	3		Mrps24	4
Trappc13	1		Ptpn9	2		Pgam2	3		Camk2b	4
Isl1	1		Loxl1	2		Myl7	3		Purb	4
Zfp503	1		Rpl4	2		Tmed4	3		Aftph	4
Arf4	1		Rab11a	2		Rab1a	3		Lgalsl	4
Nt5dc2	1		Spg21	2		Sertad2	3		Mdh1	4
Ccser2	1		Lrrc1	2		Stc2	3		9130230N09Rik	4
Tspan14	1		Eef1a1	2		Snrnp25	3		Fbxw11	4
Gch1	1		Tmem30a	2		Mat2b	3		Tenm2	4
Pnp	1		Rnf7	2		Sowaha	3		Mgat4b	4
1700123O20Rik	1		Spsb4	2		Rapgef6	3		Uqcrq	4
Nedd8	1		Pcbp4	2		Obscn	3		Sparc	4
Shisa2	1		Col7a1	2		Guk1	3		Myo15	4
Fzd3	1		Cmtm8	2		Mprip	3		Chd3	4
Fbxo16	1		Scn5a	2		Cops3	3		Neurl4	4
Tpt1	1		AC133650.1	2		Rai1	3		Rflnb	4
Slain1	1		Tmem158	2		Srebf1	3		2610507B11Rik	4
Rpl37	1		Abracl	2		Hs3st3b1	3		5730455P16Rik	4
Sub1	1		Nhsl1	2		Vamp2	3		Synrg	4
Cox6c	1		Stx7	2		Mpdu1	3		Vmp1	4
Fbxo32	1		Ctgf	2		Phf23	3		Ptrh2	4
Ptp4a3	1		Ncoa7	2		Rnf167	3		Dynll2	4
Ly6e	1		Rsph4a	2		Ube2g1	3		Msi2	4
Rbx1	1		Msl3l2	2		Trp53i13	3		Stxbp4	4
Tuba1b	1		Gnaz	2		Unc119	3		Cox11	4
Tuba1a	1		Smarcb1	2		Poldip2	3		Epn3	4
Tuba1c	1		Misp	2		Tnfaip1	3		Mycbpap	4
Hnrnpa1	1		Polr2e	2		Ift20	3		Rapgefl1	4
Tra2b	1		Midn	2		Psmd11	3		Wipf2	4
Hes1	1		Dazap1	2		Acaca	3		Jup	4
Fam162a	1		Aes	2		Lrrc59	3		Cavin1	4
Zbtb20	1		Nudt4	2		Dnajc7	3		Slc25a39	4
Hspa13	1		Nup107	2		Psme3	3		Strada	4
Hmgn1	1		Rap1b	2		Rundc3a	3		Atp5h	4
Agpat4	1		Mdm1	2		Tanc2	3		Hexdc	4
Smoc2	1		AC134329.1	2		Prkar1a	3		CT009738.1	4
Cldn6	1		Dtx3	2		Smim5	3		Mboat2	4
Fam173a	1		Ptges3	2		Wbp2	3		Dld	4
Atp6v0e	1		Cdk2	2		Foxj1	3		Gm7008	4
Rps10	1		Cd63	2		Jmjd6	3		Dock4	4
Rpl10a	1		Gal3st1	2		Cyth1	3		Rdh12	4
Lhfpl5	1		Tbc1d10a	2		Timp2	3		Foxn3	4
Mapk13	1		Gck	2		Rbfox3	3		AC125409.1	4
Cdkn1a	1		Ccm2	2		Fscn2	3		Lgmn	4
Glo1	1		Slc1a4	2		Dtnb	3		Ppp4r4	4
Ndufv3	1		Ugp2	2		Ncoa1	3		Hsp90aa1	4
Notch3	1		Chac2	2		Kcns3	3		Amph	4
Rnf5	1		Ccnjl	2		Nbas	3		Elmo1	4
Clic1	1		Clint1	2		Odc1	3		Hist1h2bc	4
Mrps18a	1		Rack1	2		Nfkbia	3		Mrs2	4
Mpnd	1		Hnrnpab	2		Hspa2	3		Slc22a23	4
Uhrf1	1		P4ha2	2		Mpp5	3		Tbc1d7	4
Epb41l3	1		Hint1	2		Pgf	3		Mylip	4
Myl12a	1		Fam183b	2		Nek9	3		Kif13a	4
Srbd1	1		Rnf187	2		Gstz1	3		A330048O09Rik	4
Epcam	1		Arf1	2		Tmed8	3		Card19	4
Snrpd1	1		Rangrf	2		Glrx5	3		Hist1h2al	4
Bin1	1		Tnfsf12	2		Apopt1	3		Tspan17	4
Paip2	1		Gps2	2		Tdrd9	3		Txndc15	4
Ppp2r2b	1		Psmb6	2		Pfkp	3		AC154176.2	4
Synpo	1		Spag7	2		Heatr1	3		2010111I01Rik	4
Rps14	1		Tekt1	2		Inhba	3		Ccdc127	4
Grp	1		Tax1bp3	2		Rala	3		Vcan	4
Myo5b	1		Ssh2	2		AL590503.1	3		Serf1	4
Cyb5a	1		Fam222b	2		Gcnt2	3		Erbin	4
Socs6	1		Traf4	2		Id4	3		Il6st	4
Cdk2ap2	1		Tlcd1	2		Wnk2	3		Fam107a	4
Ppp1ca	1		Wsb1	2		Ninj1	3		3830406C13Rik	4
Cfl1	1		Gdpd1	2		Thoc3	3		Sec24c	4
Malat1	1		Luc7l3	2		4833439L19Rik	3		Zswim8	4
Bad	1		Samd14	2		Higd2a	3		Selenok	4
Cox8a	1		Slc35b1	2		Pdlim7	3		Cacna1d	4
Rcor2	1		Psmb3	2		Caml	3		Itih4	4
Gng3	1		Grb7	2		Ubqln1	3		Peli2	4
Ankrd22	1		Krt17	2		CT009757.3	3		Rnf31	4
Gm26902	1		Eif1	2		Ndufs6	3		Setdb2	4
Hells	1		P3h4	2		CT025642.1	3		Wdfy2	4
Pdlim1	1		Grn	2		Adgrv1	3		Dock5	4
Twnk	1		Ddx5	2		Mblac2	3		Kctd12	4
Fgf8	1		Cep95	2		Tmem161b	3		Cln5	4
Npm3	1		Psmd12	2		Rps3a3	3		Gpc6	4
Usmg5	1		Sstr2	2		Fhit	3		Ank	4
Sfr1	1		Kif19a	2		Psmd6	3		Ndufb9	4
E330013P04Rik	1		Slc9a3r1	2		Sfmbt1	3		Efr3a	4
Fam204a	1		Slc16a5	2		Ercc6	3		Ndrg1	4
Plp2	1		Rhbdf2	2		Cnih1	3		Ndufa6	4
Rab39b	1		Eif4a3	2		Slc22a17	3		Gm4825	4
Sh3bgrl	1		Rac3	2		Clu	3		Sbf1	4
Rpl36a	1		Slc16a3	2		1700001G11Rik	3		Zfp641	4
Tceal9	1		Greb1	2		Bnip3l	3		Arf3	4
Tmsb4x	1		Kcnf1	2		Nefm	3		Faim2	4
mt-Nd1	1		Hpcal1	2		Med4	3		Smagp	4
mt-Nd2	1		Cys1	2		Pcdh8	3		Zfp385a	4
mt-Cytb	1		Dnajb9	2		Lmo7	3		Cdip1	4
Gm11942	1		Foxg1	2		Dock9	3		Usp7	4
Ndufa1	1		Psma6	2		Egflam	3		Prm1	4
mt-Atp6	1		Atl1	2		Drosha	3		Aifm3	4
Uqcr10	1		Psma3	2		Ctnnd2	3		Liph	4
Ubl5	1		Six1	2		Azin1	3		Osbpl11	4
Rps2-ps10	1		Erh	2		Nsmce2	3		B4galt4	4
Idnk	1		Fcf1	2		Adcy8	3		Atp5j	4
Atox1	1		Zc3h14	2		Rhpn1	3		App	4
Cox17	1		Psmc1	2		Mapk15	3		Atp5o	4
Rps26	1		Itpk1	2		Puf60	3		Dopey2	4
Defb25	1		Crip2	2		Ift27	3		Pcp4	4
Decr1	1		Edaradd	2		Sh3bp1	3		Mrpl18	4
Gm15920	1		Arid4b	2		Gcat	3		Fahd1	4
Romo1	1		Psma2	2		Ankrd54	3		Unkl	4
Ndufs5	1		Cdkal1	2		Tmem184b	3		Tmem8	4
Atp5e	1		Tubb2b	2		Josd1	3		Btbd9	4
Mrps15	1		Dek	2		Atf4	3		Ndufa7	4
Rps28	1		Nxnl2	2		Serhl	3		Col11a2	4
Rpl7a	1		Sfxn1	2		Pnpla3	3		Pla2g7	4
Cox6b1	1		Prelid1	2		Prr5	3		Hsp90ab1	4
Comt	1		Irx2	2		Wnt7b	3		Lbh	4
Calr	1		Fam172a	2		Pim3	3		Qpct	4
Snhg8	1		Ccnh	2		Sco2	3		Pkdcc	4
Rpl36	1		Gm20379	2		Chkb	3		Cox7a2l	4
Tomm7	1		Lhfpl2	2		Col2a1	3		Six2	4
Atp5k	1		Gm10260	2		Adcy6	3		Bambi	4
Rpl39	1		Map1b	2		Fmnl3	3		Egr1	4
Sdhaf4	1		Ocln	2		Cers5	3		Pcdh1	4
Ndufa2	1		Nim1k	2		Pfdn5	3		Ndfip1	4
Ndufb3	1		Slc39a2	2		Atf7	3		Arhgap26	4
Gm15427	1		Ndrg2	2		Dnase1	3		Fgf1	4
Dpy30	1		Rem2	2		Hira	3		Kcnn2	4
Ppp1r9a	1		Psmb5	2		Parl	3		Smad7	4
Ndufb2	1		Ngdn	2		Chrd	3		Sall3	4
Gm9794	1		Fitm1	2		Dnajb11	3		Zfp516	4
Ndufa3	1		Gjb2	2		Dlg1	3		Ltbp3	4
Hspe1	1		Micu2	2		Tctex1d2	3		Ganab	4
Serf2	1		Fdft1	2		Sema5b	3		Fth1	4
Gas1	1		Trim35	2		Tfg	3		Tmem109	4
Gm4332	1		Pnma2	2		Btg3	3		Pcsk5	4
Rps13	1		Egr3	2		Cldn14	3		Klf9	4
1500011K16Rik	1		Bin3	2		Dyrk1a	3		Smc5	4
Aldh7a1	1		Reep4	2		Scaf8	3		Fam189a2	4
AC124744.2	1		Sucla2	2		Mpc1	3		Ric1	4
Rps17	1		Rad1	2		Pacrg	3		Sgms1	4
Rpl24	1		Retreg1	2		Igf2r	3		Frat2	4
Rpl3	1		Dap	2		Cldn9	3		Pgam1	4
Mrpl33	1		Laptm4b	2		Rpusd1	3		Zdhhc16	4
Mir703	1		Rnf19a	2		Itpr3	3		Ubtd1	4
Ndufa12	1		Klf10	2		Tcp11	3		Scd2	4
Ndufb4	1		Eif3e	2		Rnf8	3		Ndufb8	4
Rpl15	1		Fam49b	2		Mdga1	3		Hif1an	4
Mrps21	1		Ly6h	2		Neu1	3		Pdcd11	4
Eif4a2	1		2810039B14Rik	2		Gm42418	3		Sh3pxd2a	4
Khdrbs3	1		Eef1d	2		Gnmt	3		Ndufb11	4
Gm2830	1		Grina	2		Tbcc	3		Spin2c	4
Morn2	1		Rpl8	2		Ccnd3	3		mt-Rnr2	4
Cox7b	1		Tex33	2		Satb1	3		mt-Nd4	4
Hsp90b1	1		Mfng	2		Tnfaip8l1	3		mt-Nd5	4
Sorcs2	1		Maff	2		Tgif1	3		Gm13269	4
Klf2	1		Tomm22	2		Gm9320	3		C130075A20Rik	4
Gpx2	1		Dnal4	2		Yipf4	3		Gm3764	4
Oacyl	1		2019-09-03	2		Ltbp1	3		Gm12901	4
Oc90	1		Rrp7a	2		Fez2	3		Lmod3	4
Rims4	1		Cyb5r3	2		Kif5b	3		Tmc1	4
Rab37	1		Pacsin2	2		Wac	3		Strc	4
Abhd4	1		Ttll1	2		Dtna	3		1700001C02Rik	4
Gnai2	1		Bik	2		Sap130	3		Lrtm2	4
4930452B06Rik	1		Parvb	2		Nme5	3		Tpbgl	4
Cmtm7	1		1810041L15Rik	2		Cxxc5	3		Chrna10	4
Gnas	1		Rabl2	2		Ik	3		Nr3c2	4
Gm43398	1		Cacnb3	2		Dpysl3	3		Gipc3	4
Pla2g16	1		Tmbim6	2		Ap3s1	3		Ptprq	4
Itih5	1		Lima1	2		Snx2	3		2310069G16Rik	4
Galk2	1		Dazap2	2		St8sia3	3		Loxhd1	4
Csnk1a1	1		Nr4a1	2		Psmg2	3		Chrna1	4
Rnf165	1		Rogdi	2		Tcf4	3		4930558C23Rik	4
Pcdh15	1		Glyr1	2		Pias2	3		Gm43066	4
Eya2	1		Ubn1	2		Atp5a1	3		Ocm	4
Svil	1		Snn	2		Slc14a1	3		Gm10044	4
Ivns1abp	1		Efcab1	2		Tshz1	3		AC154305.3	4
Col6a4	1		Pkp2	2		Ankrd13d	3		Fcrlb	4
Mthfd2l	1		Mapk1	2		Cd248	3		Otos	4
Ubqln2	1		Vwa5b2	2		Ccdc85b	3		Fam163b	4
Ssr2	1		Vps8	2		Ppp2r5b	3		Cyp2j12	4
6530403H02Rik	1		Bdh1	2		Vegfb	3		Cabp7	4
Gtpbp4	1		Heg1	2		Ostf1	3		AC164426.2	4
Rcn1	1		Fstl1	2		Gm5514	3		Haglr	4
Raph1	1		Boc	2		Apba1	3		Tmem190	4
Gmpr	1		Tagln3	2		Cbwd1	3		Pkd1l2	4
Tubb5	1		Tomm70a	2		Dock8	3		Pdzph1	4
Mns1	1		Chmp2b	2		Vldlr	3		Calm2	4
Iqca	1		Pigp	2		Plce1	3		B230219D22Rik	4
Slc6a11	1		Wtap	2		Sorbs1	3		Fry	4
Rsu1	1		Dll1	2		Sfxn3	3		Ndufa5	4
Zfp422	1		Psmb1	2		Trub1	3		B3gnt4	4
2610001J05Rik	1		Tnfrsf12a	2		Dynlt3	3		Sox6	4
Adgrl3	1		Rnps1	2		Tspan7	3		AC159633.2	4
Gm9754	1		Ube2i	2		Bcor	3		Cd164l2	4
Mro	1		Taf11	2		Slc25a14	3		Ctif	4
Smc2	1		Srsf3	2		Cetn2	3		Hist3h2a	4
Tmpo	1		Slc37a1	2		Pcdh11x	3		Myom1	4
Cacna1b	1		U2af1	2		Armcx6	3		Kncn	4
Cdh3	1		Ddx39b	2		Rnf128	3		Fbxo9	4
2010204K13Rik	1		Znrd1	2		Dusp27	3		Pknox2	4
Arl3	1		Lrrc73	2		Tctex1d1	3		Mrpl30	4
Brix1	1		Dlk2	2		Cbln1	3		Col27a1	4
Polr2m	1		Ptk7	2		CAAA01216754.1	3		Tslp	4
Ttc5	1		Bysl	2		2810049E08Rik	3		Lrba	4
Commd1	1		Plin5	2		Serpine3	3		Poc1a	4
Naca	1		Vapa	2		Mslnl	3		Ankrd66	4
Jkamp	1		Zbtb14	2		Ina	3		Smpx	4
Dnajc5b	1		Srsf7	2		Adamts13	3		Ndufab1	4
Actn3	1		Usp14	2		Slc7a14	3		Gltp	4
Exog	1		Osbpl1a	2		Nppa	3		Hsd17b7	4
Slc46a1	1		Slc39a6	2		AC159890.1	3		Gm37867	4
Ccdc88b	1		Tmem173	2		Gm32742	3		Limd2	4
Ggh	1		Ube2d2a	2		Elmod1	3		Ndufb5	4
Shc2	1		Sra1	2		Fer1l6	3		Fabp12	4
Atxn10	1		Pou4f3	2		Grxcr2	3		Dock10	4
Urod	1		Eif1a	2		Myot	3		Insc	4
			Commd10	2		Tac4	3		Smim26	4
			A730017C20Rik	2		Sybu	3		Tenm4	4
			Grpel2	2		Cacng2	3		Sptb	4
			1500015A07Rik	2		AC144938.1	3		Helb	4
			Nars	2		Gm5111	3		Prph2	4
			Setbp1	2		Cyp2g1	3		Mtus2	4
			Pard6g	2		Gldn	3		Ccdc28b	4
			Mbp	2		Krt28	3		Gm42743	4
			Gal	2		4932435O22Rik	3		Mgat5	4
			1810055G02Rik	2		Serpina1a	3		Dnase2a	4
			Tmem134	2		Serpina1c	3		Gm6277	4
			Fosl1	2		Pkhd1l1	3		Fktn	4
			Dpf2	2		Lalba	3		Adipor2	4
			Gpha2	2		Tmem45a2	3		Mpg	4
			Slc3a2	2		Gm8893	3		Gm27239	4
			Syt7	2		Tnr	3		Osbpl3	4
			Tmem138	2		Gm44953	3		Crhbp	4
			Psat1	2		Ccdc82	3		Rnf6	4
			Cep78	2		Cnfn	3		Ak1	4
			Zfand5	2		Hacd3	3		Pcdh7	4
			Abhd17b	2		Il25	3		Klhl42	4
			Ch25h	2		Casz1	3		Pde4d	4
			Bloc1s2	2		Tango2	3		Dhrs7	4
			Gsto1	2		A730060N03Rik	3		Atp13a2	4
			Sorcs1	2		Skp1a	3		Bcas3	4
			Dusp5	2		Itm2b	3		Tacstd2	4
			Nudt11	2		Extl2	3		Padi2	4
			Rbm3	2		Tcf15	3		Gm38273	4
			Rpgr	2		Pkn3	3		Gfod1	4
			Atp6ap2	2		Fundc2	3		D17Wsu92e	4
			Cdk16	2		Pde4dip	3		Hsph1	4
			Zcchc12	2		Atxn1	3		Sec14l2	4
			Cxx1a	2		Colq	3		Strbp	4
			Cxx1b	2		Ppp1r2	3		Ttc39a	4
			Rbmx	2		Cxcl14	3		Selenoi	4
			Hmgb3	2		Cdc42se2	3		Nbeal2	4
			Emd	2		Slc4a3	3		Ndufb6	4
			Vbp1	2		Ppp1r27	3		Mmp24	4
			Prkx	2		Sptan1	3		Nomo1	4
			Rps4x	2		Mical3	3		Odf3b	4
			Pbdc1	2		Cdk17	3		Unc79	4
			Gprasp2	2		Bmyc	3		Tmem213	4
			Bex2	2		Atp5g3	3		Samd11	4
			Tceal8	2		Rbfox1	3		Ofcc1	4
			Bex1	2		1110008P14Rik	3		Rabggtb	4
			Bex3	2		Ifi27l2a	3		2010001K21Rik	4
			Morf4l2	2		Gstm1	3		Chrna1os	4
			Zcchc18	2		Sod1	3		Gm29325	4
			Prps1	2		Atp1b1	3		Emc6	4
			Psmd10	2		Cuedc1	3		Rfwd2	4
			Acsl4	2		Rapgef1	3		AI464131	4
			Prdx4	2		Ust	3		Aak1	4
			Rbbp7	2		Gm14461	3		2310010J17Rik	4
			Asic4	2		Scg5	3		Enho	4
			Kcna4	2		Gm37124	3		Ighm	4
			R3hdml	2		Gm10804	3		Prr14	4
			Gm43237	2		Agtpbp1	3		Srd5a1	4
			Galnt9	2		Inafm2	3		Tomm5	4
			Trim50	2		Il6ra	3		Sel1l	4
			Npffr1	2		Scg3	3		Wee2	4
			Myo3a	2		Fhod3	3		Tjp2	4
			Gm13373	2		Gadd45gip1	3		Rlbp1	4
			Insm1	2		Sptbn1	3		Kcna10	4
			Toporsl	2		B4galt7	3		Gm13187	4
			Neurod6	2		Tango6	3		Tldc1	4
			Jakmip3	2		Golm1	3		Ralgapa2	4
			Chga	2		Tas1r1	3		Mbd2	4
			Igll1	2		Ypel2	3		Snx25	4
			Actc1	2		6530402F18Rik	3		Mast2	4
			Gpr20	2		Ubash3b	3		Naa38	4
			Mup6	2		Gm13830	3		Ptp4a2	4
			Gm42854	2		Zscan12	3		Pnpla6	4
			Psg23	2		Pdcd4	3		Gm45223	4
			Gm12000	2		Cxcl9	3		Ppa1	4
			Pantr1	2		D130019J16Rik	3		Stx8	4
			Abhd14b	2		Ubl3	3		Nlrx1	4
			Cd81	2		Mn1	3		Ntpcr	4
			Lrig3	2		Arhgef28	3		Phc2	4
			Gm14094	2		Sp3os	3		Slc1a6	4
			Gxylt2	2		Cmbl	3		Apoe	4
			Wwc1	2		Zfp142	3		Ghitm	4
			Zfp277	2		2010007H06Rik	3		Bcl2l2	4
			Hint3	2		Lcorl	3		Aamdc	4
			Cfap57	2		Ypel3	3		Uqcc3	4
			Ahnak2	2		Sec61a2	3		Kank1	4
			Cobl	2		Zfp469	3		Cenpx	4
			Nudt14	2		Trim36	3		Nphp3	4
			Bach2	2		Tdrd7	3		Tekt5	4
			Wdr24	2		Pip4k2a	3		Sh3rf2	4
			Tmem255b	2		Coro1b	3		Spata13	4
			Pax2	2		Larp1	3		Atp11a	4
			Ube2l3	2		Elfn2	3		Dennd5b	4
			Prr7	2		Gm15706	3		Hist1h1c	4
			Ralyl	2		Zbtb4	3		Hist3h2ba	4
			Unc5a	2		Gm43040	3		Dhx29	4
			Insm2	2		Ddah1	3		Txnip	4
			Dnpep	2		Rell2	3		Saraf	4
			Mospd1	2		Fam57b	3		Cabp2	4
			Ewsr1	2		Gipr	3		Gfm1	4
			C2cd4c	2		Fis1	3		Flywch2	4
			Pak1ip1	2		Ctbp2	3		Kcp	4
			Serpinb8	2		Gsk3b	3		Dlgap1	4
			Spty2d1	2		Wdr6	3		Ppp1r32	4
			Tcf3	2		Armcx1	3		Zcchc17	4
			Cacybp	2		Ubb	3		Sema6d	4
			Cfap77	2		Gpi1	3		Uqcrc2	4
			Mcm6	2		Gapdh	3
			Tmem123	2		Akirin1	3
			Dcun1d5	2		Fam92b	3
			Krt33b	2		Cdkn2b	3
			Pold3	2		Acat2	3
			Ccdc115	2		Mcam	3
			Gsg1l	2		Arl4a	3
			Exosc8	2		Gm1821	3
			Tram1	2		Qtrt1	3
			Api5	2		Fam103a1	3
			Riiad1	2		Sin3b	3
			Dixdc1	2		Nae1	3
			Pfdn2	2		1110004F10Rik	3
			Rassf3	2		Abhd8	3
			Blnk	2		Aplp1	3
			Siva1	2		Reep5	3
			Daam1	2		Pithd1	3
			Ttc21a	2		Nrg1	3
			Ift57	2		Selenos	3
			Ccdc8	2		Cited2	3
			Sde2	2		Tmem214	3
			H2-T23	2		Pcdh9	3
			Ankrd10	2		Nelfcd	3
			Fam220a	2		Bcar1	3
			Ppp2r3d	2		Ten1	3
			Faim	2		Adrm1	3
			Suv39h2	2		Srp9	3
			Nap1l1	2		Rem1	3
			Lgals9	2		Nub1	3
			2410004P03Rik	2		Tsg101	3
			Galnt12	2		Zadh2	3
			3110082I17Rik	2		Rab14	3
			Zfp36	2		Cebpg	3
			Bzw2	2		Wdr1	3
			Dad1	2		Gm13835	3
			Mex3a	2		Spdl1	3
			Neurl1b	2		Cd59a	3
			Nipsnap2	2		Chka	3
			Nsmf	2		Stx5a	3
			Ap1m1	2		Tfpt	3
			Net1	2		Ccl19-ps1	3
			Med27	2		Cmip	3
			Cript	2		Gm3571	3
			Mak16	2		1110004E09Rik	3
			Psip1	2		Kif5c	3
			C1galt1c1	2		Rpn2	3
			Tiparp	2		Cmpk1	3
			Rsl1d1	2		Gm5914	3
			Slc22a4	2		Dnttip2	3
			Apom	2		5730559C18Rik	3
			Pde1c	2		Rfc5	3
			Nkain4	2		Eif4e3	3
			Nucks1	2		Rab4a	3
			Gm16701	2		Syf2	3
			Insl6	2
			Rnf112	2
			Wbp11	2
			Acsbg1	2
			Rps19bp1	2
			Immp2l	2
			Dnajc8	2
			Golph3	2
			Fam60a	2
			Col4a2	2
			Bmf	2
			Ppp2r1a	2
			Las1l	2
			Neurl1a	2
			Vgll4	2
