# Supplementary material for: Characterization of the development of the mouse cochlear epithelium at the single cell level
Source: Nat Commun. 2020 May 13;11:2389. doi: 10.1038/s41467-020-16113-y (PMC7221106; doi:10.1038/s41467-020-16113-y)
Supplement: Supplementary file 7 — Supplementary Data 6 [file 41467_2020_16113_MOESM7_ESM.xlsx]

## Sheet: Deiters_1st-2nd_row
Kolla et al.	Supplemental Data 6		SCENIC regulon analysis for each cell cluster identified at P1.
RSS (regulon specificity score) indicates regulons with the highest difference between the cell type analyzed and all other cell types
Blue lines indicate 2 standard deviations above and below the mean
Regulons for each cell cluster at P1
RSS	Regulon	Rank
0.288976	Etv4 (33g)	1
0.277152	Etv4_extended (40g)	2
0.256919	Sox13_extended (77g)	3
0.247363	Sox13 (15g)	4														Mean	Std	Mean + 2SD	Mean - 2SD
0.24731	Tcf7l1_extended (84g)	5														0.217011	0.010128	0.237267	0.196755
0.244909	Cux1 (10g)	6
0.243903	Cux1_extended (37g)	7
0.24357	Tcf7l1 (69g)	8
0.243255	Bhlhe40 (14g)	9
0.242595	Sox21 (71g)	10
0.237679	Sox21_extended (113g)	11
0.234575	Zbtb20 (22g)	12
0.23291	Sox11_extended (79g)	13
0.232397	Gata3 (45g)	14
0.23152	Mycn (27g)	15
0.230196	Ccnt2_extended (17g)	16
0.229535	Sox11 (56g)	17
0.226647	Zfp513 (16g)	18
0.226557	Sox2 (207g)	19
0.225932	Tbpl1 (12g)	20
0.225892	Mycn_extended (64g)	21
0.224316	Sox2_extended (390g)	22
0.224228	Gata3_extended (284g)	23
0.223367	Max_extended (220g)	24
0.222049	Six5 (27g)	25
0.221809	Sp1_extended (16g)	26
0.221591	Mta3_extended (17g)	27
0.221412	Sfpq (12g)	28
0.221313	Arntl_extended (1228g)	29
0.220911	E2f3_extended (26g)	30
0.220527	Atoh1_extended (26g)	31
0.220496	Npdc1_extended (76g)	32
0.220385	Ahr (38g)	33
0.220328	Arnt2_extended (21g)	34
0.219733	Zfp523 (59g)	35
0.219732	Etv3_extended (879g)	36
0.219726	Smad5 (38g)	37
0.21961	Elk1 (62g)	38
0.219307	Clock_extended (200g)	39
0.219243	Hivep2_extended (20g)	40
0.219058	Zfp866_extended (63g)	41
0.219025	Etv3 (378g)	42
0.218924	Etv6_extended (562g)	43
0.218835	Zfp467_extended (76g)	44
0.218557	Nr2f1_extended (19g)	45
0.218452	Bhlhe40_extended (52g)	46
0.21837	Thap1 (13g)	47
0.218345	Ubtf_extended (60g)	48
0.218332	Jun_extended (119g)	49
0.218316	Clock (99g)	50
0.21831	Srf (21g)	51
0.218291	Atf3_extended (1429g)	52
0.218281	Atf6b_extended (62g)	53
0.218132	Elk1_extended (479g)	54
0.218091	Nfyc (20g)	55
0.218078	Gabpb1 (1560g)	56
0.217956	Gabpb1_extended (3293g)	57
0.217872	Atf3 (1009g)	58
0.21765	Foxp1_extended (17g)	59
0.217627	Sin3a (390g)	60
0.217448	Zfp523_extended (224g)	61
0.217404	Bclaf1 (2502g)	62
0.217396	Cebpb_extended (520g)	63
0.217386	Atf6 (52g)	64
0.217359	Kdm5a (311g)	65
0.217338	Bclaf1_extended (3916g)	66
0.21727	Hcfc1 (1257g)	67
0.217247	Tead2 (15g)	68
0.217228	Zfp949 (11g)	69
0.21722	Rest_extended (1118g)	70
0.217219	Yy1_extended (2299g)	71
0.217193	Nfyb_extended (404g)	72
0.21712	Elf1 (1476g)	73
0.21712	Atf6_extended (92g)	74
0.217093	Hcfc1_extended (2092g)	75
0.217081	Yy1 (987g)	76
0.21704	Elf1_extended (2133g)	77
0.216971	Atf7_extended (156g)	78
0.216881	E2f6_extended (1702g)	79
0.216851	Hdac2_extended (183g)	80
0.216776	Srf_extended (3517g)	81
0.21676	Rad21_extended (1556g)	82
0.216757	Foxn3_extended (12g)	83
0.216746	Usf1_extended (1725g)	84
0.216744	Kdm5b_extended (3783g)	85
0.216715	E2f6 (746g)	86
0.216651	Elk4_extended (91g)	87
0.216643	Erf (1595g)	88
0.216568	Maz_extended (1536g)	89
0.216535	Erf_extended (2409g)	90
0.216524	Elf2 (1633g)	91
0.216449	Sp4 (43g)	92
0.21644	Kdm5a_extended (2416g)	93
0.216413	Tead2_extended (23g)	94
0.216394	Egr1 (1067g)	95
0.216364	Nfyb (315g)	96
0.216326	Atf6b (15g)	97
0.216273	Elf2_extended (2421g)	98
0.216272	Brf1_extended (133g)	99
0.216263	Nfyc_extended (35g)	100
0.216256	Rest (24g)	101
0.216237	Mxi1_extended (3034g)	102
0.216194	Rfx5_extended (35g)	103
0.216189	Gabpa (48g)	104
0.21615	Zbtb7a_extended (123g)	105
0.216136	Crem_extended (120g)	106
0.216133	Thap11 (332g)	107
0.216121	Zmiz1_extended (1770g)	108
0.216077	Sin3a_extended (769g)	109
0.216075	Srebf2_extended (1086g)	110
0.215955	Trp53_extended (14g)	111
0.215894	Rela_extended (1555g)	112
0.215892	Mecp2 (545g)	113
0.215874	Srebf1_extended (106g)	114
0.215871	Rcor1_extended (21g)	115
0.215867	Atf1_extended (895g)	116
0.215782	Egr1_extended (2732g)	117
0.215761	Taf1 (239g)	118
0.215746	Creb1_extended (648g)	119
0.215738	Egr4_extended (1324g)	120
0.215702	Thap11_extended (1068g)	121
0.215605	Xrcc4_extended (126g)	122
0.215592	Elk4 (36g)	123
0.215583	Sp4_extended (56g)	124
0.215474	Brf2_extended (1349g)	125
0.215459	Creb3l2_extended (389g)	126
0.215431	Taf1_extended (353g)	127
0.215403	Creb3l2 (188g)	128
0.215348	Rxrb_extended (22g)	129
0.215338	Jund_extended (1487g)	130
0.215321	Zfx_extended (14g)	131
0.215308	Ezh2_extended (751g)	132
0.215261	Nfatc3_extended (12g)	133
0.215239	Pou3f3_extended (16g)	134
0.215197	Tbx2_extended (129g)	135
0.215189	Gabpa_extended (79g)	136
0.215176	Zbtb7b_extended (15g)	137
0.215158	Ctcf_extended (160g)	138
0.215125	Rb1_extended (21g)	139
0.215034	Vezf1_extended (752g)	140
0.215032	Smarca4_extended (45g)	141
0.21503	Sox4_extended (32g)	142
0.215003	Nr3c1 (370g)	143
0.2149	Ovol1 (20g)	144
0.214882	Sp2_extended (243g)	145
0.214794	Nrf1_extended (56g)	146
0.214781	Nr3c1_extended (748g)	147
0.214763	Fos_extended (318g)	148
0.214681	Rxra_extended (177g)	149
0.214652	Rxra (175g)	150
0.21465	Junb_extended (316g)	151
0.21459	Rxrb (20g)	152
0.214459	Mafg_extended (336g)	153
0.21436	Klf10_extended (356g)	154
0.214323	Chd1_extended (33g)	155
0.214227	Tbp_extended (27g)	156
0.214176	Bmyc_extended (545g)	157
0.214169	Cbfb_extended (11g)	158
0.214048	Srebf1 (18g)	159
0.214031	Sox4 (27g)	160
0.213911	Klf3_extended (40g)	161
0.213859	Nrf1 (50g)	162
0.213841	Usf2_extended (414g)	163
0.213784	Crem (13g)	164
0.213634	Zfp110_extended (502g)	165
0.213478	Atf4 (259g)	166
0.213449	Creb1 (17g)	167
0.213434	Esrra_extended (22g)	168
0.213414	Klf16_extended (420g)	169
0.213345	Cpsf4_extended (11g)	170
0.213281	Atf4_extended (359g)	171
0.213208	Pou4f3_extended (221g)	172
0.213092	Cebpb (109g)	173
0.213072	E2f4_extended (49g)	174
0.213006	Gata2 (12g)	175
0.212941	Zfp275 (11g)	176
0.212914	Pou4f3 (157g)	177
0.212898	Pax2_extended (65g)	178
0.212873	Zfp369_extended (38g)	179
0.212848	Pax2 (56g)	180
0.21274	Jund (328g)	181
0.212657	Creb3_extended (37g)	182
0.212573	Six5_extended (112g)	183
0.212463	Gata2_extended (15g)	184
0.212418	Zbtb17_extended (125g)	185
0.212387	Klf5_extended (34g)	186
0.211994	Maff_extended (251g)	187
0.211953	Klf11_extended (145g)	188
0.211884	Zfp143_extended (14g)	189
0.211841	Nhlh1 (58g)	190
0.211546	Klf4_extended (40g)	191
0.21128	Chd2_extended (16g)	192
0.211262	Xbp1_extended (269g)	193
0.211151	Cebpg_extended (63g)	194
0.210979	Barhl1_extended (27g)	195
0.210837	Fosb (67g)	196
0.210755	Klf13_extended (216g)	197
0.210717	Hsf1 (13g)	198
0.210602	Phlda2 (19g)	199
0.210452	Deaf1 (13g)	200
0.210347	Klf15_extended (172g)	201
0.210253	Xbp1 (163g)	202
0.209315	Nr2f2_extended (26g)	203
0.20925	Klf13 (117g)	204
0.209238	Fosb_extended (118g)	205
0.208895	Irf2_extended (25g)	206
0.208854	Foxp4_extended (17g)	207
0.208241	Rreb1_extended (18g)	208
0.208213	Phf8_extended (16g)	209
0.207786	Klf6_extended (16g)	210
0.207749	Gtf2f1_extended (25g)	211
0.207719	Stat3_extended (12g)	212
0.207098	Dbp_extended (30g)	213
0.206813	Tgif2_extended (16g)	214
0.206801	Hsf1_extended (16g)	215
0.206785	Arnt_extended (42g)	216
0.206328	Tcf3_extended (11g)	217
0.205994	Lhx3_extended (20g)	218
0.204518	Fosl1_extended (54g)	219
0.204337	Tgif2 (12g)	220
0.204136	Cebpd_extended (17g)	221
0.204054	Myc_extended (47g)	222
0.203324	Nfe2l2_extended (26g)	223
0.202936	Gtf2f1 (13g)	224
0.202463	Fosl1 (21g)	225
0.202363	Klf2_extended (47g)	226
0.201195	Nr1h2_extended (11g)	227
0.196742	Bdp1_extended (12g)	228
0.195709	Prrx2_extended (21g)	229
0.183191	Foxo3 (10g)	230

## Sheet: Deiters_3rd_row
RSS	Regulon	Rank
0.230014	Etv4 (33g)	1
0.229356	Sox13_extended (77g)	2
0.22669	Tbpl1 (12g)	3
0.22483	Cux1_extended (37g)	4														Mean	Std	Mean + 2SD	Mean - 2SD
0.224398	Etv4_extended (40g)	5														0.202728	0.0065101	0.215748	0.189708
0.223683	Zfp513 (16g)	6
0.223648	Cux1 (10g)	7
0.220916	Sox13 (15g)	8
0.217539	Ccnt2_extended (17g)	9
0.217339	Tcf7l1_extended (84g)	10
0.217057	Sp1_extended (16g)	11
0.216018	Zbtb7b_extended (15g)	12
0.215584	Sox21 (71g)	13
0.214993	Zbtb20 (22g)	14
0.214833	Sox11_extended (79g)	15
0.214571	Mta3_extended (17g)	16
0.214406	Rb1_extended (21g)	17
0.214228	Tcf7l1 (69g)	18
0.213534	Gata3 (45g)	19
0.213085	Sox21_extended (113g)	20
0.212268	Zfp275 (11g)	21
0.211981	Sox11 (56g)	22
0.211623	Nrf1 (50g)	23
0.210817	Nrf1_extended (56g)	24
0.210431	Hsf1 (13g)	25
0.209204	Hsf1_extended (16g)	26
0.209041	Atoh1_extended (26g)	27
0.208425	Sfpq (12g)	28
0.208362	Tbp_extended (27g)	29
0.207737	Max_extended (220g)	30
0.207206	Sox2 (207g)	31
0.206036	Arnt2_extended (21g)	32
0.206011	Etv3 (378g)	33
0.205936	Gata3_extended (284g)	34
0.205914	Hivep2_extended (20g)	35
0.205864	Etv3_extended (879g)	36
0.205821	Mycn (27g)	37
0.205793	Sox2_extended (390g)	38
0.205448	Ubtf_extended (60g)	39
0.205309	Etv6_extended (562g)	40
0.205084	Elk4_extended (91g)	41
0.204973	Arntl_extended (1228g)	42
0.204947	Zfp866_extended (63g)	43
0.204898	Smarca4_extended (45g)	44
0.204812	Sox4_extended (32g)	45
0.204764	Elk4 (36g)	46
0.204564	Brf1_extended (133g)	47
0.204528	Nfyc (20g)	48
0.204443	Sox4 (27g)	49
0.204407	Atf7_extended (156g)	50
0.204161	Smad5 (38g)	51
0.204014	Rfx5_extended (35g)	52
0.203854	Zbtb7a_extended (123g)	53
0.20383	Ctcf_extended (160g)	54
0.20372	Mycn_extended (64g)	55
0.203684	Nfyb_extended (404g)	56
0.20365	Tead2 (15g)	57
0.203611	Zfp523 (59g)	58
0.203574	Nfyb (315g)	59
0.203529	Tead2_extended (23g)	60
0.203516	Jun_extended (119g)	61
0.203423	Zfp523_extended (224g)	62
0.203363	Npdc1_extended (76g)	63
0.20335	Elk1 (62g)	64
0.203345	Rest (24g)	65
0.203247	E2f3_extended (26g)	66
0.202902	Bclaf1 (2502g)	67
0.202852	Foxn3_extended (12g)	68
0.202851	Hcfc1 (1257g)	69
0.202847	Sp4_extended (56g)	70
0.202797	Clock_extended (200g)	71
0.20278	Zfp369_extended (38g)	72
0.202757	Gabpa (48g)	73
0.202721	Kdm5a (311g)	74
0.202705	Elk1_extended (479g)	75
0.202704	Ahr (38g)	76
0.202698	Bclaf1_extended (3916g)	77
0.202692	Sp4 (43g)	78
0.202688	Yy1 (987g)	79
0.202663	Gabpb1 (1560g)	80
0.202661	Xrcc4_extended (126g)	81
0.202628	Nfyc_extended (35g)	82
0.202558	Maz_extended (1536g)	83
0.202545	Yy1_extended (2299g)	84
0.202537	Nr2f1_extended (19g)	85
0.202488	Atf3_extended (1429g)	86
0.202478	Gabpb1_extended (3293g)	87
0.202425	Hcfc1_extended (2092g)	88
0.202389	Srebf1_extended (106g)	89
0.202339	Rest_extended (1118g)	90
0.202302	Sin3a (390g)	91
0.202271	Usf1_extended (1725g)	92
0.202266	Thap11 (332g)	93
0.202257	Zbtb17_extended (125g)	94
0.202201	Pax2 (56g)	95
0.202103	Thap11_extended (1068g)	96
0.202102	E2f6_extended (1702g)	97
0.2021	Clock (99g)	98
0.202088	Cebpb_extended (520g)	99
0.20208	Gabpa_extended (79g)	100
0.202067	Atf6_extended (92g)	101
0.202054	Elf1_extended (2133g)	102
0.202025	Atf3 (1009g)	103
0.202019	Pou4f3 (157g)	104
0.202009	Elf1 (1476g)	105
0.201947	Rreb1_extended (18g)	106
0.201885	Six5 (27g)	107
0.201845	Kdm5b_extended (3783g)	108
0.20183	Rad21_extended (1556g)	109
0.20182	Srf_extended (3517g)	110
0.201795	Sin3a_extended (769g)	111
0.201747	Chd1_extended (33g)	112
0.201737	E2f6 (746g)	113
0.201691	Kdm5a_extended (2416g)	114
0.20168	Zmiz1_extended (1770g)	115
0.201661	Egr1 (1067g)	116
0.201646	Pax2_extended (65g)	117
0.201592	Atf1_extended (895g)	118
0.201563	Zfx_extended (14g)	119
0.201551	Tbx2_extended (129g)	120
0.201495	Pou4f3_extended (221g)	121
0.20147	Erf (1595g)	122
0.201446	Barhl1_extended (27g)	123
0.201441	Mecp2 (545g)	124
0.20144	Usf2_extended (414g)	125
0.201431	Zfp143_extended (14g)	126
0.201393	Srebf2_extended (1086g)	127
0.201376	Mxi1_extended (3034g)	128
0.201347	Elf2 (1633g)	129
0.201316	Erf_extended (2409g)	130
0.201294	Rcor1_extended (21g)	131
0.201284	Pou3f3_extended (16g)	132
0.201209	Rxrb (20g)	133
0.20117	Egr1_extended (2732g)	134
0.201168	Egr4_extended (1324g)	135
0.201168	Atf6b_extended (62g)	136
0.201153	Brf2_extended (1349g)	137
0.2011	Elf2_extended (2421g)	138
0.201076	Atf6 (52g)	139
0.20105	Six5_extended (112g)	140
0.201047	Rela_extended (1555g)	141
0.201032	Creb1_extended (648g)	142
0.201016	Taf1_extended (353g)	143
0.200993	Taf1 (239g)	144
0.200991	Sp2_extended (243g)	145
0.200962	Vezf1_extended (752g)	146
0.200954	Hdac2_extended (183g)	147
0.200921	Bmyc_extended (545g)	148
0.200915	Klf10_extended (356g)	149
0.200876	Mafg_extended (336g)	150
0.200831	Rxrb_extended (22g)	151
0.200828	Dbp_extended (30g)	152
0.200783	Rxra (175g)	153
0.200749	Rxra_extended (177g)	154
0.200731	Fos_extended (318g)	155
0.200717	Srebf1 (18g)	156
0.20069	Ezh2_extended (751g)	157
0.20064	Foxp1_extended (17g)	158
0.200597	E2f4_extended (49g)	159
0.200507	Zfp949 (11g)	160
0.200507	Crem (13g)	161
0.200495	Klf16_extended (420g)	162
0.200387	Creb3_extended (37g)	163
0.200354	Nhlh1 (58g)	164
0.200311	Nr3c1 (370g)	165
0.2003	Nr3c1_extended (748g)	166
0.200299	Creb3l2_extended (389g)	167
0.200263	Zfp467_extended (76g)	168
0.200079	Jund_extended (1487g)	169
0.200045	Creb1 (17g)	170
0.200036	Creb3l2 (188g)	171
0.199911	Cpsf4_extended (11g)	172
0.199815	Crem_extended (120g)	173
0.199796	Nr2f2_extended (26g)	174
0.199675	Zfp110_extended (502g)	175
0.199556	Srf (21g)	176
0.199537	Cebpg_extended (63g)	177
0.199523	Atf4 (259g)	178
0.199466	Atf6b (15g)	179
0.199461	Atf4_extended (359g)	180
0.199453	Junb_extended (316g)	181
0.199429	Esrra_extended (22g)	182
0.199315	Cbfb_extended (11g)	183
0.199301	Trp53_extended (14g)	184
0.199198	Klf11_extended (145g)	185
0.199117	Phlda2 (19g)	186
0.199065	Nfatc3_extended (12g)	187
0.198945	Gtf2f1 (13g)	188
0.198853	Gtf2f1_extended (25g)	189
0.198704	Lhx3_extended (20g)	190
0.19862	Bhlhe40_extended (52g)	191
0.198518	Bdp1_extended (12g)	192
0.19832	Tcf3_extended (11g)	193
0.198245	Cebpb (109g)	194
0.198235	Jund (328g)	195
0.198055	Stat3_extended (12g)	196
0.198025	Arnt_extended (42g)	197
0.19784	Chd2_extended (16g)	198
0.197788	Klf3_extended (40g)	199
0.197633	Irf2_extended (25g)	200
0.197544	Klf4_extended (40g)	201
0.197474	Deaf1 (13g)	202
0.197406	Bhlhe40 (14g)	203
0.197399	Ovol1 (20g)	204
0.197248	Foxp4_extended (17g)	205
0.196872	Xbp1_extended (269g)	206
0.196629	Maff_extended (251g)	207
0.196615	Tgif2 (12g)	208
0.196242	Xbp1 (163g)	209
0.196144	Klf15_extended (172g)	210
0.19583	Klf13 (117g)	211
0.195812	Thap1 (13g)	212
0.19559	Fosb (67g)	213
0.195404	Tgif2_extended (16g)	214
0.1954	Klf13_extended (216g)	215
0.195001	Fosb_extended (118g)	216
0.194251	Klf5_extended (34g)	217
0.19421	Gata2_extended (15g)	218
0.193155	Gata2 (12g)	219
0.192873	Nfe2l2_extended (26g)	220
0.192535	Myc_extended (47g)	221
0.192411	Klf6_extended (16g)	222
0.19206	Phf8_extended (16g)	223
0.191752	Fosl1_extended (54g)	224
0.191746	Cebpd_extended (17g)	225
0.190954	Klf2_extended (47g)	226
0.190133	Fosl1 (21g)	227
0.189725	Nr1h2_extended (11g)	228
0.18839	Prrx2_extended (21g)	229
0.185991	Foxo3 (10g)	230

## Sheet: earlyIHC
RSS	Regulon	Rank
0.239199	Lhx3_extended (20g)	1
0.216699	Atoh1_extended (26g)	2
0.211337	Bdp1_extended (12g)	3
0.210283	Hsf1 (13g)	4														Mean	Std	Mean + 2SD	Mean - 2SD
0.207088	Hsf1_extended (16g)	5														0.184838	0.00774966	0.200337	0.169338
0.205969	Barhl1_extended (27g)	6
0.204448	Creb1 (17g)	7
0.202606	Zfp949 (11g)	8
0.202598	Rb1_extended (21g)	9
0.20164	Pou4f3 (157g)	10
0.200701	Pax2_extended (65g)	11
0.200689	Gabpa_extended (79g)	12
0.200392	Arnt_extended (42g)	13
0.199263	Pax2 (56g)	14
0.199178	Atf6 (52g)	15
0.198092	E2f3_extended (26g)	16
0.19797	Gabpa (48g)	17
0.197264	Usf2_extended (414g)	18
0.19724	Nhlh1 (58g)	19
0.196654	Pou4f3_extended (221g)	20
0.194599	Zfp369_extended (38g)	21
0.19437	Bmyc_extended (545g)	22
0.193993	Atf6_extended (92g)	23
0.193961	Tgif2_extended (16g)	24
0.193164	Zbtb7b_extended (15g)	25
0.192699	Nfatc3_extended (12g)	26
0.192146	Foxp1_extended (17g)	27
0.191938	Sp1_extended (16g)	28
0.191297	Mta3_extended (17g)	29
0.191214	Zfp866_extended (63g)	30
0.190721	Ubtf_extended (60g)	31
0.190416	Nrf1 (50g)	32
0.190352	Six5 (27g)	33
0.190036	Creb1_extended (648g)	34
0.189729	Nrf1_extended (56g)	35
0.189545	Atf4_extended (359g)	36
0.189471	Arnt2_extended (21g)	37
0.189435	Rcor1_extended (21g)	38
0.189284	Bhlhe40 (14g)	39
0.189206	Brf2_extended (1349g)	40
0.189156	Atf4 (259g)	41
0.188608	Zbtb7a_extended (123g)	42
0.188495	Hivep2_extended (20g)	43
0.187973	Six5_extended (112g)	44
0.187748	Tbx2_extended (129g)	45
0.187665	Smad5 (38g)	46
0.187451	Cebpg_extended (63g)	47
0.187	Tead2_extended (23g)	48
0.186745	Chd1_extended (33g)	49
0.186663	Rxra_extended (177g)	50
0.186657	Foxo3 (10g)	51
0.186587	Brf1_extended (133g)	52
0.186548	Tgif2 (12g)	53
0.186466	Zmiz1_extended (1770g)	54
0.186461	Rxra (175g)	55
0.186281	E2f4_extended (49g)	56
0.185918	Zfx_extended (14g)	57
0.18587	Sfpq (12g)	58
0.185746	Sp4 (43g)	59
0.18558	Elk4_extended (91g)	60
0.185421	Egr4_extended (1324g)	61
0.185347	Tcf3_extended (11g)	62
0.185331	Thap11 (332g)	63
0.185313	Sp4_extended (56g)	64
0.185272	Esrra_extended (22g)	65
0.185121	Nr2f1_extended (19g)	66
0.185094	Thap11_extended (1068g)	67
0.18497	Bclaf1_extended (3916g)	68
0.184952	Etv6_extended (562g)	69
0.184948	Clock_extended (200g)	70
0.184919	Bclaf1 (2502g)	71
0.184915	Zfp523_extended (224g)	72
0.184852	Ovol1 (20g)	73
0.184848	Npdc1_extended (76g)	74
0.184701	Srebf2_extended (1086g)	75
0.184685	Zfp467_extended (76g)	76
0.184661	Sp2_extended (243g)	77
0.184631	Xrcc4_extended (126g)	78
0.184563	Zbtb17_extended (125g)	79
0.184504	Stat3_extended (12g)	80
0.184471	Srf (21g)	81
0.184367	Chd2_extended (16g)	82
0.184323	Clock (99g)	83
0.184167	Taf1 (239g)	84
0.184136	Taf1_extended (353g)	85
0.184098	Kdm5b_extended (3783g)	86
0.18408	Mxi1_extended (3034g)	87
0.184063	Hcfc1_extended (2092g)	88
0.184049	Maz_extended (1536g)	89
0.184046	Rad21_extended (1556g)	90
0.184037	Hcfc1 (1257g)	91
0.184035	Elk4 (36g)	92
0.184027	Egr1 (1067g)	93
0.184	Yy1 (987g)	94
0.183953	Vezf1_extended (752g)	95
0.183915	Mecp2 (545g)	96
0.183902	Atf3_extended (1429g)	97
0.183849	Atf3 (1009g)	98
0.183837	Srf_extended (3517g)	99
0.183727	Atf1_extended (895g)	100
0.183714	Jun_extended (119g)	101
0.183707	Elf1_extended (2133g)	102
0.183598	Sin3a_extended (769g)	103
0.183578	Rest_extended (1118g)	104
0.183573	Usf1_extended (1725g)	105
0.18353	Kdm5a (311g)	106
0.183528	Egr1_extended (2732g)	107
0.183512	Sox4 (27g)	108
0.1835	Yy1_extended (2299g)	109
0.183441	Smarca4_extended (45g)	110
0.183423	Elf1 (1476g)	111
0.183386	Hdac2_extended (183g)	112
0.18333	Kdm5a_extended (2416g)	113
0.183309	Zfp523 (59g)	114
0.183251	Sin3a (390g)	115
0.183247	Elf2 (1633g)	116
0.183231	Arntl_extended (1228g)	117
0.183158	Elf2_extended (2421g)	118
0.18312	Zfp110_extended (502g)	119
0.183087	Tead2 (15g)	120
0.183037	Tbp_extended (27g)	121
0.182998	Nr1h2_extended (11g)	122
0.182981	E2f6 (746g)	123
0.182953	Erf_extended (2409g)	124
0.182938	Elk1 (62g)	125
0.182936	Foxn3_extended (12g)	126
0.182895	Rfx5_extended (35g)	127
0.182894	Rreb1_extended (18g)	128
0.182892	Erf (1595g)	129
0.182883	Gabpb1 (1560g)	130
0.182868	Atf7_extended (156g)	131
0.182862	Gabpb1_extended (3293g)	132
0.182822	Klf16_extended (420g)	133
0.182804	Nr3c1 (370g)	134
0.182761	E2f6_extended (1702g)	135
0.182754	Sox4_extended (32g)	136
0.18267	Rela_extended (1555g)	137
0.182548	Mafg_extended (336g)	138
0.182548	Nfyb_extended (404g)	139
0.18254	Etv3 (378g)	140
0.182406	Elk1_extended (479g)	141
0.182398	Srebf1_extended (106g)	142
0.182359	Gata3 (45g)	143
0.182356	Klf3_extended (40g)	144
0.182343	Nr3c1_extended (748g)	145
0.182274	Nfyb (315g)	146
0.182268	Gtf2f1_extended (25g)	147
0.182249	Etv3_extended (879g)	148
0.182195	Srebf1 (18g)	149
0.182118	Ctcf_extended (160g)	150
0.182005	Ezh2_extended (751g)	151
0.181964	Fos_extended (318g)	152
0.181662	Bhlhe40_extended (52g)	153
0.181624	Sox11_extended (79g)	154
0.181567	Ccnt2_extended (17g)	155
0.181559	Klf10_extended (356g)	156
0.181464	Jund_extended (1487g)	157
0.18115	Klf11_extended (145g)	158
0.181147	Creb3l2 (188g)	159
0.181134	Nr2f2_extended (26g)	160
0.181105	Creb3l2_extended (389g)	161
0.181053	Gata3_extended (284g)	162
0.180748	Rxrb (20g)	163
0.180727	Trp53_extended (14g)	164
0.180677	Atf6b_extended (62g)	165
0.180572	Sox11 (56g)	166
0.180517	Gtf2f1 (13g)	167
0.180444	Nfyc (20g)	168
0.180438	Mycn_extended (64g)	169
0.180321	Tcf7l1_extended (84g)	170
0.180227	Tcf7l1 (69g)	171
0.180193	Max_extended (220g)	172
0.179898	Cebpd_extended (17g)	173
0.179832	Zbtb20 (22g)	174
0.179824	Sox21_extended (113g)	175
0.17982	Jund (328g)	176
0.179814	Nfyc_extended (35g)	177
0.179726	Xbp1_extended (269g)	178
0.179708	Cebpb_extended (520g)	179
0.179687	Cebpb (109g)	180
0.179673	Nfe2l2_extended (26g)	181
0.179589	Klf15_extended (172g)	182
0.179579	Crem_extended (120g)	183
0.179578	Atf6b (15g)	184
0.179574	Sox13_extended (77g)	185
0.179557	Rxrb_extended (22g)	186
0.179547	Junb_extended (316g)	187
0.179529	Zfp143_extended (14g)	188
0.179491	Sox21 (71g)	189
0.179448	Pou3f3_extended (16g)	190
0.179406	Maff_extended (251g)	191
0.179328	Rest (24g)	192
0.179322	Xbp1 (163g)	193
0.179241	Zfp275 (11g)	194
0.17922	Cpsf4_extended (11g)	195
0.179127	Creb3_extended (37g)	196
0.179032	Irf2_extended (25g)	197
0.17901	Sox13 (15g)	198
0.179009	Prrx2_extended (21g)	199
0.178956	Foxp4_extended (17g)	200
0.178919	Sox2 (207g)	201
0.178903	Sox2_extended (390g)	202
0.17887	Etv4 (33g)	203
0.178799	Mycn (27g)	204
0.178741	Ahr (38g)	205
0.178652	Cux1_extended (37g)	206
0.178353	Dbp_extended (30g)	207
0.178234	Fosb_extended (118g)	208
0.177964	Klf4_extended (40g)	209
0.177913	Crem (13g)	210
0.177899	Deaf1 (13g)	211
0.177848	Klf2_extended (47g)	212
0.177803	Fosl1_extended (54g)	213
0.177772	Klf13_extended (216g)	214
0.177701	Fosb (67g)	215
0.177333	Etv4_extended (40g)	216
0.177205	Klf13 (117g)	217
0.177156	Phf8_extended (16g)	218
0.176891	Tbpl1 (12g)	219
0.176703	Klf5_extended (34g)	220
0.17658	Klf6_extended (16g)	221
0.176002	Cbfb_extended (11g)	222
0.175903	Phlda2 (19g)	223
0.17567	Cux1 (10g)	224
0.175419	Myc_extended (47g)	225
0.174993	Zfp513 (16g)	226
0.174257	Thap1 (13g)	227
0.17356	Gata2 (12g)	228
0.173551	Gata2_extended (15g)	229
0.173481	Fosl1 (21g)	230

## Sheet: iOHC
RSS	Regulon	Rank
0.385319	Lhx3_extended (20g)	1
0.308548	Atoh1_extended (26g)	2
0.277471	Barhl1_extended (27g)	3
0.267876	Pou4f3 (157g)	4
0.265676	Pax2_extended (65g)	5														Mean	Std	Mean + 2SD	Mean - 2SD
0.26426	Bdp1_extended (12g)	6														0.212594	0.0189172	0.250429	0.17476
0.2603	Pax2 (56g)	7
0.256274	Usf2_extended (414g)	8
0.25432	Pou4f3_extended (221g)	9
0.252838	Nhlh1 (58g)	10
0.244433	Bmyc_extended (545g)	11
0.24127	Atf6 (52g)	12
0.239767	Zbtb7a_extended (123g)	13
0.233883	Atf4_extended (359g)	14
0.232271	Atf4 (259g)	15
0.231557	Brf2_extended (1349g)	16
0.230532	Esrra_extended (22g)	17
0.22989	Atf6_extended (92g)	18
0.229325	Ubtf_extended (60g)	19
0.227065	Hsf1 (13g)	20
0.226452	Brf1_extended (133g)	21
0.223877	Zfp949 (11g)	22
0.223842	Nfatc3_extended (12g)	23
0.222526	Hsf1_extended (16g)	24
0.222471	Npdc1_extended (76g)	25
0.22242	Arnt_extended (42g)	26
0.221946	Rb1_extended (21g)	27
0.221349	Six5 (27g)	28
0.220773	Creb1 (17g)	29
0.220543	Chd2_extended (16g)	30
0.220311	Rxra_extended (177g)	31
0.219934	Rxra (175g)	32
0.219902	Jun_extended (119g)	33
0.219675	Zfx_extended (14g)	34
0.21963	Srebf1_extended (106g)	35
0.219557	Tcf3_extended (11g)	36
0.219478	Egr4_extended (1324g)	37
0.219242	Srf (21g)	38
0.219071	Nr2f1_extended (19g)	39
0.21808	Zmiz1_extended (1770g)	40
0.217915	Stat3_extended (12g)	41
0.217769	Foxp1_extended (17g)	42
0.217625	Bclaf1_extended (3916g)	43
0.21747	Bclaf1 (2502g)	44
0.217395	Creb1_extended (648g)	45
0.217233	Clock (99g)	46
0.216884	Srebf2_extended (1086g)	47
0.216808	Clock_extended (200g)	48
0.216732	Zfp866_extended (63g)	49
0.216534	E2f3_extended (26g)	50
0.216495	Srebf1 (18g)	51
0.216469	Taf1 (239g)	52
0.216464	Six5_extended (112g)	53
0.216435	Hcfc1 (1257g)	54
0.216333	Rcor1_extended (21g)	55
0.216307	Hcfc1_extended (2092g)	56
0.216191	Gabpa_extended (79g)	57
0.216028	Egr1 (1067g)	58
0.215935	Etv6_extended (562g)	59
0.215826	Ovol1 (20g)	60
0.215786	Atf3 (1009g)	61
0.215784	Taf1_extended (353g)	62
0.215762	Atf3_extended (1429g)	63
0.215556	Sfpq (12g)	64
0.21554	Kdm5a (311g)	65
0.21537	Smad5 (38g)	66
0.214874	Maz_extended (1536g)	67
0.214868	Kdm5b_extended (3783g)	68
0.21484	Mecp2 (545g)	69
0.214804	Smarca4_extended (45g)	70
0.214774	Egr1_extended (2732g)	71
0.214703	Rest_extended (1118g)	72
0.214631	Rad21_extended (1556g)	73
0.214179	Zbtb7b_extended (15g)	74
0.214162	Srf_extended (3517g)	75
0.213944	Thap11_extended (1068g)	76
0.213868	Chd1_extended (33g)	77
0.21377	Yy1 (987g)	78
0.213474	Elf1_extended (2133g)	79
0.21347	Gtf2f1_extended (25g)	80
0.213387	Mxi1_extended (3034g)	81
0.213365	Sin3a (390g)	82
0.213287	Tbx2_extended (129g)	83
0.213129	Rreb1_extended (18g)	84
0.213001	Gabpb1 (1560g)	85
0.212976	Gabpa (48g)	86
0.212827	Cebpg_extended (63g)	87
0.212696	Kdm5a_extended (2416g)	88
0.212677	Yy1_extended (2299g)	89
0.212598	Elf1 (1476g)	90
0.212587	Mafg_extended (336g)	91
0.212582	Zfp523 (59g)	92
0.212568	Thap11 (332g)	93
0.212506	Sin3a_extended (769g)	94
0.212317	Klf16_extended (420g)	95
0.212271	Vezf1_extended (752g)	96
0.212247	Gabpb1_extended (3293g)	97
0.21221	Fos_extended (318g)	98
0.212154	Usf1_extended (1725g)	99
0.212129	Sp4 (43g)	100
0.211943	Elf2 (1633g)	101
0.211777	Elf2_extended (2421g)	102
0.211775	Arntl_extended (1228g)	103
0.211694	Ctcf_extended (160g)	104
0.211679	Sp4_extended (56g)	105
0.211568	Nr3c1 (370g)	106
0.211457	Elk4_extended (91g)	107
0.211383	Zfp110_extended (502g)	108
0.211351	Erf_extended (2409g)	109
0.211309	Erf (1595g)	110
0.211205	Atf1_extended (895g)	111
0.211164	Hdac2_extended (183g)	112
0.211069	E2f6 (746g)	113
0.21099	E2f4_extended (49g)	114
0.210841	Phf8_extended (16g)	115
0.210655	Rela_extended (1555g)	116
0.210503	Tead2_extended (23g)	117
0.210295	Nr3c1_extended (748g)	118
0.210238	Nfyb_extended (404g)	119
0.210174	E2f6_extended (1702g)	120
0.210163	Sp1_extended (16g)	121
0.210145	Zfp523_extended (224g)	122
0.210006	Nfyb (315g)	123
0.210004	Mta3_extended (17g)	124
0.209994	Creb3l2 (188g)	125
0.209936	Elk4 (36g)	126
0.209832	Sox4 (27g)	127
0.20954	Jund_extended (1487g)	128
0.20953	Creb3l2_extended (389g)	129
0.209521	Atf7_extended (156g)	130
0.20932	Etv3 (378g)	131
0.209137	Xrcc4_extended (126g)	132
0.209047	Zbtb17_extended (125g)	133
0.208849	Zfp467_extended (76g)	134
0.208837	Ezh2_extended (751g)	135
0.208738	Nr2f2_extended (26g)	136
0.208695	Etv3_extended (879g)	137
0.208467	Klf10_extended (356g)	138
0.208467	Nrf1_extended (56g)	139
0.208418	Sp2_extended (243g)	140
0.20809	Gtf2f1 (13g)	141
0.208024	Elk1_extended (479g)	142
0.207848	Klf3_extended (40g)	143
0.207528	Cpsf4_extended (11g)	144
0.207252	Zbtb20 (22g)	145
0.207218	Nrf1 (50g)	146
0.207186	Gata3_extended (284g)	147
0.207152	Tbpl1 (12g)	148
0.20715	Max_extended (220g)	149
0.207068	Sox4_extended (32g)	150
0.206748	Zfp143_extended (14g)	151
0.206658	Sox13 (15g)	152
0.206495	Zfp369_extended (38g)	153
0.20635	Gata3 (45g)	154
0.206269	Ccnt2_extended (17g)	155
0.206075	Crem_extended (120g)	156
0.205816	Sox11 (56g)	157
0.205657	Junb_extended (316g)	158
0.205376	Sox11_extended (79g)	159
0.2048	Klf11_extended (145g)	160
0.204588	Nfyc (20g)	161
0.20445	Jund (328g)	162
0.204305	Ahr (38g)	163
0.203759	Elk1 (62g)	164
0.203666	Foxn3_extended (12g)	165
0.203615	Klf15_extended (172g)	166
0.203403	Cebpb_extended (520g)	167
0.203319	Atf6b (15g)	168
0.203079	Maff_extended (251g)	169
0.203024	Rest (24g)	170
0.202988	Atf6b_extended (62g)	171
0.202796	Xbp1_extended (269g)	172
0.202766	Sox2 (207g)	173
0.202545	Deaf1 (13g)	174
0.202461	Rxrb (20g)	175
0.202297	Sox21 (71g)	176
0.202278	Trp53_extended (14g)	177
0.202215	Cebpb (109g)	178
0.202083	Nfyc_extended (35g)	179
0.202018	Sox21_extended (113g)	180
0.201916	Sox2_extended (390g)	181
0.201745	Xbp1 (163g)	182
0.201725	Fosb_extended (118g)	183
0.201707	Mycn_extended (64g)	184
0.201633	Fosl1_extended (54g)	185
0.201413	Cux1_extended (37g)	186
0.201409	Klf6_extended (16g)	187
0.201299	Sox13_extended (77g)	188
0.201271	Irf2_extended (25g)	189
0.201193	Tcf7l1 (69g)	190
0.201092	Klf4_extended (40g)	191
0.200814	Tbp_extended (27g)	192
0.200751	Arnt2_extended (21g)	193
0.200616	Foxp4_extended (17g)	194
0.20035	Tcf7l1_extended (84g)	195
0.200265	Rfx5_extended (35g)	196
0.200092	Klf13_extended (216g)	197
0.200042	Prrx2_extended (21g)	198
0.199542	Rxrb_extended (22g)	199
0.199473	Bhlhe40 (14g)	200
0.199221	Tead2 (15g)	201
0.199206	Dbp_extended (30g)	202
0.199122	Klf2_extended (47g)	203
0.199077	Klf13 (117g)	204
0.199011	Bhlhe40_extended (52g)	205
0.198758	Pou3f3_extended (16g)	206
0.197573	Crem (13g)	207
0.19664	Cbfb_extended (11g)	208
0.196607	Cux1 (10g)	209
0.196603	Thap1 (13g)	210
0.19652	Fosb (67g)	211
0.196331	Creb3_extended (37g)	212
0.195657	Nr1h2_extended (11g)	213
0.19531	Hivep2_extended (20g)	214
0.195091	Mycn (27g)	215
0.194963	Foxo3 (10g)	216
0.19495	Tgif2_extended (16g)	217
0.194736	Cebpd_extended (17g)	218
0.194277	Phlda2 (19g)	219
0.194083	Zfp513 (16g)	220
0.19387	Klf5_extended (34g)	221
0.193848	Myc_extended (47g)	222
0.192303	Gata2 (12g)	223
0.192228	Nfe2l2_extended (26g)	224
0.192218	Gata2_extended (15g)	225
0.190717	Fosl1 (21g)	226
0.188389	Tgif2 (12g)	227
0.187769	Zfp275 (11g)	228
0.186057	Etv4 (33g)	229
0.18464	Etv4_extended (40g)	230

## Sheet: Hensen
RSS	Regulon	Rank
0.229094	Phlda2 (19g)	1
0.225031	Gata2 (12g)	2
0.225026	Gata2_extended (15g)	3
0.223908	Nr2f2_extended (26g)	4
0.221368	Zfp275 (11g)	5														Mean	Std	Mean + 2SD	Mean - 2SD
0.215686	Gata3 (45g)	6														0.202687	0.00528398	0.213255	0.192119
0.214854	Etv4_extended (40g)	7
0.214601	Atf6b_extended (62g)	8
0.21455	Etv4 (33g)	9
0.214522	Foxo3 (10g)	10
0.213391	Zfp467_extended (76g)	11
0.21214	Zfx_extended (14g)	12
0.211935	Smarca4_extended (45g)	13
0.211232	Atf6b (15g)	14
0.211198	Zfp513 (16g)	15
0.21092	Creb3_extended (37g)	16
0.210227	Deaf1 (13g)	17
0.20978	Ahr (38g)	18
0.209544	Sox13_extended (77g)	19
0.209461	Arnt2_extended (21g)	20
0.208783	Six5_extended (112g)	21
0.208578	Phf8_extended (16g)	22
0.208249	Tead2 (15g)	23
0.207961	Gtf2f1 (13g)	24
0.207882	Cux1 (10g)	25
0.207804	Six5 (27g)	26
0.207508	Ccnt2_extended (17g)	27
0.207198	Foxp1_extended (17g)	28
0.20715	Zbtb7b_extended (15g)	29
0.207148	Tbp_extended (27g)	30
0.206461	Tead2_extended (23g)	31
0.206446	Brf1_extended (133g)	32
0.206209	Foxn3_extended (12g)	33
0.206076	Gtf2f1_extended (25g)	34
0.205744	Gata3_extended (284g)	35
0.205581	Etv3_extended (879g)	36
0.205466	Sin3a (390g)	37
0.2054	Nr1h2_extended (11g)	38
0.2054	Mta3_extended (17g)	39
0.205376	Srebf1 (18g)	40
0.205346	Zbtb20 (22g)	41
0.205237	Sp2_extended (243g)	42
0.205193	Etv3 (378g)	43
0.20504	Taf1 (239g)	44
0.204917	Sin3a_extended (769g)	45
0.204904	Taf1_extended (353g)	46
0.204687	Etv6_extended (562g)	47
0.20463	Cbfb_extended (11g)	48
0.204491	Atf7_extended (156g)	49
0.204326	Foxp4_extended (17g)	50
0.204279	Creb3l2 (188g)	51
0.20424	Gabpb1_extended (3293g)	52
0.204191	Sox13 (15g)	53
0.204149	Gabpb1 (1560g)	54
0.204148	Npdc1_extended (76g)	55
0.204144	Zfp523 (59g)	56
0.204099	Klf11_extended (145g)	57
0.204098	Klf16_extended (420g)	58
0.204085	Bdp1_extended (12g)	59
0.204002	Thap1 (13g)	60
0.203928	Creb3l2_extended (389g)	61
0.203849	Stat3_extended (12g)	62
0.203825	E2f6_extended (1702g)	63
0.203784	Irf2_extended (25g)	64
0.203708	Elk1 (62g)	65
0.203664	Xbp1 (163g)	66
0.203658	Cux1_extended (37g)	67
0.203616	Hcfc1_extended (2092g)	68
0.203613	E2f6 (746g)	69
0.203579	Nrf1 (50g)	70
0.203571	Xrcc4_extended (126g)	71
0.203565	Rest (24g)	72
0.203461	Mafg_extended (336g)	73
0.203415	Klf5_extended (34g)	74
0.203371	Ubtf_extended (60g)	75
0.203345	Hdac2_extended (183g)	76
0.203309	Xbp1_extended (269g)	77
0.203192	Hcfc1 (1257g)	78
0.203155	Rxra (175g)	79
0.20312	Zbtb17_extended (125g)	80
0.203108	Rxra_extended (177g)	81
0.203106	Esrra_extended (22g)	82
0.203076	Rreb1_extended (18g)	83
0.203013	Kdm5b_extended (3783g)	84
0.202995	Nr3c1_extended (748g)	85
0.202992	Rest_extended (1118g)	86
0.20293	Elk1_extended (479g)	87
0.202922	E2f4_extended (49g)	88
0.202903	Creb1_extended (648g)	89
0.202902	Mxi1_extended (3034g)	90
0.202885	Nr3c1 (370g)	91
0.202861	Kdm5a_extended (2416g)	92
0.202845	Nfyb (315g)	93
0.202826	Sox11_extended (79g)	94
0.20279	Cebpd_extended (17g)	95
0.202745	Nfyb_extended (404g)	96
0.202723	Sox4_extended (32g)	97
0.202631	Srf_extended (3517g)	98
0.202608	Trp53_extended (14g)	99
0.202599	Mecp2 (545g)	100
0.20259	Rcor1_extended (21g)	101
0.202519	Zfp523_extended (224g)	102
0.202515	Usf1_extended (1725g)	103
0.202469	Tgif2 (12g)	104
0.202412	Sox4 (27g)	105
0.20241	Yy1_extended (2299g)	106
0.202392	Rad21_extended (1556g)	107
0.202369	Thap11 (332g)	108
0.202369	Bclaf1 (2502g)	109
0.202355	Jund_extended (1487g)	110
0.202337	Srebf2_extended (1086g)	111
0.202293	Erf (1595g)	112
0.20225	Max_extended (220g)	113
0.202243	Thap11_extended (1068g)	114
0.202204	Maz_extended (1536g)	115
0.202172	Elf1 (1476g)	116
0.20217	Erf_extended (2409g)	117
0.202163	Bclaf1_extended (3916g)	118
0.202149	Rela_extended (1555g)	119
0.202111	Atf1_extended (895g)	120
0.20208	Jund (328g)	121
0.202065	Arntl_extended (1228g)	122
0.202062	Elf2 (1633g)	123
0.201995	Elf1_extended (2133g)	124
0.201968	Zfp110_extended (502g)	125
0.201928	Elf2_extended (2421g)	126
0.201916	Bhlhe40 (14g)	127
0.201778	Ctcf_extended (160g)	128
0.201754	Zmiz1_extended (1770g)	129
0.201729	Nrf1_extended (56g)	130
0.201726	Sfpq (12g)	131
0.201717	Egr1 (1067g)	132
0.201615	Yy1 (987g)	133
0.20157	Kdm5a (311g)	134
0.201504	Brf2_extended (1349g)	135
0.201433	Atf3 (1009g)	136
0.201383	Atf3_extended (1429g)	137
0.201373	Ezh2_extended (751g)	138
0.201329	Sox11 (56g)	139
0.201293	Vezf1_extended (752g)	140
0.201272	Hsf1 (13g)	141
0.20127	Egr1_extended (2732g)	142
0.20122	Tgif2_extended (16g)	143
0.201145	Zfp143_extended (14g)	144
0.201108	Klf10_extended (356g)	145
0.201108	Tbpl1 (12g)	146
0.20103	Srebf1_extended (106g)	147
0.200989	Egr4_extended (1324g)	148
0.200965	Sp1_extended (16g)	149
0.200861	Elk4 (36g)	150
0.200828	Elk4_extended (91g)	151
0.200713	Rfx5_extended (35g)	152
0.200702	Gabpa_extended (79g)	153
0.200637	Crem_extended (120g)	154
0.200592	Zbtb7a_extended (123g)	155
0.200471	Klf3_extended (40g)	156
0.200441	Smad5 (38g)	157
0.200304	Bmyc_extended (545g)	158
0.200283	Klf15_extended (172g)	159
0.20015	Fos_extended (318g)	160
0.200072	Sp4 (43g)	161
0.200056	Nhlh1 (58g)	162
0.200031	Zfp866_extended (63g)	163
0.199974	Atf4_extended (359g)	164
0.199952	Atf6 (52g)	165
0.199946	Klf13_extended (216g)	166
0.199904	Dbp_extended (30g)	167
0.19988	Atf6_extended (92g)	168
0.199852	Atf4 (259g)	169
0.199706	Jun_extended (119g)	170
0.199667	Sp4_extended (56g)	171
0.199634	Pou4f3_extended (221g)	172
0.19961	Clock_extended (200g)	173
0.199609	Creb1 (17g)	174
0.1996	Tbx2_extended (129g)	175
0.19954	Nfatc3_extended (12g)	176
0.199534	Sox21_extended (113g)	177
0.1995	Klf13 (117g)	178
0.199383	Maff_extended (251g)	179
0.19937	Usf2_extended (414g)	180
0.199366	Fosb_extended (118g)	181
0.199357	Junb_extended (316g)	182
0.199312	Chd1_extended (33g)	183
0.199148	Rxrb_extended (22g)	184
0.199114	Arnt_extended (42g)	185
0.199099	Pax2 (56g)	186
0.198972	Chd2_extended (16g)	187
0.19893	Sox2_extended (390g)	188
0.198854	Cebpb_extended (520g)	189
0.198802	Sox2 (207g)	190
0.198789	Fosb (67g)	191
0.198684	Klf4_extended (40g)	192
0.198649	Clock (99g)	193
0.198618	Bhlhe40_extended (52g)	194
0.198606	Pax2_extended (65g)	195
0.19857	Cebpg_extended (63g)	196
0.198555	Sox21 (71g)	197
0.198431	Pou4f3 (157g)	198
0.198417	Hsf1_extended (16g)	199
0.198405	Tcf7l1_extended (84g)	200
0.198358	Tcf3_extended (11g)	201
0.198317	Tcf7l1 (69g)	202
0.198216	Hivep2_extended (20g)	203
0.19821	E2f3_extended (26g)	204
0.198124	Srf (21g)	205
0.198124	Fosl1 (21g)	206
0.198015	Myc_extended (47g)	207
0.198013	Ovol1 (20g)	208
0.197951	Klf6_extended (16g)	209
0.197947	Mycn_extended (64g)	210
0.19774	Mycn (27g)	211
0.197736	Gabpa (48g)	212
0.197485	Rxrb (20g)	213
0.197367	Cebpb (109g)	214
0.197266	Atoh1_extended (26g)	215
0.197069	Barhl1_extended (27g)	216
0.19699	Fosl1_extended (54g)	217
0.19669	Nr2f1_extended (19g)	218
0.196627	Nfyc_extended (35g)	219
0.196535	Zfp369_extended (38g)	220
0.196224	Nfyc (20g)	221
0.195937	Zfp949 (11g)	222
0.195317	Nfe2l2_extended (26g)	223
0.19525	Rb1_extended (21g)	224
0.193515	Crem (13g)	225
0.192977	Pou3f3_extended (16g)	226
0.192192	Prrx2_extended (21g)	227
0.191404	Klf2_extended (47g)	228
0.190745	Lhx3_extended (20g)	229
0.190007	Cpsf4_extended (11g)	230

## Sheet: IHC
RSS	Regulon	Rank
0.232833	Lhx3_extended (20g)	1
0.214076	Atoh1_extended (26g)	2
0.210427	Zbtb7b_extended (15g)	3
0.210183	Barhl1_extended (27g)	4														Mean	Std	Mean + 2SD	Mean - 2SD
0.203471	Arnt_extended (42g)	5														0.18451	0.00698516	0.19848	0.170539
0.202677	Pou4f3 (157g)	6
0.200535	Usf2_extended (414g)	7
0.199232	Pax2_extended (65g)	8
0.198778	Pax2 (56g)	9
0.197758	Hsf1 (13g)	10
0.197685	Hsf1_extended (16g)	11
0.197406	Pou4f3_extended (221g)	12
0.196227	Nfatc3_extended (12g)	13
0.196124	Nhlh1 (58g)	14
0.195526	Bdp1_extended (12g)	15
0.195163	Bmyc_extended (545g)	16
0.195027	Tgif2_extended (16g)	17
0.194182	Zbtb7a_extended (123g)	18
0.194114	Smarca4_extended (45g)	19
0.194045	Rb1_extended (21g)	20
0.1933	Atf6 (52g)	21
0.193073	Six5 (27g)	22
0.191491	Foxp1_extended (17g)	23
0.191128	Crem (13g)	24
0.190921	Brf1_extended (133g)	25
0.190738	Zfp949 (11g)	26
0.190639	Sp1_extended (16g)	27
0.190589	Smad5 (38g)	28
0.190538	Creb1 (17g)	29
0.190133	Atf4_extended (359g)	30
0.19004	Atf6_extended (92g)	31
0.190008	Zfp866_extended (63g)	32
0.189997	Atf4 (259g)	33
0.189796	Tead2_extended (23g)	34
0.189675	Foxo3 (10g)	35
0.189348	Brf2_extended (1349g)	36
0.189136	Rcor1_extended (21g)	37
0.189117	Mta3_extended (17g)	38
0.189045	Ubtf_extended (60g)	39
0.189043	Stat3_extended (12g)	40
0.188778	Tbx2_extended (129g)	41
0.188626	Gabpa_extended (79g)	42
0.188404	Zfx_extended (14g)	43
0.188292	Gabpa (48g)	44
0.188281	Esrra_extended (22g)	45
0.188019	Chd2_extended (16g)	46
0.187766	Taf1 (239g)	47
0.187406	Rxra_extended (177g)	48
0.187086	Creb1_extended (648g)	49
0.187043	Srebf1 (18g)	50
0.187033	Taf1_extended (353g)	51
0.187021	Rxra (175g)	52
0.186809	Srebf1_extended (106g)	53
0.18671	Clock_extended (200g)	54
0.186574	Rxrb (20g)	55
0.186557	Elk4 (36g)	56
0.186445	Npdc1_extended (76g)	57
0.18627	Gtf2f1 (13g)	58
0.186176	Tgif2 (12g)	59
0.186052	Clock (99g)	60
0.185895	Zfp467_extended (76g)	61
0.18565	Zmiz1_extended (1770g)	62
0.185545	Six5_extended (112g)	63
0.185494	Hivep2_extended (20g)	64
0.18538	Zbtb17_extended (125g)	65
0.185378	Sin3a (390g)	66
0.185289	Xrcc4_extended (126g)	67
0.185202	Etv6_extended (562g)	68
0.185201	Bclaf1 (2502g)	69
0.185111	Bclaf1_extended (3916g)	70
0.185101	Sin3a_extended (769g)	71
0.185058	Tead2 (15g)	72
0.185012	Kdm5a (311g)	73
0.184978	Gtf2f1_extended (25g)	74
0.184949	Srebf2_extended (1086g)	75
0.184935	Cpsf4_extended (11g)	76
0.184909	Maz_extended (1536g)	77
0.184904	Zfp523_extended (224g)	78
0.184896	Bhlhe40 (14g)	79
0.184844	Egr4_extended (1324g)	80
0.184809	Rreb1_extended (18g)	81
0.184786	Rxrb_extended (22g)	82
0.184719	Arnt2_extended (21g)	83
0.184666	Elk4_extended (91g)	84
0.184639	Nr2f1_extended (19g)	85
0.184596	Hcfc1_extended (2092g)	86
0.184525	Tcf3_extended (11g)	87
0.184512	Mecp2 (545g)	88
0.184463	Hcfc1 (1257g)	89
0.184421	Thap11_extended (1068g)	90
0.184347	Thap11 (332g)	91
0.184243	Ovol1 (20g)	92
0.184157	Elk1 (62g)	93
0.184099	Zfp369_extended (38g)	94
0.184095	Zfp523 (59g)	95
0.184037	Atf3 (1009g)	96
0.183945	Kdm5b_extended (3783g)	97
0.183932	Sp4_extended (56g)	98
0.18389	Atf3_extended (1429g)	99
0.183848	Yy1 (987g)	100
0.183824	Srf_extended (3517g)	101
0.183805	Sp2_extended (243g)	102
0.183786	Jun_extended (119g)	103
0.183773	Egr1 (1067g)	104
0.183747	Mxi1_extended (3034g)	105
0.183743	Srf (21g)	106
0.183708	Kdm5a_extended (2416g)	107
0.18367	Elf1_extended (2133g)	108
0.183631	Rad21_extended (1556g)	109
0.183604	Vezf1_extended (752g)	110
0.183461	Usf1_extended (1725g)	111
0.183418	Yy1_extended (2299g)	112
0.183277	Nfyb (315g)	113
0.183276	Elf1 (1476g)	114
0.183216	E2f6 (746g)	115
0.183206	Egr1_extended (2732g)	116
0.183117	Nfyb_extended (404g)	117
0.183065	Gabpb1 (1560g)	118
0.183053	Zfp110_extended (502g)	119
0.183031	Rest_extended (1118g)	120
0.182947	Atf1_extended (895g)	121
0.182914	Nrf1_extended (56g)	122
0.182903	Erf (1595g)	123
0.182856	Sfpq (12g)	124
0.18285	Nrf1 (50g)	125
0.18285	Erf_extended (2409g)	126
0.182814	Gabpb1_extended (3293g)	127
0.182795	Sp4 (43g)	128
0.182707	Arntl_extended (1228g)	129
0.182694	E2f6_extended (1702g)	130
0.182651	Hdac2_extended (183g)	131
0.182626	Elf2_extended (2421g)	132
0.182599	Elk1_extended (479g)	133
0.182579	Elf2 (1633g)	134
0.182575	E2f4_extended (49g)	135
0.182517	Etv3 (378g)	136
0.182495	Mafg_extended (336g)	137
0.182486	Klf10_extended (356g)	138
0.182425	Klf3_extended (40g)	139
0.182419	E2f3_extended (26g)	140
0.182376	Nr3c1_extended (748g)	141
0.182334	Cebpg_extended (63g)	142
0.182322	Atf7_extended (156g)	143
0.182316	Nr3c1 (370g)	144
0.182309	Rela_extended (1555g)	145
0.182307	Chd1_extended (33g)	146
0.182284	Etv3_extended (879g)	147
0.182252	Ctcf_extended (160g)	148
0.182234	Klf16_extended (420g)	149
0.182202	Klf11_extended (145g)	150
0.182153	Foxn3_extended (12g)	151
0.182085	Crem_extended (120g)	152
0.181958	Creb3l2 (188g)	153
0.181797	Foxp4_extended (17g)	154
0.181781	Fos_extended (318g)	155
0.181734	Thap1 (13g)	156
0.181726	Sox13 (15g)	157
0.181713	Bhlhe40_extended (52g)	158
0.181638	Creb3l2_extended (389g)	159
0.181636	Ezh2_extended (751g)	160
0.181625	Jund_extended (1487g)	161
0.181469	Sox4 (27g)	162
0.181462	Gata3 (45g)	163
0.181252	Zfp143_extended (14g)	164
0.181129	Gata3_extended (284g)	165
0.180977	Zbtb20 (22g)	166
0.180792	Tbp_extended (27g)	167
0.180734	Sox11_extended (79g)	168
0.180611	Max_extended (220g)	169
0.180559	Nfyc (20g)	170
0.180452	Rfx5_extended (35g)	171
0.180418	Sox4_extended (32g)	172
0.180414	Phf8_extended (16g)	173
0.18016	Rest (24g)	174
0.180151	Ahr (38g)	175
0.180051	Mycn_extended (64g)	176
0.180042	Jund (328g)	177
0.180037	Nfyc_extended (35g)	178
0.179892	Atf6b (15g)	179
0.179876	Ccnt2_extended (17g)	180
0.179819	Mycn (27g)	181
0.179675	Deaf1 (13g)	182
0.17965	Dbp_extended (30g)	183
0.179572	Junb_extended (316g)	184
0.179459	Tcf7l1 (69g)	185
0.179281	Cebpd_extended (17g)	186
0.179274	Tcf7l1_extended (84g)	187
0.179267	Sox11 (56g)	188
0.179184	Sox13_extended (77g)	189
0.179097	Cebpb (109g)	190
0.17906	Cebpb_extended (520g)	191
0.179055	Maff_extended (251g)	192
0.179052	Cux1_extended (37g)	193
0.178803	Atf6b_extended (62g)	194
0.178766	Nr2f2_extended (26g)	195
0.178666	Klf13_extended (216g)	196
0.178602	Tbpl1 (12g)	197
0.178542	Xbp1_extended (269g)	198
0.178477	Sox2_extended (390g)	199
0.178421	Klf4_extended (40g)	200
0.178222	Sox21_extended (113g)	201
0.17822	Sox2 (207g)	202
0.178104	Fosb_extended (118g)	203
0.178088	Zfp513 (16g)	204
0.178087	Klf13 (117g)	205
0.177899	Trp53_extended (14g)	206
0.177874	Xbp1 (163g)	207
0.177805	Klf15_extended (172g)	208
0.177726	Zfp275 (11g)	209
0.177693	Creb3_extended (37g)	210
0.177656	Etv4_extended (40g)	211
0.177552	Irf2_extended (25g)	212
0.177538	Etv4 (33g)	213
0.177469	Fosb (67g)	214
0.177399	Fosl1_extended (54g)	215
0.177071	Sox21 (71g)	216
0.176965	Cbfb_extended (11g)	217
0.176589	Pou3f3_extended (16g)	218
0.175986	Phlda2 (19g)	219
0.175749	Nr1h2_extended (11g)	220
0.175599	Klf2_extended (47g)	221
0.175585	Gata2 (12g)	222
0.175443	Myc_extended (47g)	223
0.175403	Gata2_extended (15g)	224
0.175333	Klf5_extended (34g)	225
0.175213	Klf6_extended (16g)	226
0.174889	Prrx2_extended (21g)	227
0.174511	Nfe2l2_extended (26g)	228
0.17393	Fosl1 (21g)	229
0.173014	Cux1 (10g)	230

## Sheet: Interdental
RSS	Regulon	Rank
0.256495	Prrx2_extended (21g)	1
0.248728	Foxp4_extended (17g)	2
0.248684	Klf13 (117g)	3
0.248334	Klf2_extended (47g)	4														Mean	Std	Mean + 2SD	Mean - 2SD
0.246984	Klf13_extended (216g)	5														0.214153	0.00873146	0.231616	0.19669
0.239427	Fosl1 (21g)	6
0.236918	Cebpd_extended (17g)	7
0.23638	Fosb (67g)	8
0.235447	Myc_extended (47g)	9
0.234952	Nfe2l2_extended (26g)	10
0.234746	Fosb_extended (118g)	11
0.234671	Fosl1_extended (54g)	12
0.232573	Gata3 (45g)	13
0.2317	Cebpb (109g)	14
0.230854	Stat3_extended (12g)	15
0.228711	Bhlhe40 (14g)	16
0.225842	Maff_extended (251g)	17
0.225217	Zbtb7b_extended (15g)	18
0.225079	Jund (328g)	19
0.225018	Foxo3 (10g)	20
0.224763	Sox4_extended (32g)	21
0.224543	Mycn (27g)	22
0.224304	Hivep2_extended (20g)	23
0.22425	Sox4 (27g)	24
0.224207	Klf10_extended (356g)	25
0.223699	Phlda2 (19g)	26
0.223189	Klf6_extended (16g)	27
0.223097	Klf15_extended (172g)	28
0.222579	Klf4_extended (40g)	29
0.222067	Klf3_extended (40g)	30
0.221393	Nfatc3_extended (12g)	31
0.221262	Cebpb_extended (520g)	32
0.220632	Bhlhe40_extended (52g)	33
0.220187	Jund_extended (1487g)	34
0.219987	Mycn_extended (64g)	35
0.219549	Cbfb_extended (11g)	36
0.219362	Tgif2 (12g)	37
0.218896	Sp1_extended (16g)	38
0.21811	Arnt_extended (42g)	39
0.218098	Rfx5_extended (35g)	40
0.217777	Sox11 (56g)	41
0.217763	Sox11_extended (79g)	42
0.217606	Hsf1_extended (16g)	43
0.217544	Zbtb7a_extended (123g)	44
0.217524	Klf16_extended (420g)	45
0.217373	Trp53_extended (14g)	46
0.2167	Srebf1 (18g)	47
0.21667	Smarca4_extended (45g)	48
0.216554	Gata3_extended (284g)	49
0.216467	Tcf7l1_extended (84g)	50
0.216181	Tcf7l1 (69g)	51
0.215978	Tgif2_extended (16g)	52
0.215829	Smad5 (38g)	53
0.215467	Elk1 (62g)	54
0.215463	Ovol1 (20g)	55
0.215278	Vezf1_extended (752g)	56
0.215213	Hsf1 (13g)	57
0.215179	Ahr (38g)	58
0.214805	Rela_extended (1555g)	59
0.214784	Junb_extended (316g)	60
0.214772	Kdm5a_extended (2416g)	61
0.214715	Zfx_extended (14g)	62
0.214551	Kdm5a (311g)	63
0.21452	Fos_extended (318g)	64
0.214447	Erf_extended (2409g)	65
0.214417	Creb3l2 (188g)	66
0.214341	Erf (1595g)	67
0.214255	Brf1_extended (133g)	68
0.21399	Nr3c1 (370g)	69
0.213986	Creb3l2_extended (389g)	70
0.213799	Srf (21g)	71
0.213793	Etv6_extended (562g)	72
0.213777	Srebf2_extended (1086g)	73
0.213763	Atf3 (1009g)	74
0.213748	Hcfc1_extended (2092g)	75
0.213737	Gabpb1 (1560g)	76
0.213705	Hcfc1 (1257g)	77
0.2137	Tcf3_extended (11g)	78
0.213692	Zfp513 (16g)	79
0.21348	Rad21_extended (1556g)	80
0.213479	Gabpb1_extended (3293g)	81
0.21347	Egr1 (1067g)	82
0.213465	Nr3c1_extended (748g)	83
0.213445	Atf4 (259g)	84
0.213408	Mxi1_extended (3034g)	85
0.213381	Ubtf_extended (60g)	86
0.213334	Atf7_extended (156g)	87
0.213328	Kdm5b_extended (3783g)	88
0.213325	Elf1 (1476g)	89
0.213296	Atf4_extended (359g)	90
0.213288	Atf3_extended (1429g)	91
0.21324	Tbx2_extended (129g)	92
0.213229	Jun_extended (119g)	93
0.213228	Elk1_extended (479g)	94
0.213201	Zfp275 (11g)	95
0.213199	Foxn3_extended (12g)	96
0.213169	Srf_extended (3517g)	97
0.213161	Nr1h2_extended (11g)	98
0.213157	Taf1_extended (353g)	99
0.213133	Zbtb20 (22g)	100
0.213047	Zmiz1_extended (1770g)	101
0.213021	Elf1_extended (2133g)	102
0.213012	Ctcf_extended (160g)	103
0.21299	Taf1 (239g)	104
0.212967	E2f6_extended (1702g)	105
0.212954	Rxrb_extended (22g)	106
0.212889	Rxrb (20g)	107
0.212824	Etv3_extended (879g)	108
0.212818	Nfyb_extended (404g)	109
0.212765	Mafg_extended (336g)	110
0.212714	Egr1_extended (2732g)	111
0.212672	Maz_extended (1536g)	112
0.212658	E2f6 (746g)	113
0.212637	Thap11_extended (1068g)	114
0.212627	Bclaf1 (2502g)	115
0.212616	Yy1 (987g)	116
0.212606	Rest_extended (1118g)	117
0.212602	Srebf1_extended (106g)	118
0.212494	Bclaf1_extended (3916g)	119
0.212449	Six5_extended (112g)	120
0.212404	E2f3_extended (26g)	121
0.212368	Zfp523_extended (224g)	122
0.212364	Irf2_extended (25g)	123
0.212297	Usf1_extended (1725g)	124
0.212284	Mecp2 (545g)	125
0.212242	Yy1_extended (2299g)	126
0.212241	Nfyb (315g)	127
0.212232	Etv3 (378g)	128
0.212225	Elf2 (1633g)	129
0.212224	Tbpl1 (12g)	130
0.212207	Sp2_extended (243g)	131
0.212125	Arntl_extended (1228g)	132
0.212092	Elf2_extended (2421g)	133
0.212069	Atf1_extended (895g)	134
0.212012	Pax2 (56g)	135
0.212004	Cebpg_extended (63g)	136
0.211904	Zfp467_extended (76g)	137
0.211876	Clock_extended (200g)	138
0.211866	Thap1 (13g)	139
0.211831	Pax2_extended (65g)	140
0.211673	Zfp369_extended (38g)	141
0.211644	Klf11_extended (145g)	142
0.211565	Egr4_extended (1324g)	143
0.211548	Rxra (175g)	144
0.211516	Rxra_extended (177g)	145
0.211466	Brf2_extended (1349g)	146
0.211417	Sfpq (12g)	147
0.211153	Sin3a (390g)	148
0.211034	Creb1_extended (648g)	149
0.210999	Gabpa (48g)	150
0.210955	Sin3a_extended (769g)	151
0.210914	Cux1 (10g)	152
0.210778	Zfp110_extended (502g)	153
0.210748	Thap11 (332g)	154
0.210736	Nfyc_extended (35g)	155
0.210651	Deaf1 (13g)	156
0.210602	Crem_extended (120g)	157
0.21057	Clock (99g)	158
0.210559	Sox2_extended (390g)	159
0.210552	Arnt2_extended (21g)	160
0.210531	Bmyc_extended (545g)	161
0.210474	Xbp1 (163g)	162
0.210466	Foxp1_extended (17g)	163
0.210464	Usf2_extended (414g)	164
0.2104	Chd1_extended (33g)	165
0.210346	Phf8_extended (16g)	166
0.210158	Elk4_extended (91g)	167
0.210153	Zbtb17_extended (125g)	168
0.210143	Nhlh1 (58g)	169
0.210117	Elk4 (36g)	170
0.210074	Pou3f3_extended (16g)	171
0.21007	Ezh2_extended (751g)	172
0.210061	Pou4f3_extended (221g)	173
0.21006	Gabpa_extended (79g)	174
0.210047	Max_extended (220g)	175
0.209996	Creb3_extended (37g)	176
0.209883	Xrcc4_extended (126g)	177
0.209797	Xbp1_extended (269g)	178
0.209779	Hdac2_extended (183g)	179
0.209717	Rest (24g)	180
0.209626	Sox2 (207g)	181
0.209567	Mta3_extended (17g)	182
0.209527	Sp4_extended (56g)	183
0.209481	Sp4 (43g)	184
0.209367	Tead2_extended (23g)	185
0.209276	Rreb1_extended (18g)	186
0.209238	Chd2_extended (16g)	187
0.209232	Klf5_extended (34g)	188
0.209152	E2f4_extended (49g)	189
0.209039	Ccnt2_extended (17g)	190
0.209028	Zfp523 (59g)	191
0.208977	Nfyc (20g)	192
0.208938	Esrra_extended (22g)	193
0.20854	Npdc1_extended (76g)	194
0.207988	Dbp_extended (30g)	195
0.207957	Creb1 (17g)	196
0.207783	Cpsf4_extended (11g)	197
0.207781	Pou4f3 (157g)	198
0.20719	Zfp143_extended (14g)	199
0.20712	Tead2 (15g)	200
0.20689	Bdp1_extended (12g)	201
0.206722	Nr2f1_extended (19g)	202
0.206601	Sox13 (15g)	203
0.206531	Zfp866_extended (63g)	204
0.206451	Nr2f2_extended (26g)	205
0.206299	Etv4_extended (40g)	206
0.205811	Cux1_extended (37g)	207
0.205803	Atf6b (15g)	208
0.20579	Atf6_extended (92g)	209
0.205689	Zfp949 (11g)	210
0.205552	Sox13_extended (77g)	211
0.2054	Gtf2f1_extended (25g)	212
0.20538	Nrf1_extended (56g)	213
0.205209	Atf6b_extended (62g)	214
0.204686	Etv4 (33g)	215
0.204025	Sox21_extended (113g)	216
0.203774	Gata2 (12g)	217
0.203537	Gata2_extended (15g)	218
0.203447	Sox21 (71g)	219
0.203386	Rcor1_extended (21g)	220
0.203095	Nrf1 (50g)	221
0.202714	Six5 (27g)	222
0.201543	Gtf2f1 (13g)	223
0.20067	Tbp_extended (27g)	224
0.200434	Atf6 (52g)	225
0.199995	Crem (13g)	226
0.19983	Rb1_extended (21g)	227
0.198817	Barhl1_extended (27g)	228
0.195909	Atoh1_extended (26g)	229
0.181194	Lhx3_extended (20g)	230

## Sheet: IPC
RSS	Regulon	Rank
0.278587	Etv4 (33g)	1
0.26668	Etv4_extended (40g)	2
0.227114	Sox13_extended (77g)	3
0.219512	Tcf7l1_extended (84g)	4
0.219095	Sox13 (15g)	5
0.218942	Cux1 (10g)	6														Mean	Std	Mean + 2SD	Mean - 2SD
0.218587	Tbpl1 (12g)	7														0.202304	0.00736551	0.217035	0.187573
0.217505	Sox11_extended (79g)	8
0.217361	Ccnt2_extended (17g)	9
0.216915	Bhlhe40 (14g)	10
0.216854	Tcf7l1 (69g)	11
0.216561	Zfp513 (16g)	12
0.216091	Deaf1 (13g)	13
0.215616	Sox21 (71g)	14
0.214774	Zbtb20 (22g)	15
0.214525	Sox11 (56g)	16
0.213847	Tead2 (15g)	17
0.213398	Gata3 (45g)	18
0.213153	Cux1_extended (37g)	19
0.212497	Thap1 (13g)	20
0.212227	Sox21_extended (113g)	21
0.211216	Atoh1_extended (26g)	22
0.210158	Zbtb7b_extended (15g)	23
0.210065	Tead2_extended (23g)	24
0.209977	Elk4 (36g)	25
0.209502	Atf6 (52g)	26
0.209345	Arnt2_extended (21g)	27
0.209266	Nfatc3_extended (12g)	28
0.209131	E2f3_extended (26g)	29
0.209091	Bdp1_extended (12g)	30
0.208645	Rxrb (20g)	31
0.208566	Elk4_extended (91g)	32
0.208241	Sox2 (207g)	33
0.207682	Max_extended (220g)	34
0.207594	Srebf1 (18g)	35
0.207408	Foxp1_extended (17g)	36
0.207333	Gata3_extended (284g)	37
0.207006	Sox2_extended (390g)	38
0.206977	Rxrb_extended (22g)	39
0.206654	Zfp523 (59g)	40
0.206425	Foxn3_extended (12g)	41
0.206384	Atf6_extended (92g)	42
0.20638	Mycn_extended (64g)	43
0.206243	Zbtb17_extended (125g)	44
0.20595	Pou3f3_extended (16g)	45
0.20573	Six5 (27g)	46
0.204855	Mycn (27g)	47
0.204786	Hivep2_extended (20g)	48
0.204626	Sox4_extended (32g)	49
0.204525	Sox4 (27g)	50
0.204357	Ubtf_extended (60g)	51
0.204207	Zbtb7a_extended (123g)	52
0.204072	Npdc1_extended (76g)	53
0.204064	Zfp467_extended (76g)	54
0.204005	Mta3_extended (17g)	55
0.203981	Arntl_extended (1228g)	56
0.203875	Rest (24g)	57
0.203858	Usf2_extended (414g)	58
0.203753	Nr2f1_extended (19g)	59
0.203737	Srebf1_extended (106g)	60
0.203704	Zfp523_extended (224g)	61
0.203371	Etv3_extended (879g)	62
0.203179	Foxp4_extended (17g)	63
0.20316	Clock_extended (200g)	64
0.20313	Atf7_extended (156g)	65
0.203112	Stat3_extended (12g)	66
0.202907	Etv6_extended (562g)	67
0.202842	Smarca4_extended (45g)	68
0.202841	Rxra_extended (177g)	69
0.202808	Cpsf4_extended (11g)	70
0.202801	Hsf1 (13g)	71
0.202769	Brf1_extended (133g)	72
0.202734	Rxra (175g)	73
0.202527	Ahr (38g)	74
0.202506	Zfp369_extended (38g)	75
0.202501	Bhlhe40_extended (52g)	76
0.202467	Etv3 (378g)	77
0.202438	Sin3a (390g)	78
0.20242	Rcor1_extended (21g)	79
0.202327	Creb1 (17g)	80
0.20223	Nr2f2_extended (26g)	81
0.202182	Sin3a_extended (769g)	82
0.2021	Atf3_extended (1429g)	83
0.202085	Gabpb1 (1560g)	84
0.202077	Gabpb1_extended (3293g)	85
0.202049	Xrcc4_extended (126g)	86
0.201954	Bmyc_extended (545g)	87
0.201929	Rb1_extended (21g)	88
0.20189	E2f4_extended (49g)	89
0.201882	Atf3 (1009g)	90
0.201872	Kdm5a (311g)	91
0.201858	Bclaf1_extended (3916g)	92
0.201839	Mecp2 (545g)	93
0.201758	Jun_extended (119g)	94
0.201726	Pax2 (56g)	95
0.201704	Bclaf1 (2502g)	96
0.201703	Zfp275 (11g)	97
0.201635	Dbp_extended (30g)	98
0.201614	Atf6b_extended (62g)	99
0.201592	Hcfc1_extended (2092g)	100
0.201584	Vezf1_extended (752g)	101
0.201547	Ovol1 (20g)	102
0.201486	Pax2_extended (65g)	103
0.201452	Ctcf_extended (160g)	104
0.201389	Elk1_extended (479g)	105
0.201383	Elf1 (1476g)	106
0.201372	Zfp866_extended (63g)	107
0.201369	Hcfc1 (1257g)	108
0.201326	Hsf1_extended (16g)	109
0.201284	Kdm5b_extended (3783g)	110
0.201207	Yy1 (987g)	111
0.201179	E2f6_extended (1702g)	112
0.201161	Elf1_extended (2133g)	113
0.201154	Zmiz1_extended (1770g)	114
0.201118	Mafg_extended (336g)	115
0.201114	Srf_extended (3517g)	116
0.201097	Creb3_extended (37g)	117
0.201083	E2f6 (746g)	118
0.201081	Maz_extended (1536g)	119
0.201068	Brf2_extended (1349g)	120
0.201048	Pou4f3_extended (221g)	121
0.201045	Srebf2_extended (1086g)	122
0.201009	Tbx2_extended (129g)	123
0.200951	Kdm5a_extended (2416g)	124
0.200929	Thap11 (332g)	125
0.200917	Yy1_extended (2299g)	126
0.200916	Egr1 (1067g)	127
0.200881	Creb1_extended (648g)	128
0.200874	Thap11_extended (1068g)	129
0.200819	Pou4f3 (157g)	130
0.200803	Creb3l2 (188g)	131
0.200794	Erf (1595g)	132
0.200772	Six5_extended (112g)	133
0.20076	Rest_extended (1118g)	134
0.200751	Sfpq (12g)	135
0.200742	Usf1_extended (1725g)	136
0.200709	Creb3l2_extended (389g)	137
0.200693	Rad21_extended (1556g)	138
0.200648	Erf_extended (2409g)	139
0.200623	Elk1 (62g)	140
0.200604	Egr1_extended (2732g)	141
0.200567	Cebpb_extended (520g)	142
0.200535	Mxi1_extended (3034g)	143
0.200474	Rela_extended (1555g)	144
0.20045	Gabpa_extended (79g)	145
0.20038	Nfyb_extended (404g)	146
0.200345	Elf2_extended (2421g)	147
0.200324	Elf2 (1633g)	148
0.200322	Clock (99g)	149
0.200301	Nfyc_extended (35g)	150
0.200266	Fos_extended (318g)	151
0.200255	Egr4_extended (1324g)	152
0.200242	Atf6b (15g)	153
0.200057	Taf1 (239g)	154
0.200028	Gabpa (48g)	155
0.200013	Jund_extended (1487g)	156
0.200003	Atf1_extended (895g)	157
0.200001	Taf1_extended (353g)	158
0.199963	Nrf1_extended (56g)	159
0.199956	Klf10_extended (356g)	160
0.19988	Tbp_extended (27g)	161
0.199863	Nfyc (20g)	162
0.199693	Atf4 (259g)	163
0.199668	Nr3c1_extended (748g)	164
0.199622	Nfyb (315g)	165
0.199613	Nhlh1 (58g)	166
0.199511	Nrf1 (50g)	167
0.19943	Rreb1_extended (18g)	168
0.199302	Atf4_extended (359g)	169
0.199226	Nr3c1 (370g)	170
0.199224	Trp53_extended (14g)	171
0.199222	Sp2_extended (243g)	172
0.199012	Ezh2_extended (751g)	173
0.199011	Chd2_extended (16g)	174
0.198561	Jund (328g)	175
0.198421	Smad5 (38g)	176
0.198394	Crem_extended (120g)	177
0.19819	Crem (13g)	178
0.198156	Zfp110_extended (502g)	179
0.198126	Srf (21g)	180
0.198081	Klf16_extended (420g)	181
0.198062	Cebpg_extended (63g)	182
0.198047	Klf11_extended (145g)	183
0.198024	Junb_extended (316g)	184
0.197935	Gtf2f1_extended (25g)	185
0.197854	Klf3_extended (40g)	186
0.197816	Lhx3_extended (20g)	187
0.197789	Esrra_extended (22g)	188
0.19774	Chd1_extended (33g)	189
0.197711	Zfp949 (11g)	190
0.19761	Hdac2_extended (183g)	191
0.197534	Klf15_extended (172g)	192
0.197495	Sp4 (43g)	193
0.197481	Barhl1_extended (27g)	194
0.197475	Xbp1_extended (269g)	195
0.197382	Zfx_extended (14g)	196
0.197244	Cebpb (109g)	197
0.197066	Xbp1 (163g)	198
0.196725	Sp4_extended (56g)	199
0.196596	Irf2_extended (25g)	200
0.196475	Gata2 (12g)	201
0.19616	Klf13_extended (216g)	202
0.196093	Gtf2f1 (13g)	203
0.196005	Klf4_extended (40g)	204
0.195777	Gata2_extended (15g)	205
0.19563	Cebpd_extended (17g)	206
0.195529	Klf5_extended (34g)	207
0.195492	Cbfb_extended (11g)	208
0.195474	Klf13 (117g)	209
0.195287	Maff_extended (251g)	210
0.195185	Nr1h2_extended (11g)	211
0.194954	Sp1_extended (16g)	212
0.194936	Tgif2_extended (16g)	213
0.194812	Foxo3 (10g)	214
0.194755	Arnt_extended (42g)	215
0.194745	Fosb (67g)	216
0.194498	Phf8_extended (16g)	217
0.194223	Rfx5_extended (35g)	218
0.194072	Fosb_extended (118g)	219
0.19304	Tcf3_extended (11g)	220
0.192834	Klf6_extended (16g)	221
0.192812	Tgif2 (12g)	222
0.192373	Zfp143_extended (14g)	223
0.19209	Myc_extended (47g)	224
0.191945	Phlda2 (19g)	225
0.191629	Nfe2l2_extended (26g)	226
0.190591	Klf2_extended (47g)	227
0.190259	Fosl1_extended (54g)	228
0.18826	Prrx2_extended (21g)	229
0.185485	Fosl1 (21g)	230

## Sheet: IPhC
RSS	Regulon	Rank
0.227412	Bhlhe40 (14g)	1
0.220219	Crem (13g)	2
0.216678	Tbpl1 (12g)	3
0.215315	Cux1 (10g)	4
0.212186	Sox21 (71g)	5
0.210756	Etv4 (33g)	6
0.210692	Cux1_extended (37g)	7														Mean	Std	Mean + 2SD	Mean - 2SD
0.210666	Etv4_extended (40g)	8														0.197898	0.00419373	0.206285	0.18951
0.209703	Sox21_extended (113g)	9
0.208426	Tcf3_extended (11g)	10
0.207311	Sox13 (15g)	11
0.207292	Bhlhe40_extended (52g)	12
0.206489	Ccnt2_extended (17g)	13
0.206319	Klf5_extended (34g)	14
0.206279	Rxrb (20g)	15
0.205998	Sox11_extended (79g)	16
0.20502	Gata3 (45g)	17
0.204998	Ahr (38g)	18
0.204967	Sox13_extended (77g)	19
0.204275	Max_extended (220g)	20
0.203908	Sox2 (207g)	21
0.203843	Hivep2_extended (20g)	22
0.203685	Mycn (27g)	23
0.203555	Rxrb_extended (22g)	24
0.203533	Foxo3 (10g)	25
0.203455	Thap1 (13g)	26
0.203436	Atf6b_extended (62g)	27
0.20329	Sox11 (56g)	28
0.203275	Sox2_extended (390g)	29
0.202316	Klf4_extended (40g)	30
0.201884	Nr1h2_extended (11g)	31
0.201834	Foxp1_extended (17g)	32
0.201763	Zfp369_extended (38g)	33
0.201594	Mycn_extended (64g)	34
0.201501	Zbtb20 (22g)	35
0.201456	Atf6b (15g)	36
0.201041	Mta3_extended (17g)	37
0.200771	Cebpd_extended (17g)	38
0.200563	Gata3_extended (284g)	39
0.200431	Tcf7l1_extended (84g)	40
0.20041	Npdc1_extended (76g)	41
0.200359	Tcf7l1 (69g)	42
0.200158	Etv3_extended (879g)	43
0.200144	Foxp4_extended (17g)	44
0.200111	Gata2 (12g)	45
0.199906	Tead2 (15g)	46
0.199835	Gata2_extended (15g)	47
0.199787	Tgif2 (12g)	48
0.199647	Rcor1_extended (21g)	49
0.199519	Zfx_extended (14g)	50
0.199475	Etv3 (378g)	51
0.199458	Creb3l2 (188g)	52
0.199423	Creb3l2_extended (389g)	53
0.199304	Nfyc_extended (35g)	54
0.199162	Crem_extended (120g)	55
0.199104	Creb1 (17g)	56
0.198922	Tbx2_extended (129g)	57
0.198823	Pou3f3_extended (16g)	58
0.198727	Tead2_extended (23g)	59
0.198593	E2f3_extended (26g)	60
0.198586	Atf1_extended (895g)	61
0.198581	Zbtb7b_extended (15g)	62
0.198522	Tbp_extended (27g)	63
0.198455	Arntl_extended (1228g)	64
0.198388	Fosb (67g)	65
0.1983	Stat3_extended (12g)	66
0.198245	Atf3 (1009g)	67
0.19818	Atf3_extended (1429g)	68
0.198166	Nfyb_extended (404g)	69
0.198129	Tgif2_extended (16g)	70
0.198102	Nfyc (20g)	71
0.198095	Atf7_extended (156g)	72
0.198054	Maff_extended (251g)	73
0.198021	Sox4 (27g)	74
0.197938	Nfyb (315g)	75
0.197935	Jun_extended (119g)	76
0.197858	E2f6_extended (1702g)	77
0.197838	Sox4_extended (32g)	78
0.197832	Klf3_extended (40g)	79
0.197825	Xbp1_extended (269g)	80
0.19777	Nr3c1_extended (748g)	81
0.197766	Gabpb1 (1560g)	82
0.197758	Gabpb1_extended (3293g)	83
0.197716	Junb_extended (316g)	84
0.197674	Bclaf1_extended (3916g)	85
0.197664	Elf2_extended (2421g)	86
0.197661	Cebpb_extended (520g)	87
0.197658	Hsf1 (13g)	88
0.197643	Xbp1 (163g)	89
0.197635	Fos_extended (318g)	90
0.19763	Bclaf1 (2502g)	91
0.197612	Egr1_extended (2732g)	92
0.197599	Phlda2 (19g)	93
0.197594	Jund_extended (1487g)	94
0.197569	Jund (328g)	95
0.197547	Klf10_extended (356g)	96
0.197537	Kdm5b_extended (3783g)	97
0.197525	Elf2 (1633g)	98
0.197506	Nr3c1 (370g)	99
0.197504	Klf13 (117g)	100
0.197455	Rest_extended (1118g)	101
0.197451	Elf1_extended (2133g)	102
0.19745	Elf1 (1476g)	103
0.197449	Nr2f1_extended (19g)	104
0.197401	Erf_extended (2409g)	105
0.197381	Mxi1_extended (3034g)	106
0.197357	Thap11 (332g)	107
0.197337	Ezh2_extended (751g)	108
0.197333	Erf (1595g)	109
0.197327	Hcfc1 (1257g)	110
0.19732	Hcfc1_extended (2092g)	111
0.197316	Egr1 (1067g)	112
0.197271	Srf_extended (3517g)	113
0.197258	E2f4_extended (49g)	114
0.19725	Rxra (175g)	115
0.197241	Etv6_extended (562g)	116
0.197177	Rxra_extended (177g)	117
0.197177	Klf11_extended (145g)	118
0.197174	Zfp949 (11g)	119
0.197162	Atf6 (52g)	120
0.197146	Trp53_extended (14g)	121
0.197108	Atf4 (259g)	122
0.197093	Gabpa (48g)	123
0.19709	E2f6 (746g)	124
0.197024	Sp2_extended (243g)	125
0.196947	Hsf1_extended (16g)	126
0.196945	Kdm5a_extended (2416g)	127
0.196937	Egr4_extended (1324g)	128
0.196907	Lhx3_extended (20g)	129
0.1969	Vezf1_extended (752g)	130
0.1969	Six5 (27g)	131
0.196899	Rela_extended (1555g)	132
0.196844	Gtf2f1_extended (25g)	133
0.196832	Ctcf_extended (160g)	134
0.196808	Yy1_extended (2299g)	135
0.196778	Atf4_extended (359g)	136
0.196751	Sfpq (12g)	137
0.196746	Rad21_extended (1556g)	138
0.196727	Mafg_extended (336g)	139
0.196723	Zfp523_extended (224g)	140
0.196713	Usf1_extended (1725g)	141
0.196693	Yy1 (987g)	142
0.196618	Sin3a (390g)	143
0.19661	Brf2_extended (1349g)	144
0.196608	Srebf2_extended (1086g)	145
0.196602	Zmiz1_extended (1770g)	146
0.196555	Chd1_extended (33g)	147
0.196549	Creb1_extended (648g)	148
0.196547	Fosb_extended (118g)	149
0.196525	Kdm5a (311g)	150
0.196521	Klf13_extended (216g)	151
0.196444	Elk1_extended (479g)	152
0.196428	Klf16_extended (420g)	153
0.19642	Thap11_extended (1068g)	154
0.196377	Deaf1 (13g)	155
0.196348	Sin3a_extended (769g)	156
0.19633	Maz_extended (1536g)	157
0.196303	Mecp2 (545g)	158
0.196286	Klf6_extended (16g)	159
0.196281	Barhl1_extended (27g)	160
0.196187	Phf8_extended (16g)	161
0.196126	Cebpb (109g)	162
0.19609	Ubtf_extended (60g)	163
0.196039	Gabpa_extended (79g)	164
0.196017	Zfp110_extended (502g)	165
0.195994	Gtf2f1 (13g)	166
0.195971	Bmyc_extended (545g)	167
0.195888	Clock_extended (200g)	168
0.195867	Creb3_extended (37g)	169
0.195866	Clock (99g)	170
0.195806	Hdac2_extended (183g)	171
0.195772	Atf6_extended (92g)	172
0.195697	Pou4f3_extended (221g)	173
0.195636	Zfp523 (59g)	174
0.195591	Six5_extended (112g)	175
0.195579	Zfp513 (16g)	176
0.195548	Brf1_extended (133g)	177
0.195516	Taf1 (239g)	178
0.195491	Zbtb17_extended (125g)	179
0.195483	Chd2_extended (16g)	180
0.195481	Taf1_extended (353g)	181
0.195412	Pax2 (56g)	182
0.195334	Usf2_extended (414g)	183
0.195301	Klf15_extended (172g)	184
0.195245	Cebpg_extended (63g)	185
0.195218	Elk1 (62g)	186
0.195212	Arnt_extended (42g)	187
0.195151	Rfx5_extended (35g)	188
0.195105	Pax2_extended (65g)	189
0.195074	Fosl1_extended (54g)	190
0.195012	Smarca4_extended (45g)	191
0.194997	Xrcc4_extended (126g)	192
0.194984	Nhlh1 (58g)	193
0.194909	Pou4f3 (157g)	194
0.194867	Zfp866_extended (63g)	195
0.194814	Rest (24g)	196
0.194798	Atoh1_extended (26g)	197
0.19478	Elk4_extended (91g)	198
0.194641	Rreb1_extended (18g)	199
0.19449	Zfp467_extended (76g)	200
0.194483	Zbtb7a_extended (123g)	201
0.194454	Myc_extended (47g)	202
0.194373	Sp4_extended (56g)	203
0.194364	Arnt2_extended (21g)	204
0.194351	Nr2f2_extended (26g)	205
0.194334	Ovol1 (20g)	206
0.194303	Fosl1 (21g)	207
0.194285	Smad5 (38g)	208
0.194279	Foxn3_extended (12g)	209
0.194212	Cbfb_extended (11g)	210
0.193996	Srf (21g)	211
0.193989	Bdp1_extended (12g)	212
0.19384	Zfp275 (11g)	213
0.193815	Rb1_extended (21g)	214
0.193721	Sp4 (43g)	215
0.193394	Irf2_extended (25g)	216
0.193384	Zfp143_extended (14g)	217
0.193258	Nrf1_extended (56g)	218
0.19312	Esrra_extended (22g)	219
0.193026	Elk4 (36g)	220
0.192882	Sp1_extended (16g)	221
0.192626	Nfe2l2_extended (26g)	222
0.192286	Dbp_extended (30g)	223
0.191814	Nrf1 (50g)	224
0.190894	Srebf1_extended (106g)	225
0.190682	Klf2_extended (47g)	226
0.189821	Srebf1 (18g)	227
0.189231	Nfatc3_extended (12g)	228
0.186769	Cpsf4_extended (11g)	229
0.186554	Prrx2_extended (21g)	230

## Sheet: IS
RSS	Regulon	Rank
0.295861	Prrx2_extended (21g)	1
0.278316	Nfe2l2_extended (26g)	2
0.274485	Klf2_extended (47g)	3
0.268049	Myc_extended (47g)	4
0.26481	Phlda2 (19g)	5
0.263873	Klf13 (117g)	6
0.262617	Cebpd_extended (17g)	7
0.262445	Klf13_extended (216g)	8														Mean	Std	Mean + 2SD	Mean - 2SD
0.261032	Cebpb (109g)	9														0.241728	0.00862348	0.258975	0.224481
0.260419	Fosl1 (21g)	10
0.260396	Klf15_extended (172g)	11
0.259593	Gata3 (45g)	12
0.257837	Foxp4_extended (17g)	13
0.257318	Fosl1_extended (54g)	14
0.256222	Maff_extended (251g)	15
0.256109	Tgif2 (12g)	16
0.256016	Irf2_extended (25g)	17
0.254845	Klf3_extended (40g)	18
0.253693	Fosb_extended (118g)	19
0.252719	Fosb (67g)	20
0.251927	Tgif2_extended (16g)	21
0.251543	Cbfb_extended (11g)	22
0.25109	Cebpb_extended (520g)	23
0.250688	Mycn (27g)	24
0.250532	Klf10_extended (356g)	25
0.250196	Mycn_extended (64g)	26
0.249447	Jund (328g)	27
0.248971	Klf6_extended (16g)	28
0.248826	Srebf1 (18g)	29
0.248279	Sox4 (27g)	30
0.248137	Stat3_extended (12g)	31
0.248014	Jund_extended (1487g)	32
0.247899	Rfx5_extended (35g)	33
0.24775	Nr3c1 (370g)	34
0.247698	Sox4_extended (32g)	35
0.247574	Nfyb_extended (404g)	36
0.247454	Klf4_extended (40g)	37
0.247321	Srebf1_extended (106g)	38
0.247137	Klf11_extended (145g)	39
0.247091	Nr1h2_extended (11g)	40
0.247064	Nfyb (315g)	41
0.246808	E2f6_extended (1702g)	42
0.246792	Sox11 (56g)	43
0.24679	Nr3c1_extended (748g)	44
0.246489	Rela_extended (1555g)	45
0.246399	Creb3_extended (37g)	46
0.246073	E2f6 (746g)	47
0.245977	Rxrb_extended (22g)	48
0.245923	Zfp523 (59g)	49
0.245665	Hivep2_extended (20g)	50
0.245657	Sfpq (12g)	51
0.245618	Gabpb1 (1560g)	52
0.245465	Ctcf_extended (160g)	53
0.245448	Kdm5a_extended (2416g)	54
0.245408	Elk1 (62g)	55
0.245392	Pou3f3_extended (16g)	56
0.245376	Gabpb1_extended (3293g)	57
0.24537	Sp2_extended (243g)	58
0.245357	Elk4_extended (91g)	59
0.245306	Smad5 (38g)	60
0.245233	Zfp523_extended (224g)	61
0.245228	Gabpa (48g)	62
0.24521	Elf1 (1476g)	63
0.245131	Zfp110_extended (502g)	64
0.245118	Klf16_extended (420g)	65
0.245056	Tcf7l1_extended (84g)	66
0.245035	Gata3_extended (284g)	67
0.244979	Hdac2_extended (183g)	68
0.24496	Sox11_extended (79g)	69
0.24494	Erf_extended (2409g)	70
0.244904	Tbx2_extended (129g)	71
0.244784	Fos_extended (318g)	72
0.24478	Erf (1595g)	73
0.244745	Elf1_extended (2133g)	74
0.244712	Trp53_extended (14g)	75
0.244701	Vezf1_extended (752g)	76
0.244623	Rest_extended (1118g)	77
0.244575	Yy1_extended (2299g)	78
0.244529	Nfatc3_extended (12g)	79
0.24452	Tcf7l1 (69g)	80
0.244454	Usf1_extended (1725g)	81
0.244389	Rad21_extended (1556g)	82
0.244364	Atf1_extended (895g)	83
0.244349	Srebf2_extended (1086g)	84
0.244311	Kdm5a (311g)	85
0.244301	Sp4 (43g)	86
0.244247	Mxi1_extended (3034g)	87
0.244195	Kdm5b_extended (3783g)	88
0.244093	Elk1_extended (479g)	89
0.244033	Hcfc1 (1257g)	90
0.243957	Ovol1 (20g)	91
0.243936	Sp1_extended (16g)	92
0.243811	Hcfc1_extended (2092g)	93
0.243769	Yy1 (987g)	94
0.243722	Srf_extended (3517g)	95
0.243651	Ubtf_extended (60g)	96
0.243592	Six5_extended (112g)	97
0.243559	Bclaf1_extended (3916g)	98
0.243497	Maz_extended (1536g)	99
0.243467	Thap11_extended (1068g)	100
0.243414	Bclaf1 (2502g)	101
0.243389	Atf3 (1009g)	102
0.243379	Egr1_extended (2732g)	103
0.243305	Sp4_extended (56g)	104
0.243256	Taf1_extended (353g)	105
0.243228	Zmiz1_extended (1770g)	106
0.243226	Elf2 (1633g)	107
0.24321	Egr1 (1067g)	108
0.243145	Mecp2 (545g)	109
0.243137	Etv6_extended (562g)	110
0.243127	Gabpa_extended (79g)	111
0.243046	Atf3_extended (1429g)	112
0.243036	Cebpg_extended (63g)	113
0.242953	Arntl_extended (1228g)	114
0.242936	Elf2_extended (2421g)	115
0.24289	Nfyc_extended (35g)	116
0.242867	Creb1_extended (648g)	117
0.242587	Etv3_extended (879g)	118
0.242569	Thap11 (332g)	119
0.242537	Creb3l2 (188g)	120
0.242525	Taf1 (239g)	121
0.242502	Rest (24g)	122
0.242433	Zfx_extended (14g)	123
0.242318	Cpsf4_extended (11g)	124
0.242284	E2f3_extended (26g)	125
0.242256	Junb_extended (316g)	126
0.242249	Egr4_extended (1324g)	127
0.242239	Zfp369_extended (38g)	128
0.242191	Nfyc (20g)	129
0.242164	Ezh2_extended (751g)	130
0.242133	Crem_extended (120g)	131
0.242079	Mafg_extended (336g)	132
0.241969	Jun_extended (119g)	133
0.241761	Creb3l2_extended (389g)	134
0.241709	Nrf1_extended (56g)	135
0.241678	Sin3a_extended (769g)	136
0.241636	Etv3 (378g)	137
0.241635	Sin3a (390g)	138
0.241609	Rxrb (20g)	139
0.241586	Rxra (175g)	140
0.241569	Rxra_extended (177g)	141
0.241567	Brf1_extended (133g)	142
0.241445	Elk4 (36g)	143
0.241346	Atf7_extended (156g)	144
0.241344	Srf (21g)	145
0.241324	Cux1 (10g)	146
0.241108	Brf2_extended (1349g)	147
0.240964	Zfp143_extended (14g)	148
0.240502	Xrcc4_extended (126g)	149
0.240395	Clock (99g)	150
0.240301	Esrra_extended (22g)	151
0.240263	Clock_extended (200g)	152
0.240143	Ahr (38g)	153
0.240023	Zbtb17_extended (125g)	154
0.239918	Zfp513 (16g)	155
0.239901	Zfp467_extended (76g)	156
0.239833	Nr2f1_extended (19g)	157
0.239769	Arnt_extended (42g)	158
0.239746	Zfp866_extended (63g)	159
0.239578	Sox2_extended (390g)	160
0.239518	Gtf2f1_extended (25g)	161
0.239378	Chd1_extended (33g)	162
0.23936	Xbp1_extended (269g)	163
0.239352	Nrf1 (50g)	164
0.239273	Xbp1 (163g)	165
0.239247	Zbtb20 (22g)	166
0.23859	Max_extended (220g)	167
0.238533	E2f4_extended (49g)	168
0.23848	Atf4_extended (359g)	169
0.238284	Atf4 (259g)	170
0.238118	Sox2 (207g)	171
0.23804	Bmyc_extended (545g)	172
0.23793	Ccnt2_extended (17g)	173
0.237883	Foxn3_extended (12g)	174
0.237854	Atf6b (15g)	175
0.237698	Dbp_extended (30g)	176
0.237514	Mta3_extended (17g)	177
0.237296	Deaf1 (13g)	178
0.237243	Atf6b_extended (62g)	179
0.236891	Tead2_extended (23g)	180
0.23664	Tbpl1 (12g)	181
0.236561	Hsf1_extended (16g)	182
0.236263	Atf6_extended (92g)	183
0.236189	Usf2_extended (414g)	184
0.236163	Tcf3_extended (11g)	185
0.236064	Pou4f3_extended (221g)	186
0.236052	Npdc1_extended (76g)	187
0.236041	Zbtb7a_extended (123g)	188
0.236022	Gtf2f1 (13g)	189
0.235999	Smarca4_extended (45g)	190
0.235994	Phf8_extended (16g)	191
0.23592	Bhlhe40_extended (52g)	192
0.235843	Tead2 (15g)	193
0.235461	Cux1_extended (37g)	194
0.235393	Chd2_extended (16g)	195
0.235107	Rreb1_extended (18g)	196
0.235084	Six5 (27g)	197
0.234829	Bdp1_extended (12g)	198
0.234315	Zfp949 (11g)	199
0.234062	Pax2 (56g)	200
0.23386	Nhlh1 (58g)	201
0.233847	Arnt2_extended (21g)	202
0.233844	Pax2_extended (65g)	203
0.233456	Rcor1_extended (21g)	204
0.233093	Klf5_extended (34g)	205
0.232413	Nr2f2_extended (26g)	206
0.232385	Pou4f3 (157g)	207
0.230913	Tbp_extended (27g)	208
0.230822	Atf6 (52g)	209
0.230602	Rb1_extended (21g)	210
0.230393	Sox21_extended (113g)	211
0.230228	Zbtb7b_extended (15g)	212
0.229605	Creb1 (17g)	213
0.22918	Sox13_extended (77g)	214
0.22893	Sox13 (15g)	215
0.228899	Sox21 (71g)	216
0.228623	Foxp1_extended (17g)	217
0.22861	Hsf1 (13g)	218
0.227369	Gata2 (12g)	219
0.227091	Crem (13g)	220
0.224616	Foxo3 (10g)	221
0.22412	Atoh1_extended (26g)	222
0.223972	Gata2_extended (15g)	223
0.223125	Barhl1_extended (27g)	224
0.221933	Etv4_extended (40g)	225
0.220707	Zfp275 (11g)	226
0.216886	Thap1 (13g)	227
0.216107	Etv4 (33g)	228
0.206053	Bhlhe40 (14g)	229
0.205395	Lhx3_extended (20g)	230

[truncated: 9 more sheets: Lateral_KO_1, Lateral_KO_2, Lateral_KO_3, Medial_KO, Oc90, OHC, OPC, OS-Claudius, Genelists]
