# Supplementary material for: Characterization of the development of the mouse cochlear epithelium at the single cell level
Source: Nat Commun. 2020 May 13;11:2389. doi: 10.1038/s41467-020-16113-y (PMC7221106; doi:10.1038/s41467-020-16113-y)
Supplement: Supplementary file 8 — Supplementary Data 7 [file 41467_2020_16113_MOESM8_ESM.xlsx]

## Sheet: KO-Hmgn2
Kolla et al	Supplemental Data 7		SCENIC regulon analysis for each cell cluster identified at E14.
RSS (regulon specificity score) indicates regulons with the highest difference between the cell type analyzed and all other cell types
Blue lines indicate 2 standard deviations above and below the mean
Regulons for each cell cluster at E14
RSS	Regulon	Rank
0.220913	Nup133_extended (12g)	1
0.220489	Rfx1_extended (18g)	2
0.219904	Glis2_extended (17g)	3
0.219426	Taf7 (16g)	4
0.219048	Srebf1 (14g)	5
0.218699	Zfp580 (20g)	6
0.218098	Klf11_extended (33g)	7
0.218057	Srebf1_extended (88g)	8																Mean	Std	Mean + 2SD	Mean - 2SD
0.218034	Taf7_extended (68g)	9																0.211076	0.00388666	0.218849	0.203302
0.217927	Arnt_extended (16g)	10
0.217727	Zfp263 (14g)	11
0.21769	Tead3 (14g)	12
0.217679	Rfx5_extended (41g)	13
0.217196	Zfp148_extended (27g)	14
0.216988	E2f6 (10g)	15
0.216778	E2f6_extended (11g)	16
0.216593	Zfp263_extended (16g)	17
0.216592	Nfyb (90g)	18
0.216571	Nfyb_extended (94g)	19
0.216481	Grhl1_extended (27g)	20
0.216452	Dmap1 (15g)	21
0.216314	Setdb1_extended (27g)	22
0.216246	Zfp110_extended (17g)	23
0.216145	Gabpa (73g)	24
0.216122	Nr2c1_extended (15g)	25
0.216111	Nfic_extended (18g)	26
0.215981	Zfp523_extended (21g)	27
0.215951	Etv3 (181g)	28
0.215842	Hmbox1_extended (30g)	29
0.215805	Zfp143 (184g)	30
0.215725	Snai1 (21g)	31
0.215723	Zfp523 (19g)	32
0.215713	Smc3 (21g)	33
0.215474	Sp4_extended (25g)	34
0.215444	Mlx_extended (42g)	35
0.215335	Gabpa_extended (91g)	36
0.215272	Grhl1 (25g)	37
0.215251	Phf8_extended (48g)	38
0.215231	Tcf7 (21g)	39
0.215193	Smc3_extended (32g)	40
0.21511	E2f8 (47g)	41
0.215094	E2f8_extended (65g)	42
0.214916	Zfp143_extended (244g)	43
0.214838	E2f1_extended (114g)	44
0.214789	Irf3_extended (32g)	45
0.214736	Thap11 (276g)	46
0.214574	E2f1 (106g)	47
0.214441	Snai1_extended (32g)	48
0.214419	Etv3_extended (425g)	49
0.214363	Hes1 (15g)	50
0.214359	Hmbox1 (20g)	51
0.214307	E2f3_extended (44g)	52
0.21426	Nr2c2_extended (216g)	53
0.213949	Pbx3_extended (178g)	54
0.213752	Sp3_extended (626g)	55
0.213354	Tfdp1_extended (61g)	56
0.213308	Sp2_extended (329g)	57
0.213304	Thap11_extended (980g)	58
0.213277	Tfdp1 (33g)	59
0.213264	Srebf2_extended (654g)	60
0.213085	Nrf1_extended (2032g)	61
0.213063	Rad21_extended (1756g)	62
0.212961	Hcfc1_extended (48g)	63
0.212944	Nrf1 (1606g)	64
0.21292	Gtf2b_extended (73g)	65
0.212894	Taf1_extended (751g)	66
0.212846	Gabpb1 (635g)	67
0.212845	Klf7_extended (47g)	68
0.21284	Taf1 (362g)	69
0.212714	Gabpb1_extended (2298g)	70
0.212679	Mxi1 (12g)	71
0.21262	Rbbp5_extended (183g)	72
0.212548	Rxra_extended (86g)	73
0.212543	Gtf2f1_extended (1213g)	74
0.212461	Maz_extended (1259g)	75
0.212303	Atf2_extended (55g)	76
0.212268	Bdp1_extended (478g)	77
0.21225	Arnt2 (15g)	78
0.212216	Ezh2_extended (1975g)	79
0.212086	Elk1 (703g)	80
0.212085	Chd2_extended (40g)	81
0.211955	Ep300_extended (377g)	82
0.211925	Elf2 (1606g)	83
0.211913	Ubtf_extended (38g)	84
0.211913	Usf1_extended (1919g)	85
0.211912	Elk1_extended (945g)	86
0.211833	Elf2_extended (2339g)	87
0.211798	Sp1 (203g)	88
0.21177	Creb1_extended (879g)	89
0.211718	Elf1_extended (1486g)	90
0.211717	Ctcf_extended (32g)	91
0.211707	Yy1_extended (2937g)	92
0.211675	Pole4_extended (75g)	93
0.211622	Chd2 (34g)	94
0.211588	Brf1_extended (2257g)	95
0.211559	Elk3 (200g)	96
0.211532	Xrcc4_extended (440g)	97
0.211463	Hinfp (20g)	98
0.211451	Tcf12_extended (17g)	99
0.211423	Tcf7l2_extended (17g)	100
0.211406	Tbl1xr1_extended (392g)	101
0.211395	Elf1 (902g)	102
0.211385	Zfp369_extended (376g)	103
0.211384	Tgif2_extended (11g)	104
0.211362	Hdac1 (19g)	105
0.211346	Atf4 (15g)	106
0.211333	Ybx1 (483g)	107
0.211314	Usf2_extended (817g)	108
0.211284	Rreb1_extended (38g)	109
0.211224	Sp1_extended (326g)	110
0.211143	Atf6b (18g)	111
0.211102	Srebf2 (87g)	112
0.211033	Trp53_extended (683g)	113
0.211024	E2f4 (783g)	114
0.210998	E2f4_extended (3538g)	115
0.210966	Sap30 (63g)	116
0.210966	Zmiz1_extended (2921g)	117
0.210948	Hdac2_extended (4298g)	118
0.210934	Rara_extended (18g)	119
0.210828	Sap30_extended (1047g)	120
0.210818	Srf (211g)	121
0.210816	Gtf3c2_extended (22g)	122
0.210769	Max_extended (4244g)	123
0.210769	Zfp768_extended (684g)	124
0.210738	Smarca4_extended (3352g)	125
0.21073	Bmyc_extended (3071g)	126
0.21071	Cebpz_extended (20g)	127
0.210703	Ybx1_extended (1774g)	128
0.210699	Mybl2 (11g)	129
0.210698	Yy1 (1222g)	130
0.210683	Egr1 (350g)	131
0.210628	Pole3_extended (1061g)	132
0.210604	Bclaf1 (2356g)	133
0.210565	Sox21 (14g)	134
0.210524	Ddit3_extended (21g)	135
0.210523	Sox11 (70g)	136
0.210486	Bclaf1_extended (4423g)	137
0.210434	Elk4_extended (25g)	138
0.210349	Zfp64 (17g)	139
0.210342	Rest_extended (2301g)	140
0.210317	Foxq1_extended (33g)	141
0.210315	Uqcrb (163g)	142
0.210313	Etv5 (880g)	143
0.210297	Srf_extended (4115g)	144
0.210284	Arnt2_extended (67g)	145
0.210257	Zfp612_extended (14g)	146
0.210117	Etv6_extended (1380g)	147
0.210028	Etv6 (795g)	148
0.209996	Xbp1 (61g)	149
0.209913	Xbp1_extended (995g)	150
0.209907	Cebpb_extended (1603g)	151
0.209803	Cux1_extended (1592g)	152
0.209802	Atf6b_extended (523g)	153
0.20979	Elk3_extended (376g)	154
0.209781	Etv5_extended (1430g)	155
0.209734	Atf6_extended (182g)	156
0.209727	Creb3l2 (16g)	157
0.209694	Kdm5a_extended (3456g)	158
0.209616	Maff_extended (907g)	159
0.209613	Smad1_extended (29g)	160
0.209601	Egr1_extended (4804g)	161
0.209555	Creb3l2_extended (60g)	162
0.209505	Dbp_extended (424g)	163
0.209449	Zfp362_extended (1806g)	164
0.209406	Mybl2_extended (12g)	165
0.209332	Kdm5a (557g)	166
0.209332	Hdac6_extended (1525g)	167
0.209277	Tcf3_extended (76g)	168
0.209254	Zfp362 (1383g)	169
0.209173	Psmd12_extended (44g)	170
0.20914	Crem (149g)	171
0.209093	Nr1d2_extended (11g)	172
0.209061	Bptf (374g)	173
0.208992	Crem_extended (980g)	174
0.208982	Nr2f6_extended (27g)	175
0.208971	Mxd4_extended (568g)	176
0.208947	Ets2_extended (1636g)	177
0.208943	Nr2f1 (14g)	178
0.208922	Sox2 (28g)	179
0.208849	Bach2_extended (17g)	180
0.208848	Smad1 (26g)	181
0.208804	Sox2_extended (60g)	182
0.20878	Trp53 (10g)	183
0.208777	Jun_extended (17g)	184
0.20875	Gata2_extended (856g)	185
0.208719	Kdm5b_extended (833g)	186
0.208706	Foxp4_extended (20g)	187
0.208693	Tcf3 (53g)	188
0.208649	Six1 (35g)	189
0.20858	Jund_extended (2458g)	190
0.208568	Hmgn3_extended (193g)	191
0.208476	Klf6_extended (1932g)	192
0.208233	Pou3f3_extended (12g)	193
0.208053	Mxi1_extended (49g)	194
0.20795	Junb_extended (1619g)	195
0.207888	Fos (1192g)	196
0.207773	Fos_extended (1578g)	197
0.207763	Klf10_extended (71g)	198
0.2077	Otx1_extended (194g)	199
0.207177	Klf4_extended (504g)	200
0.207156	Zbtb7a_extended (32g)	201
0.207059	Six1_extended (65g)	202
0.206985	Fosl2_extended (181g)	203
0.206984	Irx1 (81g)	204
0.206857	Junb (38g)	205
0.206808	Zfp281_extended (715g)	206
0.206449	Fosb_extended (752g)	207
0.206361	Irx2_extended (215g)	208
0.206324	Tcf4_extended (82g)	209
0.206165	Sox4_extended (19g)	210
0.206062	Cebpb (76g)	211
0.205934	Zfp281 (267g)	212
0.205925	Atf3_extended (405g)	213
0.205865	Fosb (334g)	214
0.205791	Atf3 (141g)	215
0.205789	Tbx1 (70g)	216
0.205621	Creb5_extended (25g)	217
0.205583	Zfp467_extended (366g)	218
0.205509	Nr2f2_extended (13g)	219
0.205506	Fosl2 (77g)	220
0.205387	Creb5 (10g)	221
0.205202	Pou4f3_extended (28g)	222
0.205186	Irx2 (119g)	223
0.205099	Pou4f3 (19g)	224
0.205054	Foxo3_extended (14g)	225
0.205032	Meis1_extended (21g)	226
0.204866	Nfia_extended (10g)	227
0.204781	Tcf4 (32g)	228
0.204609	Atoh1_extended (27g)	229
0.204114	Rorc_extended (19g)	230
0.204112	Pax2_extended (14g)	231
0.204009	Atoh1 (22g)	232
0.203636	Stat3_extended (17g)	233
0.201884	Ccnt2_extended (17g)	234
0.199935	Ets2 (15g)	235
0.192019	Etv1_extended (14g)	236

## Sheet: KO
RSS	Regulon	Rank
0.648483	E2f8 (47g)	1
0.640575	E2f8_extended (65g)	2
0.587857	Mybl2_extended (12g)	3
0.574272	Mybl2 (11g)	4
0.572241	E2f1 (106g)	5
0.569869	E2f1_extended (114g)	6
0.556877	Tfdp1 (33g)	7														Mean	Std	Mean + 2SD	Mean - 2SD
0.556559	Tfdp1_extended (61g)	8														0.502631	0.0196875	0.542006	0.463256
0.544874	Smc3_extended (32g)	9
0.542969	Smc3 (21g)	10
0.541521	Nup133_extended (12g)	11
0.538903	Nfyb (90g)	12
0.538193	Nfyb_extended (94g)	13
0.533816	Srebf1_extended (88g)	14
0.530964	Cebpz_extended (20g)	15
0.526142	Klf11_extended (33g)	16
0.524782	Phf8_extended (48g)	17
0.524533	Taf7 (16g)	18
0.521252	Klf7_extended (47g)	19
0.521007	Atf4 (15g)	20
0.520765	Ybx1 (483g)	21
0.520545	Sox11 (70g)	22
0.519989	Hcfc1_extended (48g)	23
0.519779	Taf7_extended (68g)	24
0.519061	Zfp110_extended (17g)	25
0.518459	Pbx3_extended (178g)	26
0.517732	Zfp523_extended (21g)	27
0.517681	Srebf1 (14g)	28
0.517539	Zfp143_extended (244g)	29
0.517357	Ezh2_extended (1975g)	30
0.517171	Zfp523 (19g)	31
0.517053	Tcf12_extended (17g)	32
0.51697	Rfx5_extended (41g)	33
0.516771	Zfp143 (184g)	34
0.516658	E2f6 (10g)	35
0.516393	Srebf2 (87g)	36
0.516349	Gabpa_extended (91g)	37
0.516168	Sp3_extended (626g)	38
0.51615	Hes1 (15g)	39
0.516011	Hmbox1 (20g)	40
0.515786	Maz_extended (1259g)	41
0.515733	Sap30 (63g)	42
0.515709	Nrf1 (1606g)	43
0.515699	Srebf2_extended (654g)	44
0.515527	Gabpa (73g)	45
0.51464	Nrf1_extended (2032g)	46
0.514438	Sp1 (203g)	47
0.51433	Rad21_extended (1756g)	48
0.514252	Etv3_extended (425g)	49
0.51419	Taf1 (362g)	50
0.51402	Bdp1_extended (478g)	51
0.513985	Ctcf_extended (32g)	52
0.513828	Etv3 (181g)	53
0.513762	Thap11 (276g)	54
0.513561	Pole4_extended (75g)	55
0.513394	Taf1_extended (751g)	56
0.512774	Sp1_extended (326g)	57
0.512675	Ybx1_extended (1774g)	58
0.512608	Gtf3c2_extended (22g)	59
0.512555	Thap11_extended (980g)	60
0.512099	Usf2_extended (817g)	61
0.512014	Zfp64 (17g)	62
0.511843	Mlx_extended (42g)	63
0.511817	Zfp263 (14g)	64
0.511612	Pou3f3_extended (12g)	65
0.511611	Setdb1_extended (27g)	66
0.511548	Sp2_extended (329g)	67
0.511428	Hmbox1_extended (30g)	68
0.510813	Elf1_extended (1486g)	69
0.510728	Elf1 (902g)	70
0.510477	Sox21 (14g)	71
0.510473	Zmiz1_extended (2921g)	72
0.510466	Pole3_extended (1061g)	73
0.510335	Gtf2f1_extended (1213g)	74
0.510253	Tcf7 (21g)	75
0.510076	Sap30_extended (1047g)	76
0.509929	Nr2c2_extended (216g)	77
0.509554	Creb1_extended (879g)	78
0.509443	Foxq1_extended (33g)	79
0.509349	E2f3_extended (44g)	80
0.50916	Usf1_extended (1919g)	81
0.509012	Elf2_extended (2339g)	82
0.508802	Tbl1xr1_extended (392g)	83
0.508726	Rxra_extended (86g)	84
0.508694	Elf2 (1606g)	85
0.508687	Gabpb1_extended (2298g)	86
0.50782	E2f4 (783g)	87
0.507784	E2f6_extended (11g)	88
0.507752	Zfp768_extended (684g)	89
0.507432	Srf (211g)	90
0.507294	Zfp148_extended (27g)	91
0.507234	Gabpb1 (635g)	92
0.507087	Zfp263_extended (16g)	93
0.506964	Sox2 (28g)	94
0.506721	Yy1 (1222g)	95
0.50658	Tgif2_extended (11g)	96
0.506533	Etv6_extended (1380g)	97
0.506532	Rbbp5_extended (183g)	98
0.506499	Yy1_extended (2937g)	99
0.50638	Bptf (374g)	100
0.506216	Etv6 (795g)	101
0.506147	Foxo3_extended (14g)	102
0.506116	Atf2_extended (55g)	103
0.505997	Ep300_extended (377g)	104
0.505947	Elk1_extended (945g)	105
0.505786	Srf_extended (4115g)	106
0.505779	Zfp580 (20g)	107
0.50564	Trp53_extended (683g)	108
0.505621	Smarca4_extended (3352g)	109
0.505417	Chd2_extended (40g)	110
0.505384	Elk1 (703g)	111
0.505221	Ddit3_extended (21g)	112
0.505172	Brf1_extended (2257g)	113
0.50505	E2f4_extended (3538g)	114
0.504722	Chd2 (34g)	115
0.504713	Xrcc4_extended (440g)	116
0.504264	Creb3l2 (16g)	117
0.50412	Atf6_extended (182g)	118
0.504094	Hdac2_extended (4298g)	119
0.50404	Bclaf1_extended (4423g)	120
0.503901	Ubtf_extended (38g)	121
0.503667	Bclaf1 (2356g)	122
0.503545	Egr1 (350g)	123
0.503396	Max_extended (4244g)	124
0.503335	Zfp369_extended (376g)	125
0.503276	Sox2_extended (60g)	126
0.50322	Bmyc_extended (3071g)	127
0.50266	Rest_extended (2301g)	128
0.502355	Cux1_extended (1592g)	129
0.500974	Uqcrb (163g)	130
0.500936	Arnt_extended (16g)	131
0.500696	Tcf3_extended (76g)	132
0.500458	Nr2f1 (14g)	133
0.500229	Rfx1_extended (18g)	134
0.500101	Foxp4_extended (20g)	135
0.500089	Tcf3 (53g)	136
0.499937	Etv5_extended (1430g)	137
0.499817	Etv5 (880g)	138
0.499768	Gtf2b_extended (73g)	139
0.499701	Kdm5a (557g)	140
0.49967	Zfp362_extended (1806g)	141
0.499288	Irf3_extended (32g)	142
0.499087	Six1 (35g)	143
0.498995	Zfp362 (1383g)	144
0.498801	Snai1_extended (32g)	145
0.498799	Kdm5a_extended (3456g)	146
0.498793	Dmap1 (15g)	147
0.498719	Egr1_extended (4804g)	148
0.498635	Elk4_extended (25g)	149
0.497506	Rreb1_extended (38g)	150
0.497501	Xbp1_extended (995g)	151
0.497286	Elk3 (200g)	152
0.497163	Sp4_extended (25g)	153
0.497156	Creb3l2_extended (60g)	154
0.497033	Six1_extended (65g)	155
0.496917	Crem (149g)	156
0.4967	Cebpb_extended (1603g)	157
0.496342	Trp53 (10g)	158
0.496157	Atoh1_extended (27g)	159
0.496017	Creb5_extended (25g)	160
0.495771	Tcf4_extended (82g)	161
0.495604	Crem_extended (980g)	162
0.495442	Smad1_extended (29g)	163
0.495439	Maff_extended (907g)	164
0.495312	Hdac6_extended (1525g)	165
0.49512	Otx1_extended (194g)	166
0.494374	Kdm5b_extended (833g)	167
0.494143	Jun_extended (17g)	168
0.494027	Jund_extended (2458g)	169
0.494027	Ets2_extended (1636g)	170
0.493945	Hinfp (20g)	171
0.493471	Elk3_extended (376g)	172
0.493435	Klf6_extended (1932g)	173
0.493418	Zbtb7a_extended (32g)	174
0.493406	Xbp1 (61g)	175
0.493268	Atf6b_extended (523g)	176
0.492557	Hdac1 (19g)	177
0.492379	Nr2c1_extended (15g)	178
0.49215	Hmgn3_extended (193g)	179
0.492065	Nr2f6_extended (27g)	180
0.491951	Nfic_extended (18g)	181
0.491516	Dbp_extended (424g)	182
0.490895	Creb5 (10g)	183
0.490784	Mxi1 (12g)	184
0.49078	Zfp612_extended (14g)	185
0.490685	Irx1 (81g)	186
0.490539	Psmd12_extended (44g)	187
0.490494	Mxd4_extended (568g)	188
0.490413	Junb_extended (1619g)	189
0.490278	Nr2f2_extended (13g)	190
0.490114	Snai1 (21g)	191
0.489206	Gata2_extended (856g)	192
0.489132	Smad1 (26g)	193
0.488921	Fos (1192g)	194
0.488578	Fos_extended (1578g)	195
0.488467	Nfia_extended (10g)	196
0.48768	Nr1d2_extended (11g)	197
0.487653	Atf6b (18g)	198
0.486923	Tcf4 (32g)	199
0.486811	Sox4_extended (19g)	200
0.486139	Rara_extended (18g)	201
0.485357	Atoh1 (22g)	202
0.485115	Klf4_extended (504g)	203
0.48507	Tead3 (14g)	204
0.483459	Glis2_extended (17g)	205
0.482283	Fosb_extended (752g)	206
0.48178	Zfp281_extended (715g)	207
0.481736	Junb (38g)	208
0.481732	Ccnt2_extended (17g)	209
0.481206	Grhl1_extended (27g)	210
0.480906	Fosb (334g)	211
0.480391	Mxi1_extended (49g)	212
0.480334	Zfp281 (267g)	213
0.48015	Arnt2_extended (67g)	214
0.479616	Irx2_extended (215g)	215
0.479023	Grhl1 (25g)	216
0.478866	Irx2 (119g)	217
0.478728	Fosl2_extended (181g)	218
0.478025	Bach2_extended (17g)	219
0.476016	Zfp467_extended (366g)	220
0.47544	Pou4f3 (19g)	221
0.475311	Atf3 (141g)	222
0.474628	Atf3_extended (405g)	223
0.474044	Klf10_extended (71g)	224
0.472135	Cebpb (76g)	225
0.471271	Fosl2 (77g)	226
0.471147	Meis1_extended (21g)	227
0.469143	Pou4f3_extended (28g)	228
0.465003	Tbx1 (70g)	229
0.462488	Rorc_extended (19g)	230
0.460436	Pax2_extended (14g)	231
0.457377	Stat3_extended (17g)	232
0.456478	Arnt2 (15g)	233
0.450384	Ets2 (15g)	234
0.44485	Tcf7l2_extended (17g)	235
0.432075	Etv1_extended (14g)	236

## Sheet: IHC
SCENIC regulon analysis for each cell cluster identified at E14.
RSS (regulon specificity score) indicates regulons with the highest difference between the cell type analyzed and all other cell types
Blue lines indicate 2 standard deviations above and below the mean
Regulons for each cell cluster at E14
RSS	Regulon	Rank
0.199481	Atoh1 (22g)	1
0.197214	Pou4f3 (19g)	2
0.196284	Atoh1_extended (27g)	3
0.196197	Pou4f3_extended (28g)	4
0.194535	Pou3f3_extended (12g)	5
0.193533	Bach2_extended (17g)	6
0.1914	E2f6_extended (11g)	7														Mean	Std	Mean + 2SD	Mean - 2SD
0.191302	Nfic_extended (18g)	8														0.181481	0.00327876	0.188038	0.174923
0.190383	Srebf1 (14g)	9
0.190338	Ccnt2_extended (17g)	10
0.190222	Tcf7 (21g)	11
0.188482	Etv1_extended (14g)	12
0.187621	Atf6_extended (182g)	13
0.186905	Nfia_extended (10g)	14
0.186792	Rfx1_extended (18g)	15
0.186741	Six1_extended (65g)	16
0.18642	Zfp143 (184g)	17
0.18587	Six1 (35g)	18
0.185814	Zfp143_extended (244g)	19
0.185714	E2f6 (10g)	20
0.185393	Zfp110_extended (17g)	21
0.185373	Sp1_extended (326g)	22
0.185337	Smad1_extended (29g)	23
0.185317	Srebf1_extended (88g)	24
0.185255	Hinfp (20g)	25
0.185206	Sp1 (203g)	26
0.184978	Smad1 (26g)	27
0.184921	Zfp580 (20g)	28
0.184903	Trp53 (10g)	29
0.184865	Rara_extended (18g)	30
0.184693	Tcf4 (32g)	31
0.184587	Dmap1 (15g)	32
0.184191	Sox2_extended (60g)	33
0.183952	Gabpa_extended (91g)	34
0.183912	Tfdp1_extended (61g)	35
0.183864	Ep300_extended (377g)	36
0.183812	Atf6b (18g)	37
0.183774	Taf7 (16g)	38
0.183564	Stat3_extended (17g)	39
0.183559	Zbtb7a_extended (32g)	40
0.183315	Tgif2_extended (11g)	41
0.183283	Ddit3_extended (21g)	42
0.183253	Mxi1_extended (49g)	43
0.18324	Ctcf_extended (32g)	44
0.183194	Sox2 (28g)	45
0.18304	Tcf12_extended (17g)	46
0.182785	Nr1d2_extended (11g)	47
0.182761	Sox21 (14g)	48
0.182657	Gabpa (73g)	49
0.182637	Atf6b_extended (523g)	50
0.182634	Grhl1 (25g)	51
0.182543	E2f4 (783g)	52
0.182536	Mxi1 (12g)	53
0.182527	Creb1_extended (879g)	54
0.182436	Srf (211g)	55
0.182377	Rfx5_extended (41g)	56
0.182218	Psmd12_extended (44g)	57
0.182144	Atf2_extended (55g)	58
0.182129	Max_extended (4244g)	59
0.182106	Zfp362 (1383g)	60
0.182077	Brf1_extended (2257g)	61
0.182039	Zfp362_extended (1806g)	62
0.182004	Ubtf_extended (38g)	63
0.181956	E2f4_extended (3538g)	64
0.181914	Tfdp1 (33g)	65
0.1819	Kdm5a (557g)	66
0.181896	Xrcc4_extended (440g)	67
0.181885	Etv6 (795g)	68
0.181878	Pole4_extended (75g)	69
0.181808	Etv6_extended (1380g)	70
0.181804	Srf_extended (4115g)	71
0.181774	Rbbp5_extended (183g)	72
0.181761	Ybx1 (483g)	73
0.181739	Ybx1_extended (1774g)	74
0.181727	Usf2_extended (817g)	75
0.181718	Kdm5b_extended (833g)	76
0.181698	Xbp1 (61g)	77
0.181689	Bptf (374g)	78
0.181669	Atf4 (15g)	79
0.181652	Tcf3_extended (76g)	80
0.181633	Pole3_extended (1061g)	81
0.181588	Usf1_extended (1919g)	82
0.181581	Sox4_extended (19g)	83
0.181548	Sp2_extended (329g)	84
0.181506	Trp53_extended (683g)	85
0.181502	Grhl1_extended (27g)	86
0.181483	Nr2f6_extended (27g)	87
0.181476	Gabpb1 (635g)	88
0.181392	Tcf3 (53g)	89
0.181384	Creb3l2 (16g)	90
0.181337	Kdm5a_extended (3456g)	91
0.181331	Bmyc_extended (3071g)	92
0.181317	Bclaf1_extended (4423g)	93
0.181289	Bclaf1 (2356g)	94
0.18128	Zfp768_extended (684g)	95
0.181274	Etv3 (181g)	96
0.181274	Gabpb1_extended (2298g)	97
0.181267	Pax2_extended (14g)	98
0.181248	E2f3_extended (44g)	99
0.1812	Etv5 (880g)	100
0.181192	Cebpz_extended (20g)	101
0.181177	Elf2 (1606g)	102
0.181175	Jund_extended (2458g)	103
0.18117	Nr2f1 (14g)	104
0.181142	Etv5_extended (1430g)	105
0.181108	Bdp1_extended (478g)	106
0.181095	Elf2_extended (2339g)	107
0.18109	Hcfc1_extended (48g)	108
0.181088	Srebf2 (87g)	109
0.181067	Rest_extended (2301g)	110
0.181065	Cux1_extended (1592g)	111
0.181057	Elk3 (200g)	112
0.181024	Thap11 (276g)	113
0.181009	Elk1_extended (945g)	114
0.180989	Xbp1_extended (995g)	115
0.180985	Hdac6_extended (1525g)	116
0.180978	Yy1 (1222g)	117
0.180975	Thap11_extended (980g)	118
0.180963	Irf3_extended (32g)	119
0.180954	Elk1 (703g)	120
0.18093	Tbl1xr1_extended (392g)	121
0.18091	Atf3_extended (405g)	122
0.180905	Egr1_extended (4804g)	123
0.180894	Smarca4_extended (3352g)	124
0.180893	Sap30_extended (1047g)	125
0.180893	Elk3_extended (376g)	126
0.180882	Sap30 (63g)	127
0.180858	Yy1_extended (2937g)	128
0.180856	Rad21_extended (1756g)	129
0.180833	Klf4_extended (504g)	130
0.180825	Irx1 (81g)	131
0.180821	Phf8_extended (48g)	132
0.18081	Zmiz1_extended (2921g)	133
0.180806	Hdac2_extended (4298g)	134
0.180805	Crem (149g)	135
0.180791	Mxd4_extended (568g)	136
0.180781	Atf3 (141g)	137
0.180777	Maz_extended (1259g)	138
0.180762	Ets2_extended (1636g)	139
0.180753	Junb_extended (1619g)	140
0.180748	Maff_extended (907g)	141
0.180744	Pbx3_extended (178g)	142
0.180743	Taf1 (362g)	143
0.180741	Sox11 (70g)	144
0.180725	Junb (38g)	145
0.180723	Zfp281 (267g)	146
0.180722	Taf1_extended (751g)	147
0.180719	Hes1 (15g)	148
0.180711	Tcf4_extended (82g)	149
0.180694	Egr1 (350g)	150
0.180679	Hdac1 (19g)	151
0.180664	Cebpb_extended (1603g)	152
0.18065	Zfp148_extended (27g)	153
0.180645	Zfp369_extended (376g)	154
0.180643	Fos (1192g)	155
0.180628	Fos_extended (1578g)	156
0.180617	Gata2_extended (856g)	157
0.1806	Zfp281_extended (715g)	158
0.180551	Irx2_extended (215g)	159
0.180547	Sp3_extended (626g)	160
0.180547	Srebf2_extended (654g)	161
0.180539	Rxra_extended (86g)	162
0.180535	Zfp467_extended (366g)	163
0.180514	Nrf1_extended (2032g)	164
0.180504	Crem_extended (980g)	165
0.180482	Nrf1 (1606g)	166
0.180467	Creb5_extended (25g)	167
0.180431	Klf6_extended (1932g)	168
0.180428	Snai1_extended (32g)	169
0.180426	Elf1 (902g)	170
0.180403	Otx1_extended (194g)	171
0.180391	Ezh2_extended (1975g)	172
0.180386	Dbp_extended (424g)	173
0.180352	Etv3_extended (425g)	174
0.180348	Taf7_extended (68g)	175
0.180341	Snai1 (21g)	176
0.180334	Creb3l2_extended (60g)	177
0.180334	Gtf2f1_extended (1213g)	178
0.180285	Elf1_extended (1486g)	179
0.180275	Klf7_extended (47g)	180
0.180273	Irx2 (119g)	181
0.180259	Zfp64 (17g)	182
0.180157	Fosb_extended (752g)	183
0.180147	Uqcrb (163g)	184
0.180124	Chd2 (34g)	185
0.180112	Gtf3c2_extended (22g)	186
0.180016	Gtf2b_extended (73g)	187
0.179871	Nup133_extended (12g)	188
0.179863	Sp4_extended (25g)	189
0.179808	Glis2_extended (17g)	190
0.179798	Foxq1_extended (33g)	191
0.17978	Nr2c2_extended (216g)	192
0.17971	Mlx_extended (42g)	193
0.179666	Hmgn3_extended (193g)	194
0.17961	Jun_extended (17g)	195
0.179596	Fosb (334g)	196
0.179563	Elk4_extended (25g)	197
0.179447	Meis1_extended (21g)	198
0.179331	Chd2_extended (40g)	199
0.17931	Fosl2_extended (181g)	200
0.179304	Arnt_extended (16g)	201
0.179302	Hmbox1_extended (30g)	202
0.179298	Creb5 (10g)	203
0.179176	Fosl2 (77g)	204
0.179173	Zfp612_extended (14g)	205
0.17911	Nfyb_extended (94g)	206
0.179095	Nfyb (90g)	207
0.179047	Zfp523_extended (21g)	208
0.178826	Zfp523 (19g)	209
0.178764	Rorc_extended (19g)	210
0.178695	E2f1_extended (114g)	211
0.178689	Cebpb (76g)	212
0.178608	E2f1 (106g)	213
0.178563	Arnt2_extended (67g)	214
0.178492	Smc3_extended (32g)	215
0.178486	Foxp4_extended (20g)	216
0.178408	Klf10_extended (71g)	217
0.177913	Klf11_extended (33g)	218
0.17785	Rreb1_extended (38g)	219
0.177739	Hmbox1 (20g)	220
0.177636	Arnt2 (15g)	221
0.177591	Smc3 (21g)	222
0.177565	Setdb1_extended (27g)	223
0.177185	Foxo3_extended (14g)	224
0.176985	Tbx1 (70g)	225
0.176709	Nr2f2_extended (13g)	226
0.176427	Mybl2 (11g)	227
0.176174	Ets2 (15g)	228
0.175636	Mybl2_extended (12g)	229
0.175528	Zfp263_extended (16g)	230
0.175445	Nr2c1_extended (15g)	231
0.175325	Tcf7l2_extended (17g)	232
0.174344	Zfp263 (14g)	233
0.173598	E2f8_extended (65g)	234
0.173009	E2f8 (47g)	235
0.172156	Tead3 (14g)	236

## Sheet: Interdental
RSS	Regulon	Rank
0.295802	Foxq1_extended (33g)	1
0.292935	Tcf4 (32g)	2
0.288891	Tgif2_extended (11g)	3
0.288299	Tcf4_extended (82g)	4
0.282	Snai1 (21g)	5
0.279182	E2f6_extended (11g)	6														Mean	Std	Mean + 2SD	Mean - 2SD
0.276198	E2f6 (10g)	7														0.255182	0.00736935	0.26992	0.240443
0.275137	Sox11 (70g)	8
0.27412	Snai1_extended (32g)	9
0.264628	Hmbox1_extended (30g)	10
0.263703	Gabpa (73g)	11
0.263594	Hinfp (20g)	12
0.263472	Zfp64 (17g)	13
0.263323	Sox4_extended (19g)	14
0.262875	Ubtf_extended (38g)	15
0.262846	Zfp263 (14g)	16
0.262674	Setdb1_extended (27g)	17
0.262631	Tcf7l2_extended (17g)	18
0.262543	Trp53 (10g)	19
0.262043	Nfyb_extended (94g)	20
0.26195	Nfyb (90g)	21
0.261914	Irf3_extended (32g)	22
0.261646	Taf7_extended (68g)	23
0.261425	Arnt_extended (16g)	24
0.26124	Gabpa_extended (91g)	25
0.260989	Dmap1 (15g)	26
0.260794	Sp4_extended (25g)	27
0.260619	Zfp143_extended (244g)	28
0.260402	Gtf2f1_extended (1213g)	29
0.260395	Pou3f3_extended (12g)	30
0.259745	Rfx5_extended (41g)	31
0.259698	Hmbox1 (20g)	32
0.25964	Phf8_extended (48g)	33
0.259598	Tbl1xr1_extended (392g)	34
0.259502	Elf1 (902g)	35
0.259459	Elf1_extended (1486g)	36
0.259354	Xrcc4_extended (440g)	37
0.259064	Zfp263_extended (16g)	38
0.258855	Zmiz1_extended (2921g)	39
0.258844	Hcfc1_extended (48g)	40
0.25869	Zfp143 (184g)	41
0.258623	Glis2_extended (17g)	42
0.258605	Hes1 (15g)	43
0.2586	Mlx_extended (42g)	44
0.258514	Tcf3_extended (76g)	45
0.258503	Six1_extended (65g)	46
0.258403	Nfia_extended (10g)	47
0.258234	Gtf2b_extended (73g)	48
0.258214	Tcf3 (53g)	49
0.258133	Sp3_extended (626g)	50
0.257783	Usf1_extended (1919g)	51
0.257746	Six1 (35g)	52
0.257576	Elk1 (703g)	53
0.257482	Zfp612_extended (14g)	54
0.257448	Etv6_extended (1380g)	55
0.257418	Elk1_extended (945g)	56
0.257261	Ctcf_extended (32g)	57
0.257173	Pbx3_extended (178g)	58
0.25714	Etv6 (795g)	59
0.257125	Ep300_extended (377g)	60
0.257068	Smarca4_extended (3352g)	61
0.257043	Gabpb1_extended (2298g)	62
0.257039	Taf7 (16g)	63
0.256941	Tbx1 (70g)	64
0.256889	Creb1_extended (879g)	65
0.256867	Atf2_extended (55g)	66
0.25675	Grhl1 (25g)	67
0.256658	Chd2_extended (40g)	68
0.256654	Zfp523 (19g)	69
0.256608	Nrf1_extended (2032g)	70
0.256602	Thap11_extended (980g)	71
0.256597	Elk4_extended (25g)	72
0.256548	Nrf1 (1606g)	73
0.256548	Brf1_extended (2257g)	74
0.256539	Hdac2_extended (4298g)	75
0.256527	Trp53_extended (683g)	76
0.256473	Ezh2_extended (1975g)	77
0.256413	Sap30 (63g)	78
0.25641	Bdp1_extended (478g)	79
0.256341	Yy1_extended (2937g)	80
0.256331	Gabpb1 (635g)	81
0.256318	Sap30_extended (1047g)	82
0.256263	Thap11 (276g)	83
0.256259	Elf2 (1606g)	84
0.256258	Elf2_extended (2339g)	85
0.256201	Zfp523_extended (21g)	86
0.256192	Tcf12_extended (17g)	87
0.256192	Usf2_extended (817g)	88
0.256181	Nr2f6_extended (27g)	89
0.256146	Nr2f1 (14g)	90
0.256091	Yy1 (1222g)	91
0.256085	Grhl1_extended (27g)	92
0.256085	Rad21_extended (1756g)	93
0.256073	Etv3_extended (425g)	94
0.256004	Zfp768_extended (684g)	95
0.255958	Maz_extended (1259g)	96
0.255936	Rbbp5_extended (183g)	97
0.255933	Rest_extended (2301g)	98
0.255847	Taf1_extended (751g)	99
0.255754	Taf1 (362g)	100
0.255742	Elk3 (200g)	101
0.255729	Zfp369_extended (376g)	102
0.255711	Srebf1_extended (88g)	103
0.255603	Atf6b (18g)	104
0.255593	Sox2 (28g)	105
0.255591	Etv3 (181g)	106
0.255581	Meis1_extended (21g)	107
0.255527	Bclaf1_extended (4423g)	108
0.255496	Chd2 (34g)	109
0.255486	Max_extended (4244g)	110
0.255419	Nr1d2_extended (11g)	111
0.255406	Bmyc_extended (3071g)	112
0.255369	Klf11_extended (33g)	113
0.255296	Mxd4_extended (568g)	114
0.255295	E2f4_extended (3538g)	115
0.255288	Atf6_extended (182g)	116
0.255275	Bclaf1 (2356g)	117
0.25526	Srf_extended (4115g)	118
0.255229	Smad1_extended (29g)	119
0.255197	Zfp362_extended (1806g)	120
0.255182	Sp2_extended (329g)	121
0.255095	Creb3l2 (16g)	122
0.255061	Kdm5b_extended (833g)	123
0.255024	Egr1 (350g)	124
0.255004	Smc3 (21g)	125
0.254995	Pole3_extended (1061g)	126
0.25494	Kdm5a_extended (3456g)	127
0.254916	Cux1_extended (1592g)	128
0.254888	Zfp362 (1383g)	129
0.254825	Creb3l2_extended (60g)	130
0.254821	Zfp110_extended (17g)	131
0.254818	Klf7_extended (47g)	132
0.254785	Kdm5a (557g)	133
0.254763	Otx1_extended (194g)	134
0.254696	Bptf (374g)	135
0.254656	Hdac1 (19g)	136
0.254653	Nr2f2_extended (13g)	137
0.254636	Dbp_extended (424g)	138
0.254539	Egr1_extended (4804g)	139
0.254498	Elk3_extended (376g)	140
0.254474	Srebf2_extended (654g)	141
0.254339	Cebpb_extended (1603g)	142
0.254303	Sox2_extended (60g)	143
0.254249	Ybx1_extended (1774g)	144
0.254248	E2f4 (783g)	145
0.254153	Uqcrb (163g)	146
0.254133	Srf (211g)	147
0.254057	Foxo3_extended (14g)	148
0.254037	Nr2c2_extended (216g)	149
0.254008	Klf6_extended (1932g)	150
0.253977	Irx1 (81g)	151
0.25397	Crem_extended (980g)	152
0.253891	Xbp1_extended (995g)	153
0.253827	Ets2_extended (1636g)	154
0.25378	Rxra_extended (86g)	155
0.253764	Maff_extended (907g)	156
0.253723	Foxp4_extended (20g)	157
0.253715	Hmgn3_extended (193g)	158
0.253681	Hdac6_extended (1525g)	159
0.253644	Nup133_extended (12g)	160
0.253597	Smad1 (26g)	161
0.253407	Etv5_extended (1430g)	162
0.253373	Nfic_extended (18g)	163
0.253336	Pole4_extended (75g)	164
0.253323	Sp1 (203g)	165
0.25331	Etv5 (880g)	166
0.253228	Jund_extended (2458g)	167
0.253193	Gtf3c2_extended (22g)	168
0.253087	Gata2_extended (856g)	169
0.253009	Junb_extended (1619g)	170
0.252965	Atf6b_extended (523g)	171
0.252913	Sox21 (14g)	172
0.252886	Sp1_extended (326g)	173
0.252763	Rfx1_extended (18g)	174
0.252713	E2f3_extended (44g)	175
0.252695	Srebf2 (87g)	176
0.252688	Fos_extended (1578g)	177
0.252687	Psmd12_extended (44g)	178
0.252649	Fos (1192g)	179
0.252647	Rara_extended (18g)	180
0.252392	Zfp580 (20g)	181
0.252325	Crem (149g)	182
0.252152	Ybx1 (483g)	183
0.251913	Zfp148_extended (27g)	184
0.251908	Irx2 (119g)	185
0.251776	Jun_extended (17g)	186
0.251773	Irx2_extended (215g)	187
0.251771	Smc3_extended (32g)	188
0.251518	Nr2c1_extended (15g)	189
0.25142	Stat3_extended (17g)	190
0.251152	Xbp1 (61g)	191
0.251022	Creb5_extended (25g)	192
0.251004	Srebf1 (14g)	193
0.250879	Cebpz_extended (20g)	194
0.250704	Atf4 (15g)	195
0.250681	Klf4_extended (504g)	196
0.250613	Rreb1_extended (38g)	197
0.250554	Arnt2 (15g)	198
0.250526	Fosb_extended (752g)	199
0.250298	Fosl2_extended (181g)	200
0.250094	Rorc_extended (19g)	201
0.249942	Fosb (334g)	202
0.249935	Atf3_extended (405g)	203
0.249739	Pou4f3 (19g)	204
0.249496	Creb5 (10g)	205
0.249065	Arnt2_extended (67g)	206
0.248861	Zfp281_extended (715g)	207
0.248823	Tfdp1 (33g)	208
0.248757	Junb (38g)	209
0.248705	Atf3 (141g)	210
0.248557	Ets2 (15g)	211
0.248541	Pou4f3_extended (28g)	212
0.248412	Mxi1 (12g)	213
0.248066	Klf10_extended (71g)	214
0.248008	Bach2_extended (17g)	215
0.24787	Tfdp1_extended (61g)	216
0.247677	Tcf7 (21g)	217
0.247156	Zfp467_extended (366g)	218
0.246938	Ddit3_extended (21g)	219
0.246918	Zfp281 (267g)	220
0.245842	E2f1_extended (114g)	221
0.245741	Zbtb7a_extended (32g)	222
0.245682	E2f1 (106g)	223
0.245547	Cebpb (76g)	224
0.245492	Fosl2 (77g)	225
0.243833	Pax2_extended (14g)	226
0.24323	Tead3 (14g)	227
0.242847	Mybl2 (11g)	228
0.242122	Ccnt2_extended (17g)	229
0.241456	Mybl2_extended (12g)	230
0.240996	Atoh1 (22g)	231
0.240575	Atoh1_extended (27g)	232
0.23731	Mxi1_extended (49g)	233
0.233415	Etv1_extended (14g)	234
0.230698	E2f8_extended (65g)	235
0.228116	E2f8 (47g)	236

## Sheet: Lateral Prosensory
RSS	Regulon	Rank
0.303823	Etv1_extended (14g)	1
0.279184	Pou4f3 (19g)	2
0.277583	Pou4f3_extended (28g)	3
0.268639	Atoh1 (22g)	4
0.265405	Atoh1_extended (27g)	5														Mean	Std	Mean + 2SD	Mean - 2SD
0.262112	Ccnt2_extended (17g)	6														0.230533	0.0101268	0.250787	0.21028
0.255359	Pou3f3_extended (12g)	7
0.253866	Tcf7 (21g)	8
0.25146	Mxi1_extended (49g)	9
0.249498	Nfic_extended (18g)	10
0.249174	Dmap1 (15g)	11
0.245433	Bach2_extended (17g)	12
0.243696	Trp53 (10g)	13
0.243056	Mxi1 (12g)	14
0.24173	Creb5_extended (25g)	15
0.241669	Hinfp (20g)	16
0.240922	Creb5 (10g)	17
0.240755	Sox2_extended (60g)	18
0.239607	Zfp467_extended (366g)	19
0.238069	Zfp612_extended (14g)	20
0.237314	Sox2 (28g)	21
0.237	Zfp281 (267g)	22
0.236936	Elk3_extended (376g)	23
0.236794	Nr1d2_extended (11g)	24
0.236712	Sox21 (14g)	25
0.236468	Tcf12_extended (17g)	26
0.236171	Zfp281_extended (715g)	27
0.235864	Smad1 (26g)	28
0.235606	Grhl1 (25g)	29
0.235569	Elk3 (200g)	30
0.235291	Zbtb7a_extended (32g)	31
0.235283	Atf6b_extended (523g)	32
0.23514	Rara_extended (18g)	33
0.234801	Hdac1 (19g)	34
0.23479	Smad1_extended (29g)	35
0.234688	Six1 (35g)	36
0.234668	Atf6b (18g)	37
0.234643	Rbbp5_extended (183g)	38
0.234542	Rfx5_extended (41g)	39
0.234254	Six1_extended (65g)	40
0.233861	Nr2c1_extended (15g)	41
0.233642	Grhl1_extended (27g)	42
0.233505	Atf2_extended (55g)	43
0.233434	Etv5_extended (1430g)	44
0.233235	Etv5 (880g)	45
0.233075	Atf6_extended (182g)	46
0.232865	Nr2f1 (14g)	47
0.232861	Junb (38g)	48
0.23268	Gabpa_extended (91g)	49
0.23263	Nr2f6_extended (27g)	50
0.232466	Zfp143_extended (244g)	51
0.232455	Gabpa (73g)	52
0.232455	Rorc_extended (19g)	53
0.232441	Psmd12_extended (44g)	54
0.232439	Ddit3_extended (21g)	55
0.232348	Creb1_extended (879g)	56
0.232217	Zfp143 (184g)	57
0.232176	Max_extended (4244g)	58
0.232083	Usf1_extended (1919g)	59
0.231966	Gtf3c2_extended (22g)	60
0.231941	Elk1 (703g)	61
0.231934	Ep300_extended (377g)	62
0.231871	Elk1_extended (945g)	63
0.231846	Bmyc_extended (3071g)	64
0.231603	Tbl1xr1_extended (392g)	65
0.231593	Tcf7l2_extended (17g)	66
0.231531	Stat3_extended (17g)	67
0.231429	Atf3 (141g)	68
0.231383	Gata2_extended (856g)	69
0.231332	Sp1_extended (326g)	70
0.231298	Crem (149g)	71
0.231241	Hdac6_extended (1525g)	72
0.231197	Trp53_extended (683g)	73
0.231192	Jun_extended (17g)	74
0.231139	Kdm5b_extended (833g)	75
0.231084	Etv6 (795g)	76
0.230979	Etv6_extended (1380g)	77
0.230952	Sp2_extended (329g)	78
0.230897	E2f4_extended (3538g)	79
0.230816	Kdm5a_extended (3456g)	80
0.230775	Tcf3 (53g)	81
0.230734	Gabpb1 (635g)	82
0.230729	Pbx3_extended (178g)	83
0.230638	Klf4_extended (504g)	84
0.23061	Klf7_extended (47g)	85
0.230593	Kdm5a (557g)	86
0.230584	Bclaf1 (2356g)	87
0.230569	Brf1_extended (2257g)	88
0.230539	Xbp1_extended (995g)	89
0.230464	Zfp362 (1383g)	90
0.230454	Setdb1_extended (27g)	91
0.230442	Bclaf1_extended (4423g)	92
0.230387	Zfp362_extended (1806g)	93
0.230374	Elf2_extended (2339g)	94
0.230374	Gabpb1_extended (2298g)	95
0.230358	Elf2 (1606g)	96
0.230249	Tcf3_extended (76g)	97
0.230243	Sp1 (203g)	98
0.230238	E2f4 (783g)	99
0.230183	Fos (1192g)	100
0.230174	Xrcc4_extended (440g)	101
0.23012	Fos_extended (1578g)	102
0.230112	Ubtf_extended (38g)	103
0.230068	Rest_extended (2301g)	104
0.229972	Pole3_extended (1061g)	105
0.22992	Jund_extended (2458g)	106
0.229855	Egr1_extended (4804g)	107
0.229827	Maff_extended (907g)	108
0.229765	Thap11 (276g)	109
0.229754	Junb_extended (1619g)	110
0.22974	Nr2c2_extended (216g)	111
0.229637	Pax2_extended (14g)	112
0.229632	Atf3_extended (405g)	113
0.229534	Srebf2 (87g)	114
0.229528	Smarca4_extended (3352g)	115
0.229519	Thap11_extended (980g)	116
0.229455	Crem_extended (980g)	117
0.229423	Srf_extended (4115g)	118
0.229392	Nrf1_extended (2032g)	119
0.229343	Chd2 (34g)	120
0.229341	Nfia_extended (10g)	121
0.229312	Bdp1_extended (478g)	122
0.229267	Tgif2_extended (11g)	123
0.229217	Cebpz_extended (20g)	124
0.229194	Xbp1 (61g)	125
0.229178	Zmiz1_extended (2921g)	126
0.229146	Zfp64 (17g)	127
0.229119	Atf4 (15g)	128
0.229113	Nrf1 (1606g)	129
0.229082	Klf6_extended (1932g)	130
0.229064	Ctcf_extended (32g)	131
0.229048	Chd2_extended (40g)	132
0.229017	Cebpb_extended (1603g)	133
0.229014	Hdac2_extended (4298g)	134
0.229003	E2f3_extended (44g)	135
0.228991	Ybx1_extended (1774g)	136
0.228975	Etv3_extended (425g)	137
0.228941	Egr1 (350g)	138
0.22893	Zfp768_extended (684g)	139
0.228927	Etv3 (181g)	140
0.228913	Yy1_extended (2937g)	141
0.228893	Bptf (374g)	142
0.228858	Sox4_extended (19g)	143
0.228857	Usf2_extended (817g)	144
0.228855	Sap30_extended (1047g)	145
0.228819	Cux1_extended (1592g)	146
0.22868	Sox11 (70g)	147
0.228646	Srf (211g)	148
0.22864	Taf7_extended (68g)	149
0.228598	Rad21_extended (1756g)	150
0.228588	Srebf2_extended (654g)	151
0.228526	Ets2_extended (1636g)	152
0.228429	Uqcrb (163g)	153
0.228424	Sp3_extended (626g)	154
0.228347	Irx1 (81g)	155
0.228328	Irf3_extended (32g)	156
0.22828	Zfp369_extended (376g)	157
0.228266	Taf1 (362g)	158
0.228233	Yy1 (1222g)	159
0.228232	Maz_extended (1259g)	160
0.228224	Rreb1_extended (38g)	161
0.228165	Ybx1 (483g)	162
0.228118	Creb3l2_extended (60g)	163
0.228071	Pole4_extended (75g)	164
0.228015	Phf8_extended (48g)	165
0.227985	Gtf2f1_extended (1213g)	166
0.227972	Gtf2b_extended (73g)	167
0.227958	Mxd4_extended (568g)	168
0.227944	Taf1_extended (751g)	169
0.227866	Srebf1 (14g)	170
0.227841	Taf7 (16g)	171
0.227766	Sap30 (63g)	172
0.22774	Dbp_extended (424g)	173
0.227713	Ezh2_extended (1975g)	174
0.227629	Creb3l2 (16g)	175
0.227622	Otx1_extended (194g)	176
0.227308	Fosb_extended (752g)	177
0.227167	Fosl2 (77g)	178
0.226906	Elf1_extended (1486g)	179
0.226865	Fosl2_extended (181g)	180
0.226856	Klf10_extended (71g)	181
0.226771	Irx2_extended (215g)	182
0.226703	Fosb (334g)	183
0.226701	Foxq1_extended (33g)	184
0.226604	Snai1_extended (32g)	185
0.226454	Elf1 (902g)	186
0.226452	Rxra_extended (86g)	187
0.226325	Irx2 (119g)	188
0.226012	Zfp580 (20g)	189
0.225753	Zfp148_extended (27g)	190
0.225676	Srebf1_extended (88g)	191
0.224826	Hes1 (15g)	192
0.224776	Foxp4_extended (20g)	193
0.224417	Zfp110_extended (17g)	194
0.2243	Arnt_extended (16g)	195
0.224213	Hmbox1_extended (30g)	196
0.224177	Hmgn3_extended (193g)	197
0.22409	Mlx_extended (42g)	198
0.224052	Tfdp1_extended (61g)	199
0.223977	Zfp523_extended (21g)	200
0.223935	Hcfc1_extended (48g)	201
0.2239	Hmbox1 (20g)	202
0.223743	Nup133_extended (12g)	203
0.223662	Tcf4 (32g)	204
0.223647	E2f6_extended (11g)	205
0.223558	Sp4_extended (25g)	206
0.223508	Zfp523 (19g)	207
0.223274	Tcf4_extended (82g)	208
0.223064	Nfyb_extended (94g)	209
0.223051	Nfyb (90g)	210
0.222835	Klf11_extended (33g)	211
0.222641	E2f6 (10g)	212
0.222476	Snai1 (21g)	213
0.222084	Meis1_extended (21g)	214
0.221856	Tfdp1 (33g)	215
0.221851	Cebpb (76g)	216
0.221111	Zfp263_extended (16g)	217
0.22064	Elk4_extended (25g)	218
0.2204	Ets2 (15g)	219
0.220211	Nr2f2_extended (13g)	220
0.219946	Zfp263 (14g)	221
0.219558	Arnt2_extended (67g)	222
0.219445	Tead3 (14g)	223
0.219283	Glis2_extended (17g)	224
0.218846	Foxo3_extended (14g)	225
0.218833	Smc3 (21g)	226
0.218668	Smc3_extended (32g)	227
0.218612	Rfx1_extended (18g)	228
0.217459	E2f1_extended (114g)	229
0.217008	E2f1 (106g)	230
0.216272	Mybl2 (11g)	231
0.21517	Arnt2 (15g)	232
0.214819	Tbx1 (70g)	233
0.213167	Mybl2_extended (12g)	234
0.200886	E2f8_extended (65g)	235
0.199216	E2f8 (47g)	236

## Sheet: LER-Bmp4_1
RSS	Regulon	Rank
0.262759	Mxi1_extended (49g)	1
0.26058	Rreb1_extended (38g)	2
0.259525	Zfp467_extended (366g)	3
0.258808	Zfp281 (267g)	4
0.255901	Zfp281_extended (715g)	5														Mean	Std	Mean + 2SD	Mean - 2SD
0.253959	Rara_extended (18g)	6														0.237121	0.00795043	0.253022	0.22122
0.253154	Rorc_extended (19g)	7
0.252328	Fosl2 (77g)	8
0.250122	Fosl2_extended (181g)	9
0.249948	Creb3l2_extended (60g)	10
0.249946	Elk3_extended (376g)	11
0.249214	Sox4_extended (19g)	12
0.248233	Etv1_extended (14g)	13
0.248017	Gata2_extended (856g)	14
0.247847	Klf10_extended (71g)	15
0.247768	Elk3 (200g)	16
0.24771	Klf4_extended (504g)	17
0.247357	Jun_extended (17g)	18
0.247316	Psmd12_extended (44g)	19
0.246501	Zfp612_extended (14g)	20
0.245687	Hdac6_extended (1525g)	21
0.2455	Fos_extended (1578g)	22
0.245429	Fos (1192g)	23
0.245424	Mxi1 (12g)	24
0.244809	Tcf7l2_extended (17g)	25
0.244695	Hdac1 (19g)	26
0.244578	Etv5_extended (1430g)	27
0.24432	Etv5 (880g)	28
0.244025	Junb (38g)	29
0.243958	Creb3l2 (16g)	30
0.243845	Junb_extended (1619g)	31
0.243745	Zbtb7a_extended (32g)	32
0.243681	Kdm5b_extended (833g)	33
0.243572	Foxp4_extended (20g)	34
0.243466	Fosb (334g)	35
0.243392	Fosb_extended (752g)	36
0.243341	Atf6b_extended (523g)	37
0.243226	Creb5 (10g)	38
0.243028	Klf6_extended (1932g)	39
0.24297	Kdm5a (557g)	40
0.242938	Kdm5a_extended (3456g)	41
0.242921	Jund_extended (2458g)	42
0.242809	Nr2f2_extended (13g)	43
0.24247	Creb5_extended (25g)	44
0.242322	Ddit3_extended (21g)	45
0.242322	Bptf (374g)	46
0.242319	Gtf3c2_extended (22g)	47
0.242318	Rest_extended (2301g)	48
0.242192	Zfp64 (17g)	49
0.241985	Bclaf1 (2356g)	50
0.241877	Trp53 (10g)	51
0.241846	Uqcrb (163g)	52
0.241752	Bclaf1_extended (4423g)	53
0.241696	Atf6b (18g)	54
0.241616	Nr2f6_extended (27g)	55
0.241512	Zfp362 (1383g)	56
0.241436	Maff_extended (907g)	57
0.241412	Egr1_extended (4804g)	58
0.241396	Tcf3 (53g)	59
0.241276	Zfp362_extended (1806g)	60
0.241274	Bmyc_extended (3071g)	61
0.241248	Dbp_extended (424g)	62
0.241236	Ets2_extended (1636g)	63
0.241222	Trp53_extended (683g)	64
0.241135	Irf3_extended (32g)	65
0.24097	Cebpb_extended (1603g)	66
0.240898	Tcf3_extended (76g)	67
0.24065	Grhl1_extended (27g)	68
0.240612	Stat3_extended (17g)	69
0.240572	Crem (149g)	70
0.240565	Mxd4_extended (568g)	71
0.240523	E2f4_extended (3538g)	72
0.240505	Crem_extended (980g)	73
0.24045	Gabpb1 (635g)	74
0.240399	Max_extended (4244g)	75
0.24036	Cux1_extended (1592g)	76
0.240326	Pax2_extended (14g)	77
0.240247	Smarca4_extended (3352g)	78
0.240226	Grhl1 (25g)	79
0.240109	Egr1 (350g)	80
0.240053	Xbp1_extended (995g)	81
0.239946	Srf_extended (4115g)	82
0.239797	Gabpb1_extended (2298g)	83
0.239686	Srf (211g)	84
0.239608	Hmgn3_extended (193g)	85
0.239589	Yy1 (1222g)	86
0.239562	Zfp148_extended (27g)	87
0.239542	Hdac2_extended (4298g)	88
0.239374	Yy1_extended (2937g)	89
0.239333	Gtf2b_extended (73g)	90
0.239281	Sap30 (63g)	91
0.239179	Brf1_extended (2257g)	92
0.239161	E2f4 (783g)	93
0.239031	Pole4_extended (75g)	94
0.238892	Zfp369_extended (376g)	95
0.238867	Elf2 (1606g)	96
0.238803	Zfp768_extended (684g)	97
0.238779	Nr1d2_extended (11g)	98
0.238778	Elf2_extended (2339g)	99
0.238744	Zmiz1_extended (2921g)	100
0.238733	Etv6 (795g)	101
0.238676	Pole3_extended (1061g)	102
0.238647	Nr2c1_extended (15g)	103
0.23845	Atf3_extended (405g)	104
0.238355	Rxra_extended (86g)	105
0.238325	Etv6_extended (1380g)	106
0.238287	Irx2 (119g)	107
0.238236	Atf3 (141g)	108
0.238122	Maz_extended (1259g)	109
0.238031	Atf2_extended (55g)	110
0.238006	Usf1_extended (1919g)	111
0.237999	Ybx1_extended (1774g)	112
0.237939	Rbbp5_extended (183g)	113
0.237904	Usf2_extended (817g)	114
0.237872	Thap11_extended (980g)	115
0.237747	Otx1_extended (194g)	116
0.237691	Zfp110_extended (17g)	117
0.237675	Irx2_extended (215g)	118
0.237497	Ep300_extended (377g)	119
0.237467	Bdp1_extended (478g)	120
0.237428	Sp2_extended (329g)	121
0.237421	Sap30_extended (1047g)	122
0.237304	Etv3_extended (425g)	123
0.237304	Tead3 (14g)	124
0.237282	Elk1_extended (945g)	125
0.237201	Foxo3_extended (14g)	126
0.237183	Thap11 (276g)	127
0.237139	Gtf2f1_extended (1213g)	128
0.2371	Nr2c2_extended (216g)	129
0.237086	Nrf1_extended (2032g)	130
0.237067	Glis2_extended (17g)	131
0.237047	Elk1 (703g)	132
0.236893	Irx1 (81g)	133
0.236875	Srebf2 (87g)	134
0.236873	Hcfc1_extended (48g)	135
0.236861	Ezh2_extended (1975g)	136
0.236849	Etv3 (181g)	137
0.236734	Mlx_extended (42g)	138
0.236654	Nrf1 (1606g)	139
0.236626	Atf6_extended (182g)	140
0.236607	Srebf2_extended (654g)	141
0.236585	Rad21_extended (1756g)	142
0.236532	Hinfp (20g)	143
0.2365	Ybx1 (483g)	144
0.236416	Nr2f1 (14g)	145
0.236358	Taf1 (362g)	146
0.236328	Elf1_extended (1486g)	147
0.236314	Taf1_extended (751g)	148
0.236299	Sp3_extended (626g)	149
0.236202	Zfp580 (20g)	150
0.236175	Xrcc4_extended (440g)	151
0.236152	Cebpb (76g)	152
0.236056	Sox2_extended (60g)	153
0.236028	Elf1 (902g)	154
0.235951	Creb1_extended (879g)	155
0.235923	Pbx3_extended (178g)	156
0.235716	Snai1 (21g)	157
0.235671	Xbp1 (61g)	158
0.235667	Dmap1 (15g)	159
0.235641	Smad1 (26g)	160
0.235621	Tbl1xr1_extended (392g)	161
0.235617	E2f3_extended (44g)	162
0.235517	Ccnt2_extended (17g)	163
0.235208	Rfx1_extended (18g)	164
0.23509	Setdb1_extended (27g)	165
0.234769	Snai1_extended (32g)	166
0.234595	Klf7_extended (47g)	167
0.234417	Smad1_extended (29g)	168
0.234034	Atf4 (15g)	169
0.234031	Meis1_extended (21g)	170
0.233983	Cebpz_extended (20g)	171
0.233784	Ubtf_extended (38g)	172
0.23377	Sp1_extended (326g)	173
0.233544	Chd2 (34g)	174
0.233503	Zfp263_extended (16g)	175
0.232996	Sp1 (203g)	176
0.232895	Chd2_extended (40g)	177
0.232835	Ctcf_extended (32g)	178
0.232771	Sox21 (14g)	179
0.232684	Smc3_extended (32g)	180
0.23257	Zfp263 (14g)	181
0.232487	Pou4f3_extended (28g)	182
0.232328	Nfia_extended (10g)	183
0.232108	Smc3 (21g)	184
0.231994	Six1 (35g)	185
0.231699	Zfp143 (184g)	186
0.231641	Nfyb_extended (94g)	187
0.231544	Nfyb (90g)	188
0.23137	Sox2 (28g)	189
0.231293	Bach2_extended (17g)	190
0.23119	Srebf1 (14g)	191
0.230795	Klf11_extended (33g)	192
0.230583	Sp4_extended (25g)	193
0.230516	Srebf1_extended (88g)	194
0.230513	Sox11 (70g)	195
0.230475	Hmbox1 (20g)	196
0.230019	Zfp143_extended (244g)	197
0.229703	Taf7_extended (68g)	198
0.229647	Taf7 (16g)	199
0.229407	Gabpa_extended (91g)	200
0.228977	Arnt2 (15g)	201
0.228945	Tbx1 (70g)	202
0.228817	Pou4f3 (19g)	203
0.228768	Gabpa (73g)	204
0.228763	Foxq1_extended (33g)	205
0.228705	Six1_extended (65g)	206
0.228567	Zfp523 (19g)	207
0.228504	Ets2 (15g)	208
0.228496	Arnt_extended (16g)	209
0.228229	Elk4_extended (25g)	210
0.228182	Zfp523_extended (21g)	211
0.227985	Tcf4_extended (82g)	212
0.227855	Phf8_extended (48g)	213
0.227058	Rfx5_extended (41g)	214
0.227039	Hmbox1_extended (30g)	215
0.226636	Tcf4 (32g)	216
0.226176	Nfic_extended (18g)	217
0.226175	Tfdp1 (33g)	218
0.225794	Tgif2_extended (11g)	219
0.224958	Hes1 (15g)	220
0.224719	Tfdp1_extended (61g)	221
0.224396	E2f1_extended (114g)	222
0.224331	Tcf7 (21g)	223
0.223691	Arnt2_extended (67g)	224
0.223387	E2f1 (106g)	225
0.223216	Nup133_extended (12g)	226
0.222845	E2f6 (10g)	227
0.222782	Tcf12_extended (17g)	228
0.222329	Atoh1 (22g)	229
0.221881	Atoh1_extended (27g)	230
0.221232	Mybl2 (11g)	231
0.220299	E2f6_extended (11g)	232
0.219343	Mybl2_extended (12g)	233
0.211551	Pou3f3_extended (12g)	234
0.206535	E2f8_extended (65g)	235
0.204504	E2f8 (47g)	236

## Sheet: LER-Bmp4_2
RSS	Regulon	Rank
0.252794	Pax2_extended (14g)	1
0.24439	Fosl2 (77g)	2
0.241302	Klf10_extended (71g)	3
0.240351	Fosl2_extended (181g)	4
0.237268	Rorc_extended (19g)	5														Mean	Std	Mean + 2SD	Mean - 2SD
0.236757	Tead3 (14g)	6														0.22311	0.00679913	0.236709	0.209512
0.236125	Rfx1_extended (18g)	7
0.235856	Rara_extended (18g)	8
0.235826	Nr2c1_extended (15g)	9
0.235134	Zfp281 (267g)	10
0.233847	Zfp281_extended (715g)	11
0.233754	Stat3_extended (17g)	12
0.233372	Cebpb (76g)	13
0.232685	Snai1 (21g)	14
0.232237	Sox4_extended (19g)	15
0.231961	Hmgn3_extended (193g)	16
0.231685	Klf4_extended (504g)	17
0.231678	Fosb_extended (752g)	18
0.231669	Fosb (334g)	19
0.231415	Zfp467_extended (366g)	20
0.231119	Gata2_extended (856g)	21
0.231085	Snai1_extended (32g)	22
0.231057	Psmd12_extended (44g)	23
0.230306	Fos_extended (1578g)	24
0.230149	Fos (1192g)	25
0.229966	Hdac6_extended (1525g)	26
0.229947	Irx2 (119g)	27
0.229609	Atf6b (18g)	28
0.229413	Hdac1 (19g)	29
0.229028	Junb_extended (1619g)	30
0.228903	Foxp4_extended (20g)	31
0.228903	Irx2_extended (215g)	32
0.228881	Glis2_extended (17g)	33
0.228659	Klf6_extended (1932g)	34
0.228409	Jund_extended (2458g)	35
0.228404	Ets2 (15g)	36
0.228326	Jun_extended (17g)	37
0.228188	Junb (38g)	38
0.227982	Kdm5a_extended (3456g)	39
0.227955	Mxd4_extended (568g)	40
0.227772	Uqcrb (163g)	41
0.227761	Maff_extended (907g)	42
0.22762	Ets2_extended (1636g)	43
0.227606	Atf6b_extended (523g)	44
0.227575	Kdm5a (557g)	45
0.22757	Cebpb_extended (1603g)	46
0.227521	Kdm5b_extended (833g)	47
0.22737	Zbtb7a_extended (32g)	48
0.227347	Nr2f6_extended (27g)	49
0.227143	Tbx1 (70g)	50
0.22713	Zfp369_extended (376g)	51
0.227045	Egr1_extended (4804g)	52
0.226872	Egr1 (350g)	53
0.226846	Rest_extended (2301g)	54
0.226825	Crem_extended (980g)	55
0.226568	Trp53 (10g)	56
0.226564	Irx1 (81g)	57
0.226489	Xbp1_extended (995g)	58
0.226447	Etv5 (880g)	59
0.226428	Atf3 (141g)	60
0.226367	Crem (149g)	61
0.226273	Bclaf1 (2356g)	62
0.226254	Pole4_extended (75g)	63
0.226219	Cux1_extended (1592g)	64
0.226202	Etv5_extended (1430g)	65
0.226112	Bclaf1_extended (4423g)	66
0.225944	Zfp612_extended (14g)	67
0.225913	Atf6_extended (182g)	68
0.225891	Foxo3_extended (14g)	69
0.225757	Trp53_extended (683g)	70
0.225714	Zfp362 (1383g)	71
0.225705	Max_extended (4244g)	72
0.225614	Zfp362_extended (1806g)	73
0.225592	Brf1_extended (2257g)	74
0.225582	Tcf3 (53g)	75
0.225485	Zfp263_extended (16g)	76
0.225349	Nr2c2_extended (216g)	77
0.225321	Srf_extended (4115g)	78
0.225307	Dbp_extended (424g)	79
0.2253	Smarca4_extended (3352g)	80
0.225287	Yy1_extended (2937g)	81
0.225218	Rxra_extended (86g)	82
0.225207	Srf (211g)	83
0.225154	Yy1 (1222g)	84
0.22514	Hdac2_extended (4298g)	85
0.225124	Xbp1 (61g)	86
0.225102	Bmyc_extended (3071g)	87
0.225072	E2f4_extended (3538g)	88
0.225	Atf3_extended (405g)	89
0.224997	Gabpb1 (635g)	90
0.224988	Tcf3_extended (76g)	91
0.22468	Creb3l2_extended (60g)	92
0.224661	Gabpb1_extended (2298g)	93
0.224589	Otx1_extended (194g)	94
0.224575	Arnt_extended (16g)	95
0.22454	Meis1_extended (21g)	96
0.22453	Rreb1_extended (38g)	97
0.224419	Nr1d2_extended (11g)	98
0.224396	Mlx_extended (42g)	99
0.224339	Elf2 (1606g)	100
0.224307	Gtf2b_extended (73g)	101
0.22424	E2f4 (783g)	102
0.224236	Elf2_extended (2339g)	103
0.224216	Usf2_extended (817g)	104
0.224073	Zfp768_extended (684g)	105
0.224013	Etv6 (795g)	106
0.223935	Pole3_extended (1061g)	107
0.223933	Ybx1_extended (1774g)	108
0.223858	Etv6_extended (1380g)	109
0.223771	Smad1 (26g)	110
0.223761	Rbbp5_extended (183g)	111
0.223736	Ep300_extended (377g)	112
0.223732	Atf2_extended (55g)	113
0.223719	Zmiz1_extended (2921g)	114
0.223674	Elf1 (902g)	115
0.223597	Sp2_extended (329g)	116
0.223555	Elf1_extended (1486g)	117
0.223526	Gtf2f1_extended (1213g)	118
0.223361	Elk1 (703g)	119
0.223339	Ezh2_extended (1975g)	120
0.223313	Bptf (374g)	121
0.223309	Rad21_extended (1756g)	122
0.223303	Elk3 (200g)	123
0.223261	Zfp148_extended (27g)	124
0.223244	Sap30_extended (1047g)	125
0.223216	Usf1_extended (1919g)	126
0.223175	Nrf1_extended (2032g)	127
0.223126	Maz_extended (1259g)	128
0.222938	Elk1_extended (945g)	129
0.222908	Creb3l2 (16g)	130
0.222906	Nrf1 (1606g)	131
0.222892	Creb1_extended (879g)	132
0.222813	Etv3_extended (425g)	133
0.22281	Etv3 (181g)	134
0.222741	Thap11_extended (980g)	135
0.222737	Grhl1_extended (27g)	136
0.222725	Sap30 (63g)	137
0.222632	Gtf3c2_extended (22g)	138
0.222615	Taf1_extended (751g)	139
0.222608	Mxi1_extended (49g)	140
0.222607	Tbl1xr1_extended (392g)	141
0.2225	Elk3_extended (376g)	142
0.222493	Zfp580 (20g)	143
0.222453	Taf1 (362g)	144
0.222401	Thap11 (276g)	145
0.222378	Nfia_extended (10g)	146
0.222326	Ybx1 (483g)	147
0.222123	Sp3_extended (626g)	148
0.222034	Ctcf_extended (32g)	149
0.221937	Sox2 (28g)	150
0.221906	Srebf2 (87g)	151
0.221794	Bdp1_extended (478g)	152
0.22164	Smad1_extended (29g)	153
0.221631	Setdb1_extended (27g)	154
0.2216	Xrcc4_extended (440g)	155
0.2215	Srebf2_extended (654g)	156
0.221439	Hcfc1_extended (48g)	157
0.22141	Sox2_extended (60g)	158
0.221039	Grhl1 (25g)	159
0.220922	Hmbox1 (20g)	160
0.220852	Pbx3_extended (178g)	161
0.220771	Taf7_extended (68g)	162
0.220582	Zfp110_extended (17g)	163
0.220498	Sp1_extended (326g)	164
0.220401	Tcf4_extended (82g)	165
0.220362	Zfp263 (14g)	166
0.220333	Klf11_extended (33g)	167
0.220258	Tcf7 (21g)	168
0.220235	Sp1 (203g)	169
0.220093	Zfp64 (17g)	170
0.219993	Srebf1 (14g)	171
0.219832	Tcf12_extended (17g)	172
0.219718	Sox21 (14g)	173
0.219715	Zfp143 (184g)	174
0.219695	Arnt2_extended (67g)	175
0.219643	Ubtf_extended (38g)	176
0.219527	Nr2f1 (14g)	177
0.219507	Hmbox1_extended (30g)	178
0.21932	Tcf7l2_extended (17g)	179
0.219293	Srebf1_extended (88g)	180
0.219008	Irf3_extended (32g)	181
0.218965	Smc3 (21g)	182
0.218916	Zfp143_extended (244g)	183
0.218832	Atoh1_extended (27g)	184
0.218756	Hinfp (20g)	185
0.218522	Zfp523 (19g)	186
0.218451	Cebpz_extended (20g)	187
0.218425	Chd2 (34g)	188
0.218377	Mxi1 (12g)	189
0.218145	E2f3_extended (44g)	190
0.218111	Klf7_extended (47g)	191
0.218049	Foxq1_extended (33g)	192
0.217992	Atoh1 (22g)	193
0.217939	Ddit3_extended (21g)	194
0.217894	Smc3_extended (32g)	195
0.217803	Creb5_extended (25g)	196
0.217798	Rfx5_extended (41g)	197
0.217779	Chd2_extended (40g)	198
0.217712	Ccnt2_extended (17g)	199
0.217668	Elk4_extended (25g)	200
0.217433	Gabpa_extended (91g)	201
0.21728	Nfyb_extended (94g)	202
0.21718	Zfp523_extended (21g)	203
0.217073	Nfyb (90g)	204
0.216998	Six1_extended (65g)	205
0.216992	Pou4f3_extended (28g)	206
0.216975	Tcf4 (32g)	207
0.216941	Atf4 (15g)	208
0.216938	Nfic_extended (18g)	209
0.21673	Six1 (35g)	210
0.216687	Gabpa (73g)	211
0.216523	Pou4f3 (19g)	212
0.216237	Creb5 (10g)	213
0.21623	Tgif2_extended (11g)	214
0.216138	Taf7 (16g)	215
0.216021	Dmap1 (15g)	216
0.213843	Hes1 (15g)	217
0.213552	Sox11 (70g)	218
0.213458	Phf8_extended (48g)	219
0.213135	Pou3f3_extended (12g)	220
0.212945	Tfdp1 (33g)	221
0.212739	E2f1_extended (114g)	222
0.212226	E2f1 (106g)	223
0.212152	Mybl2 (11g)	224
0.211299	Arnt2 (15g)	225
0.211001	Tfdp1_extended (61g)	226
0.210975	Sp4_extended (25g)	227
0.209785	Mybl2_extended (12g)	228
0.209701	E2f6 (10g)	229
0.208648	Bach2_extended (17g)	230
0.208021	E2f6_extended (11g)	231
0.207718	Nr2f2_extended (13g)	232
0.204753	Etv1_extended (14g)	233
0.200517	E2f8_extended (65g)	234
0.199054	E2f8 (47g)	235
0.198558	Nup133_extended (12g)	236

## Sheet: LER-Fst
RSS	Regulon	Rank
0.303316	Nr2f2_extended (13g)	1
0.29332	Etv1_extended (14g)	2
0.274967	Mxi1_extended (49g)	3
0.260126	Zfp467_extended (366g)	4														Mean	Std	Mean + 2SD	Mean - 2SD
0.257758	Mxi1 (12g)	5														0.235485	0.00939184	0.254268	0.216701
0.253291	Zfp281 (267g)	6
0.251638	Elk3_extended (376g)	7
0.250763	Zfp281_extended (715g)	8
0.25062	Tcf7l2_extended (17g)	9
0.250365	Zfp263_extended (16g)	10
0.248878	Rreb1_extended (38g)	11
0.248785	Zfp612_extended (14g)	12
0.24769	Elk3 (200g)	13
0.245548	Sox4_extended (19g)	14
0.245439	Zbtb7a_extended (32g)	15
0.245086	Rorc_extended (19g)	16
0.244514	Klf4_extended (504g)	17
0.244301	Smad1 (26g)	18
0.243927	Smad1_extended (29g)	19
0.243093	Psmd12_extended (44g)	20
0.242808	Gata2_extended (856g)	21
0.242194	Atf6b (18g)	22
0.241928	Hdac1 (19g)	23
0.241668	Atf6b_extended (523g)	24
0.241591	Gtf2b_extended (73g)	25
0.241476	Etv5_extended (1430g)	26
0.241289	Etv5 (880g)	27
0.241241	Hdac6_extended (1525g)	28
0.241	Fos (1192g)	29
0.24091	Fos_extended (1578g)	30
0.240556	Grhl1 (25g)	31
0.240114	Gtf3c2_extended (22g)	32
0.2401	Sox2_extended (60g)	33
0.239951	Grhl1_extended (27g)	34
0.239849	Jun_extended (17g)	35
0.239817	Kdm5b_extended (833g)	36
0.239782	Junb (38g)	37
0.239577	Junb_extended (1619g)	38
0.239553	Ddit3_extended (21g)	39
0.239409	Nr2f1 (14g)	40
0.239172	Kdm5a (557g)	41
0.238935	Bmyc_extended (3071g)	42
0.23892	Jund_extended (2458g)	43
0.238895	Klf6_extended (1932g)	44
0.238861	Fosl2_extended (181g)	45
0.238767	Kdm5a_extended (3456g)	46
0.238656	Fosl2 (77g)	47
0.238513	Rbbp5_extended (183g)	48
0.238343	Rest_extended (2301g)	49
0.238278	Fosb_extended (752g)	50
0.238275	Chd2_extended (40g)	51
0.238199	Bclaf1_extended (4423g)	52
0.238127	Bclaf1 (2356g)	53
0.238006	Creb3l2_extended (60g)	54
0.237987	Sox21 (14g)	55
0.237946	Maff_extended (907g)	56
0.237915	Nr2f6_extended (27g)	57
0.237873	Egr1_extended (4804g)	58
0.237829	Chd2 (34g)	59
0.237826	Trp53 (10g)	60
0.237781	Dmap1 (15g)	61
0.237779	Fosb (334g)	62
0.237709	Bptf (374g)	63
0.237647	Crem_extended (980g)	64
0.237597	Max_extended (4244g)	65
0.237549	Zfp362 (1383g)	66
0.237541	Foxp4_extended (20g)	67
0.237483	Tcf3 (53g)	68
0.23748	Crem (149g)	69
0.237473	Ccnt2_extended (17g)	70
0.237382	E2f4_extended (3538g)	71
0.237378	Zfp362_extended (1806g)	72
0.237315	Trp53_extended (683g)	73
0.237238	Ets2_extended (1636g)	74
0.237225	Cebpb_extended (1603g)	75
0.237138	Otx1_extended (194g)	76
0.237075	Tcf3_extended (76g)	77
0.236888	Nfic_extended (18g)	78
0.236866	Zfp369_extended (376g)	79
0.236803	Xbp1_extended (995g)	80
0.236801	Zfp64 (17g)	81
0.236698	Atf2_extended (55g)	82
0.236683	Elk1 (703g)	83
0.236619	Zfp768_extended (684g)	84
0.236608	Yy1 (1222g)	85
0.236587	E2f4 (783g)	86
0.236564	Elk1_extended (945g)	87
0.236526	Smarca4_extended (3352g)	88
0.236523	Srf_extended (4115g)	89
0.236519	Six1 (35g)	90
0.236422	Yy1_extended (2937g)	91
0.236421	Zfp263 (14g)	92
0.236408	Dbp_extended (424g)	93
0.236383	Gabpb1 (635g)	94
0.236284	Egr1 (350g)	95
0.236151	Klf10_extended (71g)	96
0.236134	Elf2 (1606g)	97
0.23613	Glis2_extended (17g)	98
0.236044	Pax2_extended (14g)	99
0.236026	Nr2c1_extended (15g)	100
0.236019	Zmiz1_extended (2921g)	101
0.235996	Elf2_extended (2339g)	102
0.235923	Uqcrb (163g)	103
0.235885	Mxd4_extended (568g)	104
0.235875	Gabpb1_extended (2298g)	105
0.235853	Srf (211g)	106
0.235844	Irx1 (81g)	107
0.235811	Cux1_extended (1592g)	108
0.235796	Thap11_extended (980g)	109
0.235787	Atoh1_extended (27g)	110
0.235755	Hdac2_extended (4298g)	111
0.235735	Pole3_extended (1061g)	112
0.235713	Creb5 (10g)	113
0.235687	Zfp580 (20g)	114
0.23567	Brf1_extended (2257g)	115
0.235609	Irx2 (119g)	116
0.235401	Irf3_extended (32g)	117
0.235372	Bdp1_extended (478g)	118
0.235352	Etv6 (795g)	119
0.235326	Taf7 (16g)	120
0.235323	Pou4f3_extended (28g)	121
0.235266	Zfp148_extended (27g)	122
0.235248	Srebf2 (87g)	123
0.235226	Atf6_extended (182g)	124
0.235219	Creb1_extended (879g)	125
0.235121	Etv6_extended (1380g)	126
0.235038	Usf2_extended (817g)	127
0.235014	Creb5_extended (25g)	128
0.234984	Nr2c2_extended (216g)	129
0.23497	Ybx1_extended (1774g)	130
0.234961	Usf1_extended (1919g)	131
0.234892	Sap30 (63g)	132
0.234871	Srebf2_extended (654g)	133
0.234861	Atf3_extended (405g)	134
0.234819	Sap30_extended (1047g)	135
0.234811	Atf3 (141g)	136
0.234723	Rfx5_extended (41g)	137
0.234716	Creb3l2 (16g)	138
0.234639	Tbl1xr1_extended (392g)	139
0.234638	Nrf1_extended (2032g)	140
0.234625	Rxra_extended (86g)	141
0.234612	Sox11 (70g)	142
0.234566	E2f3_extended (44g)	143
0.234489	Nr1d2_extended (11g)	144
0.23448	Thap11 (276g)	145
0.234465	Nrf1 (1606g)	146
0.234443	Gtf2f1_extended (1213g)	147
0.234409	Pbx3_extended (178g)	148
0.234396	Irx2_extended (215g)	149
0.234304	Tead3 (14g)	150
0.23428	Sp2_extended (329g)	151
0.234223	Maz_extended (1259g)	152
0.234198	Ep300_extended (377g)	153
0.234095	Xrcc4_extended (440g)	154
0.234053	Arnt_extended (16g)	155
0.234042	Taf1_extended (751g)	156
0.233984	Etv3_extended (425g)	157
0.23389	Mlx_extended (42g)	158
0.233816	Taf1 (362g)	159
0.23361	Atf4 (15g)	160
0.233595	Sox2 (28g)	161
0.233472	Atoh1 (22g)	162
0.233472	Klf7_extended (47g)	163
0.233444	Pole4_extended (75g)	164
0.233417	Rad21_extended (1756g)	165
0.233387	Hinfp (20g)	166
0.233327	Ezh2_extended (1975g)	167
0.233056	Ybx1 (483g)	168
0.232904	Elf1_extended (1486g)	169
0.232874	Six1_extended (65g)	170
0.232846	Elf1 (902g)	171
0.232839	Etv3 (181g)	172
0.232796	Sp3_extended (626g)	173
0.23259	Setdb1_extended (27g)	174
0.232582	Xbp1 (61g)	175
0.232506	Hcfc1_extended (48g)	176
0.232436	Rara_extended (18g)	177
0.2324	Meis1_extended (21g)	178
0.232321	Sp1_extended (326g)	179
0.232306	Hmgn3_extended (193g)	180
0.231686	Taf7_extended (68g)	181
0.23146	Sp1 (203g)	182
0.231205	Stat3_extended (17g)	183
0.23117	Pou4f3 (19g)	184
0.231036	Gabpa (73g)	185
0.231001	Bach2_extended (17g)	186
0.230976	Smc3_extended (32g)	187
0.230542	Cebpb (76g)	188
0.230451	Klf11_extended (33g)	189
0.230438	Tcf4 (32g)	190
0.230431	Gabpa_extended (91g)	191
0.229899	Phf8_extended (48g)	192
0.229458	Smc3 (21g)	193
0.229454	Nfyb_extended (94g)	194
0.22935	Nfyb (90g)	195
0.229316	Cebpz_extended (20g)	196
0.229039	Hmbox1 (20g)	197
0.229025	Rfx1_extended (18g)	198
0.22891	Zfp143_extended (244g)	199
0.228768	Elk4_extended (25g)	200
0.228702	Zfp143 (184g)	201
0.228694	Tbx1 (70g)	202
0.228654	Hes1 (15g)	203
0.228397	Arnt2 (15g)	204
0.228258	Ctcf_extended (32g)	205
0.227821	Hmbox1_extended (30g)	206
0.227761	Zfp523 (19g)	207
0.227642	Ubtf_extended (38g)	208
0.227642	Zfp523_extended (21g)	209
0.227408	Tcf4_extended (82g)	210
0.227078	Snai1 (21g)	211
0.226974	Foxq1_extended (33g)	212
0.226338	Ets2 (15g)	213
0.22632	Arnt2_extended (67g)	214
0.225569	Zfp110_extended (17g)	215
0.225425	Snai1_extended (32g)	216
0.223519	Srebf1_extended (88g)	217
0.223512	Sp4_extended (25g)	218
0.222804	Tcf7 (21g)	219
0.222788	Tfdp1_extended (61g)	220
0.222757	Tgif2_extended (11g)	221
0.22271	Srebf1 (14g)	222
0.222597	Tfdp1 (33g)	223
0.222372	E2f6 (10g)	224
0.222319	Pou3f3_extended (12g)	225
0.22203	Foxo3_extended (14g)	226
0.220177	E2f1_extended (114g)	227
0.220164	Nfia_extended (10g)	228
0.219851	E2f6_extended (11g)	229
0.219431	E2f1 (106g)	230
0.21937	Tcf12_extended (17g)	231
0.218561	Mybl2 (11g)	232
0.215276	Mybl2_extended (12g)	233
0.214466	Nup133_extended (12g)	234
0.20315	E2f8_extended (65g)	235
0.200895	E2f8 (47g)	236

## Sheet: Medial Prosensory
RSS	Regulon	Rank
0.303004	Etv1_extended (14g)	1
0.292532	Atoh1 (22g)	2
0.287789	Atoh1_extended (27g)	3
0.281687	Pou4f3_extended (28g)	4
0.280815	Pou4f3 (19g)	5														Mean	Std	Mean + 2SD	Mean - 2SD
0.27531	Ccnt2_extended (17g)	6														0.242884	0.0100546	0.262994	0.222775
0.268315	Pou3f3_extended (12g)	7
0.267939	Mxi1_extended (49g)	8
0.26786	Nr2f2_extended (13g)	9
0.265166	Tcf7 (21g)	10
0.262863	Mxi1 (12g)	11
0.255203	Nfic_extended (18g)	12
0.254764	Grhl1_extended (27g)	13
0.254045	Sox2_extended (60g)	14
0.254027	Dmap1 (15g)	15
0.253966	Grhl1 (25g)	16
0.253435	Sox2 (28g)	17
0.252756	Tead3 (14g)	18
0.252642	Creb5 (10g)	19
0.252614	E2f6_extended (11g)	20
0.252253	Elk3_extended (376g)	21
0.251495	Smad1 (26g)	22
0.251302	Nr2c1_extended (15g)	23
0.25096	Zfp467_extended (366g)	24
0.250664	Smad1_extended (29g)	25
0.250566	Creb5_extended (25g)	26
0.250484	Zfp612_extended (14g)	27
0.249557	Sox21 (14g)	28
0.249246	Elk3 (200g)	29
0.249178	Six1 (35g)	30
0.248481	Zfp263_extended (16g)	31
0.24836	Six1_extended (65g)	32
0.248354	Rfx5_extended (41g)	33
0.248348	Zfp263 (14g)	34
0.247901	Atf6b (18g)	35
0.247727	Bach2_extended (17g)	36
0.24769	Chd2 (34g)	37
0.247308	Sp4_extended (25g)	38
0.247227	Chd2_extended (40g)	39
0.247205	Zfp64 (17g)	40
0.246857	Cebpz_extended (20g)	41
0.246664	Atf6_extended (182g)	42
0.246468	Atf6b_extended (523g)	43
0.246299	Hinfp (20g)	44
0.246273	Zfp281_extended (715g)	45
0.246194	Sp1_extended (326g)	46
0.246098	Zbtb7a_extended (32g)	47
0.246097	Zfp281 (267g)	48
0.24601	Rreb1_extended (38g)	49
0.246009	Gtf3c2_extended (22g)	50
0.245448	Nr1d2_extended (11g)	51
0.245271	Trp53 (10g)	52
0.245107	Pbx3_extended (178g)	53
0.244958	Zfp143 (184g)	54
0.244944	Tcf12_extended (17g)	55
0.244846	Zfp143_extended (244g)	56
0.244742	Sp1 (203g)	57
0.244628	Phf8_extended (48g)	58
0.244522	Rorc_extended (19g)	59
0.244476	Rara_extended (18g)	60
0.244436	Rbbp5_extended (183g)	61
0.244428	Srebf1 (14g)	62
0.244406	Gtf2b_extended (73g)	63
0.244381	Nup133_extended (12g)	64
0.24435	Tbl1xr1_extended (392g)	65
0.244291	Etv5_extended (1430g)	66
0.244289	Nr2f1 (14g)	67
0.244124	Etv5 (880g)	68
0.244038	Zfp148_extended (27g)	69
0.243973	Elk1 (703g)	70
0.243964	Elk1_extended (945g)	71
0.243901	Hdac1 (19g)	72
0.243755	Creb1_extended (879g)	73
0.24366	E2f3_extended (44g)	74
0.243423	Thap11_extended (980g)	75
0.243376	Atf2_extended (55g)	76
0.243286	Bmyc_extended (3071g)	77
0.243281	Thap11 (276g)	78
0.243264	Hes1 (15g)	79
0.243228	Max_extended (4244g)	80
0.243202	Klf4_extended (504g)	81
0.243179	Sp2_extended (329g)	82
0.243145	Usf1_extended (1919g)	83
0.242743	Ep300_extended (377g)	84
0.242721	Etv3_extended (425g)	85
0.242638	Klf11_extended (33g)	86
0.242548	Etv3 (181g)	87
0.242513	Klf7_extended (47g)	88
0.242392	Zfp768_extended (684g)	89
0.242272	Srebf2 (87g)	90
0.242271	Nr2c2_extended (216g)	91
0.242258	Zfp362 (1383g)	92
0.242235	Sox11 (70g)	93
0.24221	Hdac6_extended (1525g)	94
0.242126	Bdp1_extended (478g)	95
0.2421	E2f4_extended (3538g)	96
0.242082	E2f4 (783g)	97
0.242047	Zfp362_extended (1806g)	98
0.242046	Xrcc4_extended (440g)	99
0.242026	Taf7 (16g)	100
0.242004	Gabpa_extended (91g)	101
0.241977	Snai1_extended (32g)	102
0.241922	Atf4 (15g)	103
0.24192	Zfp110_extended (17g)	104
0.241905	Taf7_extended (68g)	105
0.241877	Zfp523_extended (21g)	106
0.241798	Etv6 (795g)	107
0.241778	Psmd12_extended (44g)	108
0.241755	Gabpb1 (635g)	109
0.241752	Elf2 (1606g)	110
0.241742	Kdm5a_extended (3456g)	111
0.241737	Elf2_extended (2339g)	112
0.241691	Kdm5a (557g)	113
0.241677	Etv6_extended (1380g)	114
0.241648	Gata2_extended (856g)	115
0.241555	Junb (38g)	116
0.241543	Bclaf1_extended (4423g)	117
0.241541	Gabpb1_extended (2298g)	118
0.241533	Trp53_extended (683g)	119
0.241516	Brf1_extended (2257g)	120
0.241417	Xbp1_extended (995g)	121
0.241362	Bclaf1 (2356g)	122
0.241348	Taf1 (362g)	123
0.241222	Nrf1_extended (2032g)	124
0.241198	Crem (149g)	125
0.241196	Elk4_extended (25g)	126
0.24119	Nrf1 (1606g)	127
0.241123	Srebf2_extended (654g)	128
0.241088	Sp3_extended (626g)	129
0.241086	Kdm5b_extended (833g)	130
0.241068	Sap30_extended (1047g)	131
0.241052	Rest_extended (2301g)	132
0.241028	Srf_extended (4115g)	133
0.241004	Crem_extended (980g)	134
0.240986	Egr1_extended (4804g)	135
0.24098	Maff_extended (907g)	136
0.240956	Pole3_extended (1061g)	137
0.240941	Jund_extended (2458g)	138
0.240906	Fos (1192g)	139
0.240906	Fos_extended (1578g)	140
0.24085	Bptf (374g)	141
0.240749	Ddit3_extended (21g)	142
0.240716	Zmiz1_extended (2921g)	143
0.240692	Taf1_extended (751g)	144
0.240681	Irf3_extended (32g)	145
0.240664	Usf2_extended (817g)	146
0.240625	Sox4_extended (19g)	147
0.240578	Gabpa (73g)	148
0.240532	Yy1 (1222g)	149
0.240507	Yy1_extended (2937g)	150
0.240426	Otx1_extended (194g)	151
0.240372	Rad21_extended (1756g)	152
0.240366	Zfp369_extended (376g)	153
0.240327	Rxra_extended (86g)	154
0.240293	Xbp1 (61g)	155
0.240258	Junb_extended (1619g)	156
0.240229	Ybx1_extended (1774g)	157
0.24022	Nr2f6_extended (27g)	158
0.240189	Gtf2f1_extended (1213g)	159
0.240158	Smarca4_extended (3352g)	160
0.24015	Srf (211g)	161
0.240147	Cebpb_extended (1603g)	162
0.240139	Irx1 (81g)	163
0.240083	Hdac2_extended (4298g)	164
0.240065	Arnt_extended (16g)	165
0.239997	Klf6_extended (1932g)	166
0.239969	Egr1 (350g)	167
0.23991	Maz_extended (1259g)	168
0.239893	Ets2_extended (1636g)	169
0.239772	Jun_extended (17g)	170
0.239748	Zfp523 (19g)	171
0.239747	Cux1_extended (1592g)	172
0.239731	Tcf4 (32g)	173
0.239424	Atf3 (141g)	174
0.239381	Dbp_extended (424g)	175
0.239303	Ezh2_extended (1975g)	176
0.239228	Rfx1_extended (18g)	177
0.239166	Ybx1 (483g)	178
0.239165	Foxp4_extended (20g)	179
0.239035	Fosb_extended (752g)	180
0.238872	Tcf3_extended (76g)	181
0.238845	Tcf3 (53g)	182
0.238756	Ubtf_extended (38g)	183
0.238719	Srebf1_extended (88g)	184
0.238687	Elf1 (902g)	185
0.238681	Elf1_extended (1486g)	186
0.238513	Uqcrb (163g)	187
0.238475	Atf3_extended (405g)	188
0.238385	Fosb (334g)	189
0.237987	Mxd4_extended (568g)	190
0.237952	Nfyb (90g)	191
0.237887	Nfyb_extended (94g)	192
0.237729	Tgif2_extended (11g)	193
0.237702	Zfp580 (20g)	194
0.237626	Mlx_extended (42g)	195
0.237475	Ctcf_extended (32g)	196
0.237335	Sap30 (63g)	197
0.236981	Hcfc1_extended (48g)	198
0.236972	Pole4_extended (75g)	199
0.236824	Smc3 (21g)	200
0.236775	Tcf7l2_extended (17g)	201
0.23668	Hmbox1_extended (30g)	202
0.236673	Irx2 (119g)	203
0.23663	Fosl2_extended (181g)	204
0.236419	Setdb1_extended (27g)	205
0.236388	Creb3l2 (16g)	206
0.236351	Fosl2 (77g)	207
0.2357	Irx2_extended (215g)	208
0.235428	Stat3_extended (17g)	209
0.235393	Glis2_extended (17g)	210
0.235214	Smc3_extended (32g)	211
0.235067	Nfia_extended (10g)	212
0.235066	Pax2_extended (14g)	213
0.234858	E2f6 (10g)	214
0.23457	Creb3l2_extended (60g)	215
0.234373	Hmbox1 (20g)	216
0.234372	Hmgn3_extended (193g)	217
0.23421	Tfdp1_extended (61g)	218
0.234188	Foxo3_extended (14g)	219
0.234129	Tcf4_extended (82g)	220
0.233897	Klf10_extended (71g)	221
0.23319	Snai1 (21g)	222
0.232246	Foxq1_extended (33g)	223
0.232114	Tfdp1 (33g)	224
0.231985	Cebpb (76g)	225
0.230263	Arnt2 (15g)	226
0.229738	Arnt2_extended (67g)	227
0.229184	Mybl2 (11g)	228
0.228466	Meis1_extended (21g)	229
0.227808	E2f1_extended (114g)	230
0.227009	E2f1 (106g)	231
0.2252	Mybl2_extended (12g)	232
0.225073	Tbx1 (70g)	233
0.22279	Ets2 (15g)	234
0.213049	E2f8_extended (65g)	235
0.209859	E2f8 (47g)	236

## Sheet: Oc90_3
RSS	Regulon	Rank
0.248773	Ets2 (15g)	1
0.241221	Tbx1 (70g)	2
0.237619	Arnt2 (15g)	3
0.23328	Arnt2_extended (67g)	4
0.230833	Meis1_extended (21g)	5
0.226737	Cebpb (76g)	6														Mean	Std	Mean + 2SD	Mean - 2SD
0.225112	Pax2_extended (14g)	7														0.20841	0.00646046	0.221331	0.195489
0.222991	Irx2_extended (215g)	8
0.222144	Irx2 (119g)	9
0.221187	Atf3_extended (405g)	10
0.220454	Xbp1 (61g)	11
0.220196	Klf10_extended (71g)	12
0.219959	Atf3 (141g)	13
0.21951	Stat3_extended (17g)	14
0.218641	Foxo3_extended (14g)	15
0.218318	Hmgn3_extended (193g)	16
0.218148	Rorc_extended (19g)	17
0.217474	Glis2_extended (17g)	18
0.216308	Mxd4_extended (568g)	19
0.216056	Fosb (334g)	20
0.215828	Nfia_extended (10g)	21
0.215719	Irx1 (81g)	22
0.215247	Fosb_extended (752g)	23
0.21516	Otx1_extended (194g)	24
0.21445	Dbp_extended (424g)	25
0.214039	Ets2_extended (1636g)	26
0.213914	Junb (38g)	27
0.21298	Nr2f6_extended (27g)	28
0.21297	Junb_extended (1619g)	29
0.212922	Klf6_extended (1932g)	30
0.212907	Fosl2 (77g)	31
0.212661	Fos_extended (1578g)	32
0.21254	Fos (1192g)	33
0.212429	Cebpb_extended (1603g)	34
0.212316	Crem_extended (980g)	35
0.212287	Xbp1_extended (995g)	36
0.212065	Uqcrb (163g)	37
0.212057	Fosl2_extended (181g)	38
0.211889	Jund_extended (2458g)	39
0.211865	Sp4_extended (25g)	40
0.211793	Six1_extended (65g)	41
0.211774	Hdac1 (19g)	42
0.211743	Maff_extended (907g)	43
0.211471	E2f6 (10g)	44
0.211345	Smad1 (26g)	45
0.211281	Klf4_extended (504g)	46
0.211126	Crem (149g)	47
0.211122	Egr1_extended (4804g)	48
0.21106	Cux1_extended (1592g)	49
0.210874	Elk4_extended (25g)	50
0.210827	Tcf7l2_extended (17g)	51
0.210737	Ctcf_extended (32g)	52
0.210698	Gata2_extended (856g)	53
0.210612	Hdac2_extended (4298g)	54
0.210577	Nr2f1 (14g)	55
0.210403	Tcf3_extended (76g)	56
0.210403	Chd2 (34g)	57
0.210389	Tcf3 (53g)	58
0.210287	Gtf2b_extended (73g)	59
0.209993	Chd2_extended (40g)	60
0.209987	Creb3l2_extended (60g)	61
0.209943	Zfp362 (1383g)	62
0.209917	Zfp362_extended (1806g)	63
0.209827	Kdm5b_extended (833g)	64
0.209825	Rxra_extended (86g)	65
0.209812	Egr1 (350g)	66
0.20975	Tcf4_extended (82g)	67
0.20965	E2f6_extended (11g)	68
0.209526	Kdm5a_extended (3456g)	69
0.209495	Elf1 (902g)	70
0.209417	Pole4_extended (75g)	71
0.20937	Xrcc4_extended (440g)	72
0.209362	Elf1_extended (1486g)	73
0.209346	Tead3 (14g)	74
0.209325	Smad1_extended (29g)	75
0.209317	Zfp523_extended (21g)	76
0.209297	Zfp523 (19g)	77
0.20926	Rfx1_extended (18g)	78
0.209163	Jun_extended (17g)	79
0.209116	Brf1_extended (2257g)	80
0.209074	Psmd12_extended (44g)	81
0.209074	Zfp369_extended (376g)	82
0.209054	Hdac6_extended (1525g)	83
0.20905	Yy1 (1222g)	84
0.209048	Smarca4_extended (3352g)	85
0.209016	Tcf4 (32g)	86
0.20899	Yy1_extended (2937g)	87
0.208981	Srf (211g)	88
0.208939	Sp1 (203g)	89
0.208892	Grhl1 (25g)	90
0.208867	Kdm5a (557g)	91
0.208855	Sap30_extended (1047g)	92
0.208837	Atf6b_extended (523g)	93
0.208833	Srf_extended (4115g)	94
0.208813	Ubtf_extended (38g)	95
0.20876	Six1 (35g)	96
0.208743	Sp1_extended (326g)	97
0.208693	Etv6_extended (1380g)	98
0.208658	Rest_extended (2301g)	99
0.208584	Creb3l2 (16g)	100
0.208545	Bclaf1 (2356g)	101
0.208475	Etv6 (795g)	102
0.208452	Hes1 (15g)	103
0.208435	Zfp110_extended (17g)	104
0.208428	Elf2_extended (2339g)	105
0.208404	E2f4_extended (3538g)	106
0.208397	Bclaf1_extended (4423g)	107
0.208344	Elf2 (1606g)	108
0.208312	Ybx1_extended (1774g)	109
0.2083	Pole3_extended (1061g)	110
0.208253	Zfp768_extended (684g)	111
0.208238	Gtf2f1_extended (1213g)	112
0.208221	Grhl1_extended (27g)	113
0.208216	Max_extended (4244g)	114
0.208204	Creb5 (10g)	115
0.208203	Taf1_extended (751g)	116
0.208181	E2f4 (783g)	117
0.208033	Atf4 (15g)	118
0.208002	Rad21_extended (1756g)	119
0.207963	Ep300_extended (377g)	120
0.207921	Foxp4_extended (20g)	121
0.207907	Bmyc_extended (3071g)	122
0.207857	Tgif2_extended (11g)	123
0.207843	Etv5 (880g)	124
0.207828	Trp53_extended (683g)	125
0.207779	Srebf2_extended (654g)	126
0.20776	Ybx1 (483g)	127
0.207745	Etv5_extended (1430g)	128
0.207742	Ezh2_extended (1975g)	129
0.20774	Taf1 (362g)	130
0.207734	Sp2_extended (329g)	131
0.207707	Gabpb1 (635g)	132
0.207685	Sp3_extended (626g)	133
0.207661	Mlx_extended (42g)	134
0.207651	Zmiz1_extended (2921g)	135
0.207638	Gabpb1_extended (2298g)	136
0.207545	Maz_extended (1259g)	137
0.207516	Sap30 (63g)	138
0.20749	Zfp64 (17g)	139
0.207407	Usf2_extended (817g)	140
0.207406	E2f3_extended (44g)	141
0.207365	Snai1 (21g)	142
0.207324	Snai1_extended (32g)	143
0.207305	Sox4_extended (19g)	144
0.207223	Etv3 (181g)	145
0.207214	Irf3_extended (32g)	146
0.207209	Nrf1_extended (2032g)	147
0.207113	Nrf1 (1606g)	148
0.207003	Tcf12_extended (17g)	149
0.20699	Elk1 (703g)	150
0.206989	Bptf (374g)	151
0.206971	Elk1_extended (945g)	152
0.206955	Ddit3_extended (21g)	153
0.206942	Zfp281_extended (715g)	154
0.206928	Zbtb7a_extended (32g)	155
0.206916	Creb1_extended (879g)	156
0.206847	Usf1_extended (1919g)	157
0.206822	Etv3_extended (425g)	158
0.206814	Srebf2 (87g)	159
0.206801	Tbl1xr1_extended (392g)	160
0.206728	Sox21 (14g)	161
0.20668	Thap11_extended (980g)	162
0.206668	Mybl2 (11g)	163
0.206539	Zfp580 (20g)	164
0.206502	Atf6b (18g)	165
0.206492	Srebf1_extended (88g)	166
0.206444	Thap11 (276g)	167
0.206383	Tfdp1 (33g)	168
0.206289	Mybl2_extended (12g)	169
0.206286	Atf6_extended (182g)	170
0.206284	Nr2c2_extended (216g)	171
0.206283	Rara_extended (18g)	172
0.206269	Taf7_extended (68g)	173
0.206197	Creb5_extended (25g)	174
0.206191	Hcfc1_extended (48g)	175
0.20608	Ccnt2_extended (17g)	176
0.206076	E2f1_extended (114g)	177
0.205998	E2f1 (106g)	178
0.205895	Zfp281 (267g)	179
0.205893	Atf2_extended (55g)	180
0.205891	Gabpa_extended (91g)	181
0.205868	Bdp1_extended (478g)	182
0.205833	Sox2 (28g)	183
0.205792	Gabpa (73g)	184
0.205758	Setdb1_extended (27g)	185
0.205607	Rbbp5_extended (183g)	186
0.205538	Zfp467_extended (366g)	187
0.205387	Phf8_extended (48g)	188
0.205382	Zfp143 (184g)	189
0.205106	Tfdp1_extended (61g)	190
0.20504	Zfp143_extended (244g)	191
0.204932	Srebf1 (14g)	192
0.204854	Nr2c1_extended (15g)	193
0.204651	Klf11_extended (33g)	194
0.204596	Gtf3c2_extended (22g)	195
0.204554	Bach2_extended (17g)	196
0.204504	Hmbox1 (20g)	197
0.204318	Sox2_extended (60g)	198
0.204147	Smc3 (21g)	199
0.203957	Smc3_extended (32g)	200
0.203941	Klf7_extended (47g)	201
0.203937	Foxq1_extended (33g)	202
0.203848	Nfyb_extended (94g)	203
0.203667	Nr1d2_extended (11g)	204
0.203653	Pbx3_extended (178g)	205
0.203542	Hmbox1_extended (30g)	206
0.203493	Nfyb (90g)	207
0.203486	Cebpz_extended (20g)	208
0.203435	Hinfp (20g)	209
0.203353	Arnt_extended (16g)	210
0.203341	Sox11 (70g)	211
0.203114	Zfp148_extended (27g)	212
0.202977	Elk3 (200g)	213
0.202722	Elk3_extended (376g)	214
0.202612	Rreb1_extended (38g)	215
0.202251	Trp53 (10g)	216
0.202136	Rfx5_extended (41g)	217
0.20136	Taf7 (16g)	218
0.201132	Pou4f3_extended (28g)	219
0.200606	Nfic_extended (18g)	220
0.199704	E2f8_extended (65g)	221
0.199232	Dmap1 (15g)	222
0.198946	Zfp612_extended (14g)	223
0.198845	E2f8 (47g)	224
0.198224	Mxi1 (12g)	225
0.198149	Pou4f3 (19g)	226
0.197769	Pou3f3_extended (12g)	227
0.197654	Tcf7 (21g)	228
0.196439	Atoh1 (22g)	229
0.19612	Nr2f2_extended (13g)	230
0.19445	Atoh1_extended (27g)	231
0.19328	Mxi1_extended (49g)	232
0.192377	Etv1_extended (14g)	233
0.1901	Nup133_extended (12g)	234
0.189506	Zfp263_extended (16g)	235
0.188761	Zfp263 (14g)	236

[truncated: 5 more sheets: Oc90_4, Oc90-Otoa, Oc90-Sparcl1, OHC, Genelists]
