# Supplementary material for: Characterization of the development of the mouse cochlear epithelium at the single cell level
Source: Nat Commun. 2020 May 13;11:2389. doi: 10.1038/s41467-020-16113-y (PMC7221106; doi:10.1038/s41467-020-16113-y)
Supplement: Supplementary file 9 — Supplementary Data 8 [file 41467_2020_16113_MOESM9_ESM.xlsx]

## Sheet: OHC
Kolla et al	Supplemental Data 8		SCENIC regulon analysis for each cell cluster identified at E16.
RSS (regulon specificity score) indicates regulons with the highest difference between the cell type analyzed and all other cell types
Blue lines indicate 2 standard deviations above and below the mean
Regulons for all cell clusters at E16
RSS	Regulon	Rank
0.403583	Atoh1_extended (15g)	1
0.392167	Egr4 (10g)	2
0.356993	Pou4f3_extended (14g)	3
0.344488	Nfic_extended (11g)	4
0.343776	Pou4f3 (10g)	5														Mean	Std	Mean + 2SD	Mean - 2SD
0.243922	Rfx3_extended (22g)	6														0.220618	0.0261367	0.272891	0.168344
0.243519	Atf6_extended (19g)	7
0.243431	Rest (19g)	8
0.241517	Rfx3 (21g)	9
0.237178	Bdp1_extended (18g)	10
0.235447	Egr3_extended (10g)	11
0.233261	Sp2 (12g)	12
0.233188	Sox12_extended (16g)	13
0.231042	Klf16_extended (18g)	14
0.230343	Bcl11a_extended (13g)	15
0.229437	Timm8a1 (23g)	16
0.226546	Brf1_extended (45g)	17
0.226323	Zfp64_extended (13g)	18
0.225391	Rcor1_extended (352g)	19
0.225321	Sp1_extended (19g)	20
0.224829	Usf2_extended (59g)	21
0.224758	Cebpg_extended (48g)	22
0.224535	Zfp369_extended (12g)	23
0.224197	Nr2c2 (497g)	24
0.223852	Suz12_extended (916g)	25
0.223745	Nr2c2_extended (624g)	26
0.223642	Tcf12 (23g)	27
0.223416	Zmiz1_extended (3314g)	28
0.22305	Setdb1_extended (116g)	29
0.222797	Rara_extended (28g)	30
0.222553	Bclaf1_extended (594g)	31
0.222395	Sin3a_extended (643g)	32
0.222119	Bclaf1 (149g)	33
0.222111	Sp2_extended (29g)	34
0.222064	Hdac2_extended (502g)	35
0.221982	Smarcc2_extended (18g)	36
0.221971	Zbtb7a_extended (25g)	37
0.221928	Kdm5b (37g)	38
0.221903	Srebf2 (872g)	39
0.221751	Arntl_extended (116g)	40
0.221701	Nfia (19g)	41
0.221637	Srebf2_extended (1429g)	42
0.221614	Gtf2f1_extended (841g)	43
0.221403	Etv3_extended (23g)	44
0.221305	Irf3_extended (328g)	45
0.221298	Elf2_extended (1905g)	46
0.221296	Elf2 (1287g)	47
0.221222	Thap1 (726g)	48
0.221118	Tead2_extended (11g)	49
0.221075	Atf4_extended (270g)	50
0.220977	Bmyc_extended (3540g)	51
0.220957	Mxi1_extended (2806g)	52
0.220874	Kdm5a (377g)	53
0.220856	Mafg_extended (28g)	54
0.220675	Maz_extended (2321g)	55
0.220529	Kdm5b_extended (4532g)	56
0.220524	Smarca4_extended (3643g)	57
0.220511	Ep300_extended (641g)	58
0.220507	Dnmt3a (153g)	59
0.22048	Jun_extended (713g)	60
0.22045	Max_extended (2843g)	61
0.220378	Thap1_extended (1519g)	62
0.220369	Yy1_extended (3459g)	63
0.220337	Rad21_extended (51g)	64
0.220331	Chd2_extended (476g)	65
0.220276	Gabpa_extended (765g)	66
0.220265	Ep300 (373g)	67
0.220182	Taf7_extended (823g)	68
0.220172	Ezh2_extended (2543g)	69
0.220142	Yy1 (1178g)	70
0.220133	E2f4_extended (145g)	71
0.220113	Ctcf (37g)	72
0.220043	Zfp110_extended (233g)	73
0.220026	Gabpa (606g)	74
0.220019	Srf (200g)	75
0.219971	Ubtf_extended (121g)	76
0.219939	Elk1 (424g)	77
0.219909	Creb1_extended (1212g)	78
0.219851	Atf1_extended (882g)	79
0.219737	Creb5_extended (71g)	80
0.219676	Taf1 (211g)	81
0.219665	Etv5 (523g)	82
0.21964	Nfyb (837g)	83
0.219618	Srf_extended (4126g)	84
0.21958	Stat3_extended (27g)	85
0.219556	Nfyb_extended (1019g)	86
0.219471	Mxd4_extended (16g)	87
0.219185	Kdm5a_extended (4320g)	88
0.219117	Elk1_extended (568g)	89
0.219063	Etv4_extended (57g)	90
0.219041	Sp4_extended (83g)	91
0.21901	Chd2 (171g)	92
0.218857	Elf1_extended (1657g)	93
0.218827	Elf1 (1295g)	94
0.21867	Zbtb17_extended (216g)	95
0.218536	Taf1_extended (488g)	96
0.218516	Rxra_extended (10g)	97
0.218494	Ctcf_extended (114g)	98
0.218294	Zfp362_extended (667g)	99
0.218058	Arnt_extended (70g)	100
0.217935	Nr2c1_extended (14g)	101
0.217914	Rb1_extended (247g)	102
0.217821	Jund_extended (2568g)	103
0.217471	Hcfc1_extended (25g)	104
0.217307	Etv5_extended (1385g)	105
0.217114	Ets2 (370g)	106
0.217021	Hdac6_extended (354g)	107
0.216927	Klf3_extended (560g)	108
0.216874	Atf3_extended (590g)	109
0.216519	Egr1 (831g)	110
0.216427	Ets2_extended (850g)	111
0.21636	Zfp319 (15g)	112
0.216248	Smc3_extended (24g)	113
0.216047	Tcf4_extended (14g)	114
0.21577	Creb3l2_extended (48g)	115
0.21574	Egr1_extended (1594g)	116
0.215718	Klf7_extended (39g)	117
0.215684	Cebpb_extended (1031g)	118
0.215253	Atf3 (322g)	119
0.215215	Cnot3 (16g)	120
0.215027	Creb3l4_extended (50g)	121
0.21486	Foxo1 (316g)	122
0.214854	Foxo1_extended (317g)	123
0.214669	Zc3h11a_extended (266g)	124
0.214627	Smad1 (38g)	125
0.214595	Jun (71g)	126
0.214472	Foxq1 (30g)	127
0.214162	Creb3l2 (15g)	128
0.214086	Rara (11g)	129
0.213705	Fosb (12g)	130
0.21332	Emx2_extended (335g)	131
0.213313	Klf7 (32g)	132
0.213285	Gabpb1_extended (15g)	133
0.213253	Nfil3_extended (175g)	134
0.213214	Cux1_extended (44g)	135
0.213053	Dbp_extended (11g)	136
0.212973	Hes1_extended (66g)	137
0.212667	Mef2a_extended (13g)	138
0.212614	Hmga2 (272g)	139
0.212534	Hif1a (57g)	140
0.212488	Gata2_extended (335g)	141
0.212266	Maff_extended (524g)	142
0.21196	Hes1 (14g)	143
0.211917	Junb_extended (805g)	144
0.211828	Zfhx2_extended (23g)	145
0.211815	Sox11 (33g)	146
0.211729	Sox2 (118g)	147
0.211428	Foxq1_extended (175g)	148
0.211159	Hif1a_extended (91g)	149
0.211122	Sox2_extended (237g)	150
0.21112	Sox11_extended (66g)	151
0.211086	Klf5_extended (184g)	152
0.210701	Fosb_extended (159g)	153
0.210441	Ovol2 (35g)	154
0.210285	Klf4_extended (94g)	155
0.209205	Foxp1 (39g)	156
0.209177	Junb (441g)	157
0.209004	Xbp1_extended (173g)	158
0.20856	Sox4 (57g)	159
0.208527	Trp53_extended (47g)	160
0.208082	Xbp1 (142g)	161
0.208056	Klf11_extended (25g)	162
0.2079	Fos_extended (328g)	163
0.20775	Erf_extended (17g)	164
0.207649	Klf10_extended (16g)	165
0.207586	Tcf7l1 (14g)	166
0.207391	Isl1_extended (89g)	167
0.20708	Srebf1_extended (12g)	168
0.206799	Trp53 (35g)	169
0.20675	Sox21_extended (39g)	170
0.206499	Erf (11g)	171
0.206278	Tcf7l1_extended (18g)	172
0.205299	Sox8 (15g)	173
0.205162	Gata3 (12g)	174
0.205099	Fosl2_extended (23g)	175
0.205037	Gata3_extended (13g)	176
0.204689	Sox8_extended (20g)	177
0.202855	Foxo4 (35g)	178
0.202543	Tpi1 (34g)	179
0.202432	Prrx2_extended (64g)	180
0.201341	Irf6_extended (12g)	181
0.200625	Six2 (10g)	182
0.200299	Six2_extended (11g)	183
0.199734	Rorc_extended (12g)	184
0.199311	Bach1_extended (13g)	185
0.197237	Msx1_extended (27g)	186
0.192823	Rela_extended (16g)	187
0.192771	Rela (12g)	188
0.191989	Nr4a1_extended (11g)	189
0.187299	Nr2f2_extended (10g)	190

## Sheet: Hensen
RSS	Regulon	Rank
0.237164	Rxra_extended (10g)	1
0.235344	Bcl11a_extended (13g)	2
0.216511	Irf6_extended (12g)	3
0.215559	Rara (11g)	4
0.214486	Msx1_extended (27g)	5
0.213328	Nr2f2_extended (10g)	6														Mean	Std	Mean + 2SD	Mean - 2SD
0.210845	Gabpb1_extended (15g)	7														0.198591	0.00477711	0.208145	0.189037
0.2085	Zfhx2_extended (23g)	8
0.207575	Fosl2_extended (23g)	9
0.207331	Rara_extended (28g)	10
0.206027	Ubtf_extended (121g)	11
0.205049	Sp2 (12g)	12
0.204961	Gata3 (12g)	13
0.204835	Gata3_extended (13g)	14
0.203929	Sp1_extended (19g)	15
0.20342	Nfic_extended (11g)	16
0.202874	Rela_extended (16g)	17
0.202612	Dbp_extended (11g)	18
0.20245	Rela (12g)	19
0.20215	Zc3h11a_extended (266g)	20
0.20195	Hcfc1_extended (25g)	21
0.201764	Setdb1_extended (116g)	22
0.201725	Sp2_extended (29g)	23
0.201632	Smarcc2_extended (18g)	24
0.201458	Smc3_extended (24g)	25
0.201455	Sox21_extended (39g)	26
0.201178	Gata2_extended (335g)	27
0.200974	Mef2a_extended (13g)	28
0.200735	Stat3_extended (27g)	29
0.200648	Egr3_extended (10g)	30
0.200645	Timm8a1 (23g)	31
0.200399	Cux1_extended (44g)	32
0.200385	Cnot3 (16g)	33
0.20034	Brf1_extended (45g)	34
0.200293	Mafg_extended (28g)	35
0.200227	Klf16_extended (18g)	36
0.200193	Rcor1_extended (352g)	37
0.200135	Foxp1 (39g)	38
0.2001	Ovol2 (35g)	39
0.199952	Creb3l4_extended (50g)	40
0.199708	Elk1 (424g)	41
0.199668	Klf4_extended (94g)	42
0.199646	Hif1a (57g)	43
0.199617	Elk1_extended (568g)	44
0.199484	Atf6_extended (19g)	45
0.199419	Hif1a_extended (91g)	46
0.199418	Rorc_extended (12g)	47
0.1994	Klf10_extended (16g)	48
0.199392	E2f4_extended (145g)	49
0.19917	Tead2_extended (11g)	50
0.199083	Srebf2 (872g)	51
0.199078	Erf_extended (17g)	52
0.199055	Usf2_extended (59g)	53
0.199006	Srebf2_extended (1429g)	54
0.198992	Maff_extended (524g)	55
0.198987	Ets2_extended (850g)	56
0.198986	Creb5_extended (71g)	57
0.198912	Fosb_extended (159g)	58
0.198858	Ep300 (373g)	59
0.19878	Ep300_extended (641g)	60
0.198766	Nfia (19g)	61
0.198738	Kdm5b (37g)	62
0.198711	Gtf2f1_extended (841g)	63
0.198695	Ets2 (370g)	64
0.198641	Xbp1_extended (173g)	65
0.198616	Etv5 (523g)	66
0.198607	Foxo1_extended (317g)	67
0.198595	Foxo1 (316g)	68
0.198547	Zfp362_extended (667g)	69
0.198526	Zfp110_extended (233g)	70
0.198475	Etv5_extended (1385g)	71
0.198446	Xbp1 (142g)	72
0.198404	Klf11_extended (25g)	73
0.198376	Mxi1_extended (2806g)	74
0.198332	Chd2_extended (476g)	75
0.198332	Chd2 (171g)	76
0.198274	Atf3 (322g)	77
0.198256	Emx2_extended (335g)	78
0.198241	Taf7_extended (823g)	79
0.198212	Thap1 (726g)	80
0.198126	Bclaf1_extended (594g)	81
0.198118	Bclaf1 (149g)	82
0.198115	Atf3_extended (590g)	83
0.198099	Jund_extended (2568g)	84
0.198094	Dnmt3a (153g)	85
0.19809	Thap1_extended (1519g)	86
0.198089	Etv4_extended (57g)	87
0.198056	Zbtb17_extended (216g)	88
0.198026	Cebpg_extended (48g)	89
0.197987	Junb (441g)	90
0.197981	Sox8_extended (20g)	91
0.197953	Kdm5a_extended (4320g)	92
0.197925	Junb_extended (805g)	93
0.197909	Tcf7l1 (14g)	94
0.197896	Jun_extended (713g)	95
0.197869	Max_extended (2843g)	96
0.197868	Arntl_extended (116g)	97
0.197837	Srf_extended (4126g)	98
0.197834	Smarca4_extended (3643g)	99
0.197823	Cebpb_extended (1031g)	100
0.197798	Creb3l2_extended (48g)	101
0.197784	Hdac6_extended (354g)	102
0.197751	Kdm5b_extended (4532g)	103
0.197738	Smad1 (38g)	104
0.197738	Nfil3_extended (175g)	105
0.197732	Tcf7l1_extended (18g)	106
0.197725	Zmiz1_extended (3314g)	107
0.197722	Atf1_extended (882g)	108
0.197712	Hdac2_extended (502g)	109
0.19769	Creb3l2 (15g)	110
0.197661	Fosb (12g)	111
0.19765	Klf5_extended (184g)	112
0.197625	Gabpa_extended (765g)	113
0.19762	Atf4_extended (270g)	114
0.197548	Taf1_extended (488g)	115
0.19752	Bmyc_extended (3540g)	116
0.197511	Tcf12 (23g)	117
0.197495	Yy1_extended (3459g)	118
0.197485	Ezh2_extended (2543g)	119
0.197485	Rb1_extended (247g)	120
0.197482	Elf2_extended (1905g)	121
0.197478	Gabpa (606g)	122
0.197477	Srebf1_extended (12g)	123
0.197473	Yy1 (1178g)	124
0.197453	Maz_extended (2321g)	125
0.197431	Sp4_extended (83g)	126
0.197428	Sox2 (118g)	127
0.197426	Elf1 (1295g)	128
0.197415	Srf (200g)	129
0.197396	Elf2 (1287g)	130
0.197392	Suz12_extended (916g)	131
0.197349	Zfp319 (15g)	132
0.197348	Nr2c2_extended (624g)	133
0.197324	Creb1_extended (1212g)	134
0.197303	Elf1_extended (1657g)	135
0.197297	Egr1 (831g)	136
0.197293	Kdm5a (377g)	137
0.19723	Irf3_extended (328g)	138
0.197211	Klf7 (32g)	139
0.197179	Nfyb_extended (1019g)	140
0.197178	Sox2_extended (237g)	141
0.197156	Egr1_extended (1594g)	142
0.197081	Taf1 (211g)	143
0.19708	Hmga2 (272g)	144
0.197015	Isl1_extended (89g)	145
0.197002	Nfyb (837g)	146
0.196966	Nr2c2 (497g)	147
0.196958	Erf (11g)	148
0.196899	Fos_extended (328g)	149
0.196806	Sox8 (15g)	150
0.196803	Sox12_extended (16g)	151
0.196749	Jun (71g)	152
0.196719	Sin3a_extended (643g)	153
0.196714	Klf3_extended (560g)	154
0.196596	Rad21_extended (51g)	155
0.196535	Tpi1 (34g)	156
0.196431	Klf7_extended (39g)	157
0.196245	Rest (19g)	158
0.196074	Zfp369_extended (12g)	159
0.195907	Hes1_extended (66g)	160
0.195556	Bdp1_extended (18g)	161
0.195547	Ctcf_extended (114g)	162
0.195512	Arnt_extended (70g)	163
0.195424	Zbtb7a_extended (25g)	164
0.195261	Sox4 (57g)	165
0.195056	Six2 (10g)	166
0.194999	Six2_extended (11g)	167
0.194795	Trp53_extended (47g)	168
0.194794	Mxd4_extended (16g)	169
0.194605	Etv3_extended (23g)	170
0.194553	Foxo4 (35g)	171
0.194142	Rfx3_extended (22g)	172
0.194049	Sox11_extended (66g)	173
0.193934	Hes1 (14g)	174
0.193908	Sox11 (33g)	175
0.193861	Bach1_extended (13g)	176
0.193454	Zfp64_extended (13g)	177
0.193286	Ctcf (37g)	178
0.193023	Atoh1_extended (15g)	179
0.192707	Trp53 (35g)	180
0.192588	Foxq1 (30g)	181
0.192517	Foxq1_extended (175g)	182
0.192063	Tcf4_extended (14g)	183
0.191884	Rfx3 (21g)	184
0.191239	Nr2c1_extended (14g)	185
0.191041	Prrx2_extended (64g)	186
0.190706	Pou4f3_extended (14g)	187
0.19022	Pou4f3 (10g)	188
0.189855	Egr4 (10g)	189
0.189689	Nr4a1_extended (11g)	190

## Sheet: IHC
RSS	Regulon	Rank
0.265162	Atoh1_extended (15g)	1
0.252152	Egr4 (10g)	2
0.245562	Pou4f3_extended (14g)	3
0.240435	Pou4f3 (10g)	4
0.239079	Nfic_extended (11g)	5
0.199291	Rest (19g)	6														Mean	Std	Mean + 2SD	Mean - 2SD
0.194776	Sox12_extended (16g)	7														0.18775	0.00891093	0.205572	0.169928
0.194691	Rfx3_extended (22g)	8
0.193423	Rfx3 (21g)	9
0.193007	Bdp1_extended (18g)	10
0.191875	Atf6_extended (19g)	11
0.191437	Timm8a1 (23g)	12
0.190731	Rcor1_extended (352g)	13
0.190491	Mxd4_extended (16g)	14
0.190389	Smarcc2_extended (18g)	15
0.190303	Nr2c2 (497g)	16
0.190294	Klf16_extended (18g)	17
0.190031	Bcl11a_extended (13g)	18
0.189926	Brf1_extended (45g)	19
0.189872	Nr2c2_extended (624g)	20
0.189826	Nr2c1_extended (14g)	21
0.189707	Usf2_extended (59g)	22
0.189706	Kdm5b (37g)	23
0.189617	Suz12_extended (916g)	24
0.189607	Zfp369_extended (12g)	25
0.189248	Bclaf1_extended (594g)	26
0.189247	Rara_extended (28g)	27
0.189179	Zmiz1_extended (3314g)	28
0.189112	Setdb1_extended (116g)	29
0.189038	Bclaf1 (149g)	30
0.189028	Hcfc1_extended (25g)	31
0.188915	Atf4_extended (270g)	32
0.188859	Sin3a_extended (643g)	33
0.188841	Zfp64_extended (13g)	34
0.188831	Zbtb7a_extended (25g)	35
0.188815	Chd2 (171g)	36
0.188745	Chd2_extended (476g)	37
0.188707	Rb1_extended (247g)	38
0.188703	Dnmt3a (153g)	39
0.18862	Arnt_extended (70g)	40
0.188608	Rxra_extended (10g)	41
0.188596	Gtf2f1_extended (841g)	42
0.188498	Ubtf_extended (121g)	43
0.188387	Kdm5a (377g)	44
0.188383	Hdac2_extended (502g)	45
0.188272	Creb3l2 (15g)	46
0.188225	Sp4_extended (83g)	47
0.18819	Creb3l2_extended (48g)	48
0.188125	Mxi1_extended (2806g)	49
0.188109	Thap1 (726g)	50
0.188092	Kdm5b_extended (4532g)	51
0.188092	Yy1 (1178g)	52
0.188078	Elf2_extended (1905g)	53
0.188058	E2f4_extended (145g)	54
0.188042	Maz_extended (2321g)	55
0.188017	Bmyc_extended (3540g)	56
0.188015	Srebf2 (872g)	57
0.188002	Elf2 (1287g)	58
0.188	Egr3_extended (10g)	59
0.187988	Arntl_extended (116g)	60
0.187949	Yy1_extended (3459g)	61
0.187907	Nfia (19g)	62
0.187896	Irf3_extended (328g)	63
0.187853	Smarca4_extended (3643g)	64
0.187849	Dbp_extended (11g)	65
0.187844	Jun_extended (713g)	66
0.187831	Gabpa (606g)	67
0.187785	Zfp110_extended (233g)	68
0.187778	Srebf2_extended (1429g)	69
0.187772	Etv4_extended (57g)	70
0.187769	Taf7_extended (823g)	71
0.187717	Nfyb (837g)	72
0.187712	Gabpa_extended (765g)	73
0.187684	Max_extended (2843g)	74
0.187654	Elk1 (424g)	75
0.187625	Ep300_extended (641g)	76
0.187615	Rad21_extended (51g)	77
0.187609	Thap1_extended (1519g)	78
0.187609	Nfyb_extended (1019g)	79
0.187537	Srf (200g)	80
0.187508	Srf_extended (4126g)	81
0.187492	Sp1_extended (19g)	82
0.187469	Elf1 (1295g)	83
0.187466	Tcf4_extended (14g)	84
0.187457	Ezh2_extended (2543g)	85
0.187445	Kdm5a_extended (4320g)	86
0.187418	Elf1_extended (1657g)	87
0.187383	Zbtb17_extended (216g)	88
0.187346	Ctcf_extended (114g)	89
0.18732	Elk1_extended (568g)	90
0.187312	Egr1 (831g)	91
0.187311	Etv5 (523g)	92
0.187302	Ep300 (373g)	93
0.187292	Jund_extended (2568g)	94
0.187285	Creb1_extended (1212g)	95
0.187248	Creb3l4_extended (50g)	96
0.187222	Taf1 (211g)	97
0.187154	Zfp362_extended (667g)	98
0.187075	Atf1_extended (882g)	99
0.186975	Ets2 (370g)	100
0.186961	Rara (11g)	101
0.186924	Egr1_extended (1594g)	102
0.186866	Etv5_extended (1385g)	103
0.186831	Creb5_extended (71g)	104
0.186814	Smad1 (38g)	105
0.186793	Klf3_extended (560g)	106
0.186763	Taf1_extended (488g)	107
0.186715	Ctcf (37g)	108
0.186679	Ets2_extended (850g)	109
0.186604	Zfp319 (15g)	110
0.186568	Hdac6_extended (354g)	111
0.186541	Hif1a (57g)	112
0.1864	Cebpg_extended (48g)	113
0.186307	Sox2 (118g)	114
0.186273	Zc3h11a_extended (266g)	115
0.186239	Cebpb_extended (1031g)	116
0.18623	Atf3_extended (590g)	117
0.186193	Etv3_extended (23g)	118
0.186121	Mef2a_extended (13g)	119
0.186007	Sox2_extended (237g)	120
0.185963	Foxq1 (30g)	121
0.185955	Tcf12 (23g)	122
0.185911	Emx2_extended (335g)	123
0.185864	Jun (71g)	124
0.185828	Foxo1 (316g)	125
0.185824	Foxo1_extended (317g)	126
0.185744	Ovol2 (35g)	127
0.185743	Foxq1_extended (175g)	128
0.185725	Stat3_extended (27g)	129
0.18544	Atf3 (322g)	130
0.18537	Klf7_extended (39g)	131
0.185367	Cnot3 (16g)	132
0.185205	Sp2_extended (29g)	133
0.185203	Sp2 (12g)	134
0.185171	Hif1a_extended (91g)	135
0.185131	Junb_extended (805g)	136
0.185058	Gabpb1_extended (15g)	137
0.185029	Gata2_extended (335g)	138
0.185026	Hmga2 (272g)	139
0.185022	Maff_extended (524g)	140
0.184998	Trp53 (35g)	141
0.184968	Klf5_extended (184g)	142
0.184961	Mafg_extended (28g)	143
0.184952	Fosb (12g)	144
0.184936	Nfil3_extended (175g)	145
0.184855	Sox11_extended (66g)	146
0.184851	Fosb_extended (159g)	147
0.18481	Irf6_extended (12g)	148
0.184707	Trp53_extended (47g)	149
0.184659	Klf4_extended (94g)	150
0.184601	Sox11 (33g)	151
0.184454	Hes1 (14g)	152
0.184447	Foxp1 (39g)	153
0.184438	Junb (441g)	154
0.18413	Klf7 (32g)	155
0.184105	Hes1_extended (66g)	156
0.183922	Sox21_extended (39g)	157
0.183864	Xbp1_extended (173g)	158
0.183762	Isl1_extended (89g)	159
0.183757	Smc3_extended (24g)	160
0.183607	Xbp1 (142g)	161
0.183516	Tcf7l1_extended (18g)	162
0.183494	Fos_extended (328g)	163
0.183473	Rorc_extended (12g)	164
0.183473	Gata3 (12g)	165
0.183278	Tpi1 (34g)	166
0.183262	Sox8 (15g)	167
0.183258	Gata3_extended (13g)	168
0.182993	Sox4 (57g)	169
0.182786	Erf_extended (17g)	170
0.18258	Erf (11g)	171
0.182428	Tcf7l1 (14g)	172
0.182402	Bach1_extended (13g)	173
0.182381	Fosl2_extended (23g)	174
0.182367	Tead2_extended (11g)	175
0.18222	Cux1_extended (44g)	176
0.181757	Klf11_extended (25g)	177
0.181557	Klf10_extended (16g)	178
0.181555	Prrx2_extended (64g)	179
0.181163	Sox8_extended (20g)	180
0.181118	Zfhx2_extended (23g)	181
0.18085	Srebf1_extended (12g)	182
0.180829	Foxo4 (35g)	183
0.180743	Six2 (10g)	184
0.180715	Six2_extended (11g)	185
0.180552	Rela (12g)	186
0.180375	Nr4a1_extended (11g)	187
0.179263	Rela_extended (16g)	188
0.177429	Msx1_extended (27g)	189
0.173316	Nr2f2_extended (10g)	190

## Sheet: Interdental
RSS	Regulon	Rank
0.288729	Sox8_extended (20g)	1
0.287679	Sox8 (15g)	2
0.28734	Trp53 (35g)	3
0.286149	Foxq1_extended (175g)	4
0.285009	Foxq1 (30g)	5
0.281334	Trp53_extended (47g)	6														Mean	Std	Mean + 2SD	Mean - 2SD
0.278373	Tcf4_extended (14g)	7														0.247093	0.0103928	0.267879	0.226308
0.276899	Prrx2_extended (64g)	8
0.268453	Rela_extended (16g)	9
0.265317	Sox4 (57g)	10
0.262473	Rela (12g)	11
0.262238	Sox11 (33g)	12
0.26174	Sox11_extended (66g)	13
0.26135	Nr4a1_extended (11g)	14
0.259318	Foxo4 (35g)	15
0.257314	Klf7 (32g)	16
0.256515	Fos_extended (328g)	17
0.255018	Creb3l4_extended (50g)	18
0.254629	Klf7_extended (39g)	19
0.252489	Creb3l2_extended (48g)	20
0.25234	Six2_extended (11g)	21
0.252241	Nfia (19g)	22
0.252072	Six2 (10g)	23
0.252007	Egr1_extended (1594g)	24
0.251898	Isl1_extended (89g)	25
0.251711	Klf3_extended (560g)	26
0.251615	Smc3_extended (24g)	27
0.251351	Egr1 (831g)	28
0.251278	Maff_extended (524g)	29
0.250932	Fosb_extended (159g)	30
0.250863	Srebf1_extended (12g)	31
0.250837	Tcf7l1 (14g)	32
0.250635	Elk1_extended (568g)	33
0.250539	Nfil3_extended (175g)	34
0.250467	Creb3l2 (15g)	35
0.250411	Tcf7l1_extended (18g)	36
0.250333	Elk1 (424g)	37
0.2503	Jun (71g)	38
0.250215	Zfp369_extended (12g)	39
0.25012	Mxd4_extended (16g)	40
0.250006	Fosl2_extended (23g)	41
0.249757	Rorc_extended (12g)	42
0.249567	Hes1_extended (66g)	43
0.249417	Jun_extended (713g)	44
0.249369	Klf5_extended (184g)	45
0.24932	Rad21_extended (51g)	46
0.249241	Hes1 (14g)	47
0.249219	Cnot3 (16g)	48
0.24921	Atf3 (322g)	49
0.249176	Jund_extended (2568g)	50
0.249125	Bach1_extended (13g)	51
0.249122	Creb1_extended (1212g)	52
0.248795	Zfp319 (15g)	53
0.248557	Elf1_extended (1657g)	54
0.248528	Elf1 (1295g)	55
0.248473	Yy1 (1178g)	56
0.248449	Foxo1_extended (317g)	57
0.248404	Foxo1 (316g)	58
0.248278	Ubtf_extended (121g)	59
0.248244	Kdm5a (377g)	60
0.248169	Junb (441g)	61
0.248135	Cebpb_extended (1031g)	62
0.248127	Nr2c2_extended (624g)	63
0.248106	Kdm5a_extended (4320g)	64
0.248081	Atf3_extended (590g)	65
0.248076	Srf (200g)	66
0.248073	Hdac6_extended (354g)	67
0.247951	Srf_extended (4126g)	68
0.247762	Maz_extended (2321g)	69
0.247726	Yy1_extended (3459g)	70
0.247687	Setdb1_extended (116g)	71
0.247663	Chd2_extended (476g)	72
0.247579	Junb_extended (805g)	73
0.24754	Usf2_extended (59g)	74
0.247513	Cux1_extended (44g)	75
0.24746	Nr2c2 (497g)	76
0.247452	Etv4_extended (57g)	77
0.247433	Fosb (12g)	78
0.247427	Dnmt3a (153g)	79
0.247341	Zfp362_extended (667g)	80
0.247283	Kdm5b_extended (4532g)	81
0.247205	Chd2 (171g)	82
0.247169	Smarca4_extended (3643g)	83
0.247139	Bclaf1 (149g)	84
0.247083	Ets2 (370g)	85
0.247046	Gata2_extended (335g)	86
0.247037	Rb1_extended (247g)	87
0.247007	Gabpa_extended (765g)	88
0.246937	Foxp1 (39g)	89
0.246933	Ezh2_extended (2543g)	90
0.24692	Gabpa (606g)	91
0.246883	Sp4_extended (83g)	92
0.246796	Atf1_extended (882g)	93
0.246737	Elf2 (1287g)	94
0.246733	Taf1_extended (488g)	95
0.246712	Hif1a_extended (91g)	96
0.246709	Mxi1_extended (2806g)	97
0.246709	Ctcf_extended (114g)	98
0.246707	Thap1 (726g)	99
0.246707	Thap1_extended (1519g)	100
0.246663	Nfyb (837g)	101
0.246655	Taf1 (211g)	102
0.246653	Zmiz1_extended (3314g)	103
0.24658	Hdac2_extended (502g)	104
0.246534	Bclaf1_extended (594g)	105
0.246529	Max_extended (2843g)	106
0.246522	Nfyb_extended (1019g)	107
0.246485	Arnt_extended (70g)	108
0.246472	Elf2_extended (1905g)	109
0.246462	Ets2_extended (850g)	110
0.246352	Zbtb17_extended (216g)	111
0.246318	Bmyc_extended (3540g)	112
0.246316	Tcf12 (23g)	113
0.246308	Ep300_extended (641g)	114
0.246233	Ep300 (373g)	115
0.24615	Gtf2f1_extended (841g)	116
0.246087	Sin3a_extended (643g)	117
0.246061	E2f4_extended (145g)	118
0.246058	Taf7_extended (823g)	119
0.246035	Suz12_extended (916g)	120
0.24601	Nr2c1_extended (14g)	121
0.245995	Zfp110_extended (233g)	122
0.245937	Hif1a (57g)	123
0.245806	Srebf2 (872g)	124
0.245677	Mef2a_extended (13g)	125
0.245645	Ctcf (37g)	126
0.245609	Srebf2_extended (1429g)	127
0.245556	Etv5 (523g)	128
0.24548	Sox2_extended (237g)	129
0.245315	Etv5_extended (1385g)	130
0.245219	Rxra_extended (10g)	131
0.245069	Atf4_extended (270g)	132
0.245034	Klf4_extended (94g)	133
0.245006	Zfp64_extended (13g)	134
0.244923	Creb5_extended (71g)	135
0.24476	Zfhx2_extended (23g)	136
0.244511	Ovol2 (35g)	137
0.244481	Irf3_extended (328g)	138
0.244402	Brf1_extended (45g)	139
0.244273	Emx2_extended (335g)	140
0.244223	Tead2_extended (11g)	141
0.244021	Zc3h11a_extended (266g)	142
0.24401	Zbtb7a_extended (25g)	143
0.243948	Hcfc1_extended (25g)	144
0.243739	Erf (11g)	145
0.243636	Sp1_extended (19g)	146
0.243617	Hmga2 (272g)	147
0.243467	Kdm5b (37g)	148
0.243448	Erf_extended (17g)	149
0.243423	Rcor1_extended (352g)	150
0.243382	Cebpg_extended (48g)	151
0.243305	Stat3_extended (27g)	152
0.243079	Klf11_extended (25g)	153
0.24304	Smad1 (38g)	154
0.242544	Mafg_extended (28g)	155
0.242305	Tpi1 (34g)	156
0.24223	Etv3_extended (23g)	157
0.242071	Xbp1_extended (173g)	158
0.241992	Xbp1 (142g)	159
0.241776	Bdp1_extended (18g)	160
0.241733	Rest (19g)	161
0.241699	Sox2 (118g)	162
0.240923	Arntl_extended (116g)	163
0.24092	Sox21_extended (39g)	164
0.240665	Klf10_extended (16g)	165
0.240411	Timm8a1 (23g)	166
0.240088	Sox12_extended (16g)	167
0.239853	Sp2_extended (29g)	168
0.23916	Dbp_extended (11g)	169
0.239133	Smarcc2_extended (18g)	170
0.238721	Bcl11a_extended (13g)	171
0.23802	Atf6_extended (19g)	172
0.237916	Gabpb1_extended (15g)	173
0.23778	Klf16_extended (18g)	174
0.237136	Egr3_extended (10g)	175
0.236689	Rara_extended (28g)	176
0.236288	Sp2 (12g)	177
0.235697	Gata3 (12g)	178
0.235395	Rfx3 (21g)	179
0.235057	Rara (11g)	180
0.234856	Gata3_extended (13g)	181
0.234684	Rfx3_extended (22g)	182
0.233391	Pou4f3 (10g)	183
0.230751	Pou4f3_extended (14g)	184
0.22548	Nfic_extended (11g)	185
0.220874	Irf6_extended (12g)	186
0.21955	Msx1_extended (27g)	187
0.218611	Nr2f2_extended (10g)	188
0.217415	Egr4 (10g)	189
0.200476	Atoh1_extended (15g)	190

## Sheet: IPC
RSS	Regulon	Rank
0.205287	Atoh1_extended (15g)	1
0.195	Sox21_extended (39g)	2
0.193107	Tcf7l1 (14g)	3
0.192532	Tcf7l1_extended (18g)	4
0.191874	Sox2 (118g)	5
0.191387	Etv4_extended (57g)	6														Mean	Std	Mean + 2SD	Mean - 2SD
0.191363	Tead2_extended (11g)	7														0.187417	0.00212915	0.191676	0.183159
0.19092	Mxd4_extended (16g)	8
0.190809	Gata3_extended (13g)	9
0.190797	Creb5_extended (71g)	10
0.190689	Zfhx2_extended (23g)	11
0.190675	Sox2_extended (237g)	12
0.190615	Arntl_extended (116g)	13
0.190323	Msx1_extended (27g)	14
0.190194	Timm8a1 (23g)	15
0.190138	Gata3 (12g)	16
0.190114	Bcl11a_extended (13g)	17
0.190077	Hmga2 (272g)	18
0.190069	Klf11_extended (25g)	19
0.189751	Mafg_extended (28g)	20
0.189743	Gabpb1_extended (15g)	21
0.189734	Creb3l2 (15g)	22
0.189709	Pou4f3_extended (14g)	23
0.189675	Zfp369_extended (12g)	24
0.189524	Etv5_extended (1385g)	25
0.189399	Rcor1_extended (352g)	26
0.189376	Rest (19g)	27
0.189375	Nfia (19g)	28
0.189363	Pou4f3 (10g)	29
0.189249	Etv5 (523g)	30
0.189103	Klf4_extended (94g)	31
0.189046	Creb3l2_extended (48g)	32
0.18897	Emx2_extended (335g)	33
0.188889	Thap1 (726g)	34
0.188889	Erf_extended (17g)	35
0.18888	Zfp64_extended (13g)	36
0.188829	Smc3_extended (24g)	37
0.188818	Nr2c1_extended (14g)	38
0.188769	E2f4_extended (145g)	39
0.188749	Nr2f2_extended (10g)	40
0.188699	Thap1_extended (1519g)	41
0.188647	Brf1_extended (45g)	42
0.188639	Cux1_extended (44g)	43
0.188585	Erf (11g)	44
0.188508	Zfp362_extended (667g)	45
0.188427	Atf4_extended (270g)	46
0.188401	Sox11_extended (66g)	47
0.188375	Max_extended (2843g)	48
0.188293	Gata2_extended (335g)	49
0.188289	Isl1_extended (89g)	50
0.188271	Stat3_extended (27g)	51
0.188266	Foxq1 (30g)	52
0.188265	Smarca4_extended (3643g)	53
0.188187	Jund_extended (2568g)	54
0.188178	Suz12_extended (916g)	55
0.188178	Ets2 (370g)	56
0.188169	Kdm5a_extended (4320g)	57
0.188159	Foxp1 (39g)	58
0.188159	Zmiz1_extended (3314g)	59
0.188142	Ets2_extended (850g)	60
0.188136	Ubtf_extended (121g)	61
0.188127	Srebf2 (872g)	62
0.188091	Hdac6_extended (354g)	63
0.188086	Bmyc_extended (3540g)	64
0.188069	Xbp1_extended (173g)	65
0.188066	Srebf2_extended (1429g)	66
0.18806	Kdm5b_extended (4532g)	67
0.188059	Bclaf1_extended (594g)	68
0.188038	Bclaf1 (149g)	69
0.188025	Ezh2_extended (2543g)	70
0.188018	Dnmt3a (153g)	71
0.188004	Xbp1 (142g)	72
0.188002	Mxi1_extended (2806g)	73
0.187998	Ctcf (37g)	74
0.187953	Sox11 (33g)	75
0.187944	Maz_extended (2321g)	76
0.187934	Elf2_extended (1905g)	77
0.187898	Sin3a_extended (643g)	78
0.187885	Kdm5a (377g)	79
0.187884	Srf_extended (4126g)	80
0.187862	Yy1_extended (3459g)	81
0.187849	Kdm5b (37g)	82
0.187842	Chd2_extended (476g)	83
0.18784	Hdac2_extended (502g)	84
0.187832	Taf7_extended (823g)	85
0.187828	Creb1_extended (1212g)	86
0.18781	Zc3h11a_extended (266g)	87
0.187797	Six2 (10g)	88
0.187775	Elf2 (1287g)	89
0.187757	Maff_extended (524g)	90
0.187753	Sox4 (57g)	91
0.187747	Yy1 (1178g)	92
0.187739	Nr2c2 (497g)	93
0.187738	Nr2c2_extended (624g)	94
0.18773	Foxo1_extended (317g)	95
0.187719	Srf (200g)	96
0.187715	Jun (71g)	97
0.187714	Foxo1 (316g)	98
0.187711	Zbtb17_extended (216g)	99
0.187678	Nfyb (837g)	100
0.187677	Jun_extended (713g)	101
0.187627	Nfyb_extended (1019g)	102
0.187626	Gtf2f1_extended (841g)	103
0.187614	Rb1_extended (247g)	104
0.187544	Hcfc1_extended (25g)	105
0.187514	Cebpb_extended (1031g)	106
0.187479	Atf1_extended (882g)	107
0.187474	Elf1_extended (1657g)	108
0.187458	Elf1 (1295g)	109
0.187452	Taf1 (211g)	110
0.187421	Cebpg_extended (48g)	111
0.187406	Mef2a_extended (13g)	112
0.187398	Junb_extended (805g)	113
0.187394	Rad21_extended (51g)	114
0.187382	Chd2 (171g)	115
0.187363	Six2_extended (11g)	116
0.187359	Ctcf_extended (114g)	117
0.187351	Egr1 (831g)	118
0.187316	Klf3_extended (560g)	119
0.187259	Atf3_extended (590g)	120
0.187244	Gabpa_extended (765g)	121
0.187239	Nfil3_extended (175g)	122
0.187233	Egr1_extended (1594g)	123
0.18722	Smad1 (38g)	124
0.187218	Gabpa (606g)	125
0.187215	Elk1 (424g)	126
0.187157	Egr4 (10g)	127
0.187115	Elk1_extended (568g)	128
0.187063	Ep300_extended (641g)	129
0.18706	Tcf4_extended (14g)	130
0.187048	Setdb1_extended (116g)	131
0.186981	Klf5_extended (184g)	132
0.186934	Zbtb7a_extended (25g)	133
0.186931	Junb (441g)	134
0.18689	Atf3 (322g)	135
0.186887	Irf3_extended (328g)	136
0.186835	Ep300 (373g)	137
0.186818	Hes1_extended (66g)	138
0.186798	Zfp110_extended (233g)	139
0.186714	Usf2_extended (59g)	140
0.186701	Foxq1_extended (175g)	141
0.18669	Smarcc2_extended (18g)	142
0.186688	Sp4_extended (83g)	143
0.186629	Taf1_extended (488g)	144
0.186389	Fosb_extended (159g)	145
0.186363	Fos_extended (328g)	146
0.186194	Creb3l4_extended (50g)	147
0.186161	Sox12_extended (16g)	148
0.186157	Srebf1_extended (12g)	149
0.186105	Hif1a (57g)	150
0.186033	Ovol2 (35g)	151
0.185879	Hif1a_extended (91g)	152
0.185852	Fosb (12g)	153
0.185848	Arnt_extended (70g)	154
0.185805	Rela (12g)	155
0.185718	Klf16_extended (18g)	156
0.185639	Hes1 (14g)	157
0.185329	Bach1_extended (13g)	158
0.185283	Bdp1_extended (18g)	159
0.185276	Rxra_extended (10g)	160
0.185216	Cnot3 (16g)	161
0.18502	Irf6_extended (12g)	162
0.185006	Klf7_extended (39g)	163
0.184953	Egr3_extended (10g)	164
0.184894	Trp53_extended (47g)	165
0.184882	Trp53 (35g)	166
0.184879	Nfic_extended (11g)	167
0.184788	Sox8_extended (20g)	168
0.184716	Foxo4 (35g)	169
0.184668	Rela_extended (16g)	170
0.184456	Klf10_extended (16g)	171
0.184425	Tcf12 (23g)	172
0.184398	Fosl2_extended (23g)	173
0.184225	Etv3_extended (23g)	174
0.184178	Tpi1 (34g)	175
0.184026	Sp2_extended (29g)	176
0.183808	Rfx3_extended (22g)	177
0.183792	Zfp319 (15g)	178
0.183759	Prrx2_extended (64g)	179
0.183638	Sp2 (12g)	180
0.183545	Sox8 (15g)	181
0.183199	Rara_extended (28g)	182
0.183184	Klf7 (32g)	183
0.182802	Dbp_extended (11g)	184
0.182579	Rorc_extended (12g)	185
0.182572	Sp1_extended (19g)	186
0.182239	Rfx3 (21g)	187
0.182187	Atf6_extended (19g)	188
0.181512	Nr4a1_extended (11g)	189
0.18079	Rara (11g)	190

## Sheet: IPhC
RSS	Regulon	Rank
0.207692	Bcl11a_extended (13g)	1
0.2041	Klf11_extended (25g)	2
0.203198	Klf4_extended (94g)	3
0.202574	Sox21_extended (39g)	4
0.200677	Rorc_extended (12g)	5
0.200288	Fosl2_extended (23g)	6														Mean	Std	Mean + 2SD	Mean - 2SD
0.200027	Sox2 (118g)	7														0.194362	0.00265382	0.199669	0.189054
0.199675	Hif1a (57g)	8
0.199639	Hif1a_extended (91g)	9
0.199595	Gata3 (12g)	10
0.199284	Gata3_extended (13g)	11
0.198572	Xbp1 (142g)	12
0.19853	Nr4a1_extended (11g)	13
0.198387	Arntl_extended (116g)	14
0.198353	Rfx3_extended (22g)	15
0.198351	Egr3_extended (10g)	16
0.198345	Xbp1_extended (173g)	17
0.198342	Gabpb1_extended (15g)	18
0.198208	Sox2_extended (237g)	19
0.197901	Rfx3 (21g)	20
0.197812	Zfhx2_extended (23g)	21
0.19768	Etv4_extended (57g)	22
0.197646	Klf5_extended (184g)	23
0.197412	Isl1_extended (89g)	24
0.197037	Emx2_extended (335g)	25
0.196986	Creb5_extended (71g)	26
0.196549	Mxd4_extended (16g)	27
0.196499	Erf (11g)	28
0.196445	Hmga2 (272g)	29
0.196417	Maff_extended (524g)	30
0.196398	Rara (11g)	31
0.196379	Tcf7l1_extended (18g)	32
0.19636	Junb (441g)	33
0.196156	Junb_extended (805g)	34
0.196117	Cux1_extended (44g)	35
0.196116	Atf3_extended (590g)	36
0.196065	Erf_extended (17g)	37
0.195919	Tcf7l1 (14g)	38
0.19586	Atf3 (322g)	39
0.195774	Gata2_extended (335g)	40
0.195763	Etv5_extended (1385g)	41
0.195702	Fosb_extended (159g)	42
0.195524	Egr1 (831g)	43
0.19546	Rara_extended (28g)	44
0.195456	Rela_extended (16g)	45
0.195456	Ets2 (370g)	46
0.195407	Ets2_extended (850g)	47
0.195383	Nfil3_extended (175g)	48
0.195379	Egr1_extended (1594g)	49
0.195369	Foxp1 (39g)	50
0.195334	Timm8a1 (23g)	51
0.195255	Jun_extended (713g)	52
0.195252	E2f4_extended (145g)	53
0.195226	Hes1_extended (66g)	54
0.195188	Jun (71g)	55
0.195187	Hes1 (14g)	56
0.195156	Tpi1 (34g)	57
0.195149	Smc3_extended (24g)	58
0.19512	Fosb (12g)	59
0.195083	Etv5 (523g)	60
0.195055	Cebpb_extended (1031g)	61
0.194963	Rb1_extended (247g)	62
0.194943	Jund_extended (2568g)	63
0.194942	Ubtf_extended (121g)	64
0.194932	Rcor1_extended (352g)	65
0.194884	Tead2_extended (11g)	66
0.194862	Max_extended (2843g)	67
0.194849	Fos_extended (328g)	68
0.194845	Zbtb7a_extended (25g)	69
0.194797	Rela (12g)	70
0.194778	Atf4_extended (270g)	71
0.194658	Foxo1 (316g)	72
0.194645	Foxo1_extended (317g)	73
0.194582	Zfp369_extended (12g)	74
0.194579	Thap1_extended (1519g)	75
0.194567	Kdm5b_extended (4532g)	76
0.19454	Srebf2 (872g)	77
0.194539	Thap1 (726g)	78
0.194531	Zc3h11a_extended (266g)	79
0.194528	Zmiz1_extended (3314g)	80
0.194524	Sp1_extended (19g)	81
0.19452	Mxi1_extended (2806g)	82
0.194461	Hdac6_extended (354g)	83
0.19444	Kdm5a_extended (4320g)	84
0.194386	Taf7_extended (823g)	85
0.194367	Hdac2_extended (502g)	86
0.194366	Ezh2_extended (2543g)	87
0.194361	Srebf2_extended (1429g)	88
0.194347	Chd2_extended (476g)	89
0.194344	Bmyc_extended (3540g)	90
0.194338	Smarca4_extended (3643g)	91
0.194332	Nfyb_extended (1019g)	92
0.19433	Nfic_extended (11g)	93
0.194321	Gtf2f1_extended (841g)	94
0.194296	Srf_extended (4126g)	95
0.194261	Yy1_extended (3459g)	96
0.194234	Usf2_extended (59g)	97
0.194199	Nfyb (837g)	98
0.194196	Tcf12 (23g)	99
0.19419	Elf1 (1295g)	100
0.194181	Gabpa (606g)	101
0.194168	Elf2_extended (1905g)	102
0.194136	Elf2 (1287g)	103
0.194117	Mafg_extended (28g)	104
0.194071	Yy1 (1178g)	105
0.194068	Setdb1_extended (116g)	106
0.194059	Srf (200g)	107
0.194054	Kdm5a (377g)	108
0.194043	Gabpa_extended (765g)	109
0.194031	Elf1_extended (1657g)	110
0.194001	Maz_extended (2321g)	111
0.193999	Kdm5b (37g)	112
0.193995	Arnt_extended (70g)	113
0.193992	Sin3a_extended (643g)	114
0.193956	Atf1_extended (882g)	115
0.19395	Sox4 (57g)	116
0.193937	Nfia (19g)	117
0.193907	Klf10_extended (16g)	118
0.193903	Irf3_extended (328g)	119
0.193889	Elk1_extended (568g)	120
0.193845	Chd2 (171g)	121
0.193836	Zfp362_extended (667g)	122
0.193833	Dnmt3a (153g)	123
0.193827	Zfp64_extended (13g)	124
0.193802	Klf16_extended (18g)	125
0.193799	Ep300_extended (641g)	126
0.193786	Sp4_extended (83g)	127
0.193761	Zbtb17_extended (216g)	128
0.193738	Klf3_extended (560g)	129
0.193681	Smad1 (38g)	130
0.193664	Bclaf1_extended (594g)	131
0.193661	Stat3_extended (27g)	132
0.193617	Suz12_extended (916g)	133
0.193484	Ep300 (373g)	134
0.193464	Creb1_extended (1212g)	135
0.193459	Nr2f2_extended (10g)	136
0.193453	Nr2c2 (497g)	137
0.193429	Zfp110_extended (233g)	138
0.193428	Nr2c2_extended (624g)	139
0.193383	Bclaf1 (149g)	140
0.19326	Elk1 (424g)	141
0.193214	Creb3l2 (15g)	142
0.193146	Mef2a_extended (13g)	143
0.193056	Cnot3 (16g)	144
0.193005	Taf1_extended (488g)	145
0.193001	Sox8_extended (20g)	146
0.192977	Ctcf_extended (114g)	147
0.192971	Rest (19g)	148
0.192879	Klf7_extended (39g)	149
0.192877	Sox12_extended (16g)	150
0.192816	Taf1 (211g)	151
0.192793	Ctcf (37g)	152
0.192734	Creb3l4_extended (50g)	153
0.192647	Sp2_extended (29g)	154
0.192604	Etv3_extended (23g)	155
0.192575	Klf7 (32g)	156
0.192495	Creb3l2_extended (48g)	157
0.192292	Hcfc1_extended (25g)	158
0.192203	Trp53_extended (47g)	159
0.192173	Msx1_extended (27g)	160
0.192159	Foxq1 (30g)	161
0.192119	Ovol2 (35g)	162
0.192115	Irf6_extended (12g)	163
0.191978	Atf6_extended (19g)	164
0.191723	Dbp_extended (11g)	165
0.191712	Rad21_extended (51g)	166
0.191438	Zfp319 (15g)	167
0.191346	Trp53 (35g)	168
0.191095	Sox11_extended (66g)	169
0.191081	Bdp1_extended (18g)	170
0.19107	Tcf4_extended (14g)	171
0.191007	Brf1_extended (45g)	172
0.190672	Prrx2_extended (64g)	173
0.190668	Rxra_extended (10g)	174
0.190594	Foxq1_extended (175g)	175
0.190579	Six2 (10g)	176
0.190522	Sox11 (33g)	177
0.190464	Foxo4 (35g)	178
0.190229	Sp2 (12g)	179
0.190207	Six2_extended (11g)	180
0.18987	Nr2c1_extended (14g)	181
0.189744	Cebpg_extended (48g)	182
0.189736	Smarcc2_extended (18g)	183
0.189436	Egr4 (10g)	184
0.189076	Sox8 (15g)	185
0.188988	Pou4f3 (10g)	186
0.188331	Bach1_extended (13g)	187
0.188322	Srebf1_extended (12g)	188
0.187651	Pou4f3_extended (14g)	189
0.186979	Atoh1_extended (15g)	190

## Sheet: IS
RSS	Regulon	Rank
0.29031	Prrx2_extended (64g)	1
0.289946	Rela_extended (16g)	2
0.289408	Rela (12g)	3
0.281626	Sox8_extended (20g)	4
0.279689	Sox8 (15g)	5														Mean	Std	Mean + 2SD	Mean - 2SD
0.279633	Nr4a1_extended (11g)	6														0.26123	0.00931765	0.279865	0.242594
0.279034	Foxq1_extended (175g)	7
0.278958	Klf7 (32g)	8
0.277482	Foxo4 (35g)	9
0.274546	Trp53 (35g)	10
0.27448	Srebf1_extended (12g)	11
0.273683	Sox4 (57g)	12
0.272237	Trp53_extended (47g)	13
0.270274	Klf7_extended (39g)	14
0.269683	Sox11_extended (66g)	15
0.269676	Fos_extended (328g)	16
0.269497	Foxq1 (30g)	17
0.269452	Sox11 (33g)	18
0.268975	Tpi1 (34g)	19
0.268796	Tcf4_extended (14g)	20
0.268119	Hes1 (14g)	21
0.268046	Hes1_extended (66g)	22
0.267468	Atf3 (322g)	23
0.267055	Isl1_extended (89g)	24
0.266731	Jun (71g)	25
0.266524	Atf3_extended (590g)	26
0.266282	Six2 (10g)	27
0.266187	Maff_extended (524g)	28
0.266127	Nfil3_extended (175g)	29
0.265948	Sox2_extended (237g)	30
0.26586	Rxra_extended (10g)	31
0.265646	Six2_extended (11g)	32
0.265506	Klf3_extended (560g)	33
0.265439	Ovol2 (35g)	34
0.265339	Egr1_extended (1594g)	35
0.265335	Elf1 (1295g)	36
0.265262	Elf1_extended (1657g)	37
0.264938	Creb3l2 (15g)	38
0.264593	Creb3l4_extended (50g)	39
0.264521	Nfia (19g)	40
0.26448	Egr1 (831g)	41
0.26439	Arnt_extended (70g)	42
0.264297	Ctcf (37g)	43
0.26415	Setdb1_extended (116g)	44
0.264137	Creb1_extended (1212g)	45
0.264109	Smc3_extended (24g)	46
0.263967	Etv3_extended (23g)	47
0.263927	Jun_extended (713g)	48
0.263886	Hcfc1_extended (25g)	49
0.263873	Creb3l2_extended (48g)	50
0.263847	Taf1_extended (488g)	51
0.263817	Cebpb_extended (1031g)	52
0.263781	Gabpa_extended (765g)	53
0.263685	Usf2_extended (59g)	54
0.263633	Atf1_extended (882g)	55
0.263558	Cnot3 (16g)	56
0.263482	Elk1_extended (568g)	57
0.263373	Srf_extended (4126g)	58
0.263315	Gabpa (606g)	59
0.263287	Kdm5a_extended (4320g)	60
0.263255	Tead2_extended (11g)	61
0.263215	Yy1_extended (3459g)	62
0.263179	Jund_extended (2568g)	63
0.263166	Hdac2_extended (502g)	64
0.263132	Junb_extended (805g)	65
0.263121	Nfyb_extended (1019g)	66
0.263104	Ezh2_extended (2543g)	67
0.263081	Zfp110_extended (233g)	68
0.263072	Elk1 (424g)	69
0.263053	Nfyb (837g)	70
0.262988	Ctcf_extended (114g)	71
0.26297	Chd2 (171g)	72
0.262951	Elf2 (1287g)	73
0.262949	Fosb_extended (159g)	74
0.262928	Foxo1_extended (317g)	75
0.262909	Yy1 (1178g)	76
0.262907	Foxo1 (316g)	77
0.262903	Thap1_extended (1519g)	78
0.262897	Junb (441g)	79
0.262882	Srf (200g)	80
0.262861	Maz_extended (2321g)	81
0.262839	Mef2a_extended (13g)	82
0.262742	Smarca4_extended (3643g)	83
0.262731	Rb1_extended (247g)	84
0.262686	Kdm5b_extended (4532g)	85
0.262646	Creb5_extended (71g)	86
0.262606	Max_extended (2843g)	87
0.262596	Thap1 (726g)	88
0.262538	Zfp319 (15g)	89
0.262534	Bmyc_extended (3540g)	90
0.262524	Chd2_extended (476g)	91
0.262434	Zfp362_extended (667g)	92
0.262418	Taf1 (211g)	93
0.262404	Kdm5a (377g)	94
0.262371	Sox2 (118g)	95
0.262362	Zbtb17_extended (216g)	96
0.262328	Gtf2f1_extended (841g)	97
0.262327	Elf2_extended (1905g)	98
0.2623	Srebf2_extended (1429g)	99
0.26229	Zmiz1_extended (3314g)	100
0.26217	Kdm5b (37g)	101
0.262133	Irf3_extended (328g)	102
0.262012	Dnmt3a (153g)	103
0.261949	Suz12_extended (916g)	104
0.261902	Ubtf_extended (121g)	105
0.261895	Hif1a_extended (91g)	106
0.261895	Srebf2 (872g)	107
0.26188	Etv4_extended (57g)	108
0.26187	Sin3a_extended (643g)	109
0.261855	Mxi1_extended (2806g)	110
0.261808	Taf7_extended (823g)	111
0.261749	Ets2 (370g)	112
0.261723	Smad1 (38g)	113
0.261699	Klf5_extended (184g)	114
0.261635	Ets2_extended (850g)	115
0.261538	Gata2_extended (335g)	116
0.261522	Hdac6_extended (354g)	117
0.261475	Nr2c2 (497g)	118
0.261328	Etv5_extended (1385g)	119
0.261313	Bclaf1_extended (594g)	120
0.261213	Nr2c2_extended (624g)	121
0.261126	Fosb (12g)	122
0.261107	Bclaf1 (149g)	123
0.261041	Etv5 (523g)	124
0.261006	Emx2_extended (335g)	125
0.260803	Atf4_extended (270g)	126
0.260714	Rad21_extended (51g)	127
0.26068	Smarcc2_extended (18g)	128
0.260674	Ep300_extended (641g)	129
0.260635	Timm8a1 (23g)	130
0.260597	Tcf12 (23g)	131
0.260547	Sp4_extended (83g)	132
0.260473	Sp2 (12g)	133
0.260439	Zfp64_extended (13g)	134
0.260248	Zbtb7a_extended (25g)	135
0.260184	Ep300 (373g)	136
0.260102	Bdp1_extended (18g)	137
0.259985	Stat3_extended (27g)	138
0.259735	Sox12_extended (16g)	139
0.259642	Rcor1_extended (352g)	140
0.259593	Hif1a (57g)	141
0.259583	Cux1_extended (44g)	142
0.259349	Hmga2 (272g)	143
0.259328	E2f4_extended (145g)	144
0.259146	Mxd4_extended (16g)	145
0.259005	Bach1_extended (13g)	146
0.258942	Fosl2_extended (23g)	147
0.258854	Arntl_extended (116g)	148
0.258657	Klf4_extended (94g)	149
0.258609	Klf11_extended (25g)	150
0.258501	Zfp369_extended (12g)	151
0.258477	Nr2c1_extended (14g)	152
0.257769	Rest (19g)	153
0.257582	Xbp1_extended (173g)	154
0.257482	Xbp1 (142g)	155
0.257323	Zc3h11a_extended (266g)	156
0.257278	Cebpg_extended (48g)	157
0.256894	Gata3 (12g)	158
0.256438	Erf (11g)	159
0.255925	Gata3_extended (13g)	160
0.255836	Foxp1 (39g)	161
0.255445	Brf1_extended (45g)	162
0.254721	Sox21_extended (39g)	163
0.254246	Rara_extended (28g)	164
0.254185	Sp1_extended (19g)	165
0.253886	Klf10_extended (16g)	166
0.253401	Zfhx2_extended (23g)	167
0.253379	Sp2_extended (29g)	168
0.253256	Gabpb1_extended (15g)	169
0.253045	Rara (11g)	170
0.252993	Egr3_extended (10g)	171
0.252816	Erf_extended (17g)	172
0.252157	Rorc_extended (12g)	173
0.250631	Bcl11a_extended (13g)	174
0.249779	Mafg_extended (28g)	175
0.24904	Dbp_extended (11g)	176
0.248303	Atf6_extended (19g)	177
0.247111	Tcf7l1_extended (18g)	178
0.246844	Rfx3 (21g)	179
0.246399	Rfx3_extended (22g)	180
0.245986	Irf6_extended (12g)	181
0.245587	Klf16_extended (18g)	182
0.245199	Tcf7l1 (14g)	183
0.240799	Pou4f3 (10g)	184
0.236217	Nfic_extended (11g)	185
0.234947	Pou4f3_extended (14g)	186
0.232066	Egr4 (10g)	187
0.229112	Msx1_extended (27g)	188
0.22728	Nr2f2_extended (10g)	189
0.211407	Atoh1_extended (15g)	190

## Sheet: Lateral Prosensory
RSS	Regulon	Rank
0.277222	Atoh1_extended (15g)	1
0.27664	Tcf7l1 (14g)	2
0.275508	Sox21_extended (39g)	3
0.274833	Tcf7l1_extended (18g)	4
0.259131	Creb5_extended (71g)	5
0.257981	Sox2 (118g)	6														Mean	Std	Mean + 2SD	Mean - 2SD
0.256208	Gata3_extended (13g)	7														0.244583	0.00639944	0.257382	0.231784
0.255027	Etv3_extended (23g)	8
0.254055	Gata3 (12g)	9
0.253689	Klf11_extended (25g)	10
0.252793	Sox2_extended (237g)	11
0.252152	Timm8a1 (23g)	12
0.251579	Etv4_extended (57g)	13
0.251535	Bcl11a_extended (13g)	14
0.251467	Klf4_extended (94g)	15
0.250103	Cux1_extended (44g)	16
0.250099	Hmga2 (272g)	17
0.250039	Klf16_extended (18g)	18
0.249846	Arntl_extended (116g)	19
0.249561	Cnot3 (16g)	20
0.249272	Irf6_extended (12g)	21
0.249179	Rcor1_extended (352g)	22
0.249147	Etv5_extended (1385g)	23
0.248668	Erf_extended (17g)	24
0.248575	Sp2_extended (29g)	25
0.248573	Mafg_extended (28g)	26
0.24857	Etv5 (523g)	27
0.248563	Sp4_extended (83g)	28
0.248542	Rest (19g)	29
0.248416	Sp1_extended (19g)	30
0.248398	Isl1_extended (89g)	31
0.248326	Bach1_extended (13g)	32
0.248246	Zfhx2_extended (23g)	33
0.248225	Nr2c1_extended (14g)	34
0.248022	Mef2a_extended (13g)	35
0.247884	Rara (11g)	36
0.247823	Erf (11g)	37
0.247696	Hif1a (57g)	38
0.247601	Bclaf1 (149g)	39
0.247562	Smc3_extended (24g)	40
0.247427	Bclaf1_extended (594g)	41
0.247214	Usf2_extended (59g)	42
0.247108	Zc3h11a_extended (266g)	43
0.247007	Sp2 (12g)	44
0.247	Thap1_extended (1519g)	45
0.246947	Emx2_extended (335g)	46
0.246887	Maff_extended (524g)	47
0.246754	Brf1_extended (45g)	48
0.246723	Foxp1 (39g)	49
0.246661	Ctcf_extended (114g)	50
0.246297	Zfp110_extended (233g)	51
0.24629	Ets2 (370g)	52
0.246257	Atf6_extended (19g)	53
0.246237	Chd2_extended (476g)	54
0.246217	Mxi1_extended (2806g)	55
0.246172	Atf4_extended (270g)	56
0.246152	Thap1 (726g)	57
0.246104	Ep300 (373g)	58
0.24609	Max_extended (2843g)	59
0.246039	Elf2_extended (1905g)	60
0.245995	Msx1_extended (27g)	61
0.245936	Elf2 (1287g)	62
0.245923	Taf7_extended (823g)	63
0.245914	Nfia (19g)	64
0.245772	Smarca4_extended (3643g)	65
0.245762	Zfp362_extended (667g)	66
0.245742	Jund_extended (2568g)	67
0.245742	Zmiz1_extended (3314g)	68
0.245728	Suz12_extended (916g)	69
0.245712	Ezh2_extended (2543g)	70
0.245627	Srebf2_extended (1429g)	71
0.245591	Ets2_extended (850g)	72
0.245512	Zfp64_extended (13g)	73
0.245505	Bmyc_extended (3540g)	74
0.245484	E2f4_extended (145g)	75
0.245411	Ctcf (37g)	76
0.245365	Srebf2 (872g)	77
0.245356	Srf (200g)	78
0.245289	Kdm5b (37g)	79
0.245255	Kdm5b_extended (4532g)	80
0.245244	Hcfc1_extended (25g)	81
0.245196	Ubtf_extended (121g)	82
0.245194	Chd2 (171g)	83
0.24513	Elk1_extended (568g)	84
0.245115	Elk1 (424g)	85
0.245109	Hdac2_extended (502g)	86
0.245096	Gtf2f1_extended (841g)	87
0.245057	Ep300_extended (641g)	88
0.245023	Kdm5a_extended (4320g)	89
0.245011	Nr2c2_extended (624g)	90
0.244979	Maz_extended (2321g)	91
0.244977	Kdm5a (377g)	92
0.244944	Creb3l4_extended (50g)	93
0.24494	Yy1 (1178g)	94
0.244927	Yy1_extended (3459g)	95
0.244892	Mxd4_extended (16g)	96
0.244882	Taf1 (211g)	97
0.244832	Creb1_extended (1212g)	98
0.244723	Nr2c2 (497g)	99
0.244652	Elf1 (1295g)	100
0.244651	Srf_extended (4126g)	101
0.244637	Zfp319 (15g)	102
0.244603	Sin3a_extended (643g)	103
0.244599	Gabpa_extended (765g)	104
0.244574	Hif1a_extended (91g)	105
0.244569	Atf3_extended (590g)	106
0.244567	Elf1_extended (1657g)	107
0.244512	Foxo1 (316g)	108
0.244504	Foxo1_extended (317g)	109
0.244423	Atf1_extended (882g)	110
0.244419	Gabpa (606g)	111
0.244356	Nfyb (837g)	112
0.244338	Rb1_extended (247g)	113
0.244327	Smad1 (38g)	114
0.24417	Hdac6_extended (354g)	115
0.244131	Nfyb_extended (1019g)	116
0.244111	Bdp1_extended (18g)	117
0.244074	Sox8_extended (20g)	118
0.243841	Zbtb17_extended (216g)	119
0.243725	Atf3 (322g)	120
0.243696	Rfx3_extended (22g)	121
0.243645	Gata2_extended (335g)	122
0.243631	Ovol2 (35g)	123
0.243614	Dbp_extended (11g)	124
0.243506	Dnmt3a (153g)	125
0.243479	Irf3_extended (328g)	126
0.243342	Klf5_extended (184g)	127
0.243315	Setdb1_extended (116g)	128
0.243238	Tcf12 (23g)	129
0.24317	Taf1_extended (488g)	130
0.243083	Klf3_extended (560g)	131
0.243076	Cebpb_extended (1031g)	132
0.243039	Sox11_extended (66g)	133
0.24303	Sox11 (33g)	134
0.242994	Smarcc2_extended (18g)	135
0.242737	Jun_extended (713g)	136
0.242707	Nr2f2_extended (10g)	137
0.242694	Zbtb7a_extended (25g)	138
0.242652	Stat3_extended (27g)	139
0.242645	Tead2_extended (11g)	140
0.242595	Junb_extended (805g)	141
0.242571	Egr1 (831g)	142
0.242524	Egr1_extended (1594g)	143
0.242458	Fosl2_extended (23g)	144
0.242421	Rxra_extended (10g)	145
0.242379	Cebpg_extended (48g)	146
0.242047	Arnt_extended (70g)	147
0.241844	Klf10_extended (16g)	148
0.241768	Rad21_extended (51g)	149
0.241677	Junb (441g)	150
0.241631	Rela (12g)	151
0.241383	Jun (71g)	152
0.241354	Rfx3 (21g)	153
0.241268	Rara_extended (28g)	154
0.241156	Egr3_extended (10g)	155
0.240158	Nfil3_extended (175g)	156
0.240011	Six2 (10g)	157
0.239994	Klf7_extended (39g)	158
0.239964	Fosb_extended (159g)	159
0.239842	Rela_extended (16g)	160
0.23956	Hes1_extended (66g)	161
0.239403	Foxq1 (30g)	162
0.23932	Xbp1 (142g)	163
0.239218	Fos_extended (328g)	164
0.239173	Sox4 (57g)	165
0.239167	Six2_extended (11g)	166
0.239118	Xbp1_extended (173g)	167
0.238226	Tpi1 (34g)	168
0.238197	Gabpb1_extended (15g)	169
0.238018	Creb3l2_extended (48g)	170
0.236959	Sox12_extended (16g)	171
0.236641	Creb3l2 (15g)	172
0.236631	Foxq1_extended (175g)	173
0.236424	Tcf4_extended (14g)	174
0.23642	Hes1 (14g)	175
0.235981	Fosb (12g)	176
0.235874	Nfic_extended (11g)	177
0.235835	Pou4f3_extended (14g)	178
0.235655	Klf7 (32g)	179
0.235602	Zfp369_extended (12g)	180
0.235314	Rorc_extended (12g)	181
0.234786	Trp53_extended (47g)	182
0.234745	Sox8 (15g)	183
0.234058	Srebf1_extended (12g)	184
0.23007	Pou4f3 (10g)	185
0.229854	Trp53 (35g)	186
0.228877	Prrx2_extended (64g)	187
0.228837	Foxo4 (35g)	188
0.228177	Nr4a1_extended (11g)	189
0.22689	Egr4 (10g)	190

## Sheet: Lateral_KO
RSS	Regulon	Rank
0.348123	Xbp1 (142g)	1
0.347112	Xbp1_extended (173g)	2
0.340981	Hif1a (57g)	3
0.339888	Hif1a_extended (91g)	4
0.337545	Tpi1 (34g)	5
0.335599	Nr4a1_extended (11g)	6														Mean	Std	Mean + 2SD	Mean - 2SD
0.334763	Isl1_extended (89g)	7														0.319721	0.0109832	0.341688	0.297755
0.33393	Erf (11g)	8
0.33367	Mafg_extended (28g)	9
0.332033	Tcf7l1 (14g)	10
0.33188	Klf4_extended (94g)	11
0.331049	Klf11_extended (25g)	12
0.33037	Fosb (12g)	13
0.330249	Erf_extended (17g)	14
0.329184	Six2 (10g)	15
0.329094	Six2_extended (11g)	16
0.329061	Gata3 (12g)	17
0.329061	Ctcf (37g)	18
0.328251	Gata3_extended (13g)	19
0.32813	Emx2_extended (335g)	20
0.328035	Stat3_extended (27g)	21
0.32759	Tcf7l1_extended (18g)	22
0.327573	Junb (441g)	23
0.327439	Sox21_extended (39g)	24
0.327329	Fosl2_extended (23g)	25
0.327087	Ctcf_extended (114g)	26
0.32683	Atf6_extended (19g)	27
0.326758	Kdm5b (37g)	28
0.326636	Fosb_extended (159g)	29
0.326586	Hes1 (14g)	30
0.326579	Zc3h11a_extended (266g)	31
0.326497	Sox2 (118g)	32
0.32635	Irf6_extended (12g)	33
0.326319	Rorc_extended (12g)	34
0.326298	Junb_extended (805g)	35
0.326091	Hmga2 (272g)	36
0.325682	Sp2_extended (29g)	37
0.325424	Zbtb7a_extended (25g)	38
0.325321	Arnt_extended (70g)	39
0.32522	Egr3_extended (10g)	40
0.325061	Cebpg_extended (48g)	41
0.324962	Rara_extended (28g)	42
0.324882	Arntl_extended (116g)	43
0.324805	Hes1_extended (66g)	44
0.324274	Sox2_extended (237g)	45
0.324222	Cux1_extended (44g)	46
0.32411	Zfp110_extended (233g)	47
0.323998	Smad1 (38g)	48
0.32371	Egr1 (831g)	49
0.323573	Atf4_extended (270g)	50
0.323401	Dnmt3a (153g)	51
0.323338	Egr1_extended (1594g)	52
0.323149	Klf16_extended (18g)	53
0.323121	Klf5_extended (184g)	54
0.322928	Ep300 (373g)	55
0.322728	Dbp_extended (11g)	56
0.322725	Zfp369_extended (12g)	57
0.322486	Rb1_extended (247g)	58
0.322463	Taf7_extended (823g)	59
0.322322	Mef2a_extended (13g)	60
0.322215	Kdm5b_extended (4532g)	61
0.322187	Jun (71g)	62
0.322154	Sin3a_extended (643g)	63
0.322139	Nfyb_extended (1019g)	64
0.322068	Mxd4_extended (16g)	65
0.322065	Fos_extended (328g)	66
0.322062	Foxp1 (39g)	67
0.322055	Ep300_extended (641g)	68
0.321991	Irf3_extended (328g)	69
0.321856	Etv5_extended (1385g)	70
0.32179	Bmyc_extended (3540g)	71
0.321785	Nr2c2 (497g)	72
0.321757	Creb3l2 (15g)	73
0.32173	Max_extended (2843g)	74
0.32173	Nfyb (837g)	75
0.321725	Kdm5a (377g)	76
0.321688	Srebf2 (872g)	77
0.321681	Smarcc2_extended (18g)	78
0.321674	Nr2c2_extended (624g)	79
0.321671	Hdac6_extended (354g)	80
0.321631	Smarca4_extended (3643g)	81
0.321532	Tead2_extended (11g)	82
0.321473	Thap1 (726g)	83
0.321461	Sox12_extended (16g)	84
0.321457	Srebf2_extended (1429g)	85
0.321418	Maz_extended (2321g)	86
0.321356	Bclaf1 (149g)	87
0.321348	Bclaf1_extended (594g)	88
0.321337	Etv5 (523g)	89
0.321319	Yy1 (1178g)	90
0.321316	Taf1 (211g)	91
0.321299	Ezh2_extended (2543g)	92
0.321275	Elf1 (1295g)	93
0.321221	Mxi1_extended (2806g)	94
0.32115	Zmiz1_extended (3314g)	95
0.321142	Zfp362_extended (667g)	96
0.321139	Srf_extended (4126g)	97
0.321137	Thap1_extended (1519g)	98
0.321047	Elf2_extended (1905g)	99
0.321036	Elf1_extended (1657g)	100
0.321022	Atf1_extended (882g)	101
0.321018	Bcl11a_extended (13g)	102
0.320957	Taf1_extended (488g)	103
0.320942	Gtf2f1_extended (841g)	104
0.320921	Gata2_extended (335g)	105
0.32092	Jun_extended (713g)	106
0.320912	Elf2 (1287g)	107
0.320891	Foxo4 (35g)	108
0.320864	Yy1_extended (3459g)	109
0.320797	Jund_extended (2568g)	110
0.320777	Elk1_extended (568g)	111
0.32074	Gabpa (606g)	112
0.320727	Srf (200g)	113
0.320716	Ets2 (370g)	114
0.320714	Chd2 (171g)	115
0.320714	Kdm5a_extended (4320g)	116
0.320567	Gabpa_extended (765g)	117
0.320525	Cebpb_extended (1031g)	118
0.320491	Klf10_extended (16g)	119
0.320484	Chd2_extended (476g)	120
0.320332	Elk1 (424g)	121
0.32031	Suz12_extended (916g)	122
0.320304	Ets2_extended (850g)	123
0.320236	Zbtb17_extended (216g)	124
0.320156	Creb1_extended (1212g)	125
0.320115	Sp4_extended (83g)	126
0.319839	Ubtf_extended (121g)	127
0.319689	Atf3 (322g)	128
0.319685	Timm8a1 (23g)	129
0.319618	Atf3_extended (590g)	130
0.319465	E2f4_extended (145g)	131
0.319464	Bdp1_extended (18g)	132
0.319327	Tcf12 (23g)	133
0.319255	Klf3_extended (560g)	134
0.319142	Etv4_extended (57g)	135
0.31895	Creb5_extended (71g)	136
0.318873	Creb3l4_extended (50g)	137
0.318853	Rfx3_extended (22g)	138
0.3187	Maff_extended (524g)	139
0.31854	Foxo1 (316g)	140
0.31853	Foxo1_extended (317g)	141
0.318507	Creb3l2_extended (48g)	142
0.318401	Nfil3_extended (175g)	143
0.318244	Zfp64_extended (13g)	144
0.318189	Usf2_extended (59g)	145
0.318163	Brf1_extended (45g)	146
0.317894	Rcor1_extended (352g)	147
0.317442	Hcfc1_extended (25g)	148
0.317272	Hdac2_extended (502g)	149
0.316964	Setdb1_extended (116g)	150
0.316962	Klf7_extended (39g)	151
0.316935	Sox11 (33g)	152
0.316518	Cnot3 (16g)	153
0.316305	Rela (12g)	154
0.316256	Sox4 (57g)	155
0.316249	Nfia (19g)	156
0.316064	Ovol2 (35g)	157
0.316042	Sox11_extended (66g)	158
0.31595	Rfx3 (21g)	159
0.315918	Etv3_extended (23g)	160
0.315798	Tcf4_extended (14g)	161
0.314896	Klf7 (32g)	162
0.314727	Smc3_extended (24g)	163
0.314617	Rad21_extended (51g)	164
0.314367	Srebf1_extended (12g)	165
0.313635	Sp2 (12g)	166
0.31342	Rela_extended (16g)	167
0.313125	Trp53_extended (47g)	168
0.31252	Prrx2_extended (64g)	169
0.312454	Sp1_extended (19g)	170
0.311174	Gabpb1_extended (15g)	171
0.310962	Foxq1 (30g)	172
0.310958	Zfp319 (15g)	173
0.310818	Trp53 (35g)	174
0.309648	Rara (11g)	175
0.308658	Msx1_extended (27g)	176
0.30797	Rest (19g)	177
0.306483	Foxq1_extended (175g)	178
0.306401	Zfhx2_extended (23g)	179
0.304898	Nr2c1_extended (14g)	180
0.304462	Nr2f2_extended (10g)	181
0.301864	Rxra_extended (10g)	182
0.299876	Sox8_extended (20g)	183
0.299412	Sox8 (15g)	184
0.295481	Bach1_extended (13g)	185
0.283062	Pou4f3 (10g)	186
0.276782	Nfic_extended (11g)	187
0.276244	Egr4 (10g)	188
0.273734	Pou4f3_extended (14g)	189
0.239662	Atoh1_extended (15g)	190

## Sheet: LER_2
RSS	Regulon	Rank
0.231847	Msx1_extended (27g)	1
0.222836	Rorc_extended (12g)	2
0.219996	Irf6_extended (12g)	3
0.219962	Fosb (12g)	4
0.218498	Nr2f2_extended (10g)	5
0.216456	Fosb_extended (159g)	6														Mean	Std	Mean + 2SD	Mean - 2SD
0.216376	Gata3 (12g)	7														0.206641	0.00459172	0.215825	0.197458
0.216177	Gata3_extended (13g)	8
0.215844	Rara (11g)	9
0.215637	Fosl2_extended (23g)	10
0.21522	Foxp1 (39g)	11
0.21476	Egr3_extended (10g)	12
0.214552	Zfhx2_extended (23g)	13
0.214067	Klf10_extended (16g)	14
0.213364	Fos_extended (328g)	15
0.212848	Cnot3 (16g)	16
0.212309	Junb (441g)	17
0.211971	Dbp_extended (11g)	18
0.211954	Gata2_extended (335g)	19
0.21164	Erf (11g)	20
0.211352	Zc3h11a_extended (266g)	21
0.211119	Junb_extended (805g)	22
0.210881	Maff_extended (524g)	23
0.21084	Cebpb_extended (1031g)	24
0.210728	Erf_extended (17g)	25
0.210562	Zbtb7a_extended (25g)	26
0.210296	Creb3l2 (15g)	27
0.210267	Jun (71g)	28
0.210267	Rara_extended (28g)	29
0.210228	Ets2_extended (850g)	30
0.210213	Cux1_extended (44g)	31
0.210113	Klf4_extended (94g)	32
0.209951	Zfp319 (15g)	33
0.209942	Ets2 (370g)	34
0.209936	Hdac6_extended (354g)	35
0.209792	Nfil3_extended (175g)	36
0.209637	Atf3 (322g)	37
0.209586	Smc3_extended (24g)	38
0.20957	Jun_extended (713g)	39
0.209503	Rela_extended (16g)	40
0.209423	Stat3_extended (27g)	41
0.209309	Rxra_extended (10g)	42
0.209205	Atf3_extended (590g)	43
0.209106	Sox4 (57g)	44
0.209006	Creb3l2_extended (48g)	45
0.208858	Jund_extended (2568g)	46
0.20885	Egr1_extended (1594g)	47
0.208692	Creb5_extended (71g)	48
0.208682	Rela (12g)	49
0.208628	Ovol2 (35g)	50
0.208613	Egr1 (831g)	51
0.208335	Klf5_extended (184g)	52
0.208102	Hcfc1_extended (25g)	53
0.207947	Ep300 (373g)	54
0.207934	Ep300_extended (641g)	55
0.207895	Etv5_extended (1385g)	56
0.207847	Etv4_extended (57g)	57
0.207731	Mef2a_extended (13g)	58
0.207558	Srf_extended (4126g)	59
0.207515	Hes1 (14g)	60
0.2075	Etv5 (523g)	61
0.207452	Klf3_extended (560g)	62
0.207448	Hdac2_extended (502g)	63
0.207421	Klf16_extended (18g)	64
0.207281	Arntl_extended (116g)	65
0.207246	Srf (200g)	66
0.207128	Foxo1 (316g)	67
0.207115	Foxo1_extended (317g)	68
0.207089	Ctcf_extended (114g)	69
0.207069	Emx2_extended (335g)	70
0.207026	Atf4_extended (270g)	71
0.207018	Kdm5a_extended (4320g)	72
0.206987	Hmga2 (272g)	73
0.206885	Kdm5a (377g)	74
0.206861	Nfia (19g)	75
0.206846	Dnmt3a (153g)	76
0.206809	Suz12_extended (916g)	77
0.206734	Chd2_extended (476g)	78
0.206717	E2f4_extended (145g)	79
0.206698	Taf1_extended (488g)	80
0.206689	Atf1_extended (882g)	81
0.206685	Tcf12 (23g)	82
0.206661	Taf1 (211g)	83
0.206621	Yy1 (1178g)	84
0.206612	Chd2 (171g)	85
0.206572	Srebf1_extended (12g)	86
0.206572	Hes1_extended (66g)	87
0.206541	Ubtf_extended (121g)	88
0.206516	Nr2c1_extended (14g)	89
0.206503	Max_extended (2843g)	90
0.206497	Xbp1 (142g)	91
0.206488	Sp1_extended (19g)	92
0.206462	Kdm5b_extended (4532g)	93
0.206443	Mxi1_extended (2806g)	94
0.206441	Rb1_extended (247g)	95
0.206425	Sp4_extended (83g)	96
0.206364	Ctcf (37g)	97
0.206338	Zfp362_extended (667g)	98
0.206331	Gabpa (606g)	99
0.206298	Rcor1_extended (352g)	100
0.206291	Zmiz1_extended (3314g)	101
0.20629	Smarca4_extended (3643g)	102
0.206287	Srebf2 (872g)	103
0.206274	Gtf2f1_extended (841g)	104
0.20627	Zfp369_extended (12g)	105
0.206255	Bclaf1 (149g)	106
0.206252	Nfyb (837g)	107
0.206222	Xbp1_extended (173g)	108
0.206208	Nfyb_extended (1019g)	109
0.20617	Thap1 (726g)	110
0.206156	Yy1_extended (3459g)	111
0.206116	Srebf2_extended (1429g)	112
0.206092	Ezh2_extended (2543g)	113
0.206087	Mxd4_extended (16g)	114
0.206073	Tcf4_extended (14g)	115
0.206072	Bmyc_extended (3540g)	116
0.205997	Gabpa_extended (765g)	117
0.205951	Creb3l4_extended (50g)	118
0.205923	Thap1_extended (1519g)	119
0.205891	Klf11_extended (25g)	120
0.205873	Maz_extended (2321g)	121
0.205868	Elf1 (1295g)	122
0.205852	Taf7_extended (823g)	123
0.205847	Elf2_extended (1905g)	124
0.205834	Creb1_extended (1212g)	125
0.205803	Elf2 (1287g)	126
0.205796	Bclaf1_extended (594g)	127
0.205752	Elf1_extended (1657g)	128
0.205711	Cebpg_extended (48g)	129
0.205692	Nr2c2 (497g)	130
0.205617	Isl1_extended (89g)	131
0.205555	Bdp1_extended (18g)	132
0.205536	Nr2c2_extended (624g)	133
0.205514	Zbtb17_extended (216g)	134
0.20543	Setdb1_extended (116g)	135
0.205346	Zfp110_extended (233g)	136
0.205318	Sox21_extended (39g)	137
0.205317	Elk1 (424g)	138
0.2053	Smad1 (38g)	139
0.205281	Tead2_extended (11g)	140
0.205206	Sin3a_extended (643g)	141
0.205158	Sp2_extended (29g)	142
0.205093	Elk1_extended (568g)	143
0.20508	Foxq1_extended (175g)	144
0.205032	Timm8a1 (23g)	145
0.204929	Tcf7l1 (14g)	146
0.204927	Irf3_extended (328g)	147
0.20482	Sox2 (118g)	148
0.204785	Foxq1 (30g)	149
0.204681	Arnt_extended (70g)	150
0.204519	Sox11 (33g)	151
0.204505	Sox2_extended (237g)	152
0.204414	Kdm5b (37g)	153
0.204288	Tcf7l1_extended (18g)	154
0.204199	Sox11_extended (66g)	155
0.204042	Rad21_extended (51g)	156
0.203567	Hif1a_extended (91g)	157
0.203473	Tpi1 (34g)	158
0.203457	Foxo4 (35g)	159
0.203454	Brf1_extended (45g)	160
0.203368	Etv3_extended (23g)	161
0.203357	Usf2_extended (59g)	162
0.20283	Sox12_extended (16g)	163
0.202781	Hif1a (57g)	164
0.202563	Trp53 (35g)	165
0.202513	Bach1_extended (13g)	166
0.202371	Trp53_extended (47g)	167
0.202095	Smarcc2_extended (18g)	168
0.202013	Klf7_extended (39g)	169
0.20201	Rest (19g)	170
0.201922	Bcl11a_extended (13g)	171
0.20177	Prrx2_extended (64g)	172
0.201317	Klf7 (32g)	173
0.200982	Sp2 (12g)	174
0.200825	Nr4a1_extended (11g)	175
0.200651	Mafg_extended (28g)	176
0.199817	Six2_extended (11g)	177
0.199558	Six2 (10g)	178
0.199495	Sox8_extended (20g)	179
0.199378	Gabpb1_extended (15g)	180
0.199305	Atf6_extended (19g)	181
0.199011	Rfx3_extended (22g)	182
0.198445	Pou4f3_extended (14g)	183
0.19821	Sox8 (15g)	184
0.198138	Rfx3 (21g)	185
0.19559	Zfp64_extended (13g)	186
0.195547	Pou4f3 (10g)	187
0.195344	Nfic_extended (11g)	188
0.192794	Egr4 (10g)	189
0.186595	Atoh1_extended (15g)	190

[truncated: 9 more sheets: LER, Medial_KO, Medial Prosensory, Oc90-Otoa, Oc90-Sparcl1, iOHC, OS-Claudius, Ube2c+, Genelists]
