# Supplementary material for: Characterization of the development of the mouse cochlear epithelium at the single cell level
Source: Nat Commun. 2020 May 13;11:2389. doi: 10.1038/s41467-020-16113-y (PMC7221106; doi:10.1038/s41467-020-16113-y)
Supplement: Supplementary file 10 — Supplementary Data 9 [file 41467_2020_16113_MOESM10_ESM.xlsx]

## Sheet: Basiler Membrane
RSS	Regulon	Rank
0.250435	Tbx1_extended (14g)	1
0.236361	Nr2f2_extended (15g)	2
0.22284	Tcf12_extended (23g)	3
0.214948	Tcf12 (11g)	4
0.212825	Klf2_extended (98g)	5
0.211834	Stat6 (19g)	6														Mean	Std	Mean + 2SD	Mean - 2SD
0.211558	Nfix_extended (12g)	7														0.194205	0.00479763	0.2038	0.184609
0.210945	Rcor1_extended (34g)	8
0.210507	Rab18_extended (11g)	9
0.209514	Klf15 (12g)	10
0.209494	Lef1 (47g)	11
0.208617	Irf3_extended (22g)	12
0.206722	Lef1_extended (86g)	13
0.206448	Irf1 (58g)	14
0.206244	Stat6_extended (43g)	15
0.205322	Irf1_extended (108g)	16
0.204607	Foxf2_extended (11g)	17
0.20274	Traf4_extended (20g)	18
0.201996	Klf10_extended (16g)	19
0.201096	Elk1_extended (18g)	20
0.200697	Klf15_extended (76g)	21
0.200557	Sp7_extended (16g)	22
0.200535	Rarg (17g)	23
0.200521	Elk4_extended (736g)	24
0.200238	Bbx_extended (14g)	25
0.200132	Elk4 (534g)	26
0.200107	Bach1 (37g)	27
0.199757	Cebpb (87g)	28
0.199635	Bhlhe41_extended (13g)	29
0.199338	Mef2c_extended (35g)	30
0.199254	Sp5_extended (155g)	31
0.199217	Tcf4 (10g)	32
0.199181	Irf2_extended (67g)	33
0.19861	Relb_extended (12g)	34
0.198477	Nr2c1_extended (23g)	35
0.198341	Bach1_extended (65g)	36
0.19831	Hdac2_extended (24g)	37
0.198202	Xrcc4_extended (26g)	38
0.197865	Sp1_extended (229g)	39
0.197715	Sp1 (59g)	40
0.197692	Max (16g)	41
0.197441	Hmgb3 (22g)	42
0.197247	Foxj3_extended (20g)	43
0.197227	Bhlhe41 (11g)	44
0.197172	Creb1 (366g)	45
0.197155	Prkaa1 (11g)	46
0.197024	Pbx3 (185g)	47
0.19702	Stat5a_extended (22g)	48
0.196999	Klf9 (14g)	49
0.196994	Pbx3_extended (385g)	50
0.196934	Zfp263_extended (73g)	51
0.196863	Creb1_extended (705g)	52
0.196797	Hmgb1 (14g)	53
0.19674	Ppargc1a_extended (12g)	54
0.196485	Zfp369_extended (176g)	55
0.196441	Pbx1 (63g)	56
0.196395	Phf8_extended (495g)	57
0.196199	Phf8 (249g)	58
0.196035	Prnp (11g)	59
0.196023	Gmeb2_extended (110g)	60
0.195974	Tcf3 (14g)	61
0.195873	Gmeb2 (69g)	62
0.19586	Tfdp1 (606g)	63
0.195807	Tfdp1_extended (823g)	64
0.195764	Rela_extended (27g)	65
0.195734	Ezh2 (20g)	66
0.195703	Junb (199g)	67
0.195703	Tcf3_extended (26g)	68
0.195653	Thap1 (39g)	69
0.195567	Tead2_extended (57g)	70
0.19553	Xbp1 (118g)	71
0.195526	Xbp1_extended (196g)	72
0.195515	Creb3l2_extended (158g)	73
0.19544	Mxi1 (273g)	74
0.195431	Rxrg_extended (76g)	75
0.195419	Sox4_extended (77g)	76
0.1954	Tead2 (49g)	77
0.195385	Creb3_extended (93g)	78
0.195351	Ywhaz (13g)	79
0.195324	Cux1_extended (34g)	80
0.195321	Gata3 (36g)	81
0.195319	Irf6 (176g)	82
0.195293	Crem_extended (114g)	83
0.19524	Tbp (21g)	84
0.195234	Sp3_extended (430g)	85
0.195166	Zfp110_extended (561g)	86
0.195145	Mycn (35g)	87
0.195097	Zfp467_extended (37g)	88
0.195095	Sox21_extended (99g)	89
0.195076	Mecp2 (664g)	90
0.195061	Irf6_extended (232g)	91
0.195045	Klf13 (57g)	92
0.19503	Atf2_extended (39g)	93
0.195027	Foxq1_extended (92g)	94
0.194968	Gata3_extended (53g)	95
0.194894	Pknox1 (18g)	96
0.19485	Rxrg (46g)	97
0.194843	Sp3 (285g)	98
0.194836	Fosl2_extended (401g)	99
0.194813	Prkaa1_extended (20g)	100
0.194746	Rxra (28g)	101
0.194689	Crem (50g)	102
0.194643	Creb5_extended (119g)	103
0.194642	Atf5_extended (774g)	104
0.194639	Trim28_extended (28g)	105
0.194628	Ctcf (12g)	106
0.194618	Pbx1_extended (352g)	107
0.194617	Zfp143_extended (12g)	108
0.194579	Gmeb1 (44g)	109
0.194519	E2f6_extended (868g)	110
0.194517	Jund (211g)	111
0.194498	E2f6 (396g)	112
0.194489	Fosl1 (190g)	113
0.194454	Fos_extended (1254g)	114
0.194417	Cebpb_extended (2307g)	115
0.194383	Junb_extended (868g)	116
0.194379	Bcl3_extended (149g)	117
0.194365	Thap1_extended (1388g)	118
0.194337	Klf9_extended (1567g)	119
0.194332	Nfyc_extended (511g)	120
0.194327	Sap30_extended (648g)	121
0.194296	Esrra_extended (886g)	122
0.194232	Creb3 (14g)	123
0.194227	Erf (536g)	124
0.194223	Ep300_extended (413g)	125
0.19422	Bclaf1_extended (457g)	126
0.194205	Grhl1 (95g)	127
0.194182	Setdb1 (103g)	128
0.194153	Zfp143 (11g)	129
0.194143	Elf2 (1085g)	130
0.194143	Atf5 (392g)	131
0.19414	Trp53_extended (201g)	132
0.19412	Nfyc (318g)	133
0.194117	Tcf4_extended (375g)	134
0.194104	Klf3_extended (1539g)	135
0.19407	Klf13_extended (748g)	136
0.194042	Elf2_extended (1475g)	137
0.194035	Rad21_extended (10g)	138
0.194022	Mxi1_extended (2892g)	139
0.194017	Ybx1_extended (78g)	140
0.194015	Bclaf1 (318g)	141
0.194005	Jund_extended (976g)	142
0.194005	Ubtf_extended (1046g)	143
0.193995	Hif1a (109g)	144
0.193978	Fosl1_extended (695g)	145
0.193961	Ep300 (268g)	146
0.193956	Sox2_extended (169g)	147
0.19393	Runx1_extended (56g)	148
0.193916	Fosb (54g)	149
0.193901	Hey1_extended (91g)	150
0.193897	Ezh2_extended (884g)	151
0.193869	Zbtb7b_extended (36g)	152
0.193856	Myc_extended (740g)	153
0.193838	Zfp319_extended (236g)	154
0.193837	Ybx1 (38g)	155
0.193823	Atf3 (294g)	156
0.193815	Foxo1_extended (48g)	157
0.193805	Elf3_extended (1067g)	158
0.193789	Foxo1 (45g)	159
0.193785	Zfp938_extended (18g)	160
0.193766	Erf_extended (695g)	161
0.193757	Creb3l1_extended (145g)	162
0.193756	Arntl (27g)	163
0.193754	Hinfp (29g)	164
0.193745	Bmyc_extended (1218g)	165
0.19373	Fos (240g)	166
0.193723	Egr3 (71g)	167
0.193704	Jun_extended (433g)	168
0.193701	Atf3_extended (2150g)	169
0.193683	Gmeb1_extended (56g)	170
0.19368	Dbp_extended (36g)	171
0.193663	Pknox1_extended (79g)	172
0.193623	Foxo3_extended (17g)	173
0.193613	Bhlhe40_extended (1501g)	174
0.193597	Thap11 (255g)	175
0.193589	Mycn_extended (84g)	176
0.193579	Max_extended (435g)	177
0.193562	Egr2_extended (1107g)	178
0.193561	Maff_extended (51g)	179
0.193561	Etv4_extended (682g)	180
0.193557	Kdm5b_extended (3537g)	181
0.193545	Elf3 (94g)	182
0.193536	Creb3l4_extended (100g)	183
0.19353	Atf6b_extended (166g)	184
0.193469	Gabpb1_extended (1536g)	185
0.193454	Etv4 (427g)	186
0.193447	Klf5_extended (686g)	187
0.193402	Tbp_extended (87g)	188
0.193394	Srf_extended (4098g)	189
0.193394	Runx1 (43g)	190
0.193392	Egr3_extended (216g)	191
0.193389	Sall2 (16g)	192
0.193305	Egr1_extended (4058g)	193
0.193301	Gabpa (309g)	194
0.193273	Chd2_extended (1284g)	195
0.193269	Chd2 (1040g)	196
0.193263	Taf7_extended (22g)	197
0.193249	Hey2_extended (297g)	198
0.193238	Rest_extended (2060g)	199
0.193198	Mafg_extended (305g)	200
0.193175	Gabpa_extended (463g)	201
0.193171	Yy1_extended (2038g)	202
0.193152	Cebpg (25g)	203
0.193148	Yy1 (801g)	204
0.193146	Rxra_extended (58g)	205
0.193145	Kdm5a_extended (2592g)	206
0.193135	Etv3 (480g)	207
0.193127	Gabpb1 (275g)	208
0.193122	Egr1 (756g)	209
0.193115	Zfp612_extended (366g)	210
0.193108	Ctcf_extended (1389g)	211
0.1931	Setdb1_extended (391g)	212
0.193087	Mxd1_extended (117g)	213
0.193085	Atf4_extended (952g)	214
0.193079	Gtf2f1_extended (1132g)	215
0.193074	Usf1_extended (876g)	216
0.193072	Nfyb_extended (674g)	217
0.193065	Tef_extended (285g)	218
0.193062	Kdm5a (14g)	219
0.193057	Fosb_extended (317g)	220
0.193056	Abl1 (14g)	221
0.193043	Nfya_extended (78g)	222
0.193033	Ets2_extended (1413g)	223
0.193021	Thap11_extended (1078g)	224
0.193013	Srf (480g)	225
0.193006	Usf2_extended (2447g)	226
0.192981	Etv1_extended (1244g)	227
0.192963	Hcfc1 (816g)	228
0.192955	Etv3_extended (1416g)	229
0.192937	Zfp362_extended (305g)	230
0.192912	Maz_extended (92g)	231
0.192883	Etv1 (885g)	232
0.192868	Hcfc1_extended (1199g)	233
0.192855	Klf16_extended (236g)	234
0.192846	Ets2 (736g)	235
0.192839	Atf4 (574g)	236
0.192813	Nr2c2_extended (490g)	237
0.192783	E2f4_extended (984g)	238
0.192782	Nrf1_extended (583g)	239
0.192752	Egr2 (78g)	240
0.192739	Sox13_extended (137g)	241
0.192736	Brf1_extended (1258g)	242
0.192709	Nr2f6_extended (49g)	243
0.192698	Pole3 (35g)	244
0.19269	Gtf2f1 (391g)	245
0.19268	Smarca4_extended (3976g)	246
0.192676	Grhl2_extended (94g)	247
0.192642	Nrf1 (479g)	248
0.192579	Jun (212g)	249
0.192579	Sin3a_extended (416g)	250
0.192566	Elk3_extended (556g)	251
0.192559	Smarcc2 (352g)	252
0.192537	Etv6 (1284g)	253
0.192534	Sox9_extended (294g)	254
0.192526	Arntl_extended (403g)	255
0.192521	Zmiz1_extended (2235g)	256
0.1925	Taf1 (598g)	257
0.192476	Elf1 (1296g)	258
0.192462	Cux1 (10g)	259
0.192441	Taf1_extended (811g)	260
0.192429	Brf2_extended (69g)	261
0.1924	Nfil3_extended (35g)	262
0.192399	Elf1_extended (1954g)	263
0.192368	Zfp263 (16g)	264
0.192363	Usf2 (207g)	265
0.192348	Hes1_extended (287g)	266
0.192274	Etv6_extended (1895g)	267
0.192271	Srebf2 (1263g)	268
0.192239	Etv5_extended (1373g)	269
0.192194	Sox9 (235g)	270
0.192177	Etv5 (950g)	271
0.192172	Srebf2_extended (2850g)	272
0.192079	Usf1 (98g)	273
0.19205	Smarcc2_extended (911g)	274
0.191965	Zfp319 (58g)	275
0.19195	Sin3a (162g)	276
0.191948	Patz1_extended (119g)	277
0.191926	E2f4 (108g)	278
0.191679	Nr2f1_extended (18g)	279
0.191624	Mafk_extended (22g)	280
0.191583	Prkaa2_extended (13g)	281
0.191543	Zbtb7a_extended (937g)	282
0.191537	Atf6b (20g)	283
0.19146	Arnt_extended (438g)	284
0.19135	Gtf2b_extended (21g)	285
0.191348	Srebf1_extended (400g)	286
0.191306	Hes6_extended (133g)	287
0.191294	Ddit3_extended (36g)	288
0.191047	Trp53 (12g)	289
0.191028	Mbd1 (14g)	290
0.190953	Hdac6_extended (128g)	291
0.190926	Tgif2_extended (25g)	292
0.190889	Stat5b (16g)	293
0.190809	Nfe2l3_extended (17g)	294
0.19064	Tcf7l2_extended (26g)	295
0.190633	Ovol2 (65g)	296
0.190569	Grhl2 (40g)	297
0.19055	Dbp (12g)	298
0.190426	Bdp1_extended (66g)	299
0.190177	Tbx2_extended (12g)	300
0.190097	Stat5b_extended (26g)	301
0.190004	Six4_extended (14g)	302
0.189861	Thrb_extended (53g)	303
0.189674	Sox2 (72g)	304
0.189541	Sox10_extended (94g)	305
0.189531	Sox10 (77g)	306
0.189432	Hes5_extended (21g)	307
0.18937	Barhl1_extended (12g)	308
0.188937	Pou4f3 (115g)	309
0.18881	Heyl_extended (28g)	310
0.188617	Dmrta1_extended (13g)	311
0.18859	Bdp1 (40g)	312
0.188518	Tgif2 (13g)	313
0.188465	Rest (11g)	314
0.188239	Pou4f3_extended (138g)	315
0.188076	Zfp426 (12g)	316
0.187808	Gtf3a (12g)	317
0.187771	Zfp523_extended (36g)	318
0.187741	Nfe2l1_extended (37g)	319
0.187613	Srebf1 (14g)	320
0.187462	Zfp513 (26g)	321
0.187237	Foxp1_extended (29g)	322
0.187205	Irf2 (19g)	323
0.18713	Arntl2_extended (16g)	324
0.186162	Elk3 (12g)	325
0.185434	Mlxipl_extended (33g)	326
0.185079	Rara_extended (21g)	327
0.184203	Pou2f1_extended (14g)	328
0.183166	Lhx3_extended (35g)	329
0.181628	Pou2f1 (10g)	330
0.181446	Rara (10g)	331
0.181101	Rfxank_extended (13g)	332
0.1805	Rfx7 (16g)	333
0.178601	Rfx7_extended (23g)	334

## Sheet: Dieter
Kolla et al.	Supplemental Data 9		SCENIC regulon analysis for each cell cluster identified at P7
SCENIC regulon analysis for each cell cluster identified at P7.
RSS (regulon specificity score) indicates regulons with the highest difference between the cell type analyzed and all other cell types
Blue lines indicate 2 standard deviations above and below the mean
Regulons for all cell clusters at P7
RSS	Regulon	Rank
0.273896	Heyl_extended (28g)	1
0.268357	Nfe2l3_extended (17g)	2
0.246659	Mycn_extended (84g)	3
0.246497	Hes5_extended (21g)	4
0.245198	Dbp (12g)	5														Mean	Std	Mean + 2SD	Mean - 2SD
0.244185	Nfe2l1_extended (37g)	6														0.205334	0.0096722	0.224679	0.18599
0.242782	Mycn (35g)	7
0.235495	Tcf7l2_extended (26g)	8
0.23535	Sox9 (235g)	9
0.234529	Sox9_extended (294g)	10
0.234463	Bhlhe41_extended (13g)	11
0.232725	Srebf1 (14g)	12
0.229362	Sox2 (72g)	13
0.22774	Nr2f6_extended (49g)	14
0.226705	Bhlhe41 (11g)	15
0.226048	Sall2 (16g)	16
0.225198	Pole3 (35g)	17
0.224806	Hey2_extended (297g)	18
0.223269	Sox2_extended (169g)	19
0.223159	Grhl2 (40g)	20
0.22182	Grhl2_extended (94g)	21
0.220716	Srebf1_extended (400g)	22
0.218576	Dbp_extended (36g)	23
0.218035	Elk3 (12g)	24
0.217974	Bach1 (37g)	25
0.216047	Thrb_extended (53g)	26
0.21562	Ctcf (12g)	27
0.21522	Etv6_extended (1895g)	28
0.214957	Sox10_extended (94g)	29
0.21494	Arntl (27g)	30
0.214766	Ovol2 (65g)	31
0.214721	Sox10 (77g)	32
0.214539	Etv6 (1284g)	33
0.214255	Tgif2_extended (25g)	34
0.213638	Prkaa2_extended (13g)	35
0.213572	Mafk_extended (22g)	36
0.213367	Rela_extended (27g)	37
0.213327	Etv5_extended (1373g)	38
0.213243	Etv1_extended (1244g)	39
0.21303	Tgif2 (13g)	40
0.21297	Etv1 (885g)	41
0.21283	Brf1_extended (1258g)	42
0.212806	Etv5 (950g)	43
0.212779	Klf10_extended (16g)	44
0.212477	Arntl_extended (403g)	45
0.211666	Nr2c1_extended (23g)	46
0.21159	Etv4_extended (682g)	47
0.211492	Creb3l1_extended (145g)	48
0.211391	Atf6b (20g)	49
0.211259	Bach1_extended (65g)	50
0.21103	Pknox1 (18g)	51
0.210972	Atf6b_extended (166g)	52
0.210707	Elk3_extended (556g)	53
0.210487	Etv4 (427g)	54
0.210033	Elk4_extended (736g)	55
0.20987	Zfp938_extended (18g)	56
0.209798	Arntl2_extended (16g)	57
0.209688	Elk4 (534g)	58
0.209625	Sox13_extended (137g)	59
0.208805	Patz1_extended (119g)	60
0.2088	Hes1_extended (287g)	61
0.208676	Rfxank_extended (13g)	62
0.208553	Bclaf1_extended (457g)	63
0.20842	Nr2f1_extended (18g)	64
0.208385	Smarca4_extended (3976g)	65
0.208343	Bclaf1 (318g)	66
0.207719	Yy1_extended (2038g)	67
0.207493	Creb3l2_extended (158g)	68
0.207366	Ctcf_extended (1389g)	69
0.207356	Traf4_extended (20g)	70
0.207353	Ybx1 (38g)	71
0.20734	Setdb1 (103g)	72
0.207196	Usf2 (207g)	73
0.20715	Zfp263 (16g)	74
0.207104	Tcf4_extended (375g)	75
0.206986	Cux1_extended (34g)	76
0.206957	Max_extended (435g)	77
0.206894	Six4_extended (14g)	78
0.206845	Yy1 (801g)	79
0.206535	Atf5 (392g)	80
0.206455	Rab18_extended (11g)	81
0.20645	Egr1 (756g)	82
0.206319	Ets2 (736g)	83
0.206277	Rxra_extended (58g)	84
0.20625	Bhlhe40_extended (1501g)	85
0.206247	Egr2_extended (1107g)	86
0.206192	Elf3_extended (1067g)	87
0.206158	Ywhaz (13g)	88
0.206155	Elf3 (94g)	89
0.206114	Jun (212g)	90
0.206108	Setdb1_extended (391g)	91
0.206103	Sox21_extended (99g)	92
0.206101	Atf3_extended (2150g)	93
0.20609	Thap11_extended (1078g)	94
0.206076	Ybx1_extended (78g)	95
0.206048	Atf5_extended (774g)	96
0.206039	Egr1_extended (4058g)	97
0.206017	Mecp2 (664g)	98
0.205978	Kdm5b_extended (3537g)	99
0.205966	Ets2_extended (1413g)	100
0.205948	Cebpb_extended (2307g)	101
0.205933	Zbtb7a_extended (937g)	102
0.205931	Mef2c_extended (35g)	103
0.205918	Creb3l4_extended (100g)	104
0.205914	Klf13_extended (748g)	105
0.20591	Kdm5a (14g)	106
0.205903	Fos (240g)	107
0.205847	Erf (536g)	108
0.205844	Cebpg (25g)	109
0.205836	Pou2f1_extended (14g)	110
0.205804	Gabpb1_extended (1536g)	111
0.20577	Gabpb1 (275g)	112
0.205731	E2f4 (108g)	113
0.205729	Elf1_extended (1954g)	114
0.205712	Bcl3_extended (149g)	115
0.205696	Erf_extended (695g)	116
0.205675	Elf1 (1296g)	117
0.205651	Srf (480g)	118
0.205636	Cux1 (10g)	119
0.205623	E2f4_extended (984g)	120
0.205545	Srebf2 (1263g)	121
0.205461	Srf_extended (4098g)	122
0.205444	Nfyc_extended (511g)	123
0.205428	Nfyc (318g)	124
0.205402	Hcfc1_extended (1199g)	125
0.205377	Zbtb7b_extended (36g)	126
0.205356	Zmiz1_extended (2235g)	127
0.205339	Jund_extended (976g)	128
0.205331	Srebf2_extended (2850g)	129
0.205314	Chd2 (1040g)	130
0.205248	Usf2_extended (2447g)	131
0.205238	Chd2_extended (1284g)	132
0.205222	Fos_extended (1254g)	133
0.205181	Kdm5a_extended (2592g)	134
0.205177	Mafg_extended (305g)	135
0.205097	Jun_extended (433g)	136
0.205089	Klf9_extended (1567g)	137
0.205062	Hcfc1 (816g)	138
0.205061	Myc_extended (740g)	139
0.205023	Grhl1 (95g)	140
0.205019	Thap1_extended (1388g)	141
0.205017	Jund (211g)	142
0.204985	Creb3 (14g)	143
0.204983	Mxi1_extended (2892g)	144
0.204976	Junb_extended (868g)	145
0.204919	Maff_extended (51g)	146
0.204894	Klf3_extended (1539g)	147
0.204813	Rest_extended (2060g)	148
0.204799	Prnp (11g)	149
0.204798	Zfp467_extended (37g)	150
0.204739	Bmyc_extended (1218g)	151
0.204735	Hes6_extended (133g)	152
0.204546	Maz_extended (92g)	153
0.204528	Sin3a (162g)	154
0.204437	Irf6 (176g)	155
0.204388	Hif1a (109g)	156
0.204312	Nfyb_extended (674g)	157
0.204289	Foxq1_extended (92g)	158
0.204287	Klf5_extended (686g)	159
0.20426	Sin3a_extended (416g)	160
0.204208	Fosb (54g)	161
0.204202	Esrra_extended (886g)	162
0.204197	Trp53_extended (201g)	163
0.204173	Etv3_extended (1416g)	164
0.204163	Taf1_extended (811g)	165
0.20416	Max (16g)	166
0.204149	Abl1 (14g)	167
0.204125	Elk1_extended (18g)	168
0.204095	Cebpb (87g)	169
0.204044	Etv3 (480g)	170
0.204034	Thap1 (39g)	171
0.20402	Pbx1_extended (352g)	172
0.204007	Hey1_extended (91g)	173
0.204002	Irf3_extended (22g)	174
0.203977	Thap11 (255g)	175
0.203977	Phf8 (249g)	176
0.203929	Klf15 (12g)	177
0.203907	Atf4 (574g)	178
0.203904	E2f6_extended (868g)	179
0.203883	Taf1 (598g)	180
0.203862	Atf4_extended (952g)	181
0.20379	Irf6_extended (232g)	182
0.203786	Phf8_extended (495g)	183
0.203753	Gata3_extended (53g)	184
0.20364	Fosl1_extended (695g)	185
0.203606	Smarcc2_extended (911g)	186
0.203588	Usf1_extended (876g)	187
0.203588	Elf2_extended (1475g)	188
0.203566	Elf2 (1085g)	189
0.203553	Creb5_extended (119g)	190
0.203529	Usf1 (98g)	191
0.203508	Nrf1_extended (583g)	192
0.203458	Sp3 (285g)	193
0.203441	Ubtf_extended (1046g)	194
0.203384	Atf3 (294g)	195
0.203345	Nrf1 (479g)	196
0.203295	Sap30_extended (648g)	197
0.203274	Ezh2_extended (884g)	198
0.203263	Fosb_extended (317g)	199
0.203202	Smarcc2 (352g)	200
0.203159	Nr2c2_extended (490g)	201
0.203079	Klf13 (57g)	202
0.203008	Pbx1 (63g)	203
0.203004	Crem_extended (114g)	204
0.203	Pbx3_extended (385g)	205
0.202995	Gabpa (309g)	206
0.202992	Klf15_extended (76g)	207
0.202972	Gabpa_extended (463g)	208
0.202961	Zfp263_extended (73g)	209
0.202821	Pbx3 (185g)	210
0.202818	Gata3 (36g)	211
0.202725	E2f6 (396g)	212
0.20271	Hdac6_extended (128g)	213
0.202667	Sp3_extended (430g)	214
0.202653	Junb (199g)	215
0.202611	Zfp110_extended (561g)	216
0.202532	Zfp362_extended (305g)	217
0.202529	Zfp612_extended (366g)	218
0.202472	Arnt_extended (438g)	219
0.20245	Rarg (17g)	220
0.202305	Mxi1 (273g)	221
0.2023	Tfdp1_extended (823g)	222
0.202246	Pou4f3 (115g)	223
0.202185	Xbp1_extended (196g)	224
0.202135	Gtf2f1_extended (1132g)	225
0.202126	Gmeb1_extended (56g)	226
0.202118	Tcf4 (10g)	227
0.202103	Rara (10g)	228
0.202009	Zfp369_extended (176g)	229
0.201977	Stat6_extended (43g)	230
0.201965	Ddit3_extended (36g)	231
0.201939	Tfdp1 (606g)	232
0.201848	Irf1 (58g)	233
0.201732	Gtf2f1 (391g)	234
0.20164	Gmeb1 (44g)	235
0.201622	Fosl2_extended (401g)	236
0.201582	Klf9 (14g)	237
0.201574	Sp1 (59g)	238
0.201571	Tcf3 (14g)	239
0.201486	Mxd1_extended (117g)	240
0.201473	Rara_extended (21g)	241
0.201465	Tef_extended (285g)	242
0.201464	Creb1_extended (705g)	243
0.201463	Gtf3a (12g)	244
0.201406	Pknox1_extended (79g)	245
0.201399	Bbx_extended (14g)	246
0.201359	Ep300_extended (413g)	247
0.201314	Crem (50g)	248
0.201284	Nfya_extended (78g)	249
0.201242	Pou4f3_extended (138g)	250
0.201179	Creb1 (366g)	251
0.201154	Foxj3_extended (20g)	252
0.201101	Tcf3_extended (26g)	253
0.201021	Creb3_extended (93g)	254
0.200946	Barhl1_extended (12g)	255
0.200917	Xbp1 (118g)	256
0.200902	Egr3_extended (216g)	257
0.200851	Nfix_extended (12g)	258
0.200653	Fosl1 (190g)	259
0.200638	Ep300 (268g)	260
0.200596	Egr3 (71g)	261
0.200552	Rxra (28g)	262
0.200391	Taf7_extended (22g)	263
0.20037	Zfp319_extended (236g)	264
0.200328	Zfp319 (58g)	265
0.200328	Klf16_extended (236g)	266
0.200309	Lef1 (47g)	267
0.200288	Runx1 (43g)	268
0.200208	Sp1_extended (229g)	269
0.200137	Hmgb3 (22g)	270
0.200001	Stat5a_extended (22g)	271
0.199939	Brf2_extended (69g)	272
0.199908	Runx1_extended (56g)	273
0.199907	Trim28_extended (28g)	274
0.199767	Tbp_extended (87g)	275
0.19926	Xrcc4_extended (26g)	276
0.199259	Zfp513 (26g)	277
0.199151	Foxo1_extended (48g)	278
0.199114	Sp5_extended (155g)	279
0.198915	Irf1_extended (108g)	280
0.19882	Foxf2_extended (11g)	281
0.198645	Atf2_extended (39g)	282
0.198624	Lef1_extended (86g)	283
0.19848	Foxo1 (45g)	284
0.198376	Prkaa1 (11g)	285
0.198366	Prkaa1_extended (20g)	286
0.197967	Sox4_extended (77g)	287
0.197725	Rxrg (46g)	288
0.197493	Gmeb2_extended (110g)	289
0.19743	Nr2f2_extended (15g)	290
0.197275	Rfx7_extended (23g)	291
0.197236	Trp53 (12g)	292
0.19707	Bdp1_extended (66g)	293
0.19705	Mlxipl_extended (33g)	294
0.196905	Klf2_extended (98g)	295
0.196893	Ezh2 (20g)	296
0.196832	Lhx3_extended (35g)	297
0.196831	Zfp426 (12g)	298
0.196807	Nfil3_extended (35g)	299
0.196794	Mbd1 (14g)	300
0.196793	Rest (11g)	301
0.196466	Zfp143 (11g)	302
0.196399	Gtf2b_extended (21g)	303
0.196242	Tead2 (49g)	304
0.196215	Rxrg_extended (76g)	305
0.196136	Hmgb1 (14g)	306
0.196133	Tead2_extended (57g)	307
0.195834	Sp7_extended (16g)	308
0.195618	Foxo3_extended (17g)	309
0.195609	Rad21_extended (10g)	310
0.195485	Tbp (21g)	311
0.195458	Zfp143_extended (12g)	312
0.195339	Stat6 (19g)	313
0.195052	Egr2 (78g)	314
0.194503	Gmeb2 (69g)	315
0.194345	Tcf12 (11g)	316
0.194134	Ppargc1a_extended (12g)	317
0.193662	Tcf12_extended (23g)	318
0.193585	Hinfp (29g)	319
0.193572	Irf2_extended (67g)	320
0.19336	Foxp1_extended (29g)	321
0.19326	Irf2 (19g)	322
0.193236	Rfx7 (16g)	323
0.193224	Stat5b (16g)	324
0.192563	Bdp1 (40g)	325
0.191966	Hdac2_extended (24g)	326
0.191422	Stat5b_extended (26g)	327
0.191011	Rcor1_extended (34g)	328
0.190579	Zfp523_extended (36g)	329
0.190155	Tbx1_extended (14g)	330
0.188111	Relb_extended (12g)	331
0.187259	Dmrta1_extended (13g)	332
0.179243	Tbx2_extended (12g)	333
0.177701	Pou2f1 (10g)	334

## Sheet: Glia
RSS	Regulon	Rank
0.265906	Cux1 (10g)	1
0.247327	Cux1_extended (34g)	2
0.240259	Pou2f1 (10g)	3
0.239621	Tcf7l2_extended (26g)	4
0.238898	Zfp426 (12g)	5
0.238599	Sox10 (77g)	6														Mean	Std	Mean + 2SD	Mean - 2SD
0.237868	Sox10_extended (94g)	7														0.208006	0.00806106	0.224128	0.191884
0.234786	Rfxank_extended (13g)	8
0.233536	Nr2c1_extended (23g)	9
0.231705	Pou2f1_extended (14g)	10
0.230589	Relb_extended (12g)	11
0.228589	Tcf12 (11g)	12
0.227557	Rab18_extended (11g)	13
0.226841	Tbp (21g)	14
0.224295	Tcf12_extended (23g)	15
0.224099	Klf15_extended (76g)	16
0.223824	Ybx1 (38g)	17
0.223401	Ezh2 (20g)	18
0.222807	Hmgb1 (14g)	19
0.222703	Tgif2 (13g)	20
0.222206	Elk1_extended (18g)	21
0.221624	Stat6 (19g)	22
0.221043	Nr2f2_extended (15g)	23
0.220834	Rcor1_extended (34g)	24
0.220423	Klf13 (57g)	25
0.220408	Stat6_extended (43g)	26
0.21972	Trp53 (12g)	27
0.219471	Abl1 (14g)	28
0.219179	Esrra_extended (886g)	29
0.217505	Zfp369_extended (176g)	30
0.217386	Tgif2_extended (25g)	31
0.217386	Mxd1_extended (117g)	32
0.217251	Sox2_extended (169g)	33
0.216946	Prnp (11g)	34
0.216855	Hinfp (29g)	35
0.216761	Prkaa1_extended (20g)	36
0.215928	Prkaa2_extended (13g)	37
0.215534	Sox2 (72g)	38
0.215311	Ybx1_extended (78g)	39
0.215007	Sp3 (285g)	40
0.214786	Rara (10g)	41
0.214659	Sp3_extended (430g)	42
0.214632	Pbx3_extended (385g)	43
0.214059	Prkaa1 (11g)	44
0.213968	Gtf3a (12g)	45
0.213774	Tbx2_extended (12g)	46
0.21367	Zfp263 (16g)	47
0.213633	Maz_extended (92g)	48
0.213556	Rest (11g)	49
0.213353	Pbx3 (185g)	50
0.213204	Rara_extended (21g)	51
0.212872	Taf1 (598g)	52
0.212864	Trp53_extended (201g)	53
0.212799	Fosb_extended (317g)	54
0.212716	Nrf1 (479g)	55
0.212679	Setdb1_extended (391g)	56
0.212544	Ywhaz (13g)	57
0.212538	Sin3a (162g)	58
0.212444	Ctcf (12g)	59
0.212437	Tcf4 (10g)	60
0.21242	Sin3a_extended (416g)	61
0.212355	Tbp_extended (87g)	62
0.21234	E2f4 (108g)	63
0.212255	Nfyc_extended (511g)	64
0.212162	Nrf1_extended (583g)	65
0.212144	Sox13_extended (137g)	66
0.212091	Taf1_extended (811g)	67
0.212006	Mafk_extended (22g)	68
0.212004	Thap1 (39g)	69
0.211965	Ppargc1a_extended (12g)	70
0.21194	Zbtb7b_extended (36g)	71
0.211926	Usf1 (98g)	72
0.211832	Brf2_extended (69g)	73
0.21158	Bhlhe41 (11g)	74
0.211546	Nfyc (318g)	75
0.211529	Mef2c_extended (35g)	76
0.211513	Tcf4_extended (375g)	77
0.211445	Mecp2 (664g)	78
0.211378	Creb3 (14g)	79
0.211254	Foxo3_extended (17g)	80
0.211173	Pknox1_extended (79g)	81
0.211046	Hes6_extended (133g)	82
0.211002	Hey2_extended (297g)	83
0.210976	Sox9 (235g)	84
0.210941	Zfp263_extended (73g)	85
0.210926	Tfdp1 (606g)	86
0.210861	Gabpa_extended (463g)	87
0.210798	Bhlhe41_extended (13g)	88
0.210756	Sox9_extended (294g)	89
0.210742	Ezh2_extended (884g)	90
0.21072	Ep300_extended (413g)	91
0.210602	Tfdp1_extended (823g)	92
0.210584	Klf2_extended (98g)	93
0.210582	Nfe2l1_extended (37g)	94
0.210581	Creb1_extended (705g)	95
0.210571	Setdb1 (103g)	96
0.210536	Creb1 (366g)	97
0.210534	Tead2 (49g)	98
0.210517	Gmeb1 (44g)	99
0.210507	Klf15 (12g)	100
0.210414	Irf2 (19g)	101
0.210345	Gmeb1_extended (56g)	102
0.210256	Usf1_extended (876g)	103
0.210228	Hdac6_extended (128g)	104
0.210206	Klf16_extended (236g)	105
0.210204	Pknox1 (18g)	106
0.210124	Klf13_extended (748g)	107
0.210091	Pbx1 (63g)	108
0.21008	Gabpa (309g)	109
0.210075	Thap11 (255g)	110
0.210075	Kdm5a (14g)	111
0.210051	Ep300 (268g)	112
0.210016	Zfp362_extended (305g)	113
0.210005	Thap11_extended (1078g)	114
0.209994	E2f4_extended (984g)	115
0.209982	Sp1_extended (229g)	116
0.209865	Etv4 (427g)	117
0.209852	Ubtf_extended (1046g)	118
0.209795	Ctcf_extended (1389g)	119
0.209778	Elk4 (534g)	120
0.209722	Creb3l2_extended (158g)	121
0.209717	Stat5b_extended (26g)	122
0.20967	Thap1_extended (1388g)	123
0.209664	Irf1_extended (108g)	124
0.209645	Elk4_extended (736g)	125
0.209442	Gtf2f1_extended (1132g)	126
0.209422	Nr2c2_extended (490g)	127
0.209403	Hcfc1 (816g)	128
0.209349	Elk3_extended (556g)	129
0.209344	Etv4_extended (682g)	130
0.209336	Atf2_extended (39g)	131
0.209277	Dbp_extended (36g)	132
0.209271	Fosb (54g)	133
0.209264	Cebpb (87g)	134
0.209249	Zfp319_extended (236g)	135
0.209224	E2f6_extended (868g)	136
0.209215	Hcfc1_extended (1199g)	137
0.20918	Fos_extended (1254g)	138
0.209076	Smarcc2_extended (911g)	139
0.208945	Irf1 (58g)	140
0.208907	Brf1_extended (1258g)	141
0.208753	Gtf2f1 (391g)	142
0.208731	Sap30_extended (648g)	143
0.208637	Chd2 (1040g)	144
0.208592	Tead2_extended (57g)	145
0.208568	Etv1 (885g)	146
0.208534	Gtf2b_extended (21g)	147
0.208482	Etv1_extended (1244g)	148
0.208463	Zfp938_extended (18g)	149
0.208345	Chd2_extended (1284g)	150
0.208334	Jund (211g)	151
0.208333	Phf8_extended (495g)	152
0.208226	Yy1_extended (2038g)	153
0.208209	E2f6 (396g)	154
0.208194	Nfyb_extended (674g)	155
0.208077	Zfp143 (11g)	156
0.208072	Zfp110_extended (561g)	157
0.208033	Sp1 (59g)	158
0.207894	Zmiz1_extended (2235g)	159
0.207872	Rest_extended (2060g)	160
0.207802	Cebpb_extended (2307g)	161
0.207792	Etv5_extended (1373g)	162
0.207782	Patz1_extended (119g)	163
0.207773	Kdm5b_extended (3537g)	164
0.207688	Srebf2_extended (2850g)	165
0.207645	Usf2_extended (2447g)	166
0.207616	Kdm5a_extended (2592g)	167
0.207606	Yy1 (801g)	168
0.207593	Creb3_extended (93g)	169
0.207574	Usf2 (207g)	170
0.207559	Lef1 (47g)	171
0.207553	Egr1 (756g)	172
0.207475	Smarca4_extended (3976g)	173
0.207441	Bmyc_extended (1218g)	174
0.207432	Srebf2 (1263g)	175
0.207423	Srebf1_extended (400g)	176
0.20741	Irf2_extended (67g)	177
0.207403	Etv5 (950g)	178
0.207309	Bbx_extended (14g)	179
0.207292	Smarcc2 (352g)	180
0.207276	Atf5_extended (774g)	181
0.207157	Egr1_extended (4058g)	182
0.207119	Lhx3_extended (35g)	183
0.207108	Etv6_extended (1895g)	184
0.207107	Hif1a (109g)	185
0.207065	Xrcc4_extended (26g)	186
0.207041	Etv6 (1284g)	187
0.207002	Phf8 (249g)	188
0.206946	Thrb_extended (53g)	189
0.20691	Fos (240g)	190
0.206747	Jund_extended (976g)	191
0.206719	Lef1_extended (86g)	192
0.206686	Zfp143_extended (12g)	193
0.206608	Pbx1_extended (352g)	194
0.20658	Atf5 (392g)	195
0.206449	Srf_extended (4098g)	196
0.206347	Elf2_extended (1475g)	197
0.206339	Tef_extended (285g)	198
0.206243	Bclaf1_extended (457g)	199
0.206242	Zfp319 (58g)	200
0.206183	Tcf3 (14g)	201
0.206182	Elf3 (94g)	202
0.20595	Hdac2_extended (24g)	203
0.205942	Junb_extended (868g)	204
0.205916	Hes1_extended (287g)	205
0.205902	Bclaf1 (318g)	206
0.205867	Bhlhe40_extended (1501g)	207
0.205853	Atf3_extended (2150g)	208
0.20583	Elf2 (1085g)	209
0.205713	Creb3l1_extended (145g)	210
0.205665	Gabpb1 (275g)	211
0.205656	Nr2f6_extended (49g)	212
0.205637	Srf (480g)	213
0.205492	Sp5_extended (155g)	214
0.205434	Rad21_extended (10g)	215
0.205381	Myc_extended (740g)	216
0.205311	Traf4_extended (20g)	217
0.205277	Nfya_extended (78g)	218
0.205231	Klf9_extended (1567g)	219
0.205116	Foxo1_extended (48g)	220
0.205084	Mxi1_extended (2892g)	221
0.205081	Foxo1 (45g)	222
0.205061	Elf1_extended (1954g)	223
0.205047	Maff_extended (51g)	224
0.205005	Arnt_extended (438g)	225
0.204952	Etv3 (480g)	226
0.204948	Elf1 (1296g)	227
0.204937	Crem_extended (114g)	228
0.204918	Gabpb1_extended (1536g)	229
0.204869	Zbtb7a_extended (937g)	230
0.20479	Erf (536g)	231
0.204724	Rxrg (46g)	232
0.204716	Gmeb2_extended (110g)	233
0.204702	Ddit3_extended (36g)	234
0.204668	Erf_extended (695g)	235
0.204645	Cebpg (25g)	236
0.204566	Rfx7 (16g)	237
0.20451	Klf9 (14g)	238
0.204443	Klf3_extended (1539g)	239
0.204345	Arntl_extended (403g)	240
0.204342	Junb (199g)	241
0.204204	Stat5b (16g)	242
0.204198	Etv3_extended (1416g)	243
0.204182	Zfp523_extended (36g)	244
0.204114	Zfp612_extended (366g)	245
0.204085	Elf3_extended (1067g)	246
0.203952	Crem (50g)	247
0.203764	Ets2 (736g)	248
0.203754	Gmeb2 (69g)	249
0.203685	Ets2_extended (1413g)	250
0.203668	Egr2_extended (1107g)	251
0.203623	Atf6b_extended (166g)	252
0.203475	Rfx7_extended (23g)	253
0.203471	Arntl (27g)	254
0.203385	Hey1_extended (91g)	255
0.203372	Runx1_extended (56g)	256
0.203332	Nr2f1_extended (18g)	257
0.20332	Nfe2l3_extended (17g)	258
0.203303	Dbp (12g)	259
0.203257	Foxj3_extended (20g)	260
0.203117	Tcf3_extended (26g)	261
0.203077	Mycn (35g)	262
0.203056	Arntl2_extended (16g)	263
0.202871	Six4_extended (14g)	264
0.202728	Jun_extended (433g)	265
0.202686	Atf4_extended (952g)	266
0.202541	Pole3 (35g)	267
0.20235	Rxrg_extended (76g)	268
0.202285	Mlxipl_extended (33g)	269
0.202265	Gata3_extended (53g)	270
0.202121	Xbp1 (118g)	271
0.202075	Heyl_extended (28g)	272
0.202065	Atf4 (574g)	273
0.201928	Mycn_extended (84g)	274
0.201919	Atf6b (20g)	275
0.201908	Fosl2_extended (401g)	276
0.20182	Hes5_extended (21g)	277
0.20181	Jun (212g)	278
0.20152	Xbp1_extended (196g)	279
0.201259	Max_extended (435g)	280
0.201108	Rarg (17g)	281
0.201053	Bach1_extended (65g)	282
0.200813	Foxp1_extended (29g)	283
0.20076	Creb5_extended (119g)	284
0.200691	Zfp513 (26g)	285
0.20065	Runx1 (43g)	286
0.200636	Grhl2 (40g)	287
0.200601	Atf3 (294g)	288
0.200519	Max (16g)	289
0.200279	Grhl1 (95g)	290
0.199942	Fosl1_extended (695g)	291
0.199843	Zfp467_extended (37g)	292
0.199727	Mxi1 (273g)	293
0.199477	Grhl2_extended (94g)	294
0.199382	Gata3 (36g)	295
0.199359	Mbd1 (14g)	296
0.199322	Ovol2 (65g)	297
0.199151	Klf5_extended (686g)	298
0.199068	Sox4_extended (77g)	299
0.198967	Mafg_extended (305g)	300
0.198759	Elk3 (12g)	301
0.198757	Pou4f3 (115g)	302
0.198727	Pou4f3_extended (138g)	303
0.198636	Rxra_extended (58g)	304
0.19863	Irf6 (176g)	305
0.198597	Nfil3_extended (35g)	306
0.198407	Barhl1_extended (12g)	307
0.198379	Irf6_extended (232g)	308
0.198061	Creb3l4_extended (100g)	309
0.197402	Rela_extended (27g)	310
0.19719	Bdp1 (40g)	311
0.19706	Hmgb3 (22g)	312
0.196904	Foxq1_extended (92g)	313
0.196712	Irf3_extended (22g)	314
0.19661	Egr2 (78g)	315
0.196578	Sp7_extended (16g)	316
0.196173	Egr3_extended (216g)	317
0.195951	Trim28_extended (28g)	318
0.195477	Egr3 (71g)	319
0.195074	Taf7_extended (22g)	320
0.194516	Tbx1_extended (14g)	321
0.194457	Bdp1_extended (66g)	322
0.194334	Dmrta1_extended (13g)	323
0.19432	Fosl1 (190g)	324
0.194219	Sox21_extended (99g)	325
0.193962	Sall2 (16g)	326
0.193916	Srebf1 (14g)	327
0.193867	Klf10_extended (16g)	328
0.19375	Bcl3_extended (149g)	329
0.193211	Nfix_extended (12g)	330
0.192359	Foxf2_extended (11g)	331
0.191998	Bach1 (37g)	332
0.188424	Rxra (28g)	333
0.186162	Stat5a_extended (22g)	334

## Sheet: Hensens
RSS	Regulon	Rank
0.313237	Hmgb1 (14g)	1
0.276685	Bbx_extended (14g)	2
0.274168	Rad21_extended (10g)	3
0.271634	Sox10 (77g)	4
0.268499	Sox10_extended (94g)	5
0.268462	Cux1 (10g)	6														Mean	Std	Mean + 2SD	Mean - 2SD
0.26736	Pou2f1 (10g)	7														0.222761	0.0125795	0.24792	0.197602
0.263672	Zfp426 (12g)	8
0.259141	Cux1_extended (34g)	9
0.256116	Nr2f2_extended (15g)	10
0.252737	Tbp (21g)	11
0.252722	Prkaa1_extended (20g)	12
0.25224	Tcf7l2_extended (26g)	13
0.251363	Ezh2 (20g)	14
0.249426	Rfxank_extended (13g)	15
0.245577	Pbx3_extended (385g)	16
0.245094	Hinfp (29g)	17
0.245016	Klf15_extended (76g)	18
0.244182	Pbx3 (185g)	19
0.243359	Gtf3a (12g)	20
0.243059	Klf13 (57g)	21
0.243011	Rcor1_extended (34g)	22
0.242872	Gmeb1 (44g)	23
0.242334	Pou2f1_extended (14g)	24
0.241965	Zfp143 (11g)	25
0.241702	Gmeb1_extended (56g)	26
0.241634	Taf7_extended (22g)	27
0.241619	Relb_extended (12g)	28
0.241484	Tbp_extended (87g)	29
0.241223	Zfp143_extended (12g)	30
0.240854	Elk1_extended (18g)	31
0.239873	Zfp263 (16g)	32
0.23959	Trp53 (12g)	33
0.238779	Nr2c1_extended (23g)	34
0.238336	Maz_extended (92g)	35
0.237482	Rab18_extended (11g)	36
0.236606	Gtf2b_extended (21g)	37
0.236223	Sp3_extended (430g)	38
0.235901	Ybx1 (38g)	39
0.235876	Setdb1 (103g)	40
0.235103	Pknox1_extended (79g)	41
0.234927	Mafk_extended (22g)	42
0.234879	Xrcc4_extended (26g)	43
0.234763	Sp3 (285g)	44
0.234295	Abl1 (14g)	45
0.234037	Stat6_extended (43g)	46
0.233594	Tfdp1 (606g)	47
0.233435	Setdb1_extended (391g)	48
0.233373	Tgif2_extended (25g)	49
0.233325	Zfp369_extended (176g)	50
0.233097	Stat6 (19g)	51
0.232964	Pknox1 (18g)	52
0.232856	Mef2c_extended (35g)	53
0.232777	Sin3a_extended (416g)	54
0.232767	Sin3a (162g)	55
0.232681	Elk4_extended (736g)	56
0.232653	Taf1 (598g)	57
0.232525	Klf15 (12g)	58
0.232144	Tfdp1_extended (823g)	59
0.231878	Elk4 (534g)	60
0.231583	Ep300 (268g)	61
0.231547	Sox2_extended (169g)	62
0.231033	Irf1_extended (108g)	63
0.230971	Taf1_extended (811g)	64
0.230805	Klf2_extended (98g)	65
0.230632	Trp53_extended (201g)	66
0.230519	Prkaa2_extended (13g)	67
0.230418	Ep300_extended (413g)	68
0.230412	Nfyc (318g)	69
0.230356	Creb1_extended (705g)	70
0.230191	E2f4 (108g)	71
0.230186	Nfyc_extended (511g)	72
0.230084	Sox2 (72g)	73
0.230012	Gabpa_extended (463g)	74
0.229772	Nrf1_extended (583g)	75
0.229764	Nrf1 (479g)	76
0.229729	Brf2_extended (69g)	77
0.229668	Tbx1_extended (14g)	78
0.229547	Zfp523_extended (36g)	79
0.229541	Gabpa (309g)	80
0.229508	Bhlhe41 (11g)	81
0.229468	Lef1 (47g)	82
0.229387	Ybx1_extended (78g)	83
0.229341	Bhlhe41_extended (13g)	84
0.229294	Arntl2_extended (16g)	85
0.229177	Sp1 (59g)	86
0.228982	Zfp319 (58g)	87
0.228894	Creb1 (366g)	88
0.228871	Esrra_extended (886g)	89
0.228494	Sp1_extended (229g)	90
0.228111	Pbx1 (63g)	91
0.228099	Zfp263_extended (73g)	92
0.227942	Ezh2_extended (884g)	93
0.227896	Mxd1_extended (117g)	94
0.227766	Klf16_extended (236g)	95
0.227556	Prkaa1 (11g)	96
0.227529	Irf2 (19g)	97
0.227493	Fosb_extended (317g)	98
0.227238	Klf13_extended (748g)	99
0.226994	Lef1_extended (86g)	100
0.226748	Irf2_extended (67g)	101
0.226727	Gtf2f1_extended (1132g)	102
0.226614	Creb3_extended (93g)	103
0.2265	Usf1 (98g)	104
0.22617	Tgif2 (13g)	105
0.226093	Ubtf_extended (1046g)	106
0.226061	Thap11 (255g)	107
0.225893	Zfp362_extended (305g)	108
0.225867	Sap30_extended (648g)	109
0.225849	E2f4_extended (984g)	110
0.225822	Zbtb7b_extended (36g)	111
0.225822	Gtf2f1 (391g)	112
0.22582	Rarg (17g)	113
0.225746	Thap1_extended (1388g)	114
0.225638	Atf2_extended (39g)	115
0.225548	Zfp110_extended (561g)	116
0.225526	Zfp319_extended (236g)	117
0.225492	Stat5b_extended (26g)	118
0.22534	Nr2c2_extended (490g)	119
0.225249	Usf1_extended (876g)	120
0.225146	Smarcc2_extended (911g)	121
0.225015	Smarcc2 (352g)	122
0.224988	Creb3l2_extended (158g)	123
0.224988	Thap11_extended (1078g)	124
0.224953	Gmeb2 (69g)	125
0.224907	Rara (10g)	126
0.224743	Irf1 (58g)	127
0.224719	Tead2 (49g)	128
0.224574	Prnp (11g)	129
0.22443	Nfya_extended (78g)	130
0.224413	Hdac6_extended (128g)	131
0.224116	E2f6_extended (868g)	132
0.224097	Brf1_extended (1258g)	133
0.224026	Tcf12_extended (23g)	134
0.223844	Thap1 (39g)	135
0.223688	Fos_extended (1254g)	136
0.223673	Hcfc1_extended (1199g)	137
0.223574	Hcfc1 (816g)	138
0.223527	Gmeb2_extended (110g)	139
0.223527	Fos (240g)	140
0.223476	Tcf3 (14g)	141
0.223468	Hes6_extended (133g)	142
0.223318	Ctcf_extended (1389g)	143
0.223274	Mecp2 (664g)	144
0.223261	Rest (11g)	145
0.223169	Mbd1 (14g)	146
0.223027	Rara_extended (21g)	147
0.222952	Fosb (54g)	148
0.222872	E2f6 (396g)	149
0.222627	Rest_extended (2060g)	150
0.222544	Phf8 (249g)	151
0.222478	Tead2_extended (57g)	152
0.222466	Nfyb_extended (674g)	153
0.222434	Yy1_extended (2038g)	154
0.222231	Phf8_extended (495g)	155
0.222151	Yy1 (801g)	156
0.222135	Pbx1_extended (352g)	157
0.222025	Etv4 (427g)	158
0.221947	Cebpb (87g)	159
0.221891	Tcf4 (10g)	160
0.221875	Sox13_extended (137g)	161
0.221645	Zfp938_extended (18g)	162
0.221479	Sp5_extended (155g)	163
0.221442	Chd2_extended (1284g)	164
0.221354	Tcf4_extended (375g)	165
0.221335	Etv4_extended (682g)	166
0.221274	Irf3_extended (22g)	167
0.22127	Hdac2_extended (24g)	168
0.221138	Tef_extended (285g)	169
0.22111	Zmiz1_extended (2235g)	170
0.221097	Chd2 (1040g)	171
0.221064	Sox9 (235g)	172
0.221012	Xbp1 (118g)	173
0.220975	Kdm5b_extended (3537g)	174
0.220544	Foxj3_extended (20g)	175
0.220527	Kdm5a_extended (2592g)	176
0.220402	Sox9_extended (294g)	177
0.22026	Cebpb_extended (2307g)	178
0.220211	Tbx2_extended (12g)	179
0.220114	Elk3_extended (556g)	180
0.220045	Atf5_extended (774g)	181
0.220037	Gabpb1 (275g)	182
0.219974	Elf2_extended (1475g)	183
0.219767	Nr2f6_extended (49g)	184
0.219676	Hey2_extended (297g)	185
0.21959	Ppargc1a_extended (12g)	186
0.219555	Egr1_extended (4058g)	187
0.219515	Smarca4_extended (3976g)	188
0.219487	Atf5 (392g)	189
0.219469	Myc_extended (740g)	190
0.219381	Usf2_extended (2447g)	191
0.219214	Elf2 (1085g)	192
0.219175	Srebf2_extended (2850g)	193
0.219158	Egr1 (756g)	194
0.219153	Bmyc_extended (1218g)	195
0.219085	Tcf12 (11g)	196
0.21906	Etv1_extended (1244g)	197
0.219	Etv1 (885g)	198
0.218855	Gabpb1_extended (1536g)	199
0.218645	Srebf2 (1263g)	200
0.218575	Elf3 (94g)	201
0.218574	Traf4_extended (20g)	202
0.218541	Xbp1_extended (196g)	203
0.21851	Etv5_extended (1373g)	204
0.218503	Srf_extended (4098g)	205
0.218446	Ddit3_extended (36g)	206
0.218395	Tcf3_extended (26g)	207
0.218336	Etv5 (950g)	208
0.21819	Bhlhe40_extended (1501g)	209
0.218113	Crem (50g)	210
0.218073	Cebpg (25g)	211
0.218066	Erf (536g)	212
0.218043	Pole3 (35g)	213
0.217996	Etv6 (1284g)	214
0.217972	Zfp612_extended (366g)	215
0.217967	Etv6_extended (1895g)	216
0.21795	Hif1a (109g)	217
0.217835	Hes1_extended (287g)	218
0.21777	Etv3 (480g)	219
0.217768	Crem_extended (114g)	220
0.217548	Erf_extended (695g)	221
0.217534	Nfe2l3_extended (17g)	222
0.217528	Elf1 (1296g)	223
0.217481	Bclaf1 (318g)	224
0.217457	Jund_extended (976g)	225
0.21737	Elf1_extended (1954g)	226
0.217362	Bclaf1_extended (457g)	227
0.217315	Klf9_extended (1567g)	228
0.217234	Mxi1_extended (2892g)	229
0.21711	Six4_extended (14g)	230
0.2171	Srebf1_extended (400g)	231
0.2171	Arnt_extended (438g)	232
0.217099	Klf3_extended (1539g)	233
0.217033	Jund (211g)	234
0.217005	Atf3_extended (2150g)	235
0.217003	Junb_extended (868g)	236
0.216955	Usf2 (207g)	237
0.216572	Creb3l1_extended (145g)	238
0.216559	Ywhaz (13g)	239
0.216516	Patz1_extended (119g)	240
0.216423	Maff_extended (51g)	241
0.216335	Ctcf (12g)	242
0.216325	Rxrg (46g)	243
0.216171	Srf (480g)	244
0.216067	Elf3_extended (1067g)	245
0.216004	Atf6b_extended (166g)	246
0.215993	Stat5b (16g)	247
0.215971	Ets2 (736g)	248
0.21588	Etv3_extended (1416g)	249
0.215801	Rxrg_extended (76g)	250
0.215713	Foxp1_extended (29g)	251
0.21559	Zbtb7a_extended (937g)	252
0.215529	Dbp_extended (36g)	253
0.215209	Runx1_extended (56g)	254
0.215178	Nfe2l1_extended (37g)	255
0.215034	Egr2_extended (1107g)	256
0.21494	Ets2_extended (1413g)	257
0.214727	Rxra_extended (58g)	258
0.214603	Mycn (35g)	259
0.21451	Zfp513 (26g)	260
0.214368	Arntl (27g)	261
0.21431	Foxo3_extended (17g)	262
0.214297	Bdp1 (40g)	263
0.21421	Junb (199g)	264
0.214184	Atf4_extended (952g)	265
0.213754	Klf9 (14g)	266
0.213568	Nr2f1_extended (18g)	267
0.213428	Hey1_extended (91g)	268
0.213261	Creb5_extended (119g)	269
0.213237	Max (16g)	270
0.213059	Gata3_extended (53g)	271
0.2128	Atf6b (20g)	272
0.212749	Thrb_extended (53g)	273
0.212627	Rfx7_extended (23g)	274
0.212607	Atf4 (574g)	275
0.212558	Jun_extended (433g)	276
0.212556	Max_extended (435g)	277
0.212531	Mlxipl_extended (33g)	278
0.212242	Arntl_extended (403g)	279
0.212164	Gata3 (36g)	280
0.212144	Elk3 (12g)	281
0.211861	Rxra (28g)	282
0.211798	Fosl2_extended (401g)	283
0.211691	Nfix_extended (12g)	284
0.211631	Creb3 (14g)	285
0.21119	Heyl_extended (28g)	286
0.211148	Mxi1 (273g)	287
0.210539	Jun (212g)	288
0.21051	Runx1 (43g)	289
0.210485	Atf3 (294g)	290
0.21043	Hes5_extended (21g)	291
0.210254	Sp7_extended (16g)	292
0.210237	Sox4_extended (77g)	293
0.210205	Kdm5a (14g)	294
0.210133	Foxo1_extended (48g)	295
0.210049	Rela_extended (27g)	296
0.209821	Lhx3_extended (35g)	297
0.209769	Mycn_extended (84g)	298
0.209418	Bdp1_extended (66g)	299
0.209315	Grhl1 (95g)	300
0.209276	Fosl1_extended (695g)	301
0.209271	Ovol2 (65g)	302
0.209093	Nfil3_extended (35g)	303
0.20909	Foxo1 (45g)	304
0.209076	Grhl2 (40g)	305
0.208465	Irf6 (176g)	306
0.208215	Rfx7 (16g)	307
0.208178	Zfp467_extended (37g)	308
0.208088	Hmgb3 (22g)	309
0.20807	Klf5_extended (686g)	310
0.20797	Irf6_extended (232g)	311
0.207449	Mafg_extended (305g)	312
0.206949	Foxq1_extended (92g)	313
0.20616	Grhl2_extended (94g)	314
0.206132	Bach1_extended (65g)	315
0.205963	Creb3l4_extended (100g)	316
0.20583	Pou4f3_extended (138g)	317
0.205702	Pou4f3 (115g)	318
0.205369	Barhl1_extended (12g)	319
0.204659	Dmrta1_extended (13g)	320
0.204608	Egr2 (78g)	321
0.204607	Klf10_extended (16g)	322
0.204257	Egr3_extended (216g)	323
0.203684	Egr3 (71g)	324
0.203047	Foxf2_extended (11g)	325
0.20232	Sox21_extended (99g)	326
0.200881	Fosl1 (190g)	327
0.200474	Bcl3_extended (149g)	328
0.200238	Trim28_extended (28g)	329
0.199872	Dbp (12g)	330
0.196109	Sall2 (16g)	331
0.193633	Bach1 (37g)	332
0.193628	Stat5a_extended (22g)	333
0.183253	Srebf1 (14g)	334

## Sheet: IHC
RSS	Regulon	Rank
0.407987	Mlxipl_extended (33g)	1
0.388361	Lhx3_extended (35g)	2
0.383998	Rfx7 (16g)	3
0.382743	Tbx2_extended (12g)	4
0.350259	Rfx7_extended (23g)	5
0.310043	Barhl1_extended (12g)	6
0.30645	Pou4f3 (115g)	7														Mean	Std	Mean + 2SD	Mean - 2SD
0.304325	Rxra (28g)	8														0.218373	0.0216844	0.261742	0.175004
0.302858	Pou4f3_extended (138g)	9
0.289622	Zfp263 (16g)	10
0.281751	Bdp1 (40g)	11
0.278757	Rxra_extended (58g)	12
0.275206	Prkaa2_extended (13g)	13
0.273369	Zfp263_extended (73g)	14
0.263381	Bdp1_extended (66g)	15
0.261204	Arnt_extended (438g)	16
0.258794	Zfp523_extended (36g)	17
0.258727	Foxp1_extended (29g)	18
0.254193	Rfxank_extended (13g)	19
0.25283	Zfp319 (58g)	20
0.252379	Zbtb7a_extended (937g)	21
0.250516	Maz_extended (92g)	22
0.24867	Bmyc_extended (1218g)	23
0.246098	Zfp426 (12g)	24
0.244248	Hinfp (29g)	25
0.243748	Zfp612_extended (366g)	26
0.240602	Six4_extended (14g)	27
0.240319	Zfp938_extended (18g)	28
0.240181	Zfp362_extended (305g)	29
0.239596	Mbd1 (14g)	30
0.239251	Zfp319_extended (236g)	31
0.238933	Srebf2 (1263g)	32
0.238495	Zmiz1_extended (2235g)	33
0.238428	Srebf2_extended (2850g)	34
0.235822	Thrb_extended (53g)	35
0.235484	Zfp369_extended (176g)	36
0.235382	Usf2_extended (2447g)	37
0.234769	Gtf3a (12g)	38
0.234698	Nr2c2_extended (490g)	39
0.234446	Ddit3_extended (36g)	40
0.233921	Gmeb2 (69g)	41
0.233559	Usf2 (207g)	42
0.233275	Stat6 (19g)	43
0.232866	Sp1_extended (229g)	44
0.232698	Ywhaz (13g)	45
0.23255	Rara_extended (21g)	46
0.232034	Hdac6_extended (128g)	47
0.231246	Phf8_extended (495g)	48
0.23087	Gmeb2_extended (110g)	49
0.230823	Smarca4_extended (3976g)	50
0.230583	Pbx1_extended (352g)	51
0.230478	Pbx1 (63g)	52
0.230163	Phf8 (249g)	53
0.229941	Tcf12_extended (23g)	54
0.229932	Taf1_extended (811g)	55
0.229786	Mxd1_extended (117g)	56
0.229573	Taf1 (598g)	57
0.22912	Zfp513 (26g)	58
0.229075	Tcf12 (11g)	59
0.228923	Srf (480g)	60
0.2287	Tef_extended (285g)	61
0.228384	Rest (11g)	62
0.228178	Thap11 (255g)	63
0.227394	Rara (10g)	64
0.227209	Srf_extended (4098g)	65
0.227102	Pou2f1 (10g)	66
0.226993	Srebf1 (14g)	67
0.226947	Creb3l2_extended (158g)	68
0.226872	Etv6_extended (1895g)	69
0.226759	Ybx1 (38g)	70
0.226614	Thap11_extended (1078g)	71
0.226589	Etv6 (1284g)	72
0.226016	Hcfc1 (816g)	73
0.225958	Hcfc1_extended (1199g)	74
0.225404	Rcor1_extended (34g)	75
0.225244	Setdb1 (103g)	76
0.225015	Creb3l1_extended (145g)	77
0.224909	Mecp2 (664g)	78
0.224675	Nfe2l1_extended (37g)	79
0.224521	Setdb1_extended (391g)	80
0.224207	Bclaf1_extended (457g)	81
0.224155	Bclaf1 (318g)	82
0.224093	Egr1 (756g)	83
0.223813	Ep300_extended (413g)	84
0.223663	Egr1_extended (4058g)	85
0.22362	Chd2 (1040g)	86
0.223348	Esrra_extended (886g)	87
0.223204	Chd2_extended (1284g)	88
0.223178	Ep300 (268g)	89
0.222871	Srebf1_extended (400g)	90
0.2228	Sp1 (59g)	91
0.222758	Pou2f1_extended (14g)	92
0.222672	Stat6_extended (43g)	93
0.222409	Ybx1_extended (78g)	94
0.222347	Dbp (12g)	95
0.222326	Gata3 (36g)	96
0.221844	Kdm5a_extended (2592g)	97
0.221828	Brf1_extended (1258g)	98
0.221753	Tcf4 (10g)	99
0.22169	Arntl_extended (403g)	100
0.221583	Sin3a (162g)	101
0.221493	Nfya_extended (78g)	102
0.221466	Elk4 (534g)	103
0.221296	Prkaa1 (11g)	104
0.221295	Elk4_extended (736g)	105
0.220913	Gata3_extended (53g)	106
0.220735	Bhlhe40_extended (1501g)	107
0.220695	Nrf1_extended (583g)	108
0.220487	Arntl (27g)	109
0.220399	Nrf1 (479g)	110
0.220385	Ezh2 (20g)	111
0.220215	Ctcf_extended (1389g)	112
0.220198	Brf2_extended (69g)	113
0.220181	Smarcc2 (352g)	114
0.22014	Hey2_extended (297g)	115
0.219933	Fosb (54g)	116
0.219867	Smarcc2_extended (911g)	117
0.219732	Zfp110_extended (561g)	118
0.219726	Foxo3_extended (17g)	119
0.219697	Atf5 (392g)	120
0.219593	Sap30_extended (648g)	121
0.219463	Fosb_extended (317g)	122
0.219423	Nfe2l3_extended (17g)	123
0.21932	Hif1a (109g)	124
0.219305	Kdm5b_extended (3537g)	125
0.219248	Tcf4_extended (375g)	126
0.219246	Gtf2f1 (391g)	127
0.219053	Kdm5a (14g)	128
0.218946	Zbtb7b_extended (36g)	129
0.218907	Sin3a_extended (416g)	130
0.218674	Nr2f1_extended (18g)	131
0.218414	Gtf2f1_extended (1132g)	132
0.218413	Creb1_extended (705g)	133
0.218412	Abl1 (14g)	134
0.218396	Nr2f2_extended (15g)	135
0.218269	Mafk_extended (22g)	136
0.218212	Atf5_extended (774g)	137
0.218095	Atf4 (574g)	138
0.218009	Klf16_extended (236g)	139
0.217972	Yy1 (801g)	140
0.217915	Etv4 (427g)	141
0.217732	Tfdp1 (606g)	142
0.217707	Atf4_extended (952g)	143
0.217677	Etv3 (480g)	144
0.217581	Tfdp1_extended (823g)	145
0.217554	Yy1_extended (2038g)	146
0.217484	Ubtf_extended (1046g)	147
0.217333	Foxj3_extended (20g)	148
0.217192	Klf3_extended (1539g)	149
0.217028	Rest_extended (2060g)	150
0.216813	Hes6_extended (133g)	151
0.216795	Etv5 (950g)	152
0.216789	Prkaa1_extended (20g)	153
0.216787	Tbp_extended (87g)	154
0.216595	Elf3 (94g)	155
0.216573	Etv1 (885g)	156
0.216504	Etv4_extended (682g)	157
0.216243	Cebpb_extended (2307g)	158
0.216073	Pbx3_extended (385g)	159
0.216057	Atf3_extended (2150g)	160
0.215908	Thap1_extended (1388g)	161
0.215807	Etv5_extended (1373g)	162
0.2156	Etv3_extended (1416g)	163
0.215576	Nfyc_extended (511g)	164
0.215519	Gabpa (309g)	165
0.215228	Etv1_extended (1244g)	166
0.215107	Mxi1_extended (2892g)	167
0.215088	Ctcf (12g)	168
0.215072	Gabpa_extended (463g)	169
0.215068	Sp7_extended (16g)	170
0.214966	Pbx3 (185g)	171
0.214862	Fos (240g)	172
0.214815	Egr2_extended (1107g)	173
0.214736	Nfyc (318g)	174
0.21472	Klf9_extended (1567g)	175
0.214662	Trp53_extended (201g)	176
0.214659	Usf1_extended (876g)	177
0.214651	Klf9 (14g)	178
0.214594	E2f4_extended (984g)	179
0.214487	Creb1 (366g)	180
0.21419	Elf3_extended (1067g)	181
0.214124	Fos_extended (1254g)	182
0.214104	Ezh2_extended (884g)	183
0.21406	Ets2 (736g)	184
0.213996	Nfyb_extended (674g)	185
0.213894	Usf1 (98g)	186
0.213813	Thap1 (39g)	187
0.213688	Jun_extended (433g)	188
0.213687	Junb_extended (868g)	189
0.213646	Creb5_extended (119g)	190
0.213558	Elf2 (1085g)	191
0.21355	Elf1_extended (1954g)	192
0.213546	Erf (536g)	193
0.213498	Tbp (21g)	194
0.213417	Jund_extended (976g)	195
0.213341	Jun (212g)	196
0.213319	Elk3_extended (556g)	197
0.21323	Erf_extended (695g)	198
0.213106	Elf1 (1296g)	199
0.213046	Elf2_extended (1475g)	200
0.212962	Gmeb1 (44g)	201
0.212836	Klf13_extended (748g)	202
0.212478	E2f6_extended (868g)	203
0.212184	Ets2_extended (1413g)	204
0.21196	Gabpb1 (275g)	205
0.211464	Gmeb1_extended (56g)	206
0.211398	E2f6 (396g)	207
0.211341	Rxrg (46g)	208
0.211332	Myc_extended (740g)	209
0.211233	Foxf2_extended (11g)	210
0.211164	Cebpg (25g)	211
0.210928	Mef2c_extended (35g)	212
0.210675	Sp3_extended (430g)	213
0.210601	Sp3 (285g)	214
0.210295	Sox9 (235g)	215
0.210272	Patz1_extended (119g)	216
0.209716	Mxi1 (273g)	217
0.209579	Nr2c1_extended (23g)	218
0.209417	Gabpb1_extended (1536g)	219
0.209283	Nfix_extended (12g)	220
0.209234	Bbx_extended (14g)	221
0.209128	Atf6b_extended (166g)	222
0.208983	Sox9_extended (294g)	223
0.208906	Creb3l4_extended (100g)	224
0.208824	Pole3 (35g)	225
0.208714	Tbx1_extended (14g)	226
0.208704	Mycn (35g)	227
0.208536	E2f4 (108g)	228
0.208509	Grhl2_extended (94g)	229
0.20847	Crem (50g)	230
0.208261	Hey1_extended (91g)	231
0.208097	Irf1 (58g)	232
0.208079	Crem_extended (114g)	233
0.207902	Fosl1_extended (695g)	234
0.207679	Hes5_extended (21g)	235
0.207561	Elk1_extended (18g)	236
0.207465	Mafg_extended (305g)	237
0.207412	Maff_extended (51g)	238
0.207304	Stat5b (16g)	239
0.207266	Max_extended (435g)	240
0.20726	Zfp467_extended (37g)	241
0.207258	Hes1_extended (287g)	242
0.207217	Grhl2 (40g)	243
0.207052	Klf15_extended (76g)	244
0.206769	Trim28_extended (28g)	245
0.206724	Irf6 (176g)	246
0.206665	Sox10_extended (94g)	247
0.206608	Foxq1_extended (92g)	248
0.206433	Creb3_extended (93g)	249
0.20628	Tcf3 (14g)	250
0.206135	Relb_extended (12g)	251
0.206089	Stat5b_extended (26g)	252
0.206013	Pknox1_extended (79g)	253
0.205886	Xbp1 (118g)	254
0.205861	Klf5_extended (686g)	255
0.205731	Sox13_extended (137g)	256
0.205624	Xbp1_extended (196g)	257
0.205593	Ovol2 (65g)	258
0.205544	Fosl2_extended (401g)	259
0.205472	Pknox1 (18g)	260
0.205343	Atf6b (20g)	261
0.205342	Sox10 (77g)	262
0.205238	Irf6_extended (232g)	263
0.205158	Max (16g)	264
0.205096	Dbp_extended (36g)	265
0.205078	Mycn_extended (84g)	266
0.205005	Rab18_extended (11g)	267
0.2049	Xrcc4_extended (26g)	268
0.204876	Elk3 (12g)	269
0.204682	Cux1 (10g)	270
0.204333	Nr2f6_extended (49g)	271
0.204188	Grhl1 (95g)	272
0.204094	Atf3 (294g)	273
0.203932	Lef1 (47g)	274
0.203869	Lef1_extended (86g)	275
0.203606	Rxrg_extended (76g)	276
0.203524	Tcf3_extended (26g)	277
0.203299	Heyl_extended (28g)	278
0.20318	Jund (211g)	279
0.203153	Sox2_extended (169g)	280
0.203144	Irf1_extended (108g)	281
0.202848	Tead2 (49g)	282
0.202761	Klf10_extended (16g)	283
0.202539	Irf2_extended (67g)	284
0.202507	Sox2 (72g)	285
0.202402	Arntl2_extended (16g)	286
0.202133	Tcf7l2_extended (26g)	287
0.20195	Klf13 (57g)	288
0.201893	Cux1_extended (34g)	289
0.201164	Cebpb (87g)	290
0.201105	Sox4_extended (77g)	291
0.200969	Klf15 (12g)	292
0.200925	Sp5_extended (155g)	293
0.20087	Tead2_extended (57g)	294
0.200824	Prnp (11g)	295
0.200814	Junb (199g)	296
0.200709	Hmgb3 (22g)	297
0.200599	Gtf2b_extended (21g)	298
0.200551	Ppargc1a_extended (12g)	299
0.200463	Sox21_extended (99g)	300
0.200338	Runx1 (43g)	301
0.199988	Trp53 (12g)	302
0.199379	Hdac2_extended (24g)	303
0.199108	Egr3_extended (216g)	304
0.198925	Hmgb1 (14g)	305
0.198665	Zfp143_extended (12g)	306
0.198601	Zfp143 (11g)	307
0.19853	Taf7_extended (22g)	308
0.198466	Runx1_extended (56g)	309
0.198445	Egr3 (71g)	310
0.198414	Atf2_extended (39g)	311
0.198063	Fosl1 (190g)	312
0.197741	Creb3 (14g)	313
0.197704	Klf2_extended (98g)	314
0.197652	Bcl3_extended (149g)	315
0.195981	Egr2 (78g)	316
0.195493	Bach1_extended (65g)	317
0.195465	Tgif2_extended (25g)	318
0.195066	Foxo1_extended (48g)	319
0.194742	Bach1 (37g)	320
0.194165	Bhlhe41_extended (13g)	321
0.193472	Traf4_extended (20g)	322
0.193462	Foxo1 (45g)	323
0.193129	Rarg (17g)	324
0.192945	Sall2 (16g)	325
0.192858	Tgif2 (13g)	326
0.192729	Bhlhe41 (11g)	327
0.190926	Rela_extended (27g)	328
0.190726	Irf3_extended (22g)	329
0.189922	Stat5a_extended (22g)	330
0.188709	Rad21_extended (10g)	331
0.186614	Nfil3_extended (35g)	332
0.184374	Irf2 (19g)	333
0.183035	Dmrta1_extended (13g)	334

## Sheet: IPC
RSS	Regulon	Rank
0.249086	Dbp (12g)	1
0.22612	Nfe2l1_extended (37g)	2
0.221961	Nfe2l3_extended (17g)	3
0.219963	Srebf1 (14g)	4
0.209591	Prkaa2_extended (13g)	5														Mean	Std	Mean + 2SD	Mean - 2SD
0.208123	Elk3 (12g)	6														0.18506	0.00698493	0.19903	0.17109
0.206246	Sox2 (72g)	7
0.20617	Pou2f1_extended (14g)	8
0.203548	Srebf1_extended (400g)	9
0.202996	Sox9 (235g)	10
0.202817	Pole3 (35g)	11
0.20238	Sox9_extended (294g)	12
0.201762	Dbp_extended (36g)	13
0.201268	Sox2_extended (169g)	14
0.200748	Nr2f6_extended (49g)	15
0.20031	Grhl2_extended (94g)	16
0.200012	Grhl2 (40g)	17
0.199953	Pou2f1 (10g)	18
0.197886	Thrb_extended (53g)	19
0.197551	Sox10 (77g)	20
0.197387	Tcf7l2_extended (26g)	21
0.196678	Mbd1 (14g)	22
0.196652	Sox10_extended (94g)	23
0.195687	Rfxank_extended (13g)	24
0.195169	Etv5_extended (1373g)	25
0.195114	Gtf3a (12g)	26
0.19495	Mycn_extended (84g)	27
0.194737	Etv1_extended (1244g)	28
0.194695	Bhlhe41 (11g)	29
0.194552	Etv1 (885g)	30
0.194218	Etv5 (950g)	31
0.193782	Hey2_extended (297g)	32
0.193566	Elk3_extended (556g)	33
0.193452	Bhlhe41_extended (13g)	34
0.193281	Tbx2_extended (12g)	35
0.19309	Arntl2_extended (16g)	36
0.192988	Etv4_extended (682g)	37
0.192873	Setdb1_extended (391g)	38
0.192477	Etv4 (427g)	39
0.192351	Rara_extended (21g)	40
0.19216	Setdb1 (103g)	41
0.19167	Etv6_extended (1895g)	42
0.191555	Mycn (35g)	43
0.191471	Etv6 (1284g)	44
0.190965	Zfp426 (12g)	45
0.190737	Tgif2_extended (25g)	46
0.190226	Creb3l1_extended (145g)	47
0.190058	Ctcf (12g)	48
0.189982	Cux1 (10g)	49
0.189524	Yy1 (801g)	50
0.189469	Yy1_extended (2038g)	51
0.189171	Patz1_extended (119g)	52
0.188969	Rara (10g)	53
0.188764	Creb3l2_extended (158g)	54
0.188589	Ctcf_extended (1389g)	55
0.188431	Cux1_extended (34g)	56
0.188413	Sall2 (16g)	57
0.188373	Nr2f1_extended (18g)	58
0.188279	Smarca4_extended (3976g)	59
0.188199	Sox13_extended (137g)	60
0.188194	Thap11_extended (1078g)	61
0.188172	E2f6_extended (868g)	62
0.188052	Arntl_extended (403g)	63
0.187685	Phf8_extended (495g)	64
0.187616	Thap11 (255g)	65
0.187477	Phf8 (249g)	66
0.187432	Elk1_extended (18g)	67
0.187369	E2f4 (108g)	68
0.187215	E2f6 (396g)	69
0.187023	Heyl_extended (28g)	70
0.186787	Hes1_extended (287g)	71
0.186672	E2f4_extended (984g)	72
0.186671	Brf1_extended (1258g)	73
0.186572	Ywhaz (13g)	74
0.186487	Zbtb7a_extended (937g)	75
0.186464	Pbx1 (63g)	76
0.186355	Rxra_extended (58g)	77
0.186343	Kdm5a (14g)	78
0.186307	Usf2 (207g)	79
0.186203	Usf1_extended (876g)	80
0.186183	Rest (11g)	81
0.186145	Zfp938_extended (18g)	82
0.186126	Mecp2 (664g)	83
0.185993	Zmiz1_extended (2235g)	84
0.185992	Mef2c_extended (35g)	85
0.185977	Arntl (27g)	86
0.185928	Pbx1_extended (352g)	87
0.185921	Ybx1 (38g)	88
0.185896	Bmyc_extended (1218g)	89
0.185796	Bclaf1_extended (457g)	90
0.185768	Egr1 (756g)	91
0.185729	Taf1 (598g)	92
0.185725	Chd2 (1040g)	93
0.185685	Usf1 (98g)	94
0.185685	Rab18_extended (11g)	95
0.185658	Chd2_extended (1284g)	96
0.185627	Smarcc2 (352g)	97
0.185622	Usf2_extended (2447g)	98
0.185582	Smarcc2_extended (911g)	99
0.185564	Zfp362_extended (305g)	100
0.185545	Max (16g)	101
0.185458	Srebf2 (1263g)	102
0.185424	Taf1_extended (811g)	103
0.185378	Srf (480g)	104
0.185355	Bclaf1 (318g)	105
0.185351	Atf6b_extended (166g)	106
0.185339	Zfp263 (16g)	107
0.185307	Srebf2_extended (2850g)	108
0.185237	Hes6_extended (133g)	109
0.185229	Sp1_extended (229g)	110
0.185211	Trp53_extended (201g)	111
0.185197	Tcf4_extended (375g)	112
0.185181	Kdm5a_extended (2592g)	113
0.18516	Kdm5b_extended (3537g)	114
0.185126	Hcfc1 (816g)	115
0.185123	Egr1_extended (4058g)	116
0.185094	Hif1a (109g)	117
0.185088	Atf5 (392g)	118
0.185036	Hes5_extended (21g)	119
0.185034	Srf_extended (4098g)	120
0.185016	Nfyc_extended (511g)	121
0.185015	Grhl1 (95g)	122
0.185012	Atf3_extended (2150g)	123
0.184969	Nfyc (318g)	124
0.184944	Esrra_extended (886g)	125
0.184937	Klf15_extended (76g)	126
0.184895	Elf1 (1296g)	127
0.184891	Hcfc1_extended (1199g)	128
0.184887	Atf5_extended (774g)	129
0.184866	Traf4_extended (20g)	130
0.184849	Nfya_extended (78g)	131
0.184845	Zfp143 (11g)	132
0.184837	Atf6b (20g)	133
0.18483	Fos_extended (1254g)	134
0.184814	Elf1_extended (1954g)	135
0.184758	Elf3 (94g)	136
0.18473	Bhlhe40_extended (1501g)	137
0.18472	Hdac6_extended (128g)	138
0.184636	Gabpb1_extended (1536g)	139
0.184621	Sp1 (59g)	140
0.184611	Zbtb7b_extended (36g)	141
0.184587	Cebpb_extended (2307g)	142
0.184518	Creb3 (14g)	143
0.184507	Arnt_extended (438g)	144
0.184488	Tcf4 (10g)	145
0.184459	Rest_extended (2060g)	146
0.184441	Elf3_extended (1067g)	147
0.18444	Bbx_extended (14g)	148
0.184425	Brf2_extended (69g)	149
0.18442	Egr2_extended (1107g)	150
0.184395	Ets2 (736g)	151
0.184345	Gabpb1 (275g)	152
0.184312	Nr2f2_extended (15g)	153
0.184306	Zfp263_extended (73g)	154
0.184291	Max_extended (435g)	155
0.18426	Creb3_extended (93g)	156
0.184236	Ybx1_extended (78g)	157
0.184232	Ets2_extended (1413g)	158
0.184231	Zfp143_extended (12g)	159
0.184215	Fos (240g)	160
0.184205	Erf (536g)	161
0.18419	Zfp319_extended (236g)	162
0.184171	Klf13_extended (748g)	163
0.184128	Ovol2 (65g)	164
0.184096	Klf9_extended (1567g)	165
0.184095	Maz_extended (92g)	166
0.184076	Prnp (11g)	167
0.184068	Six4_extended (14g)	168
0.184018	Mxi1_extended (2892g)	169
0.184007	Gtf2f1_extended (1132g)	170
0.184004	Klf3_extended (1539g)	171
0.183981	Elk4 (534g)	172
0.183973	Nrf1_extended (583g)	173
0.18397	Etv3 (480g)	174
0.183963	Nfyb_extended (674g)	175
0.183903	Dmrta1_extended (13g)	176
0.183898	Erf_extended (695g)	177
0.183778	Nrf1 (479g)	178
0.183766	Zfp319 (58g)	179
0.183708	Tfdp1 (606g)	180
0.1837	Sap30_extended (648g)	181
0.183683	Jund_extended (976g)	182
0.183671	Sp3 (285g)	183
0.183667	Zfp369_extended (176g)	184
0.183643	Klf15 (12g)	185
0.183598	Gata3 (36g)	186
0.183598	Sp3_extended (430g)	187
0.18359	Nr2c2_extended (490g)	188
0.183556	Tbx1_extended (14g)	189
0.183553	Gtf2f1 (391g)	190
0.183552	Tfdp1_extended (823g)	191
0.183543	Elk4_extended (736g)	192
0.183513	Gata3_extended (53g)	193
0.183512	Sox21_extended (99g)	194
0.183492	Ddit3_extended (36g)	195
0.183428	Tcf3_extended (26g)	196
0.183428	Zfp513 (26g)	197
0.183425	Tcf3 (14g)	198
0.183418	Klf9 (14g)	199
0.183415	Mxd1_extended (117g)	200
0.183399	Etv3_extended (1416g)	201
0.183367	Hey1_extended (91g)	202
0.183366	Zfp110_extended (561g)	203
0.183364	Prkaa1_extended (20g)	204
0.183283	Creb1_extended (705g)	205
0.183281	Elf2_extended (1475g)	206
0.183244	Irf6 (176g)	207
0.18322	Elf2 (1085g)	208
0.183219	Thap1_extended (1388g)	209
0.183213	Junb_extended (868g)	210
0.183193	Mlxipl_extended (33g)	211
0.183167	Pbx3_extended (385g)	212
0.183132	Creb3l4_extended (100g)	213
0.183128	Gabpa (309g)	214
0.183115	Ubtf_extended (1046g)	215
0.183075	Myc_extended (740g)	216
0.182995	Irf6_extended (232g)	217
0.182931	Atf4 (574g)	218
0.18287	Foxq1_extended (92g)	219
0.182854	Pbx3 (185g)	220
0.182839	Fosb_extended (317g)	221
0.182807	Atf4_extended (952g)	222
0.18277	Gabpa_extended (463g)	223
0.18276	Prkaa1 (11g)	224
0.182744	Zfp612_extended (366g)	225
0.182636	Tef_extended (285g)	226
0.182629	Klf5_extended (686g)	227
0.182627	Ep300 (268g)	228
0.182609	Ezh2_extended (884g)	229
0.182591	Pou4f3 (115g)	230
0.182574	Creb1 (366g)	231
0.182572	Zfp467_extended (37g)	232
0.182567	Foxo3_extended (17g)	233
0.182561	Pknox1 (18g)	234
0.182536	Rxrg (46g)	235
0.182502	Sin3a_extended (416g)	236
0.182483	Rxra (28g)	237
0.182424	Pou4f3_extended (138g)	238
0.182365	Fosb (54g)	239
0.182359	Irf2_extended (67g)	240
0.182353	Foxf2_extended (11g)	241
0.182323	Maff_extended (51g)	242
0.182262	Sin3a (162g)	243
0.182203	Mafg_extended (305g)	244
0.182107	Ep300_extended (413g)	245
0.182081	Fosl1_extended (695g)	246
0.182015	Jun_extended (433g)	247
0.181996	Jun (212g)	248
0.181985	Trim28_extended (28g)	249
0.181977	Jund (211g)	250
0.181964	Thap1 (39g)	251
0.181824	Xbp1 (118g)	252
0.181613	Xbp1_extended (196g)	253
0.181562	Relb_extended (12g)	254
0.181543	Crem_extended (114g)	255
0.181536	Klf13 (57g)	256
0.181509	Creb5_extended (119g)	257
0.181497	Fosl2_extended (401g)	258
0.181436	Crem (50g)	259
0.181353	Atf3 (294g)	260
0.181142	Tgif2 (13g)	261
0.181136	Hmgb3 (22g)	262
0.181059	Gmeb2_extended (110g)	263
0.18105	Tbp_extended (87g)	264
0.180996	Gmeb1_extended (56g)	265
0.180969	Lef1 (47g)	266
0.180949	Mxi1 (273g)	267
0.180815	Lef1_extended (86g)	268
0.180697	Gmeb1 (44g)	269
0.180671	Gmeb2 (69g)	270
0.180613	Foxj3_extended (20g)	271
0.180558	Pknox1_extended (79g)	272
0.180494	Barhl1_extended (12g)	273
0.180257	Runx1 (43g)	274
0.18025	Nfix_extended (12g)	275
0.180231	Klf16_extended (236g)	276
0.180118	Runx1_extended (56g)	277
0.180102	Bcl3_extended (149g)	278
0.179979	Lhx3_extended (35g)	279
0.179945	Junb (199g)	280
0.179913	Cebpb (87g)	281
0.17991	Rela_extended (27g)	282
0.179739	Nr2c1_extended (23g)	283
0.179738	Foxo1_extended (48g)	284
0.179722	Irf1_extended (108g)	285
0.179555	Fosl1 (190g)	286
0.179478	Sox4_extended (77g)	287
0.179411	Sp7_extended (16g)	288
0.179361	Rxrg_extended (76g)	289
0.179324	Cebpg (25g)	290
0.17929	Sp5_extended (155g)	291
0.179165	Egr3_extended (216g)	292
0.179129	Foxo1 (45g)	293
0.179127	Rfx7_extended (23g)	294
0.179121	Atf2_extended (39g)	295
0.179097	Trp53 (12g)	296
0.178937	Klf2_extended (98g)	297
0.178849	Stat6_extended (43g)	298
0.178807	Irf2 (19g)	299
0.178698	Gtf2b_extended (21g)	300
0.17863	Egr3 (71g)	301
0.178617	Irf1 (58g)	302
0.178482	Bdp1_extended (66g)	303
0.178287	Bach1_extended (65g)	304
0.177858	Tead2 (49g)	305
0.177807	Zfp523_extended (36g)	306
0.177566	Egr2 (78g)	307
0.177502	Rfx7 (16g)	308
0.177465	Bdp1 (40g)	309
0.177427	Hinfp (29g)	310
0.177345	Tead2_extended (57g)	311
0.17732	Abl1 (14g)	312
0.177273	Ppargc1a_extended (12g)	313
0.177111	Tbp (21g)	314
0.177098	Foxp1_extended (29g)	315
0.176858	Stat5b_extended (26g)	316
0.17651	Stat5b (16g)	317
0.176316	Tcf12 (11g)	318
0.176151	Klf10_extended (16g)	319
0.176028	Rarg (17g)	320
0.175634	Xrcc4_extended (26g)	321
0.175578	Ezh2 (20g)	322
0.175466	Stat5a_extended (22g)	323
0.175431	Tcf12_extended (23g)	324
0.175296	Taf7_extended (22g)	325
0.175276	Mafk_extended (22g)	326
0.174798	Bach1 (37g)	327
0.174309	Hdac2_extended (24g)	328
0.173921	Stat6 (19g)	329
0.173842	Rad21_extended (10g)	330
0.173346	Rcor1_extended (34g)	331
0.17185	Hmgb1 (14g)	332
0.171112	Irf3_extended (22g)	333
0.170139	Nfil3_extended (35g)	334

## Sheet: IPhC
RSS	Regulon	Rank
0.336754	Dmrta1_extended (13g)	1
0.317592	Mafk_extended (22g)	2
0.313304	Nfil3_extended (35g)	3
0.300957	Foxo1 (45g)	4
0.299085	Foxo1_extended (48g)	5														Mean	Std	Mean + 2SD	Mean - 2SD
0.29829	Rarg (17g)	6														0.250579	0.0149368	0.280452	0.220705
0.298113	Tead2_extended (57g)	7
0.292346	Tead2 (49g)	8
0.291056	Hdac2_extended (24g)	9
0.290677	Runx1 (43g)	10
0.288406	Ppargc1a_extended (12g)	11
0.2869	Traf4_extended (20g)	12
0.285289	Runx1_extended (56g)	13
0.282431	Crem (50g)	14
0.282365	Sp5_extended (155g)	15
0.278948	Crem_extended (114g)	16
0.278566	Tcf3 (14g)	17
0.277437	Abl1 (14g)	18
0.27698	Klf15 (12g)	19
0.275365	Irf1 (58g)	20
0.275074	Irf1_extended (108g)	21
0.273492	Tgif2_extended (25g)	22
0.272631	Xrcc4_extended (26g)	23
0.272222	Tgif2 (13g)	24
0.270457	Tcf3_extended (26g)	25
0.270291	Cebpb (87g)	26
0.27029	Maff_extended (51g)	27
0.269734	Rest (11g)	28
0.269468	Patz1_extended (119g)	29
0.268466	Rab18_extended (11g)	30
0.267706	Bhlhe41_extended (13g)	31
0.264156	Pknox1 (18g)	32
0.263868	Gmeb1_extended (56g)	33
0.263511	Zfp143 (11g)	34
0.26343	Zfp143_extended (12g)	35
0.263311	Elk3 (12g)	36
0.262211	Hmgb3 (22g)	37
0.261496	Sox4_extended (77g)	38
0.260911	Cux1_extended (34g)	39
0.26086	E2f4 (108g)	40
0.260845	Bhlhe41 (11g)	41
0.260206	Nr2f1_extended (18g)	42
0.260089	Nfix_extended (12g)	43
0.259964	Relb_extended (12g)	44
0.259436	Nr2c1_extended (23g)	45
0.259145	Atf6b (20g)	46
0.258664	Tcf7l2_extended (26g)	47
0.258637	Prnp (11g)	48
0.258356	Gabpb1_extended (1536g)	49
0.258093	Prkaa1 (11g)	50
0.257988	Fosl2_extended (401g)	51
0.257792	Zfp513 (26g)	52
0.257683	Sp7_extended (16g)	53
0.257619	Rest_extended (2060g)	54
0.257515	Gmeb1 (44g)	55
0.257325	Ovol2 (65g)	56
0.257296	Sap30_extended (648g)	57
0.256894	Rxrg_extended (76g)	58
0.256835	Prkaa1_extended (20g)	59
0.256684	E2f4_extended (984g)	60
0.256605	Creb3 (14g)	61
0.256603	Gabpb1 (275g)	62
0.256512	Myc_extended (740g)	63
0.256161	Usf1_extended (876g)	64
0.256101	Ybx1 (38g)	65
0.256084	Kdm5b_extended (3537g)	66
0.25573	Ybx1_extended (78g)	67
0.255628	Klf15_extended (76g)	68
0.255507	Fosl1 (190g)	69
0.255441	Elk3_extended (556g)	70
0.255405	Creb3_extended (93g)	71
0.255381	Nr2f6_extended (49g)	72
0.255333	Gata3 (36g)	73
0.25526	Grhl2 (40g)	74
0.25507	Atf6b_extended (166g)	75
0.254987	Lef1_extended (86g)	76
0.254718	Cebpb_extended (2307g)	77
0.25448	Klf16_extended (236g)	78
0.254463	Grhl1 (95g)	79
0.254419	Heyl_extended (28g)	80
0.254381	Irf6 (176g)	81
0.254364	Gata3_extended (53g)	82
0.254138	Creb3l4_extended (100g)	83
0.253986	Xbp1_extended (196g)	84
0.253928	Zfp319_extended (236g)	85
0.253915	Etv4_extended (682g)	86
0.253847	Usf1 (98g)	87
0.253744	Grhl2_extended (94g)	88
0.253479	Irf6_extended (232g)	89
0.253467	Klf2_extended (98g)	90
0.253374	Fos_extended (1254g)	91
0.253354	Etv4 (427g)	92
0.253303	Creb3l2_extended (158g)	93
0.253192	Etv5 (950g)	94
0.253151	Pole3 (35g)	95
0.253136	Thap1_extended (1388g)	96
0.253122	Fosl1_extended (695g)	97
0.25312	Junb_extended (868g)	98
0.253095	Tcf4_extended (375g)	99
0.253069	Atf3 (294g)	100
0.253006	Nfyb_extended (674g)	101
0.252964	Tfdp1 (606g)	102
0.252909	Ubtf_extended (1046g)	103
0.252871	Trp53_extended (201g)	104
0.252861	Junb (199g)	105
0.252848	Elf1 (1296g)	106
0.252805	Tfdp1_extended (823g)	107
0.252743	Elf3_extended (1067g)	108
0.252732	Elf3 (94g)	109
0.25262	Mef2c_extended (35g)	110
0.252577	Erf (536g)	111
0.252554	Etv5_extended (1373g)	112
0.252488	Hdac6_extended (128g)	113
0.252481	Elf1_extended (1954g)	114
0.252414	Atf3_extended (2150g)	115
0.252407	Klf9 (14g)	116
0.252361	Trp53 (12g)	117
0.252336	Brf1_extended (1258g)	118
0.252236	Fosb (54g)	119
0.252152	Chd2 (1040g)	120
0.252123	Chd2_extended (1284g)	121
0.252072	Egr2 (78g)	122
0.25207	Erf_extended (695g)	123
0.25206	Fos (240g)	124
0.251987	Hey1_extended (91g)	125
0.251975	Kdm5a_extended (2592g)	126
0.251967	Klf9_extended (1567g)	127
0.251967	Xbp1 (118g)	128
0.251923	Egr2_extended (1107g)	129
0.25185	Etv3 (480g)	130
0.251826	Srf (480g)	131
0.251748	Hes1_extended (287g)	132
0.251728	Rxrg (46g)	133
0.251712	Srf_extended (4098g)	134
0.251673	Lef1 (47g)	135
0.251663	Ctcf (12g)	136
0.251596	Egr3_extended (216g)	137
0.251564	Creb3l1_extended (145g)	138
0.251534	Nfyc (318g)	139
0.251523	Ezh2_extended (884g)	140
0.251513	Mecp2 (664g)	141
0.251486	Yy1_extended (2038g)	142
0.251485	Zfp467_extended (37g)	143
0.251484	Ctcf_extended (1389g)	144
0.251469	Sin3a_extended (416g)	145
0.251397	Nfyc_extended (511g)	146
0.251393	Gtf3a (12g)	147
0.251391	Gabpa (309g)	148
0.251383	Sp3_extended (430g)	149
0.251338	Elf2 (1085g)	150
0.251303	Egr1 (756g)	151
0.251288	Sp3 (285g)	152
0.251187	Etv6_extended (1895g)	153
0.251166	Etv1 (885g)	154
0.25113	Etv6 (1284g)	155
0.251118	Cux1 (10g)	156
0.251115	Egr1_extended (4058g)	157
0.25107	Mxi1_extended (2892g)	158
0.250909	Jund_extended (976g)	159
0.250886	Elf2_extended (1475g)	160
0.250856	Yy1 (801g)	161
0.250769	Etv1_extended (1244g)	162
0.250742	Klf5_extended (686g)	163
0.250675	Trim28_extended (28g)	164
0.250672	Nrf1 (479g)	165
0.25065	Gmeb2 (69g)	166
0.250619	Foxo3_extended (17g)	167
0.250619	Esrra_extended (886g)	168
0.250618	Atf5_extended (774g)	169
0.250615	Hes6_extended (133g)	170
0.25055	Fosb_extended (317g)	171
0.250534	Nr2c2_extended (490g)	172
0.250515	E2f6_extended (868g)	173
0.250459	Zfp612_extended (366g)	174
0.250436	Creb5_extended (119g)	175
0.250423	Bbx_extended (14g)	176
0.25041	Jund (211g)	177
0.250392	Usf2 (207g)	178
0.250372	Rela_extended (27g)	179
0.250355	Cebpg (25g)	180
0.250314	Smarca4_extended (3976g)	181
0.250295	E2f6 (396g)	182
0.250287	Arntl2_extended (16g)	183
0.250255	Zfp110_extended (561g)	184
0.250212	Nrf1_extended (583g)	185
0.250211	Smarcc2_extended (911g)	186
0.25021	Usf2_extended (2447g)	187
0.250193	Six4_extended (14g)	188
0.250033	Gabpa_extended (463g)	189
0.249878	Atf5 (392g)	190
0.249871	Etv3_extended (1416g)	191
0.249819	Tef_extended (285g)	192
0.249765	Gmeb2_extended (110g)	193
0.24975	Ets2 (736g)	194
0.249708	Ep300_extended (413g)	195
0.249664	Thap1 (39g)	196
0.249605	Bhlhe40_extended (1501g)	197
0.249591	Elk4_extended (736g)	198
0.24956	Elk4 (534g)	199
0.249547	Bclaf1 (318g)	200
0.249516	Gtf2f1 (391g)	201
0.249464	Atf4 (574g)	202
0.249447	Sox21_extended (99g)	203
0.249306	Klf13_extended (748g)	204
0.249261	Bclaf1_extended (457g)	205
0.249236	Tbx1_extended (14g)	206
0.249013	Ep300 (268g)	207
0.248947	Atf4_extended (952g)	208
0.248914	Thap11_extended (1078g)	209
0.248867	Foxj3_extended (20g)	210
0.2488	Smarcc2 (352g)	211
0.248757	Hcfc1 (816g)	212
0.24865	Sp1 (59g)	213
0.248624	Sin3a (162g)	214
0.248511	Hey2_extended (297g)	215
0.248491	Pbx3 (185g)	216
0.248473	Hes5_extended (21g)	217
0.248433	Egr3 (71g)	218
0.248368	Gtf2f1_extended (1132g)	219
0.248341	Creb1 (366g)	220
0.248267	Sox2_extended (169g)	221
0.248246	Ets2_extended (1413g)	222
0.248187	Thap11 (255g)	223
0.248139	Srebf2_extended (2850g)	224
0.248097	Sox9_extended (294g)	225
0.248088	Kdm5a (14g)	226
0.248087	Ywhaz (13g)	227
0.248071	Zmiz1_extended (2235g)	228
0.247964	Nfe2l3_extended (17g)	229
0.247938	Srebf2 (1263g)	230
0.247885	Mxd1_extended (117g)	231
0.247847	Hcfc1_extended (1199g)	232
0.247839	Setdb1_extended (391g)	233
0.247761	Zfp319 (58g)	234
0.247672	Taf1_extended (811g)	235
0.247662	Creb1_extended (705g)	236
0.247655	Klf3_extended (1539g)	237
0.247625	Hif1a (109g)	238
0.247506	Taf1 (598g)	239
0.247461	Setdb1 (103g)	240
0.247392	Pbx3_extended (385g)	241
0.247197	Zfp369_extended (176g)	242
0.247099	Foxq1_extended (92g)	243
0.247067	Gtf2b_extended (21g)	244
0.246971	Sox9 (235g)	245
0.246809	Bmyc_extended (1218g)	246
0.246724	Zfp362_extended (305g)	247
0.246717	Irf2_extended (67g)	248
0.246379	Dbp_extended (36g)	249
0.246212	Arntl_extended (403g)	250
0.246153	Phf8 (249g)	251
0.245881	Sp1_extended (229g)	252
0.245856	Mycn (35g)	253
0.245806	Maz_extended (92g)	254
0.245783	Zbtb7a_extended (937g)	255
0.245715	Srebf1_extended (400g)	256
0.245646	Max_extended (435g)	257
0.245625	Mafg_extended (305g)	258
0.245573	Hmgb1 (14g)	259
0.244919	Jun_extended (433g)	260
0.244746	Pbx1_extended (352g)	261
0.244699	Jun (212g)	262
0.244508	Arnt_extended (438g)	263
0.244456	Stat6 (19g)	264
0.244438	Pknox1_extended (79g)	265
0.24429	Zfp263_extended (73g)	266
0.243887	Tbp_extended (87g)	267
0.243497	Phf8_extended (495g)	268
0.243342	Foxf2_extended (11g)	269
0.24299	Ddit3_extended (36g)	270
0.242966	Mbd1 (14g)	271
0.242906	Brf2_extended (69g)	272
0.242694	Bcl3_extended (149g)	273
0.242561	Nfya_extended (78g)	274
0.242267	Arntl (27g)	275
0.242236	Sox10 (77g)	276
0.242226	Elk1_extended (18g)	277
0.242159	Hinfp (29g)	278
0.242153	Sox10_extended (94g)	279
0.242129	Thrb_extended (53g)	280
0.242117	Sox13_extended (137g)	281
0.240998	Pbx1 (63g)	282
0.240718	Stat6_extended (43g)	283
0.240693	Max (16g)	284
0.240337	Sox2 (72g)	285
0.240099	Mxi1 (273g)	286
0.23978	Klf13 (57g)	287
0.239336	Atf2_extended (39g)	288
0.238958	Nfe2l1_extended (37g)	289
0.238935	Tcf12_extended (23g)	290
0.238654	Mycn_extended (84g)	291
0.23855	Irf2 (19g)	292
0.238313	Tcf4 (10g)	293
0.238089	Rxra_extended (58g)	294
0.237855	Rad21_extended (10g)	295
0.237703	Tbp (21g)	296
0.237268	Zbtb7b_extended (36g)	297
0.236271	Stat5a_extended (22g)	298
0.236216	Srebf1 (14g)	299
0.236107	Tcf12 (11g)	300
0.235937	Foxp1_extended (29g)	301
0.235417	Zfp938_extended (18g)	302
0.234892	Stat5b_extended (26g)	303
0.234413	Klf10_extended (16g)	304
0.233643	Bdp1_extended (66g)	305
0.233503	Stat5b (16g)	306
0.232459	Zfp263 (16g)	307
0.232455	Barhl1_extended (12g)	308
0.23213	Nr2f2_extended (15g)	309
0.231915	Pou2f1_extended (14g)	310
0.231808	Pou4f3_extended (138g)	311
0.231437	Tbx2_extended (12g)	312
0.231367	Rara_extended (21g)	313
0.23041	Bach1_extended (65g)	314
0.230074	Rxra (28g)	315
0.229468	Bdp1 (40g)	316
0.228922	Pou4f3 (115g)	317
0.228624	Rara (10g)	318
0.228542	Taf7_extended (22g)	319
0.227964	Ezh2 (20g)	320
0.226495	Rcor1_extended (34g)	321
0.226094	Sall2 (16g)	322
0.22504	Zfp426 (12g)	323
0.222642	Mlxipl_extended (33g)	324
0.220038	Zfp523_extended (36g)	325
0.212559	Lhx3_extended (35g)	326
0.212142	Rfx7_extended (23g)	327
0.211589	Bach1 (37g)	328
0.210735	Dbp (12g)	329
0.210493	Irf3_extended (22g)	330
0.20887	Rfxank_extended (13g)	331
0.200518	Prkaa2_extended (13g)	332
0.196748	Pou2f1 (10g)	333
0.189931	Rfx7 (16g)	334

## Sheet: Lateral_KO
RSS	Regulon	Rank
0.424397	Bach1 (37g)	1
0.419123	Irf3_extended (22g)	2
0.409029	Sall2 (16g)	3														Mean	Std	Mean + 2SD	Mean - 2SD
0.406719	Stat5a_extended (22g)	4														0.345607	0.0211998	0.388007	0.303208
0.3994	Max (16g)	5
0.396457	Klf10_extended (16g)	6
0.39611	Bach1_extended (65g)	7
0.390955	Bcl3_extended (149g)	8
0.388515	Irf2 (19g)	9
0.38566	Sox13_extended (137g)	10
0.382083	Rela_extended (27g)	11
0.380512	Max_extended (435g)	12
0.380165	Egr3 (71g)	13
0.379334	Jun (212g)	14
0.379266	Klf13 (57g)	15
0.378948	Mafg_extended (305g)	16
0.378797	Sox21_extended (99g)	17
0.378723	Jun_extended (433g)	18
0.375615	Foxq1_extended (92g)	19
0.373614	Mycn_extended (84g)	20
0.373528	Fosl1 (190g)	21
0.373298	Mxi1 (273g)	22
0.373038	Irf2_extended (67g)	23
0.372994	Egr3_extended (216g)	24
0.372916	Grhl1 (95g)	25
0.372397	Pknox1_extended (79g)	26
0.372323	Nfix_extended (12g)	27
0.371253	Egr2 (78g)	28
0.36972	Klf5_extended (686g)	29
0.369644	Jund (211g)	30
0.366817	Grhl2_extended (94g)	31
0.366587	Creb5_extended (119g)	32
0.366326	Atf3 (294g)	33
0.366293	Cebpg (25g)	34
0.366139	Myc_extended (740g)	35
0.365926	Dbp (12g)	36
0.365885	Creb3l4_extended (100g)	37
0.365549	Grhl2 (40g)	38
0.365539	Ets2_extended (1413g)	39
0.365491	Stat5b (16g)	40
0.36464	Irf6_extended (232g)	41
0.364334	Mycn (35g)	42
0.36429	Fosl1_extended (695g)	43
0.364095	Arntl (27g)	44
0.364084	Stat5b_extended (26g)	45
0.363675	Pknox1 (18g)	46
0.363652	Pou2f1 (10g)	47
0.363343	Atf4_extended (952g)	48
0.363295	Etv3_extended (1416g)	49
0.363231	Ets2 (736g)	50
0.362958	Ovol2 (65g)	51
0.362761	Junb (199g)	52
0.362684	Atf4 (574g)	53
0.362639	Hif1a (109g)	54
0.362519	Hes1_extended (287g)	55
0.362344	Irf6 (176g)	56
0.361986	Hey1_extended (91g)	57
0.361611	Klf3_extended (1539g)	58
0.361468	Zfp467_extended (37g)	59
0.36096	Elf1 (1296g)	60
0.360445	Elf1_extended (1954g)	61
0.360407	Jund_extended (976g)	62
0.360186	Arntl_extended (403g)	63
0.360037	Hes5_extended (21g)	64
0.359649	Trim28_extended (28g)	65
0.359389	Heyl_extended (28g)	66
0.359368	Arntl2_extended (16g)	67
0.358171	Fosl2_extended (401g)	68
0.358002	Sox4_extended (77g)	69
0.357514	Hes6_extended (133g)	70
0.357418	Ddit3_extended (36g)	71
0.357308	Xbp1_extended (196g)	72
0.357237	Etv3 (480g)	73
0.357121	Elf3_extended (1067g)	74
0.356998	Erf_extended (695g)	75
0.356982	Atf2_extended (39g)	76
0.356816	Dbp_extended (36g)	77
0.35676	Egr2_extended (1107g)	78
0.356219	Nfe2l1_extended (37g)	79
0.356182	Klf13_extended (748g)	80
0.356144	Klf9_extended (1567g)	81
0.356076	Mxi1_extended (2892g)	82
0.355942	Erf (536g)	83
0.355714	Xbp1 (118g)	84
0.3557	Sox9_extended (294g)	85
0.355399	Pbx1 (63g)	86
0.35527	Nfya_extended (78g)	87
0.355215	Sox9 (235g)	88
0.355184	Hmgb3 (22g)	89
0.355055	Junb_extended (868g)	90
0.354815	Atf3_extended (2150g)	91
0.354657	Elf2 (1085g)	92
0.354508	Pole3 (35g)	93
0.3544	Fosb (54g)	94
0.354398	Elf2_extended (1475g)	95
0.354284	Atf5_extended (774g)	96
0.354141	Sox2 (72g)	97
0.354018	Foxj3_extended (20g)	98
0.354011	Elf3 (94g)	99
0.353996	Foxo3_extended (17g)	100
0.353855	Atf6b_extended (166g)	101
0.353815	Thrb_extended (53g)	102
0.353732	Tcf3_extended (26g)	103
0.353457	Trp53 (12g)	104
0.353383	Bhlhe40_extended (1501g)	105
0.353258	Atf5 (392g)	106
0.352903	Nr2f6_extended (49g)	107
0.352836	Pbx1_extended (352g)	108
0.352595	Klf9 (14g)	109
0.352399	Gata3 (36g)	110
0.352322	Ywhaz (13g)	111
0.352274	Hcfc1_extended (1199g)	112
0.351947	Bclaf1 (318g)	113
0.35145	Gabpb1_extended (1536g)	114
0.351285	Gabpb1 (275g)	115
0.351258	Ezh2 (20g)	116
0.351257	Smarcc2 (352g)	117
0.351123	Yy1 (801g)	118
0.351097	Kdm5a (14g)	119
0.351061	Bclaf1_extended (457g)	120
0.351038	Creb3l1_extended (145g)	121
0.350996	Gata3_extended (53g)	122
0.350909	Hcfc1 (816g)	123
0.350786	Taf7_extended (22g)	124
0.350768	Etv1_extended (1244g)	125
0.350611	E2f6 (396g)	126
0.350609	Ctcf (12g)	127
0.350276	Rcor1_extended (34g)	128
0.350223	Creb1 (366g)	129
0.350084	Egr1 (756g)	130
0.350067	Cebpb_extended (2307g)	131
0.349903	Srf (480g)	132
0.349868	Fosb_extended (317g)	133
0.349867	Sin3a (162g)	134
0.349795	Hey2_extended (297g)	135
0.349748	Phf8_extended (495g)	136
0.349566	Smarcc2_extended (911g)	137
0.349552	Egr1_extended (4058g)	138
0.349414	Etv1 (885g)	139
0.349399	Six4_extended (14g)	140
0.349372	Fos_extended (1254g)	141
0.349351	Etv5_extended (1373g)	142
0.349324	Gtf2f1 (391g)	143
0.349207	Tcf3 (14g)	144
0.349206	Nfyb_extended (674g)	145
0.349167	Phf8 (249g)	146
0.349148	Ctcf_extended (1389g)	147
0.348945	Etv5 (950g)	148
0.348754	Yy1_extended (2038g)	149
0.348635	Tcf4_extended (375g)	150
0.348496	Usf2 (207g)	151
0.348489	Zfp612_extended (366g)	152
0.34813	E2f6_extended (868g)	153
0.347899	Gtf2f1_extended (1132g)	154
0.347879	Fos (240g)	155
0.347813	Thap1_extended (1388g)	156
0.347797	Srf_extended (4098g)	157
0.347753	Mecp2 (664g)	158
0.347691	Usf1 (98g)	159
0.347685	Kdm5a_extended (2592g)	160
0.347559	Kdm5b_extended (3537g)	161
0.347471	Ezh2_extended (884g)	162
0.347466	Tef_extended (285g)	163
0.347143	Elk3 (12g)	164
0.347008	Creb1_extended (705g)	165
0.346792	Zfp110_extended (561g)	166
0.346759	Smarca4_extended (3976g)	167
0.346678	Foxp1_extended (29g)	168
0.346662	Etv6 (1284g)	169
0.346453	Ubtf_extended (1046g)	170
0.346312	Elk3_extended (556g)	171
0.346017	Thap11_extended (1078g)	172
0.345832	Zmiz1_extended (2235g)	173
0.345799	Etv6_extended (1895g)	174
0.345693	Creb3_extended (93g)	175
0.34561	Prkaa1 (11g)	176
0.345365	Rest_extended (2060g)	177
0.345354	Sp3_extended (430g)	178
0.345299	Nrf1 (479g)	179
0.345285	Nrf1_extended (583g)	180
0.345283	Sp1 (59g)	181
0.345218	Usf1_extended (876g)	182
0.345123	Pou2f1_extended (14g)	183
0.345111	Thap1 (39g)	184
0.34511	Usf2_extended (2447g)	185
0.345089	Chd2_extended (1284g)	186
0.345045	Trp53_extended (201g)	187
0.345043	Tfdp1_extended (823g)	188
0.344995	Gabpa (309g)	189
0.344984	Mxd1_extended (117g)	190
0.344893	Sap30_extended (648g)	191
0.34487	Srebf1 (14g)	192
0.344863	Chd2 (1040g)	193
0.344814	E2f4_extended (984g)	194
0.344803	Cebpb (87g)	195
0.344793	Atf6b (20g)	196
0.34478	Brf1_extended (1258g)	197
0.344758	Sox2_extended (169g)	198
0.344724	Sp3 (285g)	199
0.344707	Ep300 (268g)	200
0.344511	Tfdp1 (606g)	201
0.3444	Tbp_extended (87g)	202
0.344379	Sin3a_extended (416g)	203
0.344356	Ep300_extended (413g)	204
0.344345	Maff_extended (51g)	205
0.344267	Zfp513 (26g)	206
0.344201	Gabpa_extended (463g)	207
0.344131	Cux1 (10g)	208
0.344103	Nfyc (318g)	209
0.343274	Creb3l2_extended (158g)	210
0.343235	Nfyc_extended (511g)	211
0.343109	Hdac6_extended (128g)	212
0.343061	Zbtb7b_extended (36g)	213
0.342968	Creb3 (14g)	214
0.342864	Srebf2 (1263g)	215
0.342859	Cux1_extended (34g)	216
0.342829	Thap11 (255g)	217
0.342717	Etv4_extended (682g)	218
0.342666	Ybx1_extended (78g)	219
0.342622	Srebf1_extended (400g)	220
0.342614	Zfp362_extended (305g)	221
0.342414	Srebf2_extended (2850g)	222
0.342398	Etv4 (427g)	223
0.342383	Nfe2l3_extended (17g)	224
0.342145	Taf1 (598g)	225
0.341855	Pbx3 (185g)	226
0.341838	Pbx3_extended (385g)	227
0.341825	Taf1_extended (811g)	228
0.341774	Rxrg (46g)	229
0.341677	Gmeb1 (44g)	230
0.341155	Zbtb7a_extended (937g)	231
0.341073	Mef2c_extended (35g)	232
0.341006	Esrra_extended (886g)	233
0.34061	Gmeb2_extended (110g)	234
0.340485	Rxrg_extended (76g)	235
0.340309	Gtf2b_extended (21g)	236
0.34024	E2f4 (108g)	237
0.340186	Klf16_extended (236g)	238
0.340078	Zfp319 (58g)	239
0.339835	Elk4 (534g)	240
0.339401	Gmeb2 (69g)	241
0.339336	Zfp263 (16g)	242
0.338962	Maz_extended (92g)	243
0.338933	Elk4_extended (736g)	244
0.338796	Foxf2_extended (11g)	245
0.338345	Patz1_extended (119g)	246
0.337505	Zfp319_extended (236g)	247
0.337317	Zfp143 (11g)	248
0.337291	Zfp263_extended (73g)	249
0.337205	Crem_extended (114g)	250
0.337196	Gmeb1_extended (56g)	251
0.336947	Sp1_extended (229g)	252
0.336545	Ppargc1a_extended (12g)	253
0.335901	Bmyc_extended (1218g)	254
0.335698	Zfp426 (12g)	255
0.335665	Nr2f1_extended (18g)	256
0.335653	Zfp143_extended (12g)	257
0.335483	Arnt_extended (438g)	258
0.334986	Setdb1_extended (391g)	259
0.33449	Nr2c2_extended (490g)	260
0.334294	Crem (50g)	261
0.334229	Tead2 (49g)	262
0.33419	Ybx1 (38g)	263
0.334088	Rab18_extended (11g)	264
0.33371	Zfp369_extended (176g)	265
0.332535	Relb_extended (12g)	266
0.331739	Tbp (21g)	267
0.33144	Tcf12 (11g)	268
0.331294	Tcf4 (10g)	269
0.331105	Brf2_extended (69g)	270
0.330965	Sox10_extended (94g)	271
0.330653	Mafk_extended (22g)	272
0.330378	Sox10 (77g)	273
0.330015	Prkaa1_extended (20g)	274
0.329871	Rara (10g)	275
0.329374	Zfp938_extended (18g)	276
0.329066	Setdb1 (103g)	277
0.328988	Sp7_extended (16g)	278
0.328853	Stat6_extended (43g)	279
0.327184	Lef1 (47g)	280
0.326588	Tead2_extended (57g)	281
0.32602	Bhlhe41 (11g)	282
0.325025	Hmgb1 (14g)	283
0.324061	Runx1_extended (56g)	284
0.323789	Bdp1_extended (66g)	285
0.323716	Tcf12_extended (23g)	286
0.322638	Mbd1 (14g)	287
0.322496	Nfil3_extended (35g)	288
0.3221	Nr2f2_extended (15g)	289
0.322008	Sp5_extended (155g)	290
0.321918	Lef1_extended (86g)	291
0.321592	Bbx_extended (14g)	292
0.321584	Rad21_extended (10g)	293
0.321112	Tgif2_extended (25g)	294
0.321012	Rest (11g)	295
0.320539	Rxra_extended (58g)	296
0.319885	Bhlhe41_extended (13g)	297
0.319341	Klf15_extended (76g)	298
0.319238	Xrcc4_extended (26g)	299
0.318264	Traf4_extended (20g)	300
0.318068	Gtf3a (12g)	301
0.31652	Abl1 (14g)	302
0.316327	Rara_extended (21g)	303
0.316158	Prnp (11g)	304
0.315954	Rfx7_extended (23g)	305
0.315721	Pou4f3_extended (138g)	306
0.315146	Zfp523_extended (36g)	307
0.314481	Runx1 (43g)	308
0.314468	Pou4f3 (115g)	309
0.313996	Hinfp (29g)	310
0.313185	Mlxipl_extended (33g)	311
0.312527	Hdac2_extended (24g)	312
0.311948	Elk1_extended (18g)	313
0.311005	Foxo1_extended (48g)	314
0.310709	Klf2_extended (98g)	315
0.309197	Tcf7l2_extended (26g)	316
0.308414	Irf1 (58g)	317
0.308238	Foxo1 (45g)	318
0.307523	Dmrta1_extended (13g)	319
0.306865	Irf1_extended (108g)	320
0.305483	Stat6 (19g)	321
0.30535	Tgif2 (13g)	322
0.304658	Bdp1 (40g)	323
0.300186	Barhl1_extended (12g)	324
0.299434	Nr2c1_extended (23g)	325
0.29838	Klf15 (12g)	326
0.294369	Rfx7 (16g)	327
0.292704	Rxra (28g)	328
0.283847	Tbx2_extended (12g)	329
0.278359	Lhx3_extended (35g)	330
0.27206	Rfxank_extended (13g)	331
0.27163	Prkaa2_extended (13g)	332
0.26506	Rarg (17g)	333
0.235597	Tbx1_extended (14g)	334

## Sheet: Medial_KO
RSS	Regulon	Rank
0.408838	Foxo1 (45g)	1
0.404294	Foxo1_extended (48g)	2
0.402556	Nfil3_extended (35g)	3
0.399276	Dmrta1_extended (13g)	4
0.398084	Runx1 (43g)	5															Std	Mean + 2SD	Mean - 2SD
0.39397	Hdac2_extended (24g)	6														0.341631	0.0186214	0.378874	0.304389
0.389643	Runx1_extended (56g)	7
0.385862	Sp5_extended (155g)	8
0.380991	Prnp (11g)	9
0.377786	Tead2_extended (57g)	10
0.373408	Rfxank_extended (13g)	11
0.3734	Tcf4 (10g)	12
0.370019	Traf4_extended (20g)	13
0.368646	Mbd1 (14g)	14
0.368569	Atf6b (20g)	15
0.367978	Bhlhe41_extended (13g)	16
0.367752	Tgif2 (13g)	17
0.366836	Crem (50g)	18
0.366608	Tead2 (49g)	19
0.365996	Patz1_extended (119g)	20
0.364937	Trim28_extended (28g)	21
0.363945	Crem_extended (114g)	22
0.363288	Bhlhe41 (11g)	23
0.36242	Zfp513 (26g)	24
0.361879	Ppargc1a_extended (12g)	25
0.361686	Rarg (17g)	26
0.359477	Abl1 (14g)	27
0.359135	Tgif2_extended (25g)	28
0.359109	Egr2 (78g)	29
0.359052	Rxrg_extended (76g)	30
0.358355	Maff_extended (51g)	31
0.358302	Sox4_extended (77g)	32
0.357183	Irf1 (58g)	33
0.357093	Elk3 (12g)	34
0.355826	Xrcc4_extended (26g)	35
0.355649	Ovol2 (65g)	36
0.355601	Stat5b (16g)	37
0.355258	Tcf3_extended (26g)	38
0.355003	Gtf3a (12g)	39
0.354697	Elk1_extended (18g)	40
0.354243	Grhl1 (95g)	41
0.354012	Taf7_extended (22g)	42
0.353519	Bbx_extended (14g)	43
0.353439	Gtf2b_extended (21g)	44
0.353241	Hmgb3 (22g)	45
0.353173	Gata3_extended (53g)	46
0.353084	Gabpb1_extended (1536g)	47
0.35302	Fosl2_extended (401g)	48
0.352825	Zfp143 (11g)	49
0.352765	Usf1 (98g)	50
0.352738	Atf6b_extended (166g)	51
0.352678	Gata3 (36g)	52
0.352602	Cebpb (87g)	53
0.352557	Fosl1 (190g)	54
0.352429	Irf1_extended (108g)	55
0.352418	Nr2c2_extended (490g)	56
0.35237	Rest (11g)	57
0.352127	Zfp143_extended (12g)	58
0.352004	Egr3_extended (216g)	59
0.351989	Stat5b_extended (26g)	60
0.351941	Irf6_extended (232g)	61
0.351926	Usf1_extended (876g)	62
0.351866	Creb3_extended (93g)	63
0.351725	Zfp467_extended (37g)	64
0.351678	Sp7_extended (16g)	65
0.351227	E2f6_extended (868g)	66
0.351217	E2f4 (108g)	67
0.351113	Gabpa_extended (463g)	68
0.350963	Rest_extended (2060g)	69
0.350865	Tbp (21g)	70
0.350797	Irf6 (176g)	71
0.350748	Nfyb_extended (674g)	72
0.350468	Tbp_extended (87g)	73
0.350313	Gabpa (309g)	74
0.350306	E2f4_extended (984g)	75
0.350264	Sox21_extended (99g)	76
0.350115	E2f6 (396g)	77
0.350024	Sin3a_extended (416g)	78
0.349674	Hdac6_extended (128g)	79
0.349539	Klf5_extended (686g)	80
0.34947	Tcf3 (14g)	81
0.349437	Klf16_extended (236g)	82
0.349358	Fosl1_extended (695g)	83
0.349329	Gabpb1 (275g)	84
0.349162	Creb3l4_extended (100g)	85
0.34899	Ezh2_extended (884g)	86
0.348927	Gmeb2 (69g)	87
0.348913	Sap30_extended (648g)	88
0.348888	Gmeb2_extended (110g)	89
0.348809	Junb (199g)	90
0.348702	Elk3_extended (556g)	91
0.348689	Egr3 (71g)	92
0.348634	Rxrg (46g)	93
0.34853	Lef1_extended (86g)	94
0.34847	Grhl2 (40g)	95
0.348421	Trp53_extended (201g)	96
0.348226	Fos (240g)	97
0.347795	Ubtf_extended (1046g)	98
0.347773	Gtf2f1 (391g)	99
0.347668	Xbp1 (118g)	100
0.347632	Egr2_extended (1107g)	101
0.347577	Xbp1_extended (196g)	102
0.347557	Mafk_extended (22g)	103
0.347529	Nfyc (318g)	104
0.347434	Nfyc_extended (511g)	105
0.347367	Kdm5b_extended (3537g)	106
0.347334	Atf3 (294g)	107
0.34729	Creb3 (14g)	108
0.34715	Brf2_extended (69g)	109
0.347144	Gmeb1_extended (56g)	110
0.347071	Fos_extended (1254g)	111
0.347047	Zfp319_extended (236g)	112
0.347035	Sp3 (285g)	113
0.347032	Tfdp1_extended (823g)	114
0.346993	Grhl2_extended (94g)	115
0.346982	Gtf2f1_extended (1132g)	116
0.346792	Tfdp1 (606g)	117
0.346751	Sp3_extended (430g)	118
0.346746	Elf2_extended (1475g)	119
0.346707	Klf15 (12g)	120
0.346675	Elf2 (1085g)	121
0.346635	Thap1_extended (1388g)	122
0.346526	Hey1_extended (91g)	123
0.346367	Cebpb_extended (2307g)	124
0.346274	Hes6_extended (133g)	125
0.34618	Junb_extended (868g)	126
0.346095	Elf3_extended (1067g)	127
0.345945	Tcf4_extended (375g)	128
0.345876	Gmeb1 (44g)	129
0.345746	Atf3_extended (2150g)	130
0.345703	Rab18_extended (11g)	131
0.345697	Brf1_extended (1258g)	132
0.345653	Nrf1_extended (583g)	133
0.345643	Yy1_extended (2038g)	134
0.345491	Nrf1 (479g)	135
0.345459	Zfp110_extended (561g)	136
0.345433	Erf (536g)	137
0.345428	Mxi1_extended (2892g)	138
0.345396	Elf3 (94g)	139
0.34537	Kdm5a_extended (2592g)	140
0.345336	Rara_extended (21g)	141
0.345302	Erf_extended (695g)	142
0.345252	Chd2_extended (1284g)	143
0.345186	Thap11 (255g)	144
0.345158	Elf1_extended (1954g)	145
0.345106	Creb1_extended (705g)	146
0.345091	Chd2 (1040g)	147
0.345054	Ybx1_extended (78g)	148
0.345043	Thap1 (39g)	149
0.344914	Arntl2_extended (16g)	150
0.344767	Creb1 (366g)	151
0.344696	Zbtb7b_extended (36g)	152
0.344675	Ctcf_extended (1389g)	153
0.344472	Elf1 (1296g)	154
0.344407	Etv4_extended (682g)	155
0.344392	Esrra_extended (886g)	156
0.344345	Etv4 (427g)	157
0.344327	Ep300 (268g)	158
0.344251	Ets2_extended (1413g)	159
0.34424	Klf9_extended (1567g)	160
0.344149	Ets2 (736g)	161
0.34413	Etv5_extended (1373g)	162
0.344007	Etv5 (950g)	163
0.344005	Smarcc2_extended (911g)	164
0.343966	Yy1 (801g)	165
0.343936	Sin3a (162g)	166
0.343752	Sp1 (59g)	167
0.343724	Ep300_extended (413g)	168
0.343713	Atf5_extended (774g)	169
0.343598	Thap11_extended (1078g)	170
0.343515	Egr1_extended (4058g)	171
0.343378	Foxq1_extended (92g)	172
0.343332	Srf_extended (4098g)	173
0.343238	Etv1_extended (1244g)	174
0.3432	Smarcc2 (352g)	175
0.343169	Etv1 (885g)	176
0.343122	Atf5 (392g)	177
0.342966	Etv3 (480g)	178
0.342692	Trp53 (12g)	179
0.342681	Klf13_extended (748g)	180
0.342633	Hes1_extended (287g)	181
0.342444	Pbx3 (185g)	182
0.342337	Pole3 (35g)	183
0.342334	Ctcf (12g)	184
0.342325	Taf1_extended (811g)	185
0.342282	Elk4_extended (736g)	186
0.342281	Kdm5a (14g)	187
0.342256	Elk4 (534g)	188
0.342159	Pbx3_extended (385g)	189
0.342036	Klf9 (14g)	190
0.341922	Rad21_extended (10g)	191
0.341842	Egr1 (756g)	192
0.341834	Jund_extended (976g)	193
0.341674	Bclaf1_extended (457g)	194
0.341652	Creb3l1_extended (145g)	195
0.341639	Srf (480g)	196
0.341633	Ybx1 (38g)	197
0.341517	Zfp938_extended (18g)	198
0.34146	Bclaf1 (318g)	199
0.341299	Zfp369_extended (176g)	200
0.341183	Bhlhe40_extended (1501g)	201
0.341079	Etv6_extended (1895g)	202
0.341061	Mxd1_extended (117g)	203
0.341021	Etv3_extended (1416g)	204
0.340935	Hcfc1 (816g)	205
0.340858	Smarca4_extended (3976g)	206
0.340811	Sp1_extended (229g)	207
0.340756	Taf1 (598g)	208
0.340694	Creb5_extended (119g)	209
0.34067	Nfya_extended (78g)	210
0.340567	Klf3_extended (1539g)	211
0.340414	Usf2 (207g)	212
0.340369	Hif1a (109g)	213
0.340314	Myc_extended (740g)	214
0.340302	Zfp319 (58g)	215
0.340218	Dbp_extended (36g)	216
0.340207	Usf2_extended (2447g)	217
0.34019	Setdb1 (103g)	218
0.34017	Mecp2 (664g)	219
0.340146	Etv6 (1284g)	220
0.340133	Hcfc1_extended (1199g)	221
0.340099	Setdb1_extended (391g)	222
0.340059	Tef_extended (285g)	223
0.339838	Hes5_extended (21g)	224
0.339597	Creb3l2_extended (158g)	225
0.339367	Rara (10g)	226
0.339216	Cux1_extended (34g)	227
0.339089	Zmiz1_extended (2235g)	228
0.339008	Phf8 (249g)	229
0.339002	Atf4 (574g)	230
0.338898	Zfp612_extended (366g)	231
0.338852	Srebf2_extended (2850g)	232
0.338767	Nr2c1_extended (23g)	233
0.338421	Atf4_extended (952g)	234
0.338319	Atf2_extended (39g)	235
0.338201	Relb_extended (12g)	236
0.338175	Fosb_extended (317g)	237
0.338063	Max_extended (435g)	238
0.338003	Rcor1_extended (34g)	239
0.337984	Arntl_extended (403g)	240
0.337654	Phf8_extended (495g)	241
0.33765	Klf15_extended (76g)	242
0.337601	Nr2f6_extended (49g)	243
0.337556	Mef2c_extended (35g)	244
0.337515	Mafg_extended (305g)	245
0.337496	Nr2f1_extended (18g)	246
0.337417	Zfp362_extended (305g)	247
0.337237	Mxi1 (273g)	248
0.337152	Srebf2 (1263g)	249
0.336495	Ddit3_extended (36g)	250
0.336203	Hey2_extended (297g)	251
0.336191	Jund (211g)	252
0.336001	Lef1 (47g)	253
0.335632	Fosb (54g)	254
0.335557	Klf2_extended (98g)	255
0.335371	Cebpg (25g)	256
0.335212	Maz_extended (92g)	257
0.335076	Mycn (35g)	258
0.33496	Arntl (27g)	259
0.334903	Sox13_extended (137g)	260
0.334776	Pbx1_extended (352g)	261
0.334604	Bmyc_extended (1218g)	262
0.334401	Six4_extended (14g)	263
0.334049	Srebf1_extended (400g)	264
0.33383	Sox2_extended (169g)	265
0.33345	Foxj3_extended (20g)	266
0.333337	Bcl3_extended (149g)	267
0.333201	Ezh2 (20g)	268
0.333142	Ywhaz (13g)	269
0.332843	Prkaa1_extended (20g)	270
0.332784	Sox9_extended (294g)	271
0.332661	Sox10_extended (94g)	272
0.332601	Sox2 (72g)	273
0.332425	Sox9 (235g)	274
0.331834	Mycn_extended (84g)	275
0.331535	Tcf7l2_extended (26g)	276
0.331478	Prkaa1 (11g)	277
0.33136	Nr2f2_extended (15g)	278
0.331256	Jun (212g)	279
0.331004	Zbtb7a_extended (937g)	280
0.330947	Stat6_extended (43g)	281
0.330872	Stat5a_extended (22g)	282
0.330647	Jun_extended (433g)	283
0.330633	Max (16g)	284
0.330063	Arnt_extended (438g)	285
0.329532	Sox10 (77g)	286
0.32934	Pou2f1_extended (14g)	287
0.329207	Pbx1 (63g)	288
0.328513	Tcf12 (11g)	289
0.328407	Irf2_extended (67g)	290
0.327745	Tcf12_extended (23g)	291
0.327699	Zfp263_extended (73g)	292
0.327121	Heyl_extended (28g)	293
0.327116	Foxo3_extended (17g)	294
0.326915	Thrb_extended (53g)	295
0.326814	Cux1 (10g)	296
0.326142	Pknox1_extended (79g)	297
0.326069	Klf13 (57g)	298
0.326053	Hinfp (29g)	299
0.324824	Zfp523_extended (36g)	300
0.323605	Foxp1_extended (29g)	301
0.323389	Nfe2l3_extended (17g)	302
0.322914	Rxra_extended (58g)	303
0.32271	Stat6 (19g)	304
0.322258	Foxf2_extended (11g)	305
0.320606	Rxra (28g)	306
0.319996	Nfe2l1_extended (37g)	307
0.318765	Sall2 (16g)	308
0.318566	Tbx2_extended (12g)	309
0.318296	Hmgb1 (14g)	310
0.317687	Tbx1_extended (14g)	311
0.315059	Bach1_extended (65g)	312
0.314294	Rela_extended (27g)	313
0.314268	Srebf1 (14g)	314
0.314137	Barhl1_extended (12g)	315
0.312704	Irf3_extended (22g)	316
0.312543	Zfp263 (16g)	317
0.311872	Pknox1 (18g)	318
0.31041	Zfp426 (12g)	319
0.308231	Bdp1_extended (66g)	320
0.307395	Irf2 (19g)	321
0.306862	Pou4f3_extended (138g)	322
0.303424	Klf10_extended (16g)	323
0.302217	Pou4f3 (115g)	324
0.293347	Bdp1 (40g)	325
0.292246	Nfix_extended (12g)	326
0.288857	Dbp (12g)	327
0.277328	Prkaa2_extended (13g)	328
0.276516	Pou2f1 (10g)	329
0.272309	Bach1 (37g)	330
0.270706	Rfx7_extended (23g)	331
0.266999	Mlxipl_extended (33g)	332
0.2662	Lhx3_extended (35g)	333
0.241031	Rfx7 (16g)	334

## Sheet: Medial_Lateral_KO
RSS	Regulon	Rank
0.45037	Bach1 (37g)	1
0.434187	Stat5a_extended (22g)	2
0.42284	Bach1_extended (65g)	3
0.420107	Bcl3_extended (149g)	4
0.419477	Egr2 (78g)	5														Mean	Std	Mean + 2SD	Mean - 2SD
0.419001	Egr3 (71g)	6														0.375695	0.0215353	0.418765	0.332624
0.418717	Sall2 (16g)	7
0.416	Rela_extended (27g)	8
0.415508	Atf2_extended (39g)	9
0.415046	Fosl1 (190g)	10
0.414476	Egr3_extended (216g)	11
0.414179	Klf10_extended (16g)	12
0.409706	Sox21_extended (99g)	13
0.40915	Trim28_extended (28g)	14
0.407601	Zfp467_extended (37g)	15
0.406601	Mafg_extended (305g)	16
0.403656	Stat5b (16g)	17
0.402654	Atf3 (294g)	18
0.402087	Creb3 (14g)	19
0.401574	Gtf2b_extended (21g)	20
0.401487	Fosl1_extended (695g)	21
0.400524	Klf5_extended (686g)	22
0.400192	Sox4_extended (77g)	23
0.399931	Stat5b_extended (26g)	24
0.399916	Jund (211g)	25
0.399828	Foxq1_extended (92g)	26
0.399826	Creb3l4_extended (100g)	27
0.399091	Junb (199g)	28
0.39903	Irf6_extended (232g)	29
0.398815	Xbp1 (118g)	30
0.398807	Xbp1_extended (196g)	31
0.398555	Mxi1 (273g)	32
0.398526	Rxrg_extended (76g)	33
0.398145	Rara (10g)	34
0.397987	Rara_extended (21g)	35
0.397795	Irf6 (176g)	36
0.397117	Fosl2_extended (401g)	37
0.395689	Atf4 (574g)	38
0.395599	Creb5_extended (119g)	39
0.395389	Hmgb3 (22g)	40
0.395297	Jun_extended (433g)	41
0.395039	Jun (212g)	42
0.395003	Atf4_extended (952g)	43
0.394955	Max_extended (435g)	44
0.394804	Hey1_extended (91g)	45
0.394759	Pknox1_extended (79g)	46
0.394622	Foxo3_extended (17g)	47
0.394415	Rxrg (46g)	48
0.393522	Klf9 (14g)	49
0.392539	Etv3_extended (1416g)	50
0.392399	Elf2 (1085g)	51
0.392365	Elf2_extended (1475g)	52
0.391589	Ets2_extended (1413g)	53
0.390814	Cebpg (25g)	54
0.390803	Jund_extended (976g)	55
0.39063	Grhl1 (95g)	56
0.390328	Erf_extended (695g)	57
0.390075	Creb3_extended (93g)	58
0.390061	Egr2_extended (1107g)	59
0.389913	Etv3 (480g)	60
0.389875	Ovol2 (65g)	61
0.389754	Hes1_extended (287g)	62
0.38972	Atf6b (20g)	63
0.389413	Klf3_extended (1539g)	64
0.389318	Ets2 (736g)	65
0.389143	Erf (536g)	66
0.389131	Taf7_extended (22g)	67
0.389035	Junb_extended (868g)	68
0.388933	Klf9_extended (1567g)	69
0.388485	Relb_extended (12g)	70
0.388479	Foxj3_extended (20g)	71
0.388372	Klf16_extended (236g)	72
0.388294	Tcf4 (10g)	73
0.388274	Nfya_extended (78g)	74
0.38816	Thap1 (39g)	75
0.388139	Ddit3_extended (36g)	76
0.387923	Atf6b_extended (166g)	77
0.387867	Klf13 (57g)	78
0.387751	Ezh2 (20g)	79
0.387404	Elf1_extended (1954g)	80
0.387322	E2f6 (396g)	81
0.387225	Elf1 (1296g)	82
0.386953	Mxi1_extended (2892g)	83
0.386889	Elf3_extended (1067g)	84
0.386867	Gabpb1 (275g)	85
0.386752	Gabpb1_extended (1536g)	86
0.386466	Atf3_extended (2150g)	87
0.386287	Creb1 (366g)	88
0.386258	Arntl (27g)	89
0.386172	Arntl_extended (403g)	90
0.385776	Ep300_extended (413g)	91
0.385659	Gtf2f1 (391g)	92
0.385399	Tcf3_extended (26g)	93
0.385386	Nfyb_extended (674g)	94
0.385346	Ep300 (268g)	95
0.385222	Sox13_extended (137g)	96
0.384983	Elf3 (94g)	97
0.384964	Ezh2_extended (884g)	98
0.384853	Thap1_extended (1388g)	99
0.384785	Atf5 (392g)	100
0.38478	Gtf2f1_extended (1132g)	101
0.384378	Dbp_extended (36g)	102
0.38436	Irf2_extended (67g)	103
0.384341	Gata3 (36g)	104
0.384322	Creb1_extended (705g)	105
0.384063	Myc_extended (740g)	106
0.383956	Klf13_extended (748g)	107
0.383879	Gata3_extended (53g)	108
0.383876	Yy1 (801g)	109
0.383802	Gabpa_extended (463g)	110
0.383738	Pbx1 (63g)	111
0.383679	Grhl2_extended (94g)	112
0.383517	Atf5_extended (774g)	113
0.38339	E2f6_extended (868g)	114
0.383313	Ywhaz (13g)	115
0.38318	Gabpa (309g)	116
0.382796	Tef_extended (285g)	117
0.382657	Smarcc2 (352g)	118
0.382602	Cebpb_extended (2307g)	119
0.38258	Zfp110_extended (561g)	120
0.382391	Hif1a (109g)	121
0.382283	Fosb (54g)	122
0.382102	Nrf1 (479g)	123
0.382061	Tbp_extended (87g)	124
0.382018	Sp3 (285g)	125
0.381909	Fosb_extended (317g)	126
0.381731	Nrf1_extended (583g)	127
0.381575	Ubtf_extended (1046g)	128
0.381536	Maff_extended (51g)	129
0.381363	Sp3_extended (430g)	130
0.381298	Pknox1 (18g)	131
0.381289	Pbx1_extended (352g)	132
0.381244	Yy1_extended (2038g)	133
0.381192	Smarcc2_extended (911g)	134
0.380917	Grhl2 (40g)	135
0.38089	Usf1_extended (876g)	136
0.380629	Rest_extended (2060g)	137
0.380616	Fos (240g)	138
0.380597	Nfyc (318g)	139
0.38036	Srf (480g)	140
0.380304	Fos_extended (1254g)	141
0.380181	Usf1 (98g)	142
0.38015	Zfp369_extended (176g)	143
0.380056	Kdm5a_extended (2592g)	144
0.380002	Bhlhe40_extended (1501g)	145
0.37998	Bclaf1 (318g)	146
0.379915	Srf_extended (4098g)	147
0.379809	Egr1_extended (4058g)	148
0.379734	Hes6_extended (133g)	149
0.379707	Egr1 (756g)	150
0.379666	Chd2 (1040g)	151
0.379664	Nfyc_extended (511g)	152
0.379568	Zfp612_extended (366g)	153
0.37955	Chd2_extended (1284g)	154
0.379511	Kdm5b_extended (3537g)	155
0.379493	Trp53 (12g)	156
0.379453	Bclaf1_extended (457g)	157
0.379353	Rest (11g)	158
0.379268	Hes5_extended (21g)	159
0.378979	E2f4_extended (984g)	160
0.378916	Max (16g)	161
0.378726	Zfp319 (58g)	162
0.378626	Tfdp1_extended (823g)	163
0.378615	E2f4 (108g)	164
0.378507	Hcfc1 (816g)	165
0.378371	Trp53_extended (201g)	166
0.37834	Kdm5a (14g)	167
0.378275	Sap30_extended (648g)	168
0.378212	Creb3l1_extended (145g)	169
0.378209	Hcfc1_extended (1199g)	170
0.378189	Tfdp1 (606g)	171
0.378188	Ctcf_extended (1389g)	172
0.378083	Phf8_extended (495g)	173
0.377968	Tcf4_extended (375g)	174
0.377936	Sin3a_extended (416g)	175
0.37792	Pbx3_extended (385g)	176
0.377886	Pbx3 (185g)	177
0.377882	Thap11 (255g)	178
0.377882	Irf3_extended (22g)	179
0.377566	Gmeb1_extended (56g)	180
0.377446	Gmeb2_extended (110g)	181
0.377352	Phf8 (249g)	182
0.377298	Sin3a (162g)	183
0.377294	Thap11_extended (1078g)	184
0.376957	Sp1 (59g)	185
0.376886	Hdac6_extended (128g)	186
0.376626	Taf1_extended (811g)	187
0.376451	Cebpb (87g)	188
0.37627	Brf1_extended (1258g)	189
0.376257	Zfp362_extended (305g)	190
0.37614	Rad21_extended (10g)	191
0.375947	Taf1 (598g)	192
0.375939	Irf2 (19g)	193
0.375798	Ybx1_extended (78g)	194
0.375717	Elk3_extended (556g)	195
0.375637	Gmeb1 (44g)	196
0.375555	Sp1_extended (229g)	197
0.375476	Elk4 (534g)	198
0.375431	Zmiz1_extended (2235g)	199
0.375408	Etv1_extended (1244g)	200
0.375315	Brf2_extended (69g)	201
0.375175	Etv5 (950g)	202
0.375117	Ctcf (12g)	203
0.375105	Usf2_extended (2447g)	204
0.375069	Tcf3 (14g)	205
0.374871	Etv5_extended (1373g)	206
0.374798	Zfp938_extended (18g)	207
0.374787	Etv1 (885g)	208
0.374685	Esrra_extended (886g)	209
0.374658	Nr2c2_extended (490g)	210
0.374611	Gmeb2 (69g)	211
0.374588	Zfp319_extended (236g)	212
0.374527	Crem_extended (114g)	213
0.374504	Tbp (21g)	214
0.374499	Mecp2 (664g)	215
0.374453	Zfp523_extended (36g)	216
0.374418	Elk4_extended (736g)	217
0.374406	Smarca4_extended (3976g)	218
0.374081	Usf2 (207g)	219
0.373886	Zfp143_extended (12g)	220
0.373871	Crem (50g)	221
0.373698	Zbtb7b_extended (36g)	222
0.373314	Zfp513 (26g)	223
0.373261	Bhlhe41 (11g)	224
0.373024	Mxd1_extended (117g)	225
0.372578	Prkaa1 (11g)	226
0.372569	Srebf2 (1263g)	227
0.37252	Srebf2_extended (2850g)	228
0.372492	Mbd1 (14g)	229
0.372372	Etv6 (1284g)	230
0.37229	Runx1_extended (56g)	231
0.371834	Nfil3_extended (35g)	232
0.371799	Patz1_extended (119g)	233
0.37168	Etv6_extended (1895g)	234
0.371578	Hdac2_extended (24g)	235
0.371368	Mycn_extended (84g)	236
0.371263	Creb3l2_extended (158g)	237
0.371149	Zfp143 (11g)	238
0.370531	Etv4 (427g)	239
0.370285	Ppargc1a_extended (12g)	240
0.370207	Arntl2_extended (16g)	241
0.370117	Thrb_extended (53g)	242
0.370116	Hey2_extended (297g)	243
0.370068	Etv4_extended (682g)	244
0.370057	Prkaa1_extended (20g)	245
0.369993	Prnp (11g)	246
0.369813	Nr2f6_extended (49g)	247
0.369782	Xrcc4_extended (26g)	248
0.369613	Nr2c1_extended (23g)	249
0.368969	Pole3 (35g)	250
0.368896	Sp5_extended (155g)	251
0.368614	Setdb1_extended (391g)	252
0.368583	Mycn (35g)	253
0.368245	Zfp263_extended (73g)	254
0.368045	Tcf12_extended (23g)	255
0.367885	Runx1 (43g)	256
0.367799	Sox9_extended (294g)	257
0.367646	Zbtb7a_extended (937g)	258
0.367507	Setdb1 (103g)	259
0.367394	Ybx1 (38g)	260
0.367286	Sox9 (235g)	261
0.367052	Hmgb1 (14g)	262
0.366515	Foxp1_extended (29g)	263
0.365859	Tcf12 (11g)	264
0.365804	Bbx_extended (14g)	265
0.365789	Mef2c_extended (35g)	266
0.365104	Bhlhe41_extended (13g)	267
0.365048	Bmyc_extended (1218g)	268
0.364826	Tead2 (49g)	269
0.364687	Rcor1_extended (34g)	270
0.364221	Srebf1_extended (400g)	271
0.363902	Traf4_extended (20g)	272
0.363807	Arnt_extended (438g)	273
0.363611	Maz_extended (92g)	274
0.363294	Heyl_extended (28g)	275
0.363231	Six4_extended (14g)	276
0.363167	Elk3 (12g)	277
0.3619	Nfix_extended (12g)	278
0.361177	Tead2_extended (57g)	279
0.36112	Sox2 (72g)	280
0.360696	Cux1_extended (34g)	281
0.36066	Gtf3a (12g)	282
0.360126	Stat6_extended (43g)	283
0.359948	Lef1_extended (86g)	284
0.35975	Bdp1_extended (66g)	285
0.359577	Elk1_extended (18g)	286
0.358982	Sox2_extended (169g)	287
0.358487	Srebf1 (14g)	288
0.357694	Rab18_extended (11g)	289
0.357572	Zfp263 (16g)	290
0.356793	Dbp (12g)	291
0.356638	Klf15_extended (76g)	292
0.356168	Foxo1_extended (48g)	293
0.355453	Lef1 (47g)	294
0.354929	Foxo1 (45g)	295
0.354539	Sox10 (77g)	296
0.354213	Tgif2_extended (25g)	297
0.353533	Sox10_extended (94g)	298
0.352344	Cux1 (10g)	299
0.351958	Hinfp (29g)	300
0.351619	Foxf2_extended (11g)	301
0.351572	Nfe2l1_extended (37g)	302
0.351484	Rxra_extended (58g)	303
0.351047	Nr2f1_extended (18g)	304
0.35087	Rxra (28g)	305
0.35067	Irf1 (58g)	306
0.349758	Sp7_extended (16g)	307
0.349094	Stat6 (19g)	308
0.348722	Tgif2 (13g)	309
0.346625	Nr2f2_extended (15g)	310
0.345558	Klf2_extended (98g)	311
0.342174	Pou4f3_extended (138g)	312
0.341206	Irf1_extended (108g)	313
0.340535	Klf15 (12g)	314
0.339752	Dmrta1_extended (13g)	315
0.339121	Pou4f3 (115g)	316
0.335892	Tcf7l2_extended (26g)	317
0.335859	Nfe2l3_extended (17g)	318
0.335378	Pou2f1_extended (14g)	319
0.331954	Mafk_extended (22g)	320
0.331376	Barhl1_extended (12g)	321
0.330152	Zfp426 (12g)	322
0.328869	Rarg (17g)	323
0.321429	Bdp1 (40g)	324
0.320217	Abl1 (14g)	325
0.319923	Rfxank_extended (13g)	326
0.319023	Mlxipl_extended (33g)	327
0.316278	Pou2f1 (10g)	328
0.314506	Rfx7_extended (23g)	329
0.308178	Tbx2_extended (12g)	330
0.286135	Prkaa2_extended (13g)	331
0.284049	Lhx3_extended (35g)	332
0.276409	Rfx7 (16g)	333
0.259488	Tbx1_extended (14g)	334

[truncated: 4 more sheets: OHC, OPC, OS, Genelists]
