# Supplementary material for: Characterization of the development of the mouse cochlear epithelium at the single cell level
Source: Nat Commun. 2020 May 13;11:2389. doi: 10.1038/s41467-020-16113-y (PMC7221106; doi:10.1038/s41467-020-16113-y)
Supplement: Supplementary file 11 — Supplementary Data 10 [file 41467_2020_16113_MOESM11_ESM.xls]

## Sheet: 20190710_mpro_lineage_cluster_g
Kolla et al	Supplemental Data 10		Monocle Trajectory analysis for Medial prosensory/IHC/IPhC cells
See figure 4 for details
Cluster	Gene		Cluster	Gene		Cluster	Gene		Cluster	Gene
1	Acbd7		2	Krt18		3	Tmsb4x		4	Jun
1	Ccer2		2	Tectb		3	Tmsb10		4	Serpinh1
1	Cib2		2	Clu		3	Cd24a		4	Marcksl1
1	Selenom		2	Cnn3		3	Id2		4	Hmga2
1	Pvalb		2	Sparc		3	Mdk		4	Malat1
1	Evl		2	Krt8		3	Cldn6		4	Isl1
1	Lhfpl5		2	Fstl1		3	Rps19		4	Lor
1	Smpx		2	Tceal9		3	Rps29		4	Fst
1	Calb1		2	Socs2		3	Mgst1		4	Sox11
1	Lmo1		2	Hes1		3	Rps26		4	Rplp0
1	Ccl21a		2	Igfbp5		3	Rpl37a		4	Car2
1	Pcp4		2	Klf6		3	Vim		4	Pkm
1	Gm30191		2	Id3		3	Rps28		4	Fam46a
1	Fgf8		2	Gas2		3	Phlda1		4	Oc90
1	Calm1		2	Cyr61		3	Rbp1		4	Ccnd1
1	Pou4f3		2	Gjb2		3	Rpl37		4	Tead2
1	Rprm		2	Tgfb2		3	Gng5		4	Cfl1
1	Calb2		2	Sfrp1		3	Mdfi		4	Gas5
1	Mlf1		2	Moxd1		3	Crabp2		4	6330403K07Rik
1	Calml4		2	Lockd		3	Rps15a		4	Crym
1	Cd164l2		2	Cyb5a		3	Rps27rt		4	Otol1
1	Tpm1		2	Col9a2		3	Cyp26b1		4	Ntm
1	Otof		2	Hspa5		3	Rpl39		4	Fgf20
1	Espn		2	Lgals1		3	H2afy		4	H1f0
1	Myo6		2	Gsta4		3	Rps11		4	Naca
1	Dlk2		2	Igfbp3		3	Rpl35a		4	Fos
1	Lrrc73		2	Mfap2		3	Rps24-ps3		4	Jpt1
1	Ppp1r27		2	Clic1		3	Marcks		4	Hs3st1
1	Tnc		2	Hey1		3	H3f3a		4	Zfas1
1	Nefl		2	Ntf3		3	Sox21		4	Pgk1
1	Nefm		2	Maged1		3	Rps20		4	Rps9
1	Mgst3		2	Tm4sf1		3	Rps16		4	Nptx2
1	Grxcr1		2	Cd9		3	Rpl6		4	Npc2
1	Tmem255b		2	Tecta		3	Tmem176b		4	Cadm1
1	Calm2		2	Btg1		3	Grb10		4	Npy
1	Fth1		2	Plet1		3	Rpl22		4	H3f3b
1	Barhl1		2	BC006965		3	Rplp2		4	Eif4a1
1	Pkig		2	Ier5		3	Npm1		4	Ptma
1	S100a1		2	Cldn4		3	Rpl11		4	Mmp14
1	Cdkn2d		2	Fkbp9		3	Rpl31		4	Hnrnpk
1	Dctn3		2	Pdia4		3	Rpl38		4	Eef1g
1	Camk2b		2	Epcam		3	Gpx8		4	Tubb2b
1	Rasd2		2	Tsc22d1		3	Urah		4	Trpm3
1	Insc		2	Cnmd		3	Id1		4	Rnd3
1	Svbp		2	Uchl1		3	Zfp36l1		4	Rps14
1	Hebp2		2	Eno1		3	Irf2bpl		4	2019-09-09
1	Gng8		2	Irx3		3	Tac1		4	Dclk1
1	Dynlrb2		2	Acot1		3	Gm9843		4	Polr2m
1	Parp1		2	Klf4		3	Mif		4	Rps5
1	Dfnb59		2	Ctgf		3	Gm8624		4	2019-09-07
1	Trim45		2	Tspan15		3	Rpl18a		4	Rassf1
1	Tomt		2	Arf4		3	Rpl35		4	Fkbp3
1	Atoh1		2	Dbi		3	Dpp4		4	Cd81
1	Ormdl3		2	1810011O10Rik		3	Rpl23		4	Irx5
1	Casz1		2	Slc1a3		3	Rpl36a		4	Ptp4a1
1	Tesc		2	S100a11		3	Sox2		4	Cuedc2
1	Pgam2		2	Ddah2		3	Rpl37rt		4	H2afy2
1	Sncg		2	Pdia6		3	Sox10		4	Bzw1
1	Defb25		2	Zbtb20		3	Rps6		4	Tle1
1	Gm2694		2	Tgif1		3	Itih5		4	Mest
1	Cfap126		2	Glul		3	Snrpg		4	Jund
1	1110017D15Rik		2	Ubc		3	Slc39a8		4	Klk8
1	Rogdi		2	Atf3		3	Fam159b		4	Fam107a
1	Cetn2		2	Cpxm2		3	Etv4		4	Scara3
1	Ppp1r14a		2	Rhoc		3	Wdr89		4	Rpl14
1	Cabp2		2	Rcn2		3	Rhob		4	Sulf1
1	Chrna9		2	Gas1		3	Hnrnpa1		4	Gnai3
1	Mogat1		2	Ier2		3	Adgra3		4	Fkbp1a
1	Tjap1		2	Ccdc80		3	Rpl24		4	Actg1
1	Cxcl14		2	Krtcap2		3	Rps10		4	Tpm3
1	Gm11837		2	Dcn		3	Tsc22d3		4	Lgr5
1	Mkrn2os		2	Idh2		3	Gm4149		4	Spry1
1	Snrnp25		2	Lum		3	Snhg6		4	Trib2
1	Psph		2	Mpzl2		3	Rps26-ps1		4	Fam204a
1	Hist1h2bc		2	Txndc5		3	Gm9794		4	Aif1l
1	Kcp		2	Tnfrsf12a		3	Anp32a		4	Otog
1	Anxa4		2	Atox1		3	Rps24		4	Trip6
1	Lmo7		2	Cdo1		3	Notch1		4	Tmem9
1	Chchd10		2	Ppp2r2b		3	Hmgn5		4	Wsb1
1	Cdk5rap2		2	Morf4l2		3	Snhg1		4	Mpzl1
1	Miat		2	Ssr2		3	Rpl3		4	Tubb5
1	Xirp2		2	Sox9		3	Nfib		4	Hsd17b12
1	Twf2		2	Cdkn1b		3	Plp2		4	Map2k1
1	Cldn14		2	Aldoc		3	Gm15772		4	Ifitm2
1	Tubb4b		2	Glmp		3	Rps27a		4	Gata2
1	Gpx2		2	Sall2		3	Hs6st2		4	Csnk1e
1	Rbm24		2	Cst3		3	Rps21		4	Aqp11
1	B3gnt4		2	Ldha		3	Gm10689		4	Smim3
1	Nbas		2	S100a10		3	Gm10263		4	Cldn23
1	Rundc3a		2	Mia		3	Efna4		4	Capza2
1	Chrng		2	Emid1		3	CT025642.1		4	2410006H16Rik
1	Cnih2		2	Cldn3		3	Plk2		4	Syne2
1	Crlf1		2	Ctsz		3	Rps11-ps2		4	Tshz2
1	Irx2		2	BC064078		3	Rpl7		4	Mtap
1	Nme5		2	Snx1		3	Plpp3		4	Capn2
1	Pifo		2	Capns1		3	2010107E04Rik		4	Actn4
1	Pak3		2	Ramp3		3	Tspan6		4	Fxyd6
1	Chga		2	Nav2		3	Dbn1		4	Cdk4
1	Stard10		2	Wls		3	Ivns1abp		4	Rps3a1
1	Psat1		2	Shisa2		3	Rps13		4	Fn1
1	Espnl		2	Col2a1		3	Hmgn1		4	Rbms1
1	Gde1		2	Ptprk		3	Hmcn1		4	Celf2
1	Gfi1		2	Tspan8		3	Pfn1		4	Tgfbr1
1	Cox6a1		2	Ndrg2		3	Mbnl2		4	Ddx5
1	Jag2		2	Plod2		3	Jkamp		4	Psmd7
1	Fscn2		2	Dusp1		3	Rpl15		4	Psip1
1	Tmcc2		2	Agr3		3	Mir99ahg		4	Fkbp4
1	Ckb		2	Cpq		3	Knop1		4	Echs1
1	Selenow		2	Anxa2		3	Stc1		4	F11r
1	Lrrc10b		2	Col9a3		3	Rnf121		4	Zfp467
1	Dnaic2		2	Col9a1		3	Tcf7l1		4	Ptpre
1	Elmod1		2	Aldh2		3	Rbx1		4	G3bp1
1	Grp		2	Thbs1		3	Gm10093		4	Rcn3
1	Kcna10		2	Bambi		3	Cxcl12		4	Dstn
1	Hacd3		2	Prdx6		3	Mthfd2l		4	Prmt1
1	Serf1		2	Sipa1l1		3	Itga6		4	Adh5
1	Ccdc74a		2	Mapk13		3	Phlda3		4	Fam174b
1	BC030867		2	Snhg18		3	Rpl32		4	Vps37b
1	Cpe		2	Tpbg		3	Trp53		4	Srsf5
1	Necab2		2	Laptm4a		3	Gm4332		4	Rxrg
1	Fam183b		2	Ctsb		3	Fscn1		4	Nr2f2
1	Bdnf		2	Lpar6		3	Cks1b		4	Fat3
1	Chchd2		2	Laptm4b		3	Rps17		4	Tpm3-rs7
1	Clec18a		2	Tmem176a		3	Rps11-ps1		4	Arg2
1	Tmem238		2	Tspan12		3	Tcf7l2		4	Tmpo
1	Ctsf		2	Cd47		3	Gm9844		4	Hey2
1	Hes6		2	Galk1		3	Rpl34		4	Rtn1
1	Paqr9		2	Scrn1		3	AC124744.2		4	Leprot
1	Fez1		2	Efemp2		3	Angpt1		4	Ctnna1
1	Ndrg3		2	Maged2		3	Aprt		4	Msi1
1	Rsph1		2	Fbn2		3	Syt11		4	Ctdsp2
1	Atp5g1		2	Rassf9		3	Pcdh17		4	Tlnrd1
1	Ankrd24		2	Fblim1		3	Anapc13		4	Tpd52l1
1	Atp6v0e		2	Pdpn		3	Rpl36al		4	Rtp4
1	Stmn3		2	Plat		3	Vstm2b		4	Ppp1ca
1	1700016K19Rik		2	Ldhb		3	1810022K09Rik		4	Fat1
1	Pitpna		2	Mycn		3	Lsm5		4	Parva
1	Triobp		2	Nenf		3	Car13		4	Eya1
1	Cltb		2	Rps8		3	Polr2k		4	Camta1
1	Kcnj13		2	Spcs2		3	Tmem251		4	Brix1
1	Pdzrn3		2	Cers2		3	Pex19		4	Erbb3
1	Rab15		2	Sdc2		3	Pgm5		4	Sobp
1	Myo7a		2	Gm266		3	Esrp1		4	Cmtm3
1	Ecel1		2	B3gnt7		3	Cdh11		4	Zfp422
1	Ift20		2	Gata3		3	Rpl10-ps3		4	Tril
1	Cpne9		2	Mageh1		3	Gm14586		4	Ralb
1	Tmprss3		2	Pantr1		3	Zfp783		4	Selenoh
1	Ndufa8		2	Kcnk1		3	Gm6023		4	Cpxm1
1	Evc2		2	1110038B12Rik		3	Sumo2		4	Sumo1
1	Tmie		2	Serpine2		3	Snrpe		4	Fnbp1l
1	Acot7		2	Prdx4		3	Cmtm8		4	F3
1	1110008P14Rik		2	Clstn1		3	Trim59		4	Slc29a1
1	Srp14		2	Itgb1		3	Tmed5		4	Rps4x
1	Nnat		2	Arhgef19		3	Gm5805		4	Mtch1
1	R3hdml		2	Errfi1		3	Nhs		4	Adamts1
1	Fam19a3		2	Nckap5		3	Rps25		4	Nono
1	Nrxn2		2	Ddah1		3	Slc27a1		4	Snn
1	Rab3ip		2	Hes5		3	Adamts19		4	Socs6
1	Lhx3		2	Prdx2		3	Gm15427		4	Gm10033
1	Eps8l2		2	Net1		3	Uqcrb		4	Sypl
1	Qdpr		2	Stx7		3	Fzd1		4	Tmeff1
1	Gm10039		2	Dhrs4		3	Auts2		4	Nectin3
1	Trnp1		2	Dnaja1		3	Stx3		4	Fgfr1
1	Nfic		2	Dnajb9		3	Gpatch4		4	Pole3
1	mt-Nd4		2	Epb41l3		3	Pnisr		4	Mesd
1	Tmem107		2	H2afv		3	Rpl27a		4	Eif3k
1	1700007K13Rik		2	Ppib		3	Ttc5		4	Tmed2
1	Cacna1d		2	Sfrp2		3	Nr2f1		4	Slc37a3
1	Ap3b2		2	Muc15		3	Ppil1		4	Rnf2
1	Txndc15		2	Selenop		3	Nap1l1		4	Tra2b
1	Pacrg		2	Erp44		3	Ctxn3		4	Cdc42se2
1	Hist1h2al		2	Plin3		3	Dctpp1		4	Zdhhc2
1	A930009A15Rik		2	Oat		3	Rpl41		4	Gpc6
1	Slc52a3		2	Slitrk6		3	Myo1e		4	Rnf130
1	Lmod1		2	Maff		3	Rpl13a		4	Mex3b
1	Cfap206		2	Tmed10		3	Sema3f		4	Ncoa7
1	Chrna1		2	Nme4		3	Lsr		4	Gfer
1	Wbp1		2	Chadl		3	Hikeshi		4	Rps6ka1
1	Fcho1		2	Gng12		3	Nes		4	Abhd17c
1	Foxj1		2	Hsp90b1		3	Cyp26a1		4	Pls3
1	Ndufb9		2	Timp3		3	Col11a1		4	Trim26
1	Rem1		2	Dusp5		3	Bcl2l12		4	Rerg
1	Gipc3		2	Oser1		3	Aida		4	Tmc4
1	Grxcr2		2	Rhpn2		3	Pabpc1		4	Yap1
1	Crip2		2	Jag1		3	Uba52		4	Tcf3
1	Mindy4b-ps		2	Gna14		3	Rpl13		4	Gdi2
1	Gm12892		2	Bcar3		3	Gm14094		4	Zbed3
1	Olfm1		2	Cldn7		3	Rhoa		4	2019-09-06
1	Ank3		2	Itgb5		3	Rps16-ps2		4	Foxn3
1	Chrna10		2	Anxa5		3	Lcp1		4	Anapc5
1	Hs3st6		2	Csrp2		3	Ntng1		4	Tgif2
1	Srrm4		2	Fam19a2		3	Hmgb1		4	Igfbp4
1	Mthfd2		2	Kazald1		3	Srek1ip1		4	Eif3h
1	Tmem183a		2	Cdc42		3	Agrn		4	Tpd52
1	Zdhhc16		2	Myl9		3	Six2		4	Txndc12
1	Tekt2		2	Lfng		3	Ran		4	Cks2
1	Calm3		2	Cyp1b1		3	Eepd1		4	Hnrnpr
1	Tspan13		2	Cyba		3	Eif2s2		4	Hnrnpm
1	Kcnmb2		2	Dusp6		3	Arrb2		4	Pik3ip1
1	Atp11a		2	Prdx1		3	Rpl9-ps6		4	Clk4
1	Nrxn3		2	Cd63		3	Sphk1		4	Igf2bp1
1	Capsl		2	Rabgap1l		3	Mbtps1		4	Wasf2
1	Rtn2		2	Tsen15		3	Rpl28		4	Serpinf1
1	Mreg		2	Rell1		3	Gm10260		4	Mtfr1
1	Tcerg1l		2	Dapk1		3	Spin1		4	Plekhg1
1	Pla2g7		2	Cavin3		3	Gm14133		4	Lypd1
1	Tmem41a		2	Snhg12		3	Rbm39		4	Smco4
1	Mfng		2	Rasl11b		3	Rgs19		4	1700048O20Rik
1	Cfap77		2	Ddost		3	Gstm1		4	3110039M20Rik
1	Gm17018		2	B2m		3	Ccdc59		4	Shc4
1	Syne4		2	Pea15a		3	Son		4	Ube2n
1	Tmem216		2	Sp5		3	Prox1		4	Tpm4
1	Kncn		2	Pcdh11x		3	Notch3		4	Zbtb12
1	Hipk3		2	Adamts2		3	Txndc17		4	Rraga
1	Gnmt		2	A830082K12Rik		3	Dnajc19		4	Eef1d
1	Acss2		2	Os9		3	Sec62		4	Paqr4
1	S100a13		2	Kremen1		3	Vwa2		4	Thumpd1
1	Madd		2	Arf1		3	D030046N08Rik		4	Nt5dc2
1	Apba1		2	Rtkn		3	Rpl39-ps		4	Tia1
1	Pcsk5		2	Cybrd1		3	Epb41l4aos		4	Sgk1
1	Dtna		2	Cd164		3	1110059E24Rik		4	Rps3
1	Tuba4a		2	Bckdhb		3	Sema6a		4	Ssbp1
1	Faim2		2	Zwint		3	Ezh2		4	Asf1a
1	Atp1b1		2	Sfn		3	Nfe2l2		4	Bet1
1	Afdn		2	Tmem51		3	Gm14303		4	Apool
1	E130308A19Rik		2	Pdia3		3	Frem2		4	Vta1
1	Tbc1d7		2	Rnf165		3	Smad1		4	Gcat
1	Cox8a		2	Vamp7		3	Rnf122		4	Ptprf
1	Smtn		2	Fkbp10		3	Plscr3		4	Ptprd
1	Gm13373		2	Ppic		3	Cryab		4	Sh3bgrl
1	Nin		2	Wfdc2		3	Bmp2		4	E330013P04Rik
1	2510002D24Rik		2	Ptms		3	Luzp1		4	Hnrnpu
1	Chchd6		2	Efhd1		3	Rai14		4	Kansl2
1	Egr4		2	Cnn2		3	Col27a1		4	Cyfip1
1	Ica1l		2	Tspan18		3	Rpl3-ps1		4	Esf1
1	Fam81b		2	Fkbp14		3	Sorcs2		4	Apex1
1	Ly6h		2	Ptn		3	Canx		4	Denr
1	Kcns3		2	Acaa2		3	Gipc2		4	Eci2
1	Myl6		2	Galm		3	Fam96a		4	Cox7a2l
1	Arl6		2	Lrrtm1		3	Krt19		4	Bend5
1	Smim5		2	Tmc6		3	Plppr3		4	Mrpl44
1	Gm4825		2	Otogl		3	Rpl29		4	Tob1
1	Camk2n1		2	Rab34		3	2019-03-07		4	Cmas
1	Rnf182		2	Rtn4		3	Gm11191		4	Rab7
1	Pla2g16		2	Cdc42ep4		3	Dars		4	Sfr1
1	St8sia2		2	Tmem47		3	Csnk1a1		4	Ctnna2
1	Atp2b1		2	C130071C03Rik		3	Cnot2		4	Ltbr
1	Strbp		2	Tagln2		3	Slco5a1		4	Hnrnpf
1	2210011C24Rik		2	Ormdl1		3	Wac		4	Gprc5b
1	Mgat5b		2	Snx22		3	Rps27l		4	Ngfr
1	Parp6		2	Trim2		3	Amd1		4	Snw1
1	Mob3b		2	Vgll4		3	Rps15		4	Tmem86a
1	Wdr24		2	Tmem14c					4	Nras
1	Enkur		2	Znrd1					4	AC154176.2
1	Slco3a1		2	Bcl2					4	Fubp1
1	Depdc7		2	Bik					4	Cbx2
1	Plin5		2	Cpz					4	Junb
1	Guk1		2	Map1lc3b					4	Morf4l1
1	Reep5		2	Tmem189					4	Fam114a2
1	Gstm7		2	Slc9a3r1					4	Efnb2
1	Thsd7b		2	Cxadr					4	Lad1
1	Ugp2		2	Pacsin3					4	Myo1b
1	Srgap1		2	Colgalt2					4	Arhgdia
1	Mvb12b		2	Itm2b					4	Agpat2
1	Mfhas1		2	Slc22a3					4	Erbb2
1	Tmem91		2	Cnga2					4	Ppm1l
1	Ccdc181		2	Pisd					4	Lmnb1
1	Draxin		2	Tmem98					4	Ppp2r1a
1	Ccdc189		2	Pdgfrl					4	Lsm14a
1	Osbpl1a		2	Marveld3					4	Prpsap1
1	Elof1		2	Ctsc					4	Topors
1	Cyc1		2	Ppp1r1a					4	Paip2
1	Kif19a		2	Smim22					4	Topbp1
1	Card19		2	Far1					4	Psmd11
1	Ctxn1		2	Camk1					4	Tmed9
1	Sec11c		2	Sema3a					4	Vamp8
1	Lmod3		2	S100a6					4	Rbbp7
1	Higd2a		2	Gpm6a					4	Hsd17b4
1	Prkca		2	Renbp					4	Bricd5
1	Mrfap1		2	E2f5					4	Glb1l2
1	Drc3		2	Lppos					4	Farp1
1	Cdc25b		2	Stmn2					4	Baz2b
1	Wwc1		2	Gnas					4	Ranbp1
1	Tmem147		2	Man1a					4	Syngr3
1	Wnk2		2	Cpne3					4	Creb5
1	Lnx2		2	AC153959.1					4	Mettl9
1	Clrn1		2	P3h3					4	Utp3
1	Nrep		2	Manf					4	Ilf2
1	Nmb		2	Snx7					4	Kdelr1
1	Hmgn3		2	Amotl2					4	Cdca7l
1	Rassf4		2	Ppp1cc					4	Wnt7a
1	Itpr3		2	Ubb					4	Spr
1	Dpysl3		2	Pdgfd					4	Mum1
1	Kcnh7		2	Alg9					4	Gulp1
1	Ubn1		2	Palm					4	Twistnb
1	Ttll3		2	Gli3					4	Dusp8
1	Hagh		2	Tmbim6					4	Cnbp
1	B230219D22Rik		2	Ctsl					4	Cdh3
1	Ubxn11		2	Hdac1					4	Srsf6
1	Rdh12		2	Sox5					4	Lamb1
1	Raver2		2	Ccdc90b					4	Csrp1
1	Man2b2		2	Clp1					4	Hnrnpdl
1	Smim18		2	Tnfrsf19					4	Rtcb
1	Mapk15		2	D1Ertd622e					4	Wrnip1
1	Hsph1		2	Prss23					4	Kcnj16
1	Slc8a2		2	Tln1					4	Rpl8
1	Frmd4b		2	Pdcd10					4	9130019P16Rik
1	Me1		2	Efna1					4	Rn7sk
1	Palm3		2	Slc25a5					4	Tmem234
1	1110032F04Rik		2	Acaa1a					4	Atxn10
1	Nhlh1		2	Ckap4					4	Gm37606
1	Olfml3		2	Tcn2					4	Raly
1	mt-Rnr2		2	Meg3					4	Trip10
1	Fam168a		2	Limch1					4	Igf2bp3
1	Usp46		2	Ccnd3					4	Cald1
1	Txnrd1		2	Nrarp					4	Trim27
1	Gm14207		2	Ackr4					4	Cdk2
1	Cdh23		2	Rac1					4	Eif5
1	Tekt1		2	Emc10					4	Mmp11
1	Rbfox2		2	Cd1d1
1	Card10		2	Tspo
1	Ccp110		2	Pebp1
1	Arf5		2	Cpa6
1	Rbm17		2	Rbm47
1	Gns		2	Mcat
1	Pth1r		2	Rgcc
1	1110004E09Rik		2	Tulp2
1	Ppm1j		2	Tlr2
1	Tbx2		2	Tom1l1
1	Ap3m2		2	Atraid
1	Zfp474		2	Rgma
1	Prdx5		2	Wwtr1
1	Ccdc28b		2	Vegfc
1	Plekho1		2	Tmem55a
1	Fam172a		2	Psme2
1	Rab11fip1		2	Shkbp1
1	Tunar		2	Tdrd12
1	Tprn		2	Phldb2
1	Rps3a3		2	Fabp7
1	Bbip1		2	Rrbp1
1	Igll1		2	Qrsl1
1	Morn5		2	Snap23
1	Chst2		2	Gm10863
1	Scg3		2	Cklf
1	Arhgdig		2	Psme1
1	Myo15		2	Ube2g1
1	Crmp1		2	Pxdn
1	Ndufv3		2	Plpp2
1	Plce1		2	Socs3
1	Cyb561d2		2	Iqgap1
1	Sptbn1		2	B630019K06Rik
1	Phtf1os		2	Hexa
1	2310040G24Rik		2	Mettl24
1	Purb		2	Lpcat2
1	Dgkg		2	Sox4
1	Fam19a5		2	Ier3
1	Ttc21a		2	Cldnd1
1	Pgm2l1
1	Efr3a
1	Ndufaf6
1	AC153524.4
1	Prkx
1	Ik
1	Ypel3
1	2010300C02Rik
1	Shtn1
1	Cdca3
1	Cenpx
1	Gtpbp1
1	Eml1
1	Ccdc65
1	Bex2
1	Spock2
1	St3gal5
1	Tango6
1	Cxxc5
1	Ubac1
1	Otud3
1	Rassf3
1	Map1lc3a
1	Cib1
1	1190005I06Rik
1	Cfap69
1	Synpo
1	Pdgfra
1	Hspa4l
1	Btg2
1	Vwa5b2
1	Trim36
1	Uqcr11
1	Gpr155
1	Snap25
1	Chka
1	Gpr156
1	Syt7
1	Pradc1
1	2300009A05Rik
1	Cyld
1	Tctex1d1
1	Pih1d2
1	Zfp276
1	Mycbpap
1	Ccser2
1	Obscn
1	Glrx5
1	Uaca
1	Prrt3
1	Ifi30
1	Dctn1
1	Hpf1
1	Tcp11
1	Rab28
1	Endod1
1	Aldoa
1	Rnf150
1	Kcnip3
1	Heg1
1	Ckmt1
1	Pdcd7
1	Tmem184a
1	Mblac2
1	mt-Cytb
1	Spag6l
1	Dusp14
1	Homer2
1	Scn1b
1	Syt14
1	Pnpla3
1	Gna13
1	Lmo4
1	Pin1
1	Mtmr11
1	Cep85l
1	Mycbp
1	Ttc28
1	Mns1
1	Fanca
1	Lrrc1
1	Cdk15
1	Pacsin1
1	Spef1
1	Mmp24
1	Fbxo36
1	Gadd45gip1
1	AI413582
1	Serpinb6a
1	Sema5b
1	Lrtm2
1	1700001C02Rik
1	Kif21b
1	P2rx3
1	Rbm3
1	Drc1
1	mt-Nd2
1	Smim1
1	Cdkl2
1	BC022687
1	Mcf2l
1	Ift22
1	Khdrbs2
1	Immp2l
1	Cyfip2
1	Kcnh2
1	Dst
1	Nup205
1	Fsd1l
1	Dll3
1	Tmem173
1	Prr15l
1	Wdr95
1	Sys1
1	Agfg2
1	Gm32742
1	C2cd4b
1	Plch2
1	Dnajc15
1	Impdh1
1	Tanc1
1	Spa17
1	Ubxn6
1	Cfap36
1	Polr1d
1	Nectin1
1	Fryl
1	AC154305.3
1	Mgll
1	Cox5b
1	Rab3a
1	Serpine3
1	Morn2
1	Asic1
1	Neurl1b
1	Grtp1
1	Coprs
1	Atp5j
1	Serinc3
1	Dscaml1
1	Atp2a3
1	Spire1
1	Cox5a
1	Dll1
1	Mdh2
1	Ccdc114
1	Gabrb3
1	Usp2
1	Armc4
1	Tmem191c
1	Tonsl
1	Ldb3
1	Ybx1
1	Ncald
1	Meig1
1	Pop5
1	Erich3
1	Uqcrh
1	Chd4
1	Srrm3
1	Tox
1	Ndel1
1	Rnf224
1	Gm43398
1	AC153524.3
1	Galnt9
1	Wdr78
1	Akap9
1	Ndufs6
1	Lysmd2
1	Dap
1	6530403H02Rik
1	Nsmf
1	Gdap1l1
1	Syt2
1	Atp5o
1	Mycl
1	Ppfibp2
1	Ucp2
1	Ndufa4
1	Gm36936
1	Atp6v0a1
1	Atp2b2
1	Ccs
1	Ndufab1
1	Fhod3
1	Siva1
1	Pcbp3
1	Epha4
1	Unc45a
1	Myo16
1	Vash2
1	Ttc39b
1	Hrk
1	Sra1
1	1810043G02Rik
1	Pcdh8
1	Cisd3
1	Hdac5
1	Cdc42bpa
1	Plekhf2
1	Mrpl17
1	Cthrc1
1	Fam98c
1	Rph3al
1	Abracl
1	Bmyc
1	Pgp
1	Otud7b
1	Lhfpl4
1	Rufy3
1	Hist3h2ba
1	Nt5dc3
1	Bace1
1	Dnajb13
1	B9d2
1	Tacstd2
1	Gm13269
1	Lrp11
1	Mif4gd
1	Grk1
1	Efcab10
1	Gtf3c4
1	Gm27239
1	Cfap52
1	Sult4a1
1	Kcnb1
1	Wwc2
1	Loxhd1
1	1810041L15Rik
1	Usp20
1	Ube2ql1
1	Blzf1
1	Ddit3
1	Ift27
1	mt-Nd1
1	C2cd2l
1	Ablim2
1	Golm1
1	Cplx1
1	Nme1
1	Cbr1
1	Dalrd3
1	Eya2
1	Gm37834
1	Rhpn1
1	Mrps33
1	Gm13305
1	Kcnn2
1	Lmo3
1	Adgrv1
1	Mpped2
1	mt-Rnr1
1	Fbxw4
1	Gltp
1	Zbtb7a
1	Acd
1	2810428I15Rik
1	Tbc1d16
1	Tbca
1	Slc9a3r2
1	Comtd1
1	Ndufv2
1	Tmem179
1	Rnf157
1	Khdrbs3
1	AC115910.1
1	Coq9
1	Pitpnm1
1	4930470P17Rik
1	Mtus2
1	Mgat4b
1	Trappc2
1	Ercc6
1	Atmin
1	Smdt1
1	Nfat5
1	Phgdh
1	Nhsl1
1	Gm43359
1	Ptpn3
1	Fam57b
1	Bola2
1	Lgals8
1	Pik3r2
1	Asic4
1	Dusp27
1	Sptan1
1	Paxx
1	Cacfd1
1	Fry
1	St8sia3
1	Atp1a1
1	Ccdc68
1	Cobl
1	Spcs1
1	Gtf2i
1	Nceh1
1	Ftl1
1	Cdkl1
1	Dmxl2
1	Htatip2
1	Krt7
1	1500015O10Rik
1	Atp5b
1	B9d1
1	Rabl2
1	Hs3st3b1
1	Vpreb1
1	Scx
1	Jup
1	Ubqln1
1	Mad2l2
1	Gm4131
1	Ssx2ip
1	Dydc2
1	Neurl1a
1	Dnal4
1	Gdap1
1	Fank1
1	Osbpl8
1	Mbd2
1	0610009L18Rik
1	Smap2
1	Cisd1
1	Gm42853
1	Prkaa2
1	Ralgds
1	Srp19
1	Ica1
1	C77080
1	Zfp385a
1	Polr2g
1	Stxbp5
1	Clint1
1	Hecw1
1	Prepl
1	Fer1l6
1	Tmem70
1	AC159633.2
1	Dnajc5b
1	Palld
1	Intu
1	AB124611
1	Mff
1	AC126459.5
1	Fbxl16
1	Ppp1r32
1	Reep3
1	Cys1
1	Ttc24
1	Sema6b
1	Etnk1
1	Dcdc5
1	Ninj1
1	Skor1
1	Polr3gl
1	Prkcd
1	Myo5b
1	Dusp10
1	Kif28
1	Carf
1	Art5
1	Atp8a2
1	Negr1
1	A330048O09Rik
1	Timm9
1	Uqcrq
1	Pcdh15
1	Gng3
1	Dll4
1	Nudc
1	Mrpl54
1	Fbxo16
1	Adamts13
1	Galt
1	Otud4
1	Scn3b
1	Znhit1
1	Gar1
1	Brsk1
1	Enah
1	Psmc3ip
1	Gm42418
1	Dync2h1
1	Ndufaf3
1	Pnma2
1	Hist1h1c
1	Mprip
1	Lima1
1	Nrp2
1	Hacd1
1	Reps1
1	Cntnap2
1	Stxbp1
1	Ndufa2
1	Ppfia3
1	Wdr12
1	Osbp
1	Srd5a1
1	Pfkp
1	Cdk8
1	Il25
1	Nmrk1
1	Oscp1
1	Smtnl2
1	Gabarap
1	Tmem178b
1	Vps13d
1	Adipor1
1	Slc6a17
1	Bphl
1	Ppil6
1	Ankrd42
1	Tef
1	Dach1
1	Bcas3
1	Atpaf2
1	Abhd14a
1	Aak1
1	F730043M19Rik
1	Cdk17
1	Strip2
1	Ostf1
1	Mrps7
1	Spata2l
1	Chgb
1	Vegfd
1	Narfl
1	Toporsl
1	Dnm1
1	1500026H17Rik
1	D7Ertd443e
1	Sec11a
1	Ralyl
1	Morn1
1	Bcl2l1
1	Gpha2
1	Fam43a
1	Sstr2
1	Nudt14
1	Haghl
1	Cox7a2
1	Orai2
1	Coq4
1	Iffo1
1	Tspan17
1	Cmtm6
1	Ppp1r16a
1	D2Bwg1423e
1	Bbof1
1	Gpr4
1	Rgs11
1	Ubald2
1	Prkra
1	Tle3
1	Lrrc51
1	Cirbp
1	Mef2d
1	Gm43413
1	Polb
1	Ccdc107
1	Myo3a
1	Mob1a
1	Cyb561
1	Rpl26
1	Gm17322
1	Odf3b
1	Sgip1
1	Cln6
1	Bpgm
1	Sestd1
1	Pip4k2a
1	Cers5
1	Cycs
1	Me2
1	Iqcg
1	Arf3
1	Dad1
1	Pcsk6
1	Abca5
1	Spag9
1	Rnf11
1	Cd34
1	Gm17586
1	Nrsn1
1	Icmt
1	Abhd16a
1	Gm29483
1	Epn3
1	Atpif1
1	Slc17a8
1	Cerk
1	Ush2a
1	Tcf15
1	Minos1
1	Nphp4
1	Sod1
1	Ccpg1os
1	Trappc4
1	Exosc5
1	1700097M23Rik
1	Afap1
1	Mrln
1	Pigyl
1	Cox7b
1	Mid1ip1
1	Lrrn3
1	Uba1
1	Ccl27a
1	Spag8
1	Aplp2
1	Lat
1	Alcam
1	Mrpl18
1	Runx1t1
1	Gm37064
1	Ano3
1	Polg
1	Nme9
1	AI606181
1	Reep6
1	Fbxo9
1	BC031181
1	Rab11fip3
1	AC122525.2
1	Tusc2
1	Synj2
1	Ttc34
1	Hrasls
1	Odf2
1	Pdzph1
1	Prkcz
1	Ogt
1	Nfatc1
1	Slc24a3
1	1700028P14Rik
1	Sfxn3
1	Cep19
1	6530402F18Rik
1	Scg5
1	Chac2
1	1810058I24Rik
1	Arfgef1
1	Klhl32
1	Hpgd
1	Baiap2l2
1	Emb
1	Idh3a
1	Gm6977
1	Pkhd1l1
1	Rab33a
1	Cnp
1	Tuft1
1	Trim37
1	Tmem158
1	Osbpl3
1	Tnfaip8l1
1	Gatsl2
1	Kctd1
1	Usf2
1	Lrrk1
1	D430042O09Rik
1	Tmem192
1	Ndufa1
1	mt-Atp6
1	Atp6v1d
1	Wdr35
1	2410004P03Rik
1	Churc1
1	Snph
1	Cacna2d2
1	Mrpl30
1	Oacyl
1	Ppfia4
1	Plekha6
1	Tanc2
1	Spef2
1	E230025N22Rik
1	Wwp2
1	Edf1
1	Hectd1
1	Sorbs1
1	Psmc1
1	Kif27
1	Slc14a1
1	Pomc
1	Atp13a2
1	3010001F23Rik
1	Dner
1	Iah1
1	Uhmk1
1	Atf4
1	Rell2
1	Dynll2
1	Ak8
1	Baiap3
1	Nup210
1	Syt1
1	Desi2
1	Gna12
1	1110008F13Rik
1	Relb
1	Mzt2
1	Ksr1
1	Adcy1
1	Cdkl4
1	A730017C20Rik
1	Cdc34
1	Acap2
1	Msrb3
1	Retn
1	Pla2g12a
1	Zswim6
1	Hdac4
1	Gad2
1	Nup153
1	Abhd12b
1	Ggta1
1	Gm5914
1	B230118H07Rik
1	Fam78b
1	Srcin1
1	Dpysl2
1	Ube3c
1	Golga2
1	Pcolce2
1	Ldlrad3
1	Gm37999
1	Fhit
1	Clasp1
1	Pld1
1	Mrps12
1	Gm16124
1	Wnk1
1	Trak2
1	Prkag2
1	2019-03-08
1	Tarsl2
1	Pi4ka
1	Hddc3
1	Tctn2
1	Chmp3
1	Snrnp27
1	Vti1b
1	Hipk1
