# Supplementary material for: Characterization of the development of the mouse cochlear epithelium at the single cell level
Source: Nat Commun. 2020 May 13;11:2389. doi: 10.1038/s41467-020-16113-y (PMC7221106; doi:10.1038/s41467-020-16113-y)
Supplement: Supplementary file 12 — Supplementary Data 11 [file 41467_2020_16113_MOESM12_ESM.xlsx]

## Sheet: Sheet1
Kolla et al	Supplemental Data 11		DE genes in E14 lateral prosensory cells
Results of differential expression analysis for E14 lateral prosensory cells vs. all other cells collected at E14.
See figure 5 and Supplemental Figure 12 for further details.
				avg_logFC	pct.1	pct.2	p_val_adj	cluster	gene						avg_logFC	pct.1	pct.2	p_val_adj	cluster	gene
			p_val											p_val
		Fgfr31	0	1.26964	0.573	0.013	0	Lateral Prosensory	Fgfr3				Cnmd	3.05807e-87	1.4433	0.913	0.547	6.27027e-83	AllOther	Cnmd
		Bmp21	9.94073e-191	0.67378	0.296	0.01	2.03825e-186	Lateral Prosensory	Bmp2				Mia	1.40643e-85	1.75535	0.83	0.315	2.88374e-81	AllOther	Mia
		Prox11	2.33514e-158	0.664034	0.273	0.012	4.78797e-154	Lateral Prosensory	Prox1				Ptn	1.51327e-76	1.59433	0.825	0.39	3.1028e-72	AllOther	Ptn
		Lockd1	1.30275e-134	1.07547	0.682	0.134	2.67115e-130	Lateral Prosensory	Lockd				Lum	8.32805e-69	1.73657	0.764	0.273	1.70758e-64	AllOther	Lum
		Lsamp1	5.91589e-130	0.650675	0.341	0.028	1.213e-125	Lateral Prosensory	Lsamp				Rgcc	1.05993e-63	1.80821	0.661	0.116	2.17328e-59	AllOther	Rgcc
		Socs21	5.28203e-129	1.51398	0.94	0.426	1.08303e-124	Lateral Prosensory	Socs2				Hint1	1.39455e-63	1.0255	0.834	0.472	2.85938e-59	AllOther	Hint1
		Rprm1	1.86618e-127	1.18599	0.757	0.18	3.82642e-123	Lateral Prosensory	Rprm				Crip2	1.00342e-59	1.16293	0.825	0.464	2.05742e-55	AllOther	Crip2
		Mdm11	1.1585e-109	1.02721	0.524	0.095	2.37538e-105	Lateral Prosensory	Mdm1				Mdk	3.78664e-58	0.660032	0.985	0.94	7.76413e-54	AllOther	Mdk
		Pcp41	8.06957e-105	0.94182	0.457	0.069	1.65459e-100	Lateral Prosensory	Pcp4				Tmsb10	3.24917e-50	0.511675	0.989	0.97	6.66209e-46	AllOther	Tmsb10
		Ntf31	4.92859e-96	0.998864	0.727	0.208	1.01056e-91	Lateral Prosensory	Ntf3				H19	2.06139e-47	1.21215	0.526	0.045	4.22668e-43	AllOther	H19
		Ngfr1	5.30609e-95	0.692063	0.273	0.026	1.08796e-90	Lateral Prosensory	Ngfr				Gsn	2.72488e-41	1.32988	0.485	0.049	5.5871e-37	AllOther	Gsn
		Camta11	4.13561e-84	1.08689	0.846	0.407	8.47965e-80	Lateral Prosensory	Camta1				Cdkn1c	6.77607e-37	1.11393	0.764	0.528	1.38937e-32	AllOther	Cdkn1c
		Uchl11	1.15858e-79	0.972647	0.869	0.441	2.37554e-75	Lateral Prosensory	Uchl1				Vim	1.60212e-36	0.793409	0.76	0.423	3.28499e-32	AllOther	Vim
		Tectb1	2.46193e-75	0.684303	0.697	0.197	5.04793e-71	Lateral Prosensory	Tectb				Cdo1	8.27542e-33	0.837593	0.543	0.154	1.69679e-28	AllOther	Cdo1
		Nrcam1	1.10816e-72	0.535633	0.281	0.037	2.27216e-68	Lateral Prosensory	Nrcam				Clic6	1.27485e-32	1.03199	0.404	0.034	2.61395e-28	AllOther	Clic6
		Hpcal11	1.51341e-72	1.00422	0.592	0.18	3.10309e-68	Lateral Prosensory	Hpcal1				Epha7	6.74875e-32	0.862931	0.51	0.139	1.38376e-27	AllOther	Epha7
		Rcn11	4.31343e-71	0.819995	0.963	0.72	8.84425e-67	Lateral Prosensory	Rcn1				Sparcl1	4.19473e-30	1.0252	0.375	0.026	8.60087e-26	AllOther	Sparcl1
		Phlda11	5.23247e-70	0.976165	0.719	0.296	1.07287e-65	Lateral Prosensory	Phlda1				Pdgfc	5.12292e-30	0.868602	0.435	0.082	1.0504e-25	AllOther	Pdgfc
		Lgr51	1.65674e-67	0.676406	0.397	0.082	3.39698e-63	Lateral Prosensory	Lgr5				1500015O10Rik	1.19021e-27	2.17481	0.393	0.067	2.44041e-23	AllOther	1500015O10Rik
		Skp1a1	3.3587e-67	0.832308	0.929	0.681	6.88669e-63	Lateral Prosensory	Skp1a				Wfdc2	1.35444e-27	0.762195	0.652	0.382	2.77714e-23	AllOther	Wfdc2
		Cdkn1b1	5.14136e-67	0.630894	0.393	0.079	1.05418e-62	Lateral Prosensory	Cdkn1b				Metrnl	1.19054e-26	0.783933	0.429	0.094	2.44109e-22	AllOther	Metrnl
		Isl11	5.218e-67	0.86667	0.91	0.462	1.0699e-62	Lateral Prosensory	Isl1				Col9a3	2.48582e-26	0.650725	0.771	0.588	5.09693e-22	AllOther	Col9a3
		Emx21	1.903e-66	0.730909	0.472	0.114	3.90191e-62	Lateral Prosensory	Emx2				Cldn3	2.65275e-26	0.628887	0.795	0.603	5.43919e-22	AllOther	Cldn3
		Agr31	5.75195e-66	0.558653	0.318	0.052	1.17938e-61	Lateral Prosensory	Agr3				Lgals1	4.4085e-25	1.1959	0.47	0.154	9.03919e-21	AllOther	Lgals1
		Fkbp1a1	6.45187e-66	0.853511	0.966	0.792	1.32289e-61	Lateral Prosensory	Fkbp1a				Meg3	1.47236e-23	1.17324	0.383	0.086	3.01893e-19	AllOther	Meg3
		Elmo11	2.18626e-65	0.469715	0.258	0.035	4.4827e-61	Lateral Prosensory	Elmo1				Dcn	1.58058e-23	1.01594	0.619	0.408	3.24081e-19	AllOther	Dcn
		Hey11	6.33769e-65	0.926576	0.652	0.238	1.29948e-60	Lateral Prosensory	Hey1				Oat	1.14277e-22	0.750179	0.516	0.228	2.34314e-18	AllOther	Oat
		Ramp31	1.43993e-63	0.636394	0.367	0.073	2.95243e-59	Lateral Prosensory	Ramp3				Gpc3	6.83069e-22	0.708006	0.282	0.011	1.40056e-17	AllOther	Gpc3
		Sall31	3.04406e-62	0.788867	0.487	0.135	6.24155e-58	Lateral Prosensory	Sall3				Col2a1	8.49261e-22	0.614678	0.795	0.655	1.74132e-17	AllOther	Col2a1
		S100a12	3.9087e-62	0.970643	0.704	0.287	8.01439e-58	Lateral Prosensory	S100a1				Tmem132c	2.04647e-21	0.687517	0.272	0.007	4.19609e-17	AllOther	Tmem132c
		Rassf91	5.0295e-61	0.665263	0.476	0.124	1.03125e-56	Lateral Prosensory	Rassf9				Mfap4	3.4815e-21	0.723873	0.457	0.172	7.13846e-17	AllOther	Mfap4
		Slc25a51	3.65591e-60	0.617483	0.996	0.948	7.49607e-56	Lateral Prosensory	Slc25a5				Cyr61	4.94857e-21	0.567675	0.915	0.846	1.01465e-16	AllOther	Cyr61
		Fzd91	7.34046e-58	0.575555	0.345	0.069	1.50509e-53	Lateral Prosensory	Fzd9				Epyc	5.72539e-21	1.63547	0.33	0.064	1.17393e-16	AllOther	Epyc
		Emid11	4.41498e-56	0.758537	0.558	0.185	9.05247e-52	Lateral Prosensory	Emid1				Tubb5	7.66458e-21	0.66925	0.844	0.723	1.57155e-16	AllOther	Tubb5
		Etv41	3.57566e-55	0.564374	0.318	0.062	7.33154e-51	Lateral Prosensory	Etv4				Bcl2	1.05783e-20	0.737649	0.496	0.232	2.16897e-16	AllOther	Bcl2
		Sox22	3.84106e-55	0.715106	0.416	0.103	7.8757e-51	Lateral Prosensory	Sox2				Fam213a	4.81143e-20	0.57197	0.707	0.491	9.86536e-16	AllOther	Fam213a
		Mgst31	1.47516e-53	0.888088	0.79	0.442	3.02467e-49	Lateral Prosensory	Mgst3				Igf2	2.64698e-19	0.569561	0.319	0.056	5.42738e-15	AllOther	Igf2
		Rtn11	4.41297e-53	0.838303	0.723	0.326	9.04835e-49	Lateral Prosensory	Rtn1				Cuedc2	3.51325e-19	0.460513	0.81	0.708	7.20356e-15	AllOther	Cuedc2
		Serpine21	2.60779e-52	0.790693	0.521	0.176	5.34701e-48	Lateral Prosensory	Serpine2				Tmsb4x	3.81056e-19	0.408355	0.902	0.787	7.81318e-15	AllOther	Tmsb4x
		Gata31	2.85533e-50	0.677876	0.854	0.43	5.85456e-46	Lateral Prosensory	Gata3				Col9a2	8.14168e-19	0.390798	0.926	0.854	1.66937e-14	AllOther	Col9a2
		Kremen11	7.79687e-50	0.592408	0.382	0.099	1.59867e-45	Lateral Prosensory	Kremen1				Col18a1	1.03663e-18	0.576835	0.582	0.345	2.1255e-14	AllOther	Col18a1
		Lor1	1.34244e-48	0.788264	0.554	0.199	2.75253e-44	Lateral Prosensory	Lor				Arl4c	1.03999e-17	0.700663	0.437	0.187	2.1324e-13	AllOther	Arl4c
		Malat11	3.60465e-48	0.374833	1	0.996	7.39098e-44	Lateral Prosensory	Malat1				Pkp4	2.67049e-17	0.572023	0.418	0.169	5.47558e-13	AllOther	Pkp4
		Fam204a1	4.13775e-48	0.735428	0.824	0.496	8.48403e-44	Lateral Prosensory	Fam204a				Muc15	3.99345e-17	0.559136	0.261	0.03	8.18817e-13	AllOther	Muc15
		Hes61	8.82462e-46	1.04706	0.667	0.333	1.8094e-41	Lateral Prosensory	Hes6				Klf2	5.69534e-17	0.986322	0.326	0.086	1.16777e-12	AllOther	Klf2
		Nckap51	1.32204e-43	0.481117	0.296	0.067	2.71072e-39	Lateral Prosensory	Nckap5				Tuba1b	6.76691e-17	0.691118	0.677	0.502	1.38749e-12	AllOther	Tuba1b
		Emb1	2.71687e-43	0.560156	0.348	0.092	5.57066e-39	Lateral Prosensory	Emb				Sfrp1	9.77472e-17	0.444466	0.901	0.824	2.00421e-12	AllOther	Sfrp1
		Plpp31	4.3016e-43	0.662391	0.502	0.181	8.81999e-39	Lateral Prosensory	Plpp3				Idh2	1.0377e-16	0.513644	0.605	0.363	2.12769e-12	AllOther	Idh2
		Mgst11	4.73177e-40	0.662162	0.85	0.564	9.70202e-36	Lateral Prosensory	Mgst1				Nnat	1.32838e-16	0.639482	0.565	0.352	2.72371e-12	AllOther	Nnat
		Fscn11	5.74886e-40	0.669987	0.521	0.204	1.17875e-35	Lateral Prosensory	Fscn1				Hsp90b1	1.37553e-16	0.384911	0.895	0.816	2.82038e-12	AllOther	Hsp90b1
		Plet11	1.40952e-39	0.63044	0.569	0.22	2.89008e-35	Lateral Prosensory	Plet1				Mtch1	2.58049e-16	0.549923	0.745	0.625	5.29103e-12	AllOther	Mtch1
		Slc37a31	2.38306e-39	0.663098	0.532	0.211	4.88622e-35	Lateral Prosensory	Slc37a3				Fth1	4.4676e-16	0.290733	0.977	0.978	9.16037e-12	AllOther	Fth1
		Nectin31	2.73246e-38	0.528906	0.322	0.088	5.60263e-34	Lateral Prosensory	Nectin3				Lamb1	1.17726e-15	0.505281	0.302	0.075	2.41385e-11	AllOther	Lamb1
		Pkm1	1.47544e-37	0.402935	0.993	0.968	3.02524e-33	Lateral Prosensory	Pkm				Ssbp2	4.47974e-15	0.49948	0.368	0.135	9.18526e-11	AllOther	Ssbp2
		Tspan121	1.44017e-36	0.650336	0.427	0.149	2.95292e-32	Lateral Prosensory	Tspan12				Dbi	8.28248e-15	0.439119	0.774	0.629	1.69824e-10	AllOther	Dbi
		Plat1	3.08347e-36	0.663639	0.629	0.306	6.32235e-32	Lateral Prosensory	Plat				Rcn3	9.05609e-15	0.48187	0.571	0.356	1.85686e-10	AllOther	Rcn3
		Sall11	5.41204e-35	0.495465	0.288	0.076	1.10968e-30	Lateral Prosensory	Sall1				Rxrg	1.88769e-14	0.478191	0.449	0.202	3.87051e-10	AllOther	Rxrg
		Aqp111	7.62114e-35	0.623062	0.539	0.227	1.56264e-30	Lateral Prosensory	Aqp11				Col27a1	2.22496e-14	0.552441	0.314	0.101	4.56206e-10	AllOther	Col27a1
		Id21	1.32684e-34	0.511669	0.97	0.852	2.72055e-30	Lateral Prosensory	Id2				Snx3	2.3742e-14	0.531795	0.755	0.644	4.86805e-10	AllOther	Snx3
		Ly6h1	6.39774e-34	0.685255	0.584	0.277	1.31179e-29	Lateral Prosensory	Ly6h				Gm16136	9.43097e-14	0.479382	0.296	0.086	1.93373e-09	AllOther	Gm16136
		Itih51	5.8848e-32	0.60843	0.599	0.279	1.20662e-27	Lateral Prosensory	Itih5				B4galt4	1.95394e-13	0.483886	0.405	0.184	4.00637e-09	AllOther	B4galt4
		A730017C20Rik1	2.52028e-31	0.587504	0.371	0.128	5.16759e-27	Lateral Prosensory	A730017C20Rik				Zfp637	3.6709e-13	0.439524	0.54	0.326	7.52682e-09	AllOther	Zfp637
		Ephb11	2.83903e-31	0.450988	0.318	0.097	5.82114e-27	Lateral Prosensory	Ephb1				Fam107a	6.02926e-13	0.497522	0.381	0.172	1.23624e-08	AllOther	Fam107a
		Bcar31	4.09342e-31	0.374307	0.288	0.08	8.39314e-27	Lateral Prosensory	Bcar3				Hmgn2	1.06047e-12	0.424169	0.77	0.655	2.17438e-08	AllOther	Hmgn2
		Ckb1	7.67434e-31	0.548191	0.794	0.486	1.57355e-26	Lateral Prosensory	Ckb				Anapc11	1.70982e-12	0.45323	0.481	0.281	3.5058e-08	AllOther	Anapc11
		Tbc1d10a1	9.69833e-31	0.509478	0.461	0.184	1.98855e-26	Lateral Prosensory	Tbc1d10a				Atp1b1	5.53978e-12	0.478615	0.466	0.262	1.13588e-07	AllOther	Atp1b1
		Wdfy11	1.04344e-30	0.478013	0.408	0.152	2.13947e-26	Lateral Prosensory	Wdfy1				Asap1	1.00762e-11	0.433235	0.444	0.232	2.06602e-07	AllOther	Asap1
		Tm4sf11	1.77724e-30	0.627283	0.588	0.277	3.64406e-26	Lateral Prosensory	Tm4sf1				Stmn1	1.93973e-11	0.529652	0.823	0.727	3.97722e-07	AllOther	Stmn1
		Gdpd51	4.4439e-30	0.543458	0.408	0.158	9.11178e-26	Lateral Prosensory	Gdpd5				Slc12a2	2.63481e-11	0.61899	0.282	0.109	5.40242e-07	AllOther	Slc12a2
		Hspa21	9.91676e-29	0.613495	0.479	0.207	2.03333e-24	Lateral Prosensory	Hspa2				Crip1	3.19314e-11	0.361518	0.284	0.094	6.54721e-07	AllOther	Crip1
		Crym1	4.50237e-28	0.61396	0.678	0.386	9.23166e-24	Lateral Prosensory	Crym				Rasl11b	4.16266e-11	0.518956	0.356	0.169	8.53512e-07	AllOther	Rasl11b
		Gm2661	1.58016e-27	0.425053	0.255	0.072	3.23995e-23	Lateral Prosensory	Gm266				Net1	5.72979e-11	0.439228	0.357	0.165	1.17484e-06	AllOther	Net1
		Cd631	1.65533e-27	0.409545	0.966	0.891	3.39408e-23	Lateral Prosensory	Cd63				Calr	9.05935e-11	0.319298	0.857	0.805	1.85753e-06	AllOther	Calr
		Igsf81	1.9849e-27	0.554257	0.536	0.263	4.06983e-23	Lateral Prosensory	Igsf8				Pdia6	1.98971e-10	0.308163	0.943	0.914	4.0797e-06	AllOther	Pdia6
		Rnf1651	6.96666e-27	0.456195	0.27	0.082	1.42844e-22	Lateral Prosensory	Rnf165				Cacnb3	2.81194e-10	0.433041	0.353	0.172	5.7656e-06	AllOther	Cacnb3
		Cyp26b11	1.37316e-26	0.421959	0.277	0.082	2.81552e-22	Lateral Prosensory	Cyp26b1				Krt18	4.78274e-10	0.394111	0.886	0.869	9.80654e-06	AllOther	Krt18
		Tgfbr11	1.52069e-26	0.542925	0.371	0.145	3.11802e-22	Lateral Prosensory	Tgfbr1				Acat2	5.0627e-10	0.45005	0.487	0.315	1.03806e-05	AllOther	Acat2
		Ninj11	4.35204e-26	0.534502	0.64	0.372	8.92342e-22	Lateral Prosensory	Ninj1				Itm2b	5.96544e-10	0.354202	0.883	0.843	1.22315e-05	AllOther	Itm2b
		Prkar2a1	9.44988e-26	0.489017	0.378	0.147	1.9376e-21	Lateral Prosensory	Prkar2a				Calml4	7.12054e-10	0.520269	0.557	0.416	1.46e-05	AllOther	Calml4
		Hs3st11	1.57939e-25	0.379765	0.472	0.189	3.23839e-21	Lateral Prosensory	Hs3st1				Siva1	8.19519e-10	0.368789	0.582	0.423	1.68034e-05	AllOther	Siva1
		Rassf101	3.44684e-25	0.480997	0.292	0.097	7.06741e-21	Lateral Prosensory	Rassf10				Hmgb2	1.14017e-09	0.636821	0.682	0.592	2.3378e-05	AllOther	Hmgb2
		Fn11	5.12426e-25	0.552457	0.543	0.277	1.05068e-20	Lateral Prosensory	Fn1				Smoc2	1.25641e-09	0.697371	0.328	0.161	2.57614e-05	AllOther	Smoc2
		Btg21	1.16258e-24	0.584844	0.685	0.42	2.38375e-20	Lateral Prosensory	Btg2				Oaz2	2.34121e-09	0.29423	0.718	0.581	4.80041e-05	AllOther	Oaz2
		Rem21	4.99671e-24	0.5239	0.27	0.088	1.02453e-19	Lateral Prosensory	Rem2				Tsc22d1	2.65903e-09	0.26263	0.951	0.925	5.45207e-05	AllOther	Tsc22d1
		Igfbp31	6.88075e-24	0.549685	0.438	0.19	1.41083e-19	Lateral Prosensory	Igfbp3				H1f0	3.3191e-09	0.342358	0.899	0.828	6.80549e-05	AllOther	H1f0
		Aldoc1	1.28512e-23	0.608317	0.648	0.413	2.635e-19	Lateral Prosensory	Aldoc				Amotl2	3.9956e-09	0.335245	0.372	0.195	8.19258e-05	AllOther	Amotl2
		Shc41	3.00734e-23	0.413446	0.318	0.117	6.16625e-19	Lateral Prosensory	Shc4				Tpi1	4.25831e-09	0.389986	0.611	0.464	8.73124e-05	AllOther	Tpi1
		Eef1g1	3.14281e-22	0.253179	0.996	0.986	6.44402e-18	Lateral Prosensory	Eef1g				Gjb2	4.74741e-09	0.520915	0.649	0.543	9.73409e-05	AllOther	Gjb2
		Tspan131	7.00938e-22	0.45613	0.772	0.546	1.4372e-17	Lateral Prosensory	Tspan13				Pdia4	4.79156e-09	0.348155	0.802	0.734	9.82462e-05	AllOther	Pdia4
		Id41	1.66311e-21	0.446875	0.678	0.393	3.41003e-17	Lateral Prosensory	Id4				Fxyd6	4.89248e-09	0.404295	0.306	0.142	0.000100315	AllOther	Fxyd6
		Eno11	1.83663e-21	0.523907	0.835	0.713	3.76582e-17	Lateral Prosensory	Eno1				Oc90	5.04304e-09	3.00166	0.42	0.285	0.000103402	AllOther	Oc90
		Map1b1	6.69315e-21	0.474915	0.464	0.23	1.37236e-16	Lateral Prosensory	Map1b				Hmgn3	8.13309e-09	0.3864	0.339	0.169	0.000166761	AllOther	Hmgn3
		Zbtb201	8.59073e-21	0.507603	0.775	0.569	1.76144e-16	Lateral Prosensory	Zbtb20				Ddah2	9.81427e-09	0.318313	0.635	0.506	0.000201232	AllOther	Ddah2
		Vta11	9.00575e-21	0.467715	0.592	0.34	1.84654e-16	Lateral Prosensory	Vta1				Bcas2	9.95976e-09	0.28946	0.693	0.558	0.000204215	AllOther	Bcas2
		Etv51	1.26232e-20	0.420144	0.303	0.116	2.58827e-16	Lateral Prosensory	Etv5				Aldh2	1.76047e-08	0.379544	0.552	0.397	0.000360966	AllOther	Aldh2
		Atox11	1.65283e-20	0.406965	0.899	0.79	3.38896e-16	Lateral Prosensory	Atox1				Fkbp9	1.94162e-08	0.369691	0.788	0.719	0.00039811	AllOther	Fkbp9
		Gas21	1.91507e-20	0.439728	0.828	0.624	3.92667e-16	Lateral Prosensory	Gas2				Chadl	2.54439e-08	0.381916	0.443	0.292	0.000521702	AllOther	Chadl
		E330013P04Rik1	5.42217e-20	0.364679	0.27	0.096	1.11176e-15	Lateral Prosensory	E330013P04Rik				Ccng2	2.91718e-08	0.286017	0.359	0.191	0.000598138	AllOther	Ccng2
		Slc29a11	6.19383e-20	0.47161	0.502	0.256	1.26998e-15	Lateral Prosensory	Slc29a1				Cenpx	2.96737e-08	0.294309	0.386	0.221	0.000608429	AllOther	Cenpx
		Ssx2ip1	1.56651e-19	0.427426	0.446	0.217	3.21197e-15	Lateral Prosensory	Ssx2ip				Padi2	3.239e-08	0.354897	0.279	0.131	0.000664124	AllOther	Padi2
		BC0640781	2.27196e-19	0.401386	0.307	0.122	4.65843e-15	Lateral Prosensory	BC064078				Acat1	6.00037e-08	0.32955	0.329	0.172	0.00123032	AllOther	Acat1
		Cyb5a1	1.1e-18	0.364652	0.895	0.774	2.25543e-14	Lateral Prosensory	Cyb5a				Nr4a1	8.11626e-08	0.445677	0.293	0.15	0.00166416	AllOther	Nr4a1
		Gm128921	1.16394e-18	0.431027	0.528	0.281	2.38654e-14	Lateral Prosensory	Gm12892				Col11a1	8.29861e-08	0.383906	0.302	0.154	0.00170155	AllOther	Col11a1
		Cmas1	1.21817e-18	0.44637	0.614	0.393	2.49774e-14	Lateral Prosensory	Cmas				Mettl9	9.98312e-08	0.360453	0.722	0.61	0.00204694	AllOther	Mettl9
		Ccnjl1	1.76459e-18	0.372221	0.3	0.12	3.61812e-14	Lateral Prosensory	Ccnjl				Aldoa	1.10402e-07	0.351159	0.758	0.689	0.00226367	AllOther	Aldoa
		Psat11	4.81699e-18	0.431744	0.562	0.332	9.87677e-14	Lateral Prosensory	Psat1				Irx3	1.46495e-07	0.350663	0.73	0.674	0.00300374	AllOther	Irx3
		Cib21	6.05276e-18	0.475447	0.288	0.117	1.24106e-13	Lateral Prosensory	Cib2				Sulf1	1.52149e-07	0.37582	0.306	0.157	0.00311967	AllOther	Sulf1
		Shisa21	7.7446e-18	0.439372	0.438	0.222	1.58795e-13	Lateral Prosensory	Shisa2				Ugdh	2.39877e-07	0.312722	0.424	0.258	0.00491844	AllOther	Ugdh
		Arl4a1	1.91296e-17	0.543608	0.517	0.307	3.92233e-13	Lateral Prosensory	Arl4a				Ctgf	2.94845e-07	0.507649	0.42	0.273	0.00604551	AllOther	Ctgf
		Slc27a11	1.98515e-17	0.377321	0.386	0.184	4.07035e-13	Lateral Prosensory	Slc27a1				Ap2m1	3.33983e-07	0.266875	0.736	0.64	0.00684798	AllOther	Ap2m1
		Adgra31	1.99435e-17	0.427162	0.625	0.394	4.08921e-13	Lateral Prosensory	Adgra3				Efhd1	5.59745e-07	0.41081	0.291	0.161	0.011477	AllOther	Efhd1
		Tmem591	2.41325e-17	0.335195	0.918	0.792	4.94813e-13	Lateral Prosensory	Tmem59				S100a11	5.65856e-07	0.377168	0.546	0.434	0.0116023	AllOther	S100a11
		Calm11	3.46163e-17	0.360447	0.955	0.898	7.09773e-13	Lateral Prosensory	Calm1				Nrtn	5.99738e-07	0.339234	0.26	0.127	0.012297	AllOther	Nrtn
		Fstl11	3.73487e-17	0.331589	0.854	0.704	7.65798e-13	Lateral Prosensory	Fstl1				Tox	7.61452e-07	0.311531	0.418	0.281	0.0156128	AllOther	Tox
		Sox211	4.9566e-17	0.37805	0.333	0.146	1.0163e-12	Lateral Prosensory	Sox21				Ddt	8.87795e-07	0.295412	0.341	0.199	0.0182033	AllOther	Ddt
		Glmp1	5.36805e-17	0.375572	0.708	0.484	1.10066e-12	Lateral Prosensory	Glmp				Clu	8.95558e-07	0.471289	0.909	0.798	0.0183625	AllOther	Clu
		Gdi21	5.25771e-16	0.409585	0.745	0.592	1.07804e-11	Lateral Prosensory	Gdi2				Plk2	8.96217e-07	0.381096	0.359	0.217	0.018376	AllOther	Plk2
		Mycl1	9.30261e-16	0.492433	0.442	0.245	1.90741e-11	Lateral Prosensory	Mycl				Cxxc5	9.13466e-07	0.283167	0.258	0.124	0.0187297	AllOther	Cxxc5
		Eya11	1.58665e-15	0.419483	0.625	0.4	3.25327e-11	Lateral Prosensory	Eya1				Hcfc1r1	1.10694e-06	0.333271	0.374	0.24	0.0226967	AllOther	Hcfc1r1
		Scg51	1.7399e-15	0.329258	0.378	0.183	3.5675e-11	Lateral Prosensory	Scg5				Sdf2l1	1.12396e-06	0.335423	0.533	0.39	0.0230456	AllOther	Sdf2l1
		Zfas11	2.25657e-15	0.362561	0.787	0.621	4.62686e-11	Lateral Prosensory	Zfas1				Atp2b1	1.15739e-06	0.269435	0.795	0.723	0.0237311	AllOther	Atp2b1
		Tenm41	3.31235e-15	0.420716	0.393	0.205	6.79164e-11	Lateral Prosensory	Tenm4				Dusp5	1.20058e-06	0.339208	0.334	0.195	0.0246167	AllOther	Dusp5
		Gdpd11	4.42199e-15	0.513867	0.479	0.289	9.06684e-11	Lateral Prosensory	Gdpd1				Papss1	1.78177e-06	0.301671	0.368	0.232	0.0365335	AllOther	Papss1
		Unc5b1	4.63645e-15	0.364739	0.3	0.132	9.50658e-11	Lateral Prosensory	Unc5b				Slc9a3r1	1.85826e-06	0.314466	0.462	0.333	0.0381018	AllOther	Slc9a3r1
		Mtch21	4.75039e-15	0.378734	0.708	0.512	9.7402e-11	Lateral Prosensory	Mtch2				Cnpy2	2.70072e-06	0.254358	0.745	0.693	0.0553756	AllOther	Cnpy2
		Car21	9.5897e-15	0.340465	0.573	0.339	1.96627e-10	Lateral Prosensory	Car2				Wnt7b	3.01669e-06	0.278072	0.397	0.258	0.0618541	AllOther	Wnt7b
		Saraf1	1.01662e-14	0.369447	0.757	0.572	2.08448e-10	Lateral Prosensory	Saraf				Tmpo	3.97287e-06	0.294875	0.425	0.277	0.0814598	AllOther	Tmpo
		Rps6ka11	1.29567e-14	0.338067	0.36	0.176	2.65664e-10	Lateral Prosensory	Rps6ka1				Smc2	4.50487e-06	0.319618	0.27	0.142	0.0923679	AllOther	Smc2
		Ntm1	1.36354e-14	0.363568	0.345	0.163	2.79581e-10	Lateral Prosensory	Ntm				Ccdc107	4.69501e-06	0.288662	0.274	0.15	0.0962666	AllOther	Ccdc107
		Cxcl121	1.44881e-14	0.343029	0.288	0.124	2.97064e-10	Lateral Prosensory	Cxcl12				Ip6k2	4.84988e-06	0.267184	0.443	0.315	0.0994421	AllOther	Ip6k2
		2310030G06Rik1	2.35453e-14	0.349084	0.348	0.171	4.82772e-10	Lateral Prosensory	2310030G06Rik				Ccdc34	6.39782e-06	0.349421	0.408	0.288	0.131181	AllOther	Ccdc34
		Itgb51	2.56088e-14	0.368927	0.311	0.146	5.25083e-10	Lateral Prosensory	Itgb5				Hmgcs1	6.61324e-06	0.353463	0.412	0.292	0.135598	AllOther	Hmgcs1
		Ddah11	3.09348e-14	0.344103	0.408	0.22	6.34287e-10	Lateral Prosensory	Ddah1				Hes1	7.23895e-06	0.488275	0.653	0.588	0.148427	AllOther	Hes1
		Dpp41	4.07205e-14	0.27507	0.273	0.116	8.34934e-10	Lateral Prosensory	Dpp4				Etfa	7.2907e-06	0.269342	0.525	0.397	0.149489	AllOther	Etfa
		Smim31	4.45297e-14	0.355768	0.356	0.181	9.13037e-10	Lateral Prosensory	Smim3				Twf1	1.25224e-05	0.304319	0.365	0.243	0.256759	AllOther	Twf1
		Nav21	5.60712e-14	0.367424	0.277	0.126	1.14969e-09	Lateral Prosensory	Nav2				Zfp36l1	1.30115e-05	0.28534	0.543	0.431	0.266788	AllOther	Zfp36l1
		Ddx51	1.06688e-13	0.255597	0.974	0.952	2.18754e-09	Lateral Prosensory	Ddx5				Flywch2	1.30996e-05	0.252581	0.272	0.15	0.268595	AllOther	Flywch2
		Clstn11	1.42673e-13	0.345675	0.509	0.307	2.92536e-09	Lateral Prosensory	Clstn1				Tkt	1.65884e-05	0.304071	0.486	0.371	0.340129	AllOther	Tkt
		Thbs11	1.73245e-13	0.375321	0.438	0.249	3.55222e-09	Lateral Prosensory	Thbs1				Gm17018	1.7051e-05	0.29006	0.311	0.195	0.349615	AllOther	Gm17018
		Socs61	2.85931e-13	0.386234	0.39	0.215	5.86274e-09	Lateral Prosensory	Socs6				Hn1l	1.73189e-05	0.264626	0.303	0.18	0.355106	AllOther	Hn1l
		Sgk11	3.52098e-13	0.375331	0.371	0.194	7.21942e-09	Lateral Prosensory	Sgk1				Cks1b	1.76412e-05	0.387422	0.549	0.464	0.361716	AllOther	Cks1b
		Gstm11	4.07801e-13	0.357137	0.3	0.143	8.36155e-09	Lateral Prosensory	Gstm1				Suclg2	1.78861e-05	0.280852	0.301	0.184	0.366737	AllOther	Suclg2
		Rap1b1	4.30154e-13	0.381371	0.644	0.486	8.81988e-09	Lateral Prosensory	Rap1b				Gm21596	2.01352e-05	0.253522	0.283	0.165	0.412852	AllOther	Gm21596
		Ppp2r2b1	4.83935e-13	0.311389	0.472	0.266	9.9226e-09	Lateral Prosensory	Ppp2r2b				Atp2c1	2.20204e-05	0.272309	0.447	0.322	0.451507	AllOther	Atp2c1
		Krtcap21	6.48847e-13	0.334598	0.816	0.687	1.3304e-08	Lateral Prosensory	Krtcap2				Alad	2.39035e-05	0.264524	0.445	0.318	0.490118	AllOther	Alad
		Sec11c1	1.37777e-12	0.357496	0.311	0.156	2.82498e-08	Lateral Prosensory	Sec11c				Oard1	2.3937e-05	0.265224	0.367	0.243	0.490804	AllOther	Oard1
		Sccpdh1	2.22668e-12	0.367499	0.412	0.238	4.56559e-08	Lateral Prosensory	Sccpdh				Litaf	2.43496e-05	0.25916	0.565	0.453	0.499264	AllOther	Litaf
		Cers21	2.2988e-12	0.32472	0.532	0.339	4.71347e-08	Lateral Prosensory	Cers2				Ctxn1	2.90862e-05	0.281631	0.416	0.303	0.596383	AllOther	Ctxn1
		Clta1	2.36192e-12	0.310676	0.809	0.693	4.84288e-08	Lateral Prosensory	Clta				Sptssa	3.21851e-05	0.674598	0.503	0.408	0.659924	AllOther	Sptssa
		Rimklb1	3.15542e-12	0.383429	0.315	0.162	6.46988e-08	Lateral Prosensory	Rimklb				Tubb4b	4.70088e-05	0.306947	0.3	0.191	0.963869	AllOther	Tubb4b
		Nrip11	3.24581e-12	0.366833	0.307	0.157	6.6552e-08	Lateral Prosensory	Nrip1				Eri3	5.07191e-05	0.285076	0.434	0.33	1	AllOther	Eri3
		Ccnd11	4.11975e-12	0.251048	0.745	0.51	8.44712e-08	Lateral Prosensory	Ccnd1				Ppp1r15a	6.03269e-05	0.284396	0.635	0.581	1	AllOther	Ppp1r15a
		Fam46a1	4.7977e-12	0.473368	0.652	0.498	9.83721e-08	Lateral Prosensory	Fam46a				H2afx	6.41187e-05	0.484818	0.425	0.33	1	AllOther	H2afx
		Fam3c1	5.76002e-12	0.427363	0.472	0.31	1.18103e-07	Lateral Prosensory	Fam3c				Emd	6.97032e-05	0.277979	0.351	0.24	1	AllOther	Emd
		Tmem1591	7.94009e-12	0.368685	0.468	0.293	1.62804e-07	Lateral Prosensory	Tmem159				Tipin	7.17005e-05	0.303201	0.356	0.251	1	AllOther	Tipin
		Car131	8.92946e-12	0.307265	0.333	0.171	1.8309e-07	Lateral Prosensory	Car13				Josd2	8.27727e-05	0.254721	0.323	0.213	1	AllOther	Josd2
		Tmbim61	9.02824e-12	0.261252	0.903	0.803	1.85115e-07	Lateral Prosensory	Tmbim6				Cebpb	8.83113e-05	0.334008	0.28	0.176	1	AllOther	Cebpb
		9230102O04Rik1	9.19066e-12	0.254402	0.472	0.267	1.88445e-07	Lateral Prosensory	9230102O04Rik				Capg	0.000114411	0.259358	0.3	0.199	1	AllOther	Capg
		Dpysl41	9.50725e-12	0.358778	0.333	0.176	1.94937e-07	Lateral Prosensory	Dpysl4				Lmnb1	0.000143274	0.308627	0.364	0.266	1	AllOther	Lmnb1
		2410006H16Rik1	1.20203e-11	0.304121	0.779	0.633	2.46464e-07	Lateral Prosensory	2410006H16Rik				Limd2	0.000158531	0.251622	0.437	0.33	1	AllOther	Limd2
		Kctd101	1.2147e-11	0.327121	0.371	0.205	2.49063e-07	Lateral Prosensory	Kctd10				Scara3	0.00016999	0.268499	0.33	0.225	1	AllOther	Scara3
		Kif21a1	1.64738e-11	0.28709	0.281	0.137	3.37779e-07	Lateral Prosensory	Kif21a				Rida	0.000175495	0.262959	0.348	0.24	1	AllOther	Rida
		Nptx21	1.65007e-11	0.401018	0.367	0.205	3.38331e-07	Lateral Prosensory	Nptx2				Lrpap1	0.000182045	0.393925	0.501	0.431	1	AllOther	Lrpap1
		Tgif11	1.82589e-11	0.377564	0.599	0.426	3.7438e-07	Lateral Prosensory	Tgif1				Dnajc9	0.000332573	0.275562	0.3	0.199	1	AllOther	Dnajc9
		Atf31	1.98621e-11	0.44428	0.637	0.467	4.07253e-07	Lateral Prosensory	Atf3				Dek	0.000783421	0.256763	0.491	0.408	1	AllOther	Dek
		Ndrg21	2.6519e-11	0.312385	0.704	0.52	5.43745e-07	Lateral Prosensory	Ndrg2				H2afz	0.00369429	0.319635	0.965	0.966	1	AllOther	H2afz
		App1	2.86853e-11	0.263676	0.813	0.636	5.88164e-07	Lateral Prosensory	App				Auts2	0.00682508	0.255184	0.363	0.307	1	AllOther	Auts2
		Tle11	3.26276e-11	0.298657	0.476	0.292	6.68996e-07	Lateral Prosensory	Tle1				Anxa2	0.00818927	0.391998	0.497	0.472	1	AllOther	Anxa2
		Tbpl11	6.05738e-11	0.356874	0.397	0.235	1.242e-06	Lateral Prosensory	Tbpl1
		Cycs1	9.61044e-11	0.297881	0.783	0.666	1.97052e-06	Lateral Prosensory	Cycs
		Cldn231	1.27853e-10	0.345283	0.386	0.223	2.6215e-06	Lateral Prosensory	Cldn23
		Laptm4b1	1.46593e-10	0.365599	0.468	0.302	3.00575e-06	Lateral Prosensory	Laptm4b
		Ccnt21	1.90661e-10	0.33013	0.367	0.215	3.90932e-06	Lateral Prosensory	Ccnt2
		Zwint1	2.31509e-10	0.30934	0.764	0.611	4.74686e-06	Lateral Prosensory	Zwint
		Fgfr11	2.71439e-10	0.393547	0.434	0.283	5.56558e-06	Lateral Prosensory	Fgfr1
		Dusp61	3.58107e-10	0.311661	0.33	0.182	7.34263e-06	Lateral Prosensory	Dusp6
		Pantr11	5.21887e-10	0.321209	0.506	0.324	1.07008e-05	Lateral Prosensory	Pantr1
		Map2k11	5.8315e-10	0.309053	0.476	0.311	1.19569e-05	Lateral Prosensory	Map2k1
		Cd471	6.32364e-10	0.326192	0.419	0.264	1.2966e-05	Lateral Prosensory	Cd47
		Bax1	7.04245e-10	0.272438	0.816	0.707	1.44398e-05	Lateral Prosensory	Bax
		Yrdc1	1.02447e-09	0.284958	0.637	0.48	2.10058e-05	Lateral Prosensory	Yrdc
		P4ha11	1.74952e-09	0.284295	0.258	0.132	3.58721e-05	Lateral Prosensory	P4ha1
		Tpd52l11	1.90311e-09	0.386364	0.363	0.221	3.90214e-05	Lateral Prosensory	Tpd52l1
		Fbxo321	2.13807e-09	0.312246	0.367	0.216	4.38389e-05	Lateral Prosensory	Fbxo32
		Carhsp11	2.21296e-09	0.35293	0.539	0.373	4.53746e-05	Lateral Prosensory	Carhsp1
		Tceal81	2.44636e-09	0.341809	0.835	0.732	5.01601e-05	Lateral Prosensory	Tceal8
		Mrps61	2.9007e-09	0.311955	0.356	0.212	5.9476e-05	Lateral Prosensory	Mrps6
		Arrdc41	3.36949e-09	0.268529	0.33	0.184	6.9088e-05	Lateral Prosensory	Arrdc4
		Hsd17b121	4.88347e-09	0.299901	0.581	0.428	0.000100131	Lateral Prosensory	Hsd17b12
		Zfp5531	5.12641e-09	0.305627	0.322	0.185	0.000105112	Lateral Prosensory	Zfp553
		1961-09-01	5.53195e-09	0.333447	0.337	0.201	0.000113427	Lateral Prosensory	2019-09-06
		Cwc271	5.70364e-09	0.302687	0.255	0.133	0.000116947	Lateral Prosensory	Cwc27
		Phgdh1	1.3218e-08	0.294897	0.749	0.629	0.000271021	Lateral Prosensory	Phgdh
		Stx31	1.43943e-08	0.302905	0.431	0.289	0.00029514	Lateral Prosensory	Stx3
		Sars1	1.50875e-08	0.371336	0.427	0.288	0.000309353	Lateral Prosensory	Sars
		Tmod11	1.77255e-08	0.280323	0.581	0.405	0.000363443	Lateral Prosensory	Tmod1
		Ivns1abp1	1.89779e-08	0.30881	0.539	0.4	0.000389123	Lateral Prosensory	Ivns1abp
		Tacc21	2.78931e-08	0.384449	0.404	0.273	0.00057192	Lateral Prosensory	Tacc2
		Snhg61	3.03467e-08	0.327962	0.378	0.248	0.000622229	Lateral Prosensory	Snhg6
		Aida1	5.40295e-08	0.281426	0.285	0.164	0.00110782	Lateral Prosensory	Aida
		Tmem9b1	6.45485e-08	0.252584	0.352	0.213	0.0013235	Lateral Prosensory	Tmem9b
		Sipa1l11	7.25079e-08	0.330242	0.588	0.443	0.0014867	Lateral Prosensory	Sipa1l1
		Atp6v1e11	1.06224e-07	0.269446	0.536	0.384	0.00217801	Lateral Prosensory	Atp6v1e1
		Sorbs21	1.23161e-07	0.313041	0.292	0.173	0.00252529	Lateral Prosensory	Sorbs2
		Ppp1cc1	2.03346e-07	0.284693	0.625	0.509	0.00416941	Lateral Prosensory	Ppp1cc
		Atp6v0b1	2.44261e-07	0.290874	0.659	0.543	0.00500833	Lateral Prosensory	Atp6v0b
		Csrp21	2.8629e-07	0.261385	0.318	0.196	0.00587009	Lateral Prosensory	Csrp2
		Dclk11	4.09947e-07	0.294222	0.311	0.195	0.00840555	Lateral Prosensory	Dclk1
		Fblim11	5.2871e-07	0.279867	0.39	0.262	0.0108407	Lateral Prosensory	Fblim1
		Mrps51	7.10075e-07	0.282239	0.345	0.23	0.0145594	Lateral Prosensory	Mrps5
		Jkamp1	7.35218e-07	0.271277	0.491	0.363	0.0150749	Lateral Prosensory	Jkamp
		Tspan61	7.37373e-07	0.259366	0.543	0.421	0.0151191	Lateral Prosensory	Tspan6
		Capn21	8.11616e-07	0.259819	0.416	0.285	0.0166414	Lateral Prosensory	Capn2
		Cryab1	8.87253e-07	0.703999	0.734	0.744	0.0181922	Lateral Prosensory	Cryab
		Cdk2ap11	1.3683e-06	0.258233	0.318	0.209	0.0280555	Lateral Prosensory	Cdk2ap1
		Fabp51	1.44197e-06	0.282304	0.371	0.247	0.0295661	Lateral Prosensory	Fabp5
		Prr71	1.5903e-06	0.269943	0.296	0.182	0.0326075	Lateral Prosensory	Prr7
		Ergic11	1.88562e-06	0.268603	0.427	0.303	0.0386628	Lateral Prosensory	Ergic1
		Cdc42ep41	1.90506e-06	0.285625	0.416	0.295	0.0390613	Lateral Prosensory	Cdc42ep4
		Got21	2.41585e-06	0.287268	0.464	0.343	0.0495345	Lateral Prosensory	Got2
		Ppp1r21	5.43946e-06	0.380146	0.524	0.449	0.111531	Lateral Prosensory	Ppp1r2
		Eif4ebp11	8.65467e-06	0.262603	0.255	0.16	0.177455	Lateral Prosensory	Eif4ebp1
		Sfxn11	1.00242e-05	0.268492	0.472	0.359	0.205536	Lateral Prosensory	Sfxn1
		Ruvbl11	1.64874e-05	0.259063	0.513	0.404	0.338057	Lateral Prosensory	Ruvbl1
		Ccnl11	2.96611e-05	0.268477	0.599	0.474	0.60817	Lateral Prosensory	Ccnl1
		Pfdn41	4.27909e-05	0.263249	0.461	0.353	0.877385	Lateral Prosensory	Pfdn4
		Glyr11	5.34283e-05	0.250114	0.539	0.447	1	Lateral Prosensory	Glyr1
		Mphosph81	0.000332015	0.258324	0.333	0.248	1	Lateral Prosensory	Mphosph8
