# Supplementary material for: Characterization of the development of the mouse cochlear epithelium at the single cell level
Source: Nat Commun. 2020 May 13;11:2389. doi: 10.1038/s41467-020-16113-y (PMC7221106; doi:10.1038/s41467-020-16113-y)
Supplement: Supplementary file 13 — Supplementary Data 12 [file 41467_2020_16113_MOESM13_ESM.xlsx]

## Sheet: pathway_genes
Kolla et al	Supplemental Data 12	Analysis of metabolic pathways in developing cochlea
Genes	Pathway	Notes
MT-ND1	RC_and_biogenesis	Complex I
MT-ND2	RC_and_biogenesis	Complex I
MT-ND3	RC_and_biogenesis	Complex I
MT-ND4	RC_and_biogenesis	Complex I
MT-ND4L	RC_and_biogenesis	Complex I
MT-ND5	RC_and_biogenesis	Complex I
MT-ND6	RC_and_biogenesis	Complex I
NDUFA1	RC_and_biogenesis	Complex I
NDUFA2	RC_and_biogenesis	Complex I
NDUFA3	RC_and_biogenesis	Complex I
NDUFA4	RC_and_biogenesis	Complex I
NDUFA4L2	RC_and_biogenesis	Complex I
NDUFA5	RC_and_biogenesis	Complex I
NDUFA6	RC_and_biogenesis	Complex I
NDUFA7	RC_and_biogenesis	Complex I
NDUFA8	RC_and_biogenesis	Complex I
NDUFA9	RC_and_biogenesis	Complex I
NDUFA10	RC_and_biogenesis	Complex I
NDUFA11	RC_and_biogenesis	Complex I
NDUFA12	RC_and_biogenesis	Complex I
NDUFA13	RC_and_biogenesis	Complex I
NDUFAB1	RC_and_biogenesis	Complex I
NDUFAF1	RC_and_biogenesis	Complex I
NDUFB1	RC_and_biogenesis	Complex I
NDUFB2	RC_and_biogenesis	Complex I
NDUFB3	RC_and_biogenesis	Complex I
NDUFB4	RC_and_biogenesis	Complex I
NDUFB5	RC_and_biogenesis	Complex I
NDUFB6	RC_and_biogenesis	Complex I
NDUFB7	RC_and_biogenesis	Complex I
NDUFB8	RC_and_biogenesis	Complex I
NDUFB9	RC_and_biogenesis	Complex I
NDUFB10	RC_and_biogenesis	Complex I
NDUFB11	RC_and_biogenesis	Complex I
NDUFC1	RC_and_biogenesis	Complex I
NDUFC2	RC_and_biogenesis	Complex I
NDUFS1	RC_and_biogenesis	Complex I
NDUFS2	RC_and_biogenesis	Complex I
NDUFS3	RC_and_biogenesis	Complex I
NDUFS4	RC_and_biogenesis	Complex I
NDUFS5	RC_and_biogenesis	Complex I
NDUFS6	RC_and_biogenesis	Complex I
NDUFS7	RC_and_biogenesis	Complex I
NDUFS8	RC_and_biogenesis	Complex I
NDUFV1	RC_and_biogenesis	Complex I
NDUFV2	RC_and_biogenesis	Complex I
NDUFV3	RC_and_biogenesis	Complex I
SDHA	RC_and_biogenesis	Complex II
SDHB	RC_and_biogenesis	Complex II
SDHC	RC_and_biogenesis	Complex II
SDHD	RC_and_biogenesis	Complex II
CYC1	RC_and_biogenesis	Complex III
MT-CYB	RC_and_biogenesis	Complex III
UQCR10/UCRC	RC_and_biogenesis	Complex III
UQCR11	RC_and_biogenesis	Complex III
UQCRB	RC_and_biogenesis	Complex III
UQCRC1	RC_and_biogenesis	Complex III
UQCRC2	RC_and_biogenesis	Complex III
UQCRFS1	RC_and_biogenesis	Complex III
UQCRH	RC_and_biogenesis	Complex III
UQCRQ	RC_and_biogenesis	Complex III
COX4I1	RC_and_biogenesis	Complex IV
COX4I2	RC_and_biogenesis	Complex IV
COX4NB	RC_and_biogenesis	Complex IV
COX5A	RC_and_biogenesis	Complex IV
COX5B	RC_and_biogenesis	Complex IV
COX6A1	RC_and_biogenesis	Complex IV
COX6A2	RC_and_biogenesis	Complex IV
COX6B1	RC_and_biogenesis	Complex IV
COX6B2	RC_and_biogenesis	Complex IV
COX6C	RC_and_biogenesis	Complex IV
COX7A1	RC_and_biogenesis	Complex IV
COX7A2	RC_and_biogenesis	Complex IV
COX7A2L	RC_and_biogenesis	Complex IV
COX7B	RC_and_biogenesis	Complex IV
COX7B2	RC_and_biogenesis	Complex IV
COX7C	RC_and_biogenesis	Complex IV
COX8A	RC_and_biogenesis	Complex IV
COX8C	RC_and_biogenesis	Complex IV
MT-CO1	RC_and_biogenesis	Complex IV
MT-CO2	RC_and_biogenesis	Complex IV
MT-CO3	RC_and_biogenesis	Complex IV
ATP5A1	RC_and_biogenesis	Complex V
ATP5B	RC_and_biogenesis	Complex V
ATP5C1	RC_and_biogenesis	Complex V
ATP5D	RC_and_biogenesis	Complex V
ATP5E	RC_and_biogenesis	Complex V
ATP5F1	RC_and_biogenesis	Complex V
ATP5G1	RC_and_biogenesis	Complex V
ATP5G2	RC_and_biogenesis	Complex V
ATP5G3	RC_and_biogenesis	Complex V
ATP5H	RC_and_biogenesis	Complex V
ATP5I	RC_and_biogenesis	Complex V
ATP5J	RC_and_biogenesis	Complex V
ATP5J2	RC_and_biogenesis	Complex V
ATP5L	RC_and_biogenesis	Complex V
ATP5L2	RC_and_biogenesis	Complex V
ATP5S	RC_and_biogenesis	Complex V
ATP5O	RC_and_biogenesis	Complex V
ATPIF1	RC_and_biogenesis	Complex V
MT-ATP6	RC_and_biogenesis	Complex V
MT-ATP8	RC_and_biogenesis	Complex V
ACAD9	RC_and_biogenesis	Assembly factors
ATPAF1	RC_and_biogenesis	Assembly factors
ATPAF2	RC_and_biogenesis	Assembly factors
BCS1L	RC_and_biogenesis	Assembly factors
COA1	RC_and_biogenesis	Assembly factors
COA3	RC_and_biogenesis	Assembly factors
COA4	RC_and_biogenesis	Assembly factors
COA5	RC_and_biogenesis	Assembly factors
COA6	RC_and_biogenesis	Assembly factors
COA7	RC_and_biogenesis	Assembly factors
COX10	RC_and_biogenesis	Assembly factors
COX11	RC_and_biogenesis	Assembly factors
COX14	RC_and_biogenesis	Assembly factors
COX15	RC_and_biogenesis	Assembly factors
COX17	RC_and_biogenesis	Assembly factors
COX18	RC_and_biogenesis	Assembly factors
COX19	RC_and_biogenesis	Assembly factors
COX20	RC_and_biogenesis	Assembly factors
ECSIT	RC_and_biogenesis	Assembly factors
NDUFAF1	RC_and_biogenesis	Assembly factors
NDUFAF2	RC_and_biogenesis	Assembly factors
NDUFAF3	RC_and_biogenesis	Assembly factors
NDUFAF4	RC_and_biogenesis	Assembly factors
NDUFAF5	RC_and_biogenesis	Assembly factors
NDUFAF6	RC_and_biogenesis	Assembly factors
NDUFAF7	RC_and_biogenesis	Assembly factors
NUBPL	RC_and_biogenesis	Assembly factors
SCO1	RC_and_biogenesis	Assembly factors
SCO2	RC_and_biogenesis	Assembly factors
SDHAF1	RC_and_biogenesis	Assembly factors
SDHAF2	RC_and_biogenesis	Assembly factors
SURF1	RC_and_biogenesis	Assembly factors
TMEM126B	RC_and_biogenesis	Assembly factors
UQCC1	RC_and_biogenesis	Assembly factors
UQCC2	RC_and_biogenesis	Assembly factors
Gck	Glycolysis	Glycolysis
Hk1	Glycolysis	Glycolysis
Hk2	Glycolysis	Glycolysis
Hk3	Glycolysis	Glycolysis
Gpi1	Glycolysis	Glycolysis
Pfkl	Glycolysis	Glycolysis
Pfkm	Glycolysis	Glycolysis
Pfkp	Glycolysis	Glycolysis
Pfkfb1	Glycolysis	Glycolysis
Pfkfb2	Glycolysis	Glycolysis
Pfkfb3	Glycolysis	Glycolysis
Pfkfb4	Glycolysis	Glycolysis
Aldoa	Glycolysis	Glycolysis
Aldob	Glycolysis	Glycolysis
Aldoc	Glycolysis	Glycolysis
Tpi1	Glycolysis	Glycolysis
Gapdh	Glycolysis	Glycolysis
Pgk1	Glycolysis	Glycolysis
Pgk2	Glycolysis	Glycolysis
Pgam1	Glycolysis	Glycolysis
Pgam2	Glycolysis	Glycolysis
Pgam5	Glycolysis	Glycolysis
Eno1	Glycolysis	Glycolysis
Eno2	Glycolysis	Glycolysis
Eno3	Glycolysis	Glycolysis
Pklr	Glycolysis	Glycolysis
Pkm2	Glycolysis	Glycolysis
Ldha	Glycolysis	Glycolysis
Ldhal6b	Glycolysis	Glycolysis
Ldhb	Glycolysis	Glycolysis
Ldhc	Glycolysis	Glycolysis
Ldhd	Glycolysis	Glycolysis
Gpt1	Glycolysis	Glycolysis
Gpt2	Glycolysis	Glycolysis
Gckr	Glycolysis	Glycolysis
Adpgk	Glycolysis	Glycolysis
Pgm1	Glycogen_metabolism	Glycogen_metabolism
Pgm2	Glycogen_metabolism	Glycogen_metabolism
Pgm3	Glycogen_metabolism	Glycogen_metabolism
Pgm5	Glycogen_metabolism	Glycogen_metabolism
Gys1	Glycogen_metabolism	Glycogen_metabolism
Gys2	Glycogen_metabolism	Glycogen_metabolism
Pygb	Glycogen_metabolism	Glycogen_metabolism
Pygl	Glycogen_metabolism	Glycogen_metabolism
Pygm	Glycogen_metabolism	Glycogen_metabolism
Ugp2	Glycogen_metabolism	Glycogen_metabolism
NRIP1	Transcriptional_networks	Transcriptional_networks
PPRC1	Transcriptional_networks	Transcriptional_networks
PPARGC1A	Transcriptional_networks	Transcriptional_networks
PPARGC1B	Transcriptional_networks	Transcriptional_networks
PPARG	Transcriptional_networks	Transcriptional_networks
PPARD	Transcriptional_networks	Transcriptional_networks
PPARA	Transcriptional_networks	Transcriptional_networks
ESRRA	Transcriptional_networks	Transcriptional_networks
ESRRB	Transcriptional_networks	Transcriptional_networks
ESRRG	Transcriptional_networks	Transcriptional_networks
GABPA	Transcriptional_networks	Transcriptional_networks
NRF1	Transcriptional_networks	Transcriptional_networks
YY1	Transcriptional_networks	Transcriptional_networks
CREB	Transcriptional_networks	Transcriptional_networks
MYC	Transcriptional_networks	Transcriptional_networks
PRMT1	Transcriptional_networks	Transcriptional_networks
TFAM	Transcriptional_networks	Transcriptional_networks
TFB1M	Transcriptional_networks	Transcriptional_networks
TFB2M	Transcriptional_networks	Transcriptional_networks
MEF2A	Transcriptional_networks	Transcriptional_networks
MYOD1	Transcriptional_networks	Transcriptional_networks
FOXO1	Transcriptional_networks	Transcriptional_networks
CDK7	Transcriptional_networks	Transcriptional_networks
SIRT1	Transcriptional_networks	Transcriptional_networks
FBXW7	Transcriptional_networks	Transcriptional_networks
KAT2A	Transcriptional_networks	Transcriptional_networks
MYBBP1A	Transcriptional_networks	Transcriptional_networks
ELK1	Transcriptional_networks	Transcriptional_networks
E2F1	Transcriptional_networks	Transcriptional_networks
TP53	Transcriptional_networks	Transcriptional_networks
SRF	Transcriptional_networks	Transcriptional_networks
PPARGC1A	Transcriptional_networks	Transcriptional_networks
PPARGC1A	Transcriptional_networks	Transcriptional_networks
PPARGC1A	Transcriptional_networks	Transcriptional_networks
PPARGC1A	Transcriptional_networks	Transcriptional_networks
Pcx	Pyruvate_cycling	Pyruvate_cycling
Pck2	Pyruvate_cycling	Pyruvate_cycling
Mdh1	Pyruvate_cycling	Pyruvate_cycling
Me2	Pyruvate_cycling	Pyruvate_cycling
Me3	Pyruvate_cycling	Pyruvate_cycling
Mod1	Pyruvate_cycling	Pyruvate_cycling
Me1	Pyruvate_cycling	Pyruvate_cycling
Me3	Pyruvate_cycling	Pyruvate_cycling
Pdha1	Pyruvate_cycling	Pyruvate_cycling
Pdha2	Pyruvate_cycling	Pyruvate_cycling
Pdhb	Pyruvate_cycling	Pyruvate_cycling
Pdhx	Pyruvate_cycling	Pyruvate_cycling
DLAT	Pyruvate_cycling	Pyruvate_cycling
Mdh1	Pyruvate_cycling	Pyruvate_cycling
Mdh2	Pyruvate_cycling	Pyruvate_cycling
PC	Pyruvate_cycling	Pyruvate_cycling
Pklr	Pyruvate_cycling	Pyruvate_cycling
Pkm2	Pyruvate_cycling	Pyruvate_cycling
Pck1	Pyruvate_cycling	Pyruvate_cycling
Pck2	Pyruvate_cycling	Pyruvate_cycling
Ldha	Pyruvate_cycling	Pyruvate_cycling
Ldhal6b	Pyruvate_cycling	Pyruvate_cycling
Ldhb	Pyruvate_cycling	Pyruvate_cycling
Ldhc	Pyruvate_cycling	Pyruvate_cycling
Ldhd	Pyruvate_cycling	Pyruvate_cycling
ACSS1	Pyruvate_cycling	Pyruvate_cycling
ACSS2	Pyruvate_cycling	Pyruvate_cycling
Acaca	Pyruvate_cycling	Pyruvate_cycling
Acacb	Pyruvate_cycling	Pyruvate_cycling
ACAT1	Pyruvate_cycling	Pyruvate_cycling
Acot12	Pyruvate_cycling	Pyruvate_cycling
Aldh1b1	Pyruvate_cycling	Pyruvate_cycling
Aldh2	Pyruvate_cycling	Pyruvate_cycling
Aldh3a2	Pyruvate_cycling	Pyruvate_cycling
Aldh7a1	Pyruvate_cycling	Pyruvate_cycling
Aldh9a1	Pyruvate_cycling	Pyruvate_cycling
Phgdh	Serine_Glycine_metabolism	Serine_Glycine_metabolism
Psat1	Serine_Glycine_metabolism	Serine_Glycine_metabolism
Psph	Serine_Glycine_metabolism	Serine_Glycine_metabolism
Sds	Serine_Glycine_metabolism	Serine_Glycine_metabolism
Shmt1	Serine_Glycine_metabolism	Serine_Glycine_metabolism
Shmt2	Serine_Glycine_metabolism	Serine_Glycine_metabolism
Tdh	Serine_Glycine_metabolism	Serine_Glycine_metabolism
Gldc	Serine_Glycine_metabolism	Serine_Glycine_metabolism
Dld	Serine_Glycine_metabolism	Serine_Glycine_metabolism
Gcsh	Serine_Glycine_metabolism	Serine_Glycine_metabolism
Pdha1	TCA_cycle	TCA_cycle
Pdha2	TCA_cycle	TCA_cycle
Pdhb	TCA_cycle	TCA_cycle
Pdhx	TCA_cycle	TCA_cycle
Cs	TCA_cycle	TCA_cycle
Aco1	TCA_cycle	TCA_cycle
Aco2	TCA_cycle	TCA_cycle
Idh1	TCA_cycle	TCA_cycle
Idh2	TCA_cycle	TCA_cycle
Idh3a	TCA_cycle	TCA_cycle
Idh3b	TCA_cycle	TCA_cycle
Idh3g	TCA_cycle	TCA_cycle
Ogdh	TCA_cycle	TCA_cycle
Ogdhl	TCA_cycle	TCA_cycle
Dlst	TCA_cycle	TCA_cycle
Suclg1	TCA_cycle	TCA_cycle
Suclg2	TCA_cycle	TCA_cycle
Sdha	TCA_cycle	TCA_cycle
Sdhb	TCA_cycle	TCA_cycle
Sdhc	TCA_cycle	TCA_cycle
Sdhd	TCA_cycle	TCA_cycle
Fh1	TCA_cycle	TCA_cycle
Dhtkd1	TCA_cycle	TCA_cycle
L2hgdh	TCA_cycle	TCA_cycle
	TCA_cycle	TCA_cycle
	TCA_cycle	TCA_cycle
DLD	TCA_cycle	TCA_cycle
MDH1	TCA_cycle	TCA_cycle
MDH2	TCA_cycle	TCA_cycle
PCK1	TCA_cycle	TCA_cycle
PCK2	TCA_cycle	TCA_cycle
ACLY	TCA_cycle	TCA_cycle
DLAT	TCA_cycle	TCA_cycle
PC	TCA_cycle	TCA_cycle
Sphk1	Lipid_metabolism	Lipid_metabolism
Sphk2	Lipid_metabolism	Lipid_metabolism
Plcb1	Lipid_metabolism	Lipid_metabolism
Plcb2	Lipid_metabolism	Lipid_metabolism
Plcb3	Lipid_metabolism	Lipid_metabolism
Plcb4	Lipid_metabolism	Lipid_metabolism
Cbr1	Lipid_metabolism	Lipid_metabolism
Cbr2	Lipid_metabolism	Lipid_metabolism
Cbr3	Lipid_metabolism	Lipid_metabolism
Cbr4	Lipid_metabolism	Lipid_metabolism
Agpat1	Lipid_metabolism	Lipid_metabolism
Agpat2	Lipid_metabolism	Lipid_metabolism
Agpat3	Lipid_metabolism	Lipid_metabolism
Agpat4	Lipid_metabolism	Lipid_metabolism
Agpat5	Lipid_metabolism	Lipid_metabolism
Agpat6	Lipid_metabolism	Lipid_metabolism
Fads1	Lipid_metabolism	Lipid_metabolism
Fads2	Lipid_metabolism	Lipid_metabolism
Fads3	Lipid_metabolism	Lipid_metabolism
Fads6	Lipid_metabolism	Lipid_metabolism
Sptlc1	Lipid_metabolism	Lipid_metabolism
Sptlc2	Lipid_metabolism	Lipid_metabolism
Lss	Lipid_metabolism	Lipid_metabolism
Acsl1	Lipid_metabolism	Lipid_metabolism
Acsl3	Lipid_metabolism	Lipid_metabolism
Acsl4	Lipid_metabolism	Lipid_metabolism
Acsl5	Lipid_metabolism	Lipid_metabolism
Acsl6	Lipid_metabolism	Lipid_metabolism
Mgll	Lipid_metabolism	Lipid_metabolism
Hmgcr	Lipid_metabolism	Lipid_metabolism
Lipa	Lipid_metabolism	Lipid_metabolism
Lipc	Lipid_metabolism	Lipid_metabolism
Lipe	Lipid_metabolism	Lipid_metabolism
Aldh3a1	Lipid_metabolism	Lipid_metabolism
Aldh3a2	Lipid_metabolism	Lipid_metabolism
Plcd1	Lipid_metabolism	Lipid_metabolism
Plcd3	Lipid_metabolism	Lipid_metabolism
Plcd4	Lipid_metabolism	Lipid_metabolism
Plce1	Lipid_metabolism	Lipid_metabolism
Plcg1	Lipid_metabolism	Lipid_metabolism
Plcg2	Lipid_metabolism	Lipid_metabolism
Plch1	Lipid_metabolism	Lipid_metabolism
Plch2	Lipid_metabolism	Lipid_metabolism
Plcl1	Lipid_metabolism	Lipid_metabolism
Plcl2	Lipid_metabolism	Lipid_metabolism
Plcxd1	Lipid_metabolism	Lipid_metabolism
Plcxd2	Lipid_metabolism	Lipid_metabolism
Plcxd3	Lipid_metabolism	Lipid_metabolism
Plcz1	Lipid_metabolism	Lipid_metabolism
Acaca	Lipid_metabolism	Lipid_metabolism
Acacb	Lipid_metabolism	Lipid_metabolism
Dgka	Lipid_metabolism	Lipid_metabolism
Dgkb	Lipid_metabolism	Lipid_metabolism
Dgkd	Lipid_metabolism	Lipid_metabolism
Dgke	Lipid_metabolism	Lipid_metabolism
Dgkg	Lipid_metabolism	Lipid_metabolism
Dgkh	Lipid_metabolism	Lipid_metabolism
Dgki	Lipid_metabolism	Lipid_metabolism
Dgkk	Lipid_metabolism	Lipid_metabolism
Dgkq	Lipid_metabolism	Lipid_metabolism
Dgkz	Lipid_metabolism	Lipid_metabolism
Lcat	Lipid_metabolism	Lipid_metabolism
Hsd11b1	Lipid_metabolism	Lipid_metabolism
Hsd11b2	Lipid_metabolism	Lipid_metabolism
Hsd17b1	Lipid_metabolism	Lipid_metabolism
Hsd17b10	Lipid_metabolism	Lipid_metabolism
Hsd17b11	Lipid_metabolism	Lipid_metabolism
Hsd17b12	Lipid_metabolism	Lipid_metabolism
Hsd17b13	Lipid_metabolism	Lipid_metabolism
Hsd17b14	Lipid_metabolism	Lipid_metabolism
Hsd17b2	Lipid_metabolism	Lipid_metabolism
Hsd17b3	Lipid_metabolism	Lipid_metabolism
Hsd17b4	Lipid_metabolism	Lipid_metabolism
Hsd17b6	Lipid_metabolism	Lipid_metabolism
Hsd17b7	Lipid_metabolism	Lipid_metabolism
Hsd3b1	Lipid_metabolism	Lipid_metabolism
Hsd3b2	Lipid_metabolism	Lipid_metabolism
Hsd3b3	Lipid_metabolism	Lipid_metabolism
Hsd3b4	Lipid_metabolism	Lipid_metabolism
Hsd3b5	Lipid_metabolism	Lipid_metabolism
Hsd3b6	Lipid_metabolism	Lipid_metabolism
Hsd3b7	Lipid_metabolism	Lipid_metabolism
Acox1	Lipid_metabolism	Lipid_metabolism
Acox2	Lipid_metabolism	Lipid_metabolism
Acox3	Lipid_metabolism	Lipid_metabolism
Alox12	Lipid_metabolism	Lipid_metabolism
Alox12b	Lipid_metabolism	Lipid_metabolism
Alox12e	Lipid_metabolism	Lipid_metabolism
Alox15	Lipid_metabolism	Lipid_metabolism
Alox5	Lipid_metabolism	Lipid_metabolism
Alox5ap	Lipid_metabolism	Lipid_metabolism
Alox8	Lipid_metabolism	Lipid_metabolism
Pla1a	Lipid_metabolism	Lipid_metabolism
Pla2g10	Lipid_metabolism	Lipid_metabolism
Pla2g12a	Lipid_metabolism	Lipid_metabolism
Pla2g12b	Lipid_metabolism	Lipid_metabolism
Pla2g1b	Lipid_metabolism	Lipid_metabolism
Pla2g2a	Lipid_metabolism	Lipid_metabolism
Pla2g2c	Lipid_metabolism	Lipid_metabolism
Pla2g2d	Lipid_metabolism	Lipid_metabolism
Pla2g2e	Lipid_metabolism	Lipid_metabolism
Pla2g2f	Lipid_metabolism	Lipid_metabolism
Pla2g3	Lipid_metabolism	Lipid_metabolism
Pla2g4a	Lipid_metabolism	Lipid_metabolism
Pla2g4b	Lipid_metabolism	Lipid_metabolism
Pla2g4c	Lipid_metabolism	Lipid_metabolism
Pla2g4e	Lipid_metabolism	Lipid_metabolism
Pla2g4f	Lipid_metabolism	Lipid_metabolism
Pla2g5	Lipid_metabolism	Lipid_metabolism
Pla2g6	Lipid_metabolism	Lipid_metabolism
Pla2g7	Lipid_metabolism	Lipid_metabolism
Pla2r1	Lipid_metabolism	Lipid_metabolism
Acsm1	Lipid_metabolism	Lipid_metabolism
Acsm2	Lipid_metabolism	Lipid_metabolism
Acsm3	Lipid_metabolism	Lipid_metabolism
Soat1	Lipid_metabolism	Lipid_metabolism
Soat2	Lipid_metabolism	Lipid_metabolism
Lypla1	Lipid_metabolism	Lipid_metabolism
Lypla2	Lipid_metabolism	Lipid_metabolism
Lypla3	Lipid_metabolism	Lipid_metabolism
Smpd1	Lipid_metabolism	Lipid_metabolism
Smpd2	Lipid_metabolism	Lipid_metabolism
Smpd3	Lipid_metabolism	Lipid_metabolism
Smpd4	Lipid_metabolism	Lipid_metabolism
Dagla	Lipid_metabolism	Lipid_metabolism
Daglb	Lipid_metabolism	Lipid_metabolism
Pctp	Lipid_metabolism	Lipid_metabolism
Acads	Lipid_metabolism	Lipid_metabolism
Alas1	Lipid_metabolism	Lipid_metabolism
Alas2	Lipid_metabolism	Lipid_metabolism
Pld1	Lipid_metabolism	Lipid_metabolism
Pld2	Lipid_metabolism	Lipid_metabolism
Pld3	Lipid_metabolism	Lipid_metabolism
Pld4	Lipid_metabolism	Lipid_metabolism
Pld5	Lipid_metabolism	Lipid_metabolism
Sgms1	Lipid_metabolism	Lipid_metabolism
Sgms2	Lipid_metabolism	Lipid_metabolism
Echdc1	Lipid_metabolism	Lipid_metabolism
Echdc2	Lipid_metabolism	Lipid_metabolism
Echdc3	Lipid_metabolism	Lipid_metabolism
Hmgcs1	Lipid_metabolism	Lipid_metabolism
Hmgcs2	Lipid_metabolism	Lipid_metabolism
Smpdl3a	Lipid_metabolism	Lipid_metabolism
Smpdl3b	Lipid_metabolism	Lipid_metabolism
Ch25h	Lipid_metabolism	Lipid_metabolism
Aoah	Lipid_metabolism	Lipid_metabolism
Lpl	Lipid_metabolism	Lipid_metabolism
Pgs1	Lipid_metabolism	Lipid_metabolism
Serinc1	Lipid_metabolism	Lipid_metabolism
Serinc2	Lipid_metabolism	Lipid_metabolism
Serinc3	Lipid_metabolism	Lipid_metabolism
Serinc5	Lipid_metabolism	Lipid_metabolism
Fasn	Lipid_metabolism	Lipid_metabolism
Acly	Lipid_metabolism	Lipid_metabolism
Gyk	Lipid_metabolism	Lipid_metabolism
Dgat1	Lipid_metabolism	Lipid_metabolism
Dgat2	Lipid_metabolism	Lipid_metabolism
Cds1	Lipid_metabolism	Lipid_metabolism
Cds2	Lipid_metabolism	Lipid_metabolism
Pmvk	Lipid_metabolism	Lipid_metabolism
Mvd	Lipid_metabolism	Lipid_metabolism
Mvk	Lipid_metabolism	Lipid_metabolism
Idi1	Lipid_metabolism	Lipid_metabolism
Idi2	Lipid_metabolism	Lipid_metabolism
Fdft1	Lipid_metabolism	Lipid_metabolism
Fdps	Lipid_metabolism	Lipid_metabolism
Pdss1	Lipid_metabolism	Lipid_metabolism
Pdss2	Lipid_metabolism	Lipid_metabolism
Sqle	Lipid_metabolism	Lipid_metabolism
Dhcr24	Lipid_metabolism	Lipid_metabolism
Dhcr7	Lipid_metabolism	Lipid_metabolism
Hmbs	Lipid_metabolism	Lipid_metabolism
Urod	Lipid_metabolism	Lipid_metabolism
Hmox1	Lipid_metabolism	Lipid_metabolism
Hmox2	Lipid_metabolism	Lipid_metabolism
Blvra	Lipid_metabolism	Lipid_metabolism
Blvrb	Lipid_metabolism	Lipid_metabolism
Gls	Glutamine_metabolism	Glutamine_metabolism
Gls2	Glutamine_metabolism	Glutamine_metabolism
Glul	Glutamine_metabolism	Glutamine_metabolism
Gfpt1	Glutamine_metabolism	Glutamine_metabolism
Gfpt2	Glutamine_metabolism	Glutamine_metabolism
Aldh4a1	Glutamine_metabolism	Glutamine_metabolism
Aldh5a1	Glutamine_metabolism	Glutamine_metabolism
Abat	Glutamine_metabolism	Glutamine_metabolism
Ppat	Glutamine_metabolism	Glutamine_metabolism
Cad	Glutamine_metabolism	Glutamine_metabolism
Gad1	Glutamine_metabolism	Glutamine_metabolism
Gad2	Glutamine_metabolism	Glutamine_metabolism
Glud1	Glutamine_metabolism	Glutamine_metabolism
Glud2	Glutamine_metabolism	Glutamine_metabolism
Nit1	Glutamine_metabolism	Glutamine_metabolism
Cps1	Glutamine_metabolism	Glutamine_metabolism
Scly	Amino_acid_metabolism	Amino_acid_metabolism
Hdc	Amino_acid_metabolism	Amino_acid_metabolism
Oaz1	Amino_acid_metabolism	Amino_acid_metabolism
Oaz2	Amino_acid_metabolism	Amino_acid_metabolism
Oaz3	Amino_acid_metabolism	Amino_acid_metabolism
Azin1	Amino_acid_metabolism	Amino_acid_metabolism
Mat1a	Amino_acid_metabolism	Amino_acid_metabolism
Mat2a	Amino_acid_metabolism	Amino_acid_metabolism
Mat2b	Amino_acid_metabolism	Amino_acid_metabolism
Kynu	Amino_acid_metabolism	Amino_acid_metabolism
Gad1	Amino_acid_metabolism	Amino_acid_metabolism
Gad2	Amino_acid_metabolism	Amino_acid_metabolism
Cth	Amino_acid_metabolism	Amino_acid_metabolism
Aspa	Amino_acid_metabolism	Amino_acid_metabolism
Ddc	Amino_acid_metabolism	Amino_acid_metabolism
Srr	Amino_acid_metabolism	Amino_acid_metabolism
P4ha1	Amino_acid_metabolism	Amino_acid_metabolism
P4ha2	Amino_acid_metabolism	Amino_acid_metabolism
P4ha3	Amino_acid_metabolism	Amino_acid_metabolism
Aldh3b1	Amino_acid_metabolism	Amino_acid_metabolism
Aldh3b2	Amino_acid_metabolism	Amino_acid_metabolism
Aldh4a1	Amino_acid_metabolism	Amino_acid_metabolism
Aldh5a1	Amino_acid_metabolism	Amino_acid_metabolism
Aldh6a1	Amino_acid_metabolism	Amino_acid_metabolism
Aldh7a1	Amino_acid_metabolism	Amino_acid_metabolism
Aldh8a1	Amino_acid_metabolism	Amino_acid_metabolism
Aldh9a1	Amino_acid_metabolism	Amino_acid_metabolism
Cdo1	Amino_acid_metabolism	Amino_acid_metabolism
Bcat1	Amino_acid_metabolism	Amino_acid_metabolism
Bcat2	Amino_acid_metabolism	Amino_acid_metabolism
Plod1	Amino_acid_metabolism	Amino_acid_metabolism
Plod2	Amino_acid_metabolism	Amino_acid_metabolism
Plod3	Amino_acid_metabolism	Amino_acid_metabolism
Ahcy	Amino_acid_metabolism	Amino_acid_metabolism
Fahd1	Amino_acid_metabolism	Amino_acid_metabolism
Fahd2a	Amino_acid_metabolism	Amino_acid_metabolism
Pycr1	Amino_acid_metabolism	Amino_acid_metabolism
Pycr2	Amino_acid_metabolism	Amino_acid_metabolism
Abat	Amino_acid_metabolism	Amino_acid_metabolism
Got1	Amino_acid_metabolism	Amino_acid_metabolism
Got1l1	Amino_acid_metabolism	Amino_acid_metabolism
Got2	Amino_acid_metabolism	Amino_acid_metabolism
Asns	Amino_acid_metabolism	Amino_acid_metabolism
Asnsd1	Amino_acid_metabolism	Amino_acid_metabolism
Srm	Amino_acid_metabolism	Amino_acid_metabolism
Sms	Amino_acid_metabolism	Amino_acid_metabolism
Sat1	Amino_acid_metabolism	Amino_acid_metabolism
Sat2	Amino_acid_metabolism	Amino_acid_metabolism
Paox	Amino_acid_metabolism	Amino_acid_metabolism
Adc	Amino_acid_metabolism	Amino_acid_metabolism
Amd1	Amino_acid_metabolism	Amino_acid_metabolism
Amd2	Amino_acid_metabolism	Amino_acid_metabolism
Oat	Amino_acid_metabolism	Amino_acid_metabolism
Prodh	Amino_acid_metabolism	Amino_acid_metabolism
Prodh2	Amino_acid_metabolism	Amino_acid_metabolism
Aldh16a1	Amino_acid_metabolism	Amino_acid_metabolism
Aldh18a1	Amino_acid_metabolism	Amino_acid_metabolism
Aldh1a1	Amino_acid_metabolism	Amino_acid_metabolism
Aldh1a2	Amino_acid_metabolism	Amino_acid_metabolism
Aldh1a3	Amino_acid_metabolism	Amino_acid_metabolism
Aldh1a7	Amino_acid_metabolism	Amino_acid_metabolism
Pycrl	Amino_acid_metabolism	Amino_acid_metabolism
Hal	Amino_acid_metabolism	Amino_acid_metabolism
Bckdha	Amino_acid_metabolism	Amino_acid_metabolism
Bckdhb	Amino_acid_metabolism	Amino_acid_metabolism
Bckdk	Amino_acid_metabolism	Amino_acid_metabolism
Pcca	Amino_acid_metabolism	Amino_acid_metabolism
Pccb	Amino_acid_metabolism	Amino_acid_metabolism
Mut	Amino_acid_metabolism	Amino_acid_metabolism
Hibadh	Amino_acid_metabolism	Amino_acid_metabolism
Ivd	Amino_acid_metabolism	Amino_acid_metabolism
Mccc1	Amino_acid_metabolism	Amino_acid_metabolism
Mccc2	Amino_acid_metabolism	Amino_acid_metabolism
Fah	Amino_acid_metabolism	Amino_acid_metabolism
Gcat	Amino_acid_metabolism	Amino_acid_metabolism
Gclc	Amino_acid_metabolism	Amino_acid_metabolism
Gclm	Amino_acid_metabolism	Amino_acid_metabolism
Gss	Amino_acid_metabolism	Amino_acid_metabolism
Mtr	Amino_acid_metabolism	Amino_acid_metabolism
Ccbl1	Amino_acid_metabolism	Amino_acid_metabolism
Ccbl2	Amino_acid_metabolism	Amino_acid_metabolism
Gcdh	Amino_acid_metabolism	Amino_acid_metabolism
Ckb	Amino_acid_metabolism	Amino_acid_metabolism
Ckm	Amino_acid_metabolism	Amino_acid_metabolism
Ckmt1	Amino_acid_metabolism	Amino_acid_metabolism
Ckmt2	Amino_acid_metabolism	Amino_acid_metabolism
Aprt	Nucleotide_metabolism	Nucleotide_metabolism
Umps	Nucleotide_metabolism	Nucleotide_metabolism
Nadsyn1	Nucleotide_metabolism	Nucleotide_metabolism
Prps1	Nucleotide_metabolism	Nucleotide_metabolism
Prps1l1	Nucleotide_metabolism	Nucleotide_metabolism
Prps2	Nucleotide_metabolism	Nucleotide_metabolism
Prpsap1	Nucleotide_metabolism	Nucleotide_metabolism
Prpsap2	Nucleotide_metabolism	Nucleotide_metabolism
Gart	Nucleotide_metabolism	Nucleotide_metabolism
Atic	Nucleotide_metabolism	Nucleotide_metabolism
Adsl	Nucleotide_metabolism	Nucleotide_metabolism
Dhodh	Nucleotide_metabolism	Nucleotide_metabolism
Hprt1	Nucleotide_metabolism	Nucleotide_metabolism
Ctps	Nucleotide_metabolism	Nucleotide_metabolism
Ctps2	Nucleotide_metabolism	Nucleotide_metabolism
Tyms	Nucleotide_metabolism	Nucleotide_metabolism
Tk1	Nucleotide_metabolism	Nucleotide_metabolism
Tk2	Nucleotide_metabolism	Nucleotide_metabolism
Dtymk	Nucleotide_metabolism	Nucleotide_metabolism
Cda	Nucleotide_metabolism	Nucleotide_metabolism
Uck1	Nucleotide_metabolism	Nucleotide_metabolism
Uck2	Nucleotide_metabolism	Nucleotide_metabolism
Dck	Nucleotide_metabolism	Nucleotide_metabolism
Dctd	Nucleotide_metabolism	Nucleotide_metabolism
Ak1	Nucleotide_metabolism	Nucleotide_metabolism
Ak2	Nucleotide_metabolism	Nucleotide_metabolism
Ak3	Nucleotide_metabolism	Nucleotide_metabolism
Ak3l1	Nucleotide_metabolism	Nucleotide_metabolism
Ak5	Nucleotide_metabolism	Nucleotide_metabolism
Ak7	Nucleotide_metabolism	Nucleotide_metabolism
Amdhd1	Nucleotide_metabolism	Nucleotide_metabolism
Amdhd2	Nucleotide_metabolism	Nucleotide_metabolism
Bpgm	Nucleotide_metabolism	Nucleotide_metabolism
Gfpt1	Nucleotide_metabolism	Nucleotide_metabolism
Gfpt2	Nucleotide_metabolism	Nucleotide_metabolism
Grhpr	Nucleotide_metabolism	Nucleotide_metabolism
Hyal1	Nucleotide_metabolism	Nucleotide_metabolism
Hyal2	Nucleotide_metabolism	Nucleotide_metabolism
Hyal3	Nucleotide_metabolism	Nucleotide_metabolism
Hyal4	Nucleotide_metabolism	Nucleotide_metabolism
Hyal5	Nucleotide_metabolism	Nucleotide_metabolism
Amy1	Nucleotide_metabolism	Nucleotide_metabolism
Amy2	Nucleotide_metabolism	Nucleotide_metabolism
Nans	Nucleotide_metabolism	Nucleotide_metabolism
Ids	Nucleotide_metabolism	Nucleotide_metabolism
Gnpda1	Nucleotide_metabolism	Nucleotide_metabolism
Gnpda2	Nucleotide_metabolism	Nucleotide_metabolism
H6pd	Nucleotide_metabolism	Nucleotide_metabolism
Mthfd1	Nucleotide_metabolism	Nucleotide_metabolism
Mthfd1l	Nucleotide_metabolism	Nucleotide_metabolism
Mthfd2	Nucleotide_metabolism	Nucleotide_metabolism
Mtrr	Nucleotide_metabolism	Nucleotide_metabolism
Mthfr	Nucleotide_metabolism	Nucleotide_metabolism
Mthfs	Nucleotide_metabolism	Nucleotide_metabolism
Dhfr	Nucleotide_metabolism	Nucleotide_metabolism
G6pd2	Nucleotide_metabolism	Nucleotide_metabolism
G6pdx	Nucleotide_metabolism	Nucleotide_metabolism
Pgls	Nucleotide_metabolism	Nucleotide_metabolism
Pgd	Nucleotide_metabolism	Nucleotide_metabolism
Rpia	Nucleotide_metabolism	Nucleotide_metabolism
Tkt	Nucleotide_metabolism	Nucleotide_metabolism
Taldo1	Nucleotide_metabolism	Nucleotide_metabolism
MT-ND1	mito_complexes	Complex I
MT-ND2	mito_complexes	Complex I
MT-ND3	mito_complexes	Complex I
MT-ND4	mito_complexes	Complex I
MT-ND4L	mito_complexes	Complex I
MT-ND5	mito_complexes	Complex I
MT-ND6	mito_complexes	Complex I
NDUFA1	mito_complexes	Complex I
NDUFA2	mito_complexes	Complex I
NDUFA3	mito_complexes	Complex I
NDUFA4	mito_complexes	Complex I
NDUFA4L2	mito_complexes	Complex I
NDUFA5	mito_complexes	Complex I
NDUFA6	mito_complexes	Complex I
NDUFA7	mito_complexes	Complex I
NDUFA8	mito_complexes	Complex I
NDUFA9	mito_complexes	Complex I
NDUFA10	mito_complexes	Complex I
NDUFA11	mito_complexes	Complex I
NDUFA12	mito_complexes	Complex I
NDUFA13	mito_complexes	Complex I
NDUFAB1	mito_complexes	Complex I
NDUFAF1	mito_complexes	Complex I
NDUFB1	mito_complexes	Complex I
NDUFB2	mito_complexes	Complex I
NDUFB3	mito_complexes	Complex I
NDUFB4	mito_complexes	Complex I
NDUFB5	mito_complexes	Complex I
NDUFB6	mito_complexes	Complex I
NDUFB7	mito_complexes	Complex I
NDUFB8	mito_complexes	Complex I
NDUFB9	mito_complexes	Complex I
NDUFB10	mito_complexes	Complex I
NDUFB11	mito_complexes	Complex I
NDUFC1	mito_complexes	Complex I
NDUFC2	mito_complexes	Complex I
NDUFS1	mito_complexes	Complex I
NDUFS2	mito_complexes	Complex I
NDUFS3	mito_complexes	Complex I
NDUFS4	mito_complexes	Complex I
NDUFS5	mito_complexes	Complex I
NDUFS6	mito_complexes	Complex I
NDUFS7	mito_complexes	Complex I
NDUFS8	mito_complexes	Complex I
NDUFV1	mito_complexes	Complex I
NDUFV2	mito_complexes	Complex I
NDUFV3	mito_complexes	Complex I
SDHA	mito_complexes	Complex II
SDHB	mito_complexes	Complex II
SDHC	mito_complexes	Complex II
SDHD	mito_complexes	Complex II
CYC1	mito_complexes	Complex III
MT-CYB	mito_complexes	Complex III
UQCR10/UCRC	mito_complexes	Complex III
UQCR11	mito_complexes	Complex III
UQCRB	mito_complexes	Complex III
UQCRC1	mito_complexes	Complex III
UQCRC2	mito_complexes	Complex III
UQCRFS1	mito_complexes	Complex III
UQCRH	mito_complexes	Complex III
UQCRQ	mito_complexes	Complex III
COX4I1	mito_complexes	Complex IV
COX4I2	mito_complexes	Complex IV
COX4NB	mito_complexes	Complex IV
COX5A	mito_complexes	Complex IV
COX5B	mito_complexes	Complex IV
COX6A1	mito_complexes	Complex IV
COX6A2	mito_complexes	Complex IV
COX6B1	mito_complexes	Complex IV
COX6B2	mito_complexes	Complex IV
COX6C	mito_complexes	Complex IV
COX7A1	mito_complexes	Complex IV
COX7A2	mito_complexes	Complex IV
COX7A2L	mito_complexes	Complex IV
COX7B	mito_complexes	Complex IV
COX7B2	mito_complexes	Complex IV
COX7C	mito_complexes	Complex IV
COX8A	mito_complexes	Complex IV
COX8C	mito_complexes	Complex IV
MT-CO1	mito_complexes	Complex IV
MT-CO2	mito_complexes	Complex IV
MT-CO3	mito_complexes	Complex IV
ATP5A1	mito_complexes	Complex V
ATP5B	mito_complexes	Complex V
ATP5C1	mito_complexes	Complex V
ATP5D	mito_complexes	Complex V
ATP5E	mito_complexes	Complex V
ATP5F1	mito_complexes	Complex V
ATP5G1	mito_complexes	Complex V
ATP5G2	mito_complexes	Complex V
ATP5G3	mito_complexes	Complex V
ATP5H	mito_complexes	Complex V
ATP5I	mito_complexes	Complex V
ATP5J	mito_complexes	Complex V
ATP5J2	mito_complexes	Complex V
ATP5L	mito_complexes	Complex V
ATP5L2	mito_complexes	Complex V
ATP5S	mito_complexes	Complex V
ATP5O	mito_complexes	Complex V
ATPIF1	mito_complexes	Complex V
MT-ATP6	mito_complexes	Complex V
MT-ATP8	mito_complexes	Complex V
ACAD9	mito_complexes	Assembly factors
ATPAF1	mito_complexes	Assembly factors
ATPAF2	mito_complexes	Assembly factors
BCS1L	mito_complexes	Assembly factors
COA1	mito_complexes	Assembly factors
COA3	mito_complexes	Assembly factors
COA4	mito_complexes	Assembly factors
COA5	mito_complexes	Assembly factors
COA6	mito_complexes	Assembly factors
COA7	mito_complexes	Assembly factors
COX10	mito_complexes	Assembly factors
COX11	mito_complexes	Assembly factors
COX14	mito_complexes	Assembly factors
COX15	mito_complexes	Assembly factors
COX17	mito_complexes	Assembly factors
COX18	mito_complexes	Assembly factors
COX19	mito_complexes	Assembly factors
COX20	mito_complexes	Assembly factors
ECSIT	mito_complexes	Assembly factors
NDUFAF1	mito_complexes	Assembly factors
NDUFAF2	mito_complexes	Assembly factors
NDUFAF3	mito_complexes	Assembly factors
NDUFAF4	mito_complexes	Assembly factors
NDUFAF5	mito_complexes	Assembly factors
NDUFAF6	mito_complexes	Assembly factors
NDUFAF7	mito_complexes	Assembly factors
NUBPL	mito_complexes	Assembly factors
SCO1	mito_complexes	Assembly factors
SCO2	mito_complexes	Assembly factors
SDHAF1	mito_complexes	Assembly factors
SDHAF2	mito_complexes	Assembly factors
SURF1	mito_complexes	Assembly factors
TMEM126B	mito_complexes	Assembly factors
UQCC1	mito_complexes	Assembly factors
UQCC2	mito_complexes	Assembly factors

## Sheet: Time-Amino_acid_metabolism
p_val	avg_logFC	pct.1	pct.2	p_val_adj	gene
4.72214e-31	0.276687	0.572	0.278	1.14587e-26	Got2
4.00461e-26	0.21593	0.804	0.507	9.71759e-22	Oaz2
1.60882e-24	0.222258	0.272	0.088	3.90397e-20	Asns
1.21404e-22	0.168712	0.492	0.237	2.94598e-18	Mat2b
2.59802e-21	0.189702	0.257	0.087	6.30435e-17	Gcat
3.05794e-21	0.159869	0.257	0.088	7.4204e-17	Aldh9a1
4.25535e-21	0.125689	0.386	0.174	1.0326e-16	Asnsd1
9.85945e-21	0.19133	0.331	0.138	2.39249e-16	Srm
6.25479e-15	0.0894358	0.191	0.067	1.51779e-10	Got1
4.78963e-14	0.124829	0.214	0.087	1.16225e-09	Sat1
1.14761e-13	0.0710507	0.315	0.155	2.78478e-09	Hibadh
4.87424e-13	0.0787681	0.333	0.167	1.18278e-08	Bckdha
2.26604e-12	0.111413	0.277	0.135	5.49877e-08	Azin1
1.14858e-11	0.0722268	0.205	0.089	2.78715e-07	Fahd2a
2.02504e-11	0.136768	0.955	0.859	4.91396e-07	Ckb
2.51435e-11	0.0711525	0.223	0.104	6.10133e-07	Pccb
4.4528e-11	0.122619	0.21	0.098	1.08052e-06	Plod1
5.7291e-11	0.0713782	0.157	0.061	1.39022e-06	Plod3
3.9256e-10	0.151923	0.294	0.167	9.52586e-06	Oat
8.96348e-10	0.0780245	0.54	0.348	2.17508e-05	Mat2a
2.7235e-09	0.0547785	0.278	0.152	6.60884e-05	Gclm
3.64792e-09	0.0526009	0.162	0.073	8.85204e-05	Bcat2
1.5663e-08	0.0841006	0.291	0.172	0.00038008	Plod2
2.29446e-08	0.0643278	0.997	0.982	0.000556773	Oaz1
6.21239e-08	-0.258925	0.059	0.111	0.0015075	Gad2
9.68498e-08	-0.0505544	0.246	0.135	0.00235016	Bckdk
1.79336e-07	0.000553578	0.207	0.111	0.00435178	Gcdh
7.82639e-07	0.00527224	0.257	0.153	0.0189915	Bckdhb
1.19425e-06	0.0262262	0.14	0.07	0.0289797	Abat
1.45648e-06	0.164568	0.165	0.094	0.035343	Cdo1
8.03805e-06	0.00899322	0.21	0.126	0.195051	Ckmt1
1.00991e-05	0.0298896	0.117	0.058	0.245065	Fahd1
5.07204e-05	-0.0591811	0.263	0.168	1	Pycr2
5.79476e-05	-0.0127021	0.124	0.068	1	Scly
0.00010764	0.000104799	0.123	0.069	1	Mccc2
0.00461809	-0.0391486	0.171	0.118	1	Aldh7a1
0.00689341	-0.0469021	0.193	0.136	1	Amd1
0.0272844	-0.033368	0.123	0.088	1	P4ha1
0.0354939	-0.09562	0.206	0.152	1	Pycrl

## Sheet: Time-Glutamine_metabolism
p_val	avg_logFC	pct.1	pct.2	p_val_adj	gene
4.96437e-16	0.119321	0.381	0.19	1.20465e-11	Glud1
2.00424e-15	0.215841	0.408	0.232	4.8635e-11	Glul
1.23288e-11	0.0899399	0.176	0.072	2.9917e-07	Ppat
1.43058e-08	0.0384175	0.194	0.098	0.000347144	Gls
3.66026e-08	0.0383405	0.129	0.055	0.0008882	Nit1
6.21239e-08	-0.258925	0.059	0.111	0.0015075	Gad2
1.19425e-06	0.0262262	0.14	0.07	0.0289797	Abat
2.82439e-06	0.0178272	0.112	0.053	0.0685367	Gfpt1

## Sheet: Time-Glycogen_metabolism
p_val	avg_logFC	pct.1	pct.2	p_val_adj	gene
9.00542e-21	0.242428	0.181	0.045	2.18526e-16	Pgm5
8.11859e-18	0.114008	0.187	0.056	1.97006e-13	Pgm1
5.60898e-15	0.134138	0.161	0.05	1.36107e-10	Pgm2
8.90107e-09	0.0829009	0.129	0.054	0.000215993	Pygb
1.09617e-07	0.0341049	0.128	0.056	0.00265997	Pgm3
0.0413394	-0.127313	0.544	0.406	1	Ugp2

## Sheet: Time-Glycolysis
p_val	avg_logFC	pct.1	pct.2	p_val_adj	gene
3.8835e-126	0.953182	0.935	0.624	9.42371e-122	Ldhb
1.32761e-32	0.70031	0.203	0.029	3.22157e-28	Pgam2
1.264e-31	0.491169	0.463	0.218	3.06721e-27	Aldoc
1.50132e-31	0.265485	0.698	0.39	3.64309e-27	Gpi1
2.53678e-20	0.367913	0.697	0.498	6.15576e-16	Eno1
1.48419e-14	0.238628	0.619	0.426	3.60152e-10	Pgk1
1.01606e-13	0.0767921	0.155	0.05	2.46556e-09	Pfkp
0.000143536	0.0405225	0.864	0.692	1	Gapdh
0.000164835	-0.190444	0.906	0.834	1	Aldoa
0.000257187	0.00330707	0.107	0.06	1	Gpt2
0.000268301	-0.0784936	0.231	0.149	1	Pgam5
0.000730412	-0.00721532	0.147	0.092	1	Adpgk
0.0275067	-0.0659248	0.782	0.598	1	Pgam1

## Sheet: Time-Lipid_metabolism
p_val	avg_logFC	pct.1	pct.2	p_val_adj	gene
3.32042e-60	1.09065	0.346	0.053	8.05734e-56	Pla2g7
2.64471e-41	0.345799	0.376	0.104	6.41766e-37	Agpat2
7.76184e-37	0.282819	0.356	0.104	1.88349e-32	Smpd1
6.45332e-33	0.282883	0.343	0.107	1.56596e-28	Agpat5
9.2093e-31	0.264697	0.55	0.259	2.23473e-26	Cbr1
4.15909e-30	0.232858	0.418	0.163	1.00924e-25	Hmbs
1.24765e-25	0.22637	0.361	0.143	3.02755e-21	Hmgcs1
4.73777e-25	0.236452	0.464	0.216	1.14967e-20	Serinc3
1.60178e-23	0.212938	0.469	0.229	3.88687e-19	Acsl3
3.4117e-23	0.184732	0.67	0.384	8.27884e-19	Pla2g12a
9.18303e-23	0.205165	0.132	0.012	2.22835e-18	Plcd4
1.11927e-21	0.191586	0.465	0.23	2.71601e-17	Serinc1
6.04835e-21	0.20301	0.247	0.084	1.46769e-16	Pgs1
6.18368e-21	0.190282	0.278	0.103	1.50053e-16	Fasn
1.68509e-20	0.209499	0.173	0.041	4.08903e-16	Acaca
6.21152e-20	0.277975	0.108	0.007	1.50729e-15	Dgat2
1.77858e-18	0.152146	0.139	0.026	4.31589e-14	Hsd17b14
2.06123e-18	0.125706	0.364	0.165	5.00178e-14	Pmvk
2.70297e-18	0.133021	0.492	0.263	6.55903e-14	Hsd17b12
8.57706e-18	0.133102	0.229	0.081	2.08131e-13	Mvd
8.71044e-17	0.100779	0.331	0.154	2.11368e-12	Pld3
1.06926e-16	0.14578	0.132	0.027	2.59465e-12	Acsl1
4.3625e-16	0.070439	0.388	0.19	1.0586e-11	Sqle
1.21725e-15	0.117196	0.162	0.048	2.95379e-11	Hsd17b4
1.60419e-15	0.144609	0.218	0.085	3.89273e-11	Plch2
3.04934e-15	0.134357	0.488	0.271	7.39952e-11	Fdps
3.43459e-15	0.0967913	0.26	0.111	8.33438e-11	Lypla2
8.05076e-15	0.105408	0.199	0.074	1.9536e-10	Agpat3
1.32774e-14	0.0755727	0.304	0.143	3.22189e-10	Hmox2
1.95322e-14	0.0991095	0.182	0.064	4.73968e-10	Cds2
3.54356e-14	0.233953	0.228	0.1	8.5988e-10	Smpdl3a
3.83153e-14	0.122238	0.123	0.03	9.29759e-10	Sphk1
1.32341e-12	0.0532969	0.199	0.082	3.21139e-08	Hsd17b7
2.16012e-12	0.0856745	0.239	0.11	5.24174e-08	Idi1
5.89565e-12	0.0904469	0.165	0.063	1.43064e-07	Alas1
5.00525e-11	0.0733839	0.115	0.036	1.21457e-06	Serinc5
9.89269e-11	0.0824237	0.327	0.18	2.40056e-06	Fdft1
1.12811e-10	0.0926286	0.113	0.036	2.73748e-06	Blvra
6.28741e-10	0.0457112	0.204	0.097	1.5257e-05	Mvk
1.12343e-09	0.068808	0.165	0.073	2.72611e-05	Dhcr24
4.42442e-09	0.0719002	0.17	0.079	0.000107363	Hmgcr
1.7713e-08	-0.0132862	0.192	0.095	0.000429823	Sptlc2
2.13872e-08	0.0626882	0.104	0.038	0.000518982	Blvrb
3.12192e-08	0.000848693	0.618	0.408	0.000757566	Hsd17b10
3.67877e-08	0.0254004	0.123	0.051	0.00089269	Dgat1
3.88831e-08	0.0474887	0.127	0.054	0.000943537	Echdc2
1.19788e-07	0.044453	0.125	0.055	0.00290678	Acox1
1.23642e-07	0.041241	0.197	0.106	0.0030003	Plce1
2.01088e-07	0.0351133	0.14	0.066	0.00487961	Pla2g6
9.0185e-07	0.0175245	0.148	0.075	0.0218843	Agpat1
1.59485e-06	0.0980213	0.111	0.053	0.0387007	Mgll
3.28642e-06	0.0242677	0.152	0.081	0.0797484	Smpd2
5.34916e-06	-0.0617188	0.175	0.098	0.129803	Acads
1.06854e-05	0.00953434	0.113	0.056	0.259291	Cbr4
5.50203e-05	-0.0890407	0.273	0.172	1	Lypla1
0.000159474	0.0041253	0.118	0.067	1	Sphk2
0.000304887	-0.0783992	0.331	0.221	1	Acly
0.0003841	-0.0046685	0.384	0.273	1	Serinc2
0.00260556	-0.0694885	0.257	0.178	1	Urod
0.00500866	-0.014768	0.102	0.066	1	Fads1
0.0094961	-0.0367205	0.117	0.079	1	Dhcr7

## Sheet: Time-mito_complexes
p_val	avg_logFC	pct.1	pct.2	p_val_adj	gene
5.69048e-228	-0.848532	0.982	0.999	1.38085e-223	mt-Nd1
2.09989e-202	-1.2296	0.526	0.876	5.0956e-198	mt-Atp6
1.24356e-175	-0.751642	0.904	0.976	3.01761e-171	Atp5e
4.80993e-141	-0.771597	0.871	0.962	1.16718e-136	mt-Nd2
6.33249e-107	-0.805725	0.533	0.752	1.53664e-102	Ndufa3
6.58171e-107	-0.55511	0.905	0.95	1.59712e-102	Cox6c
2.06434e-96	-0.830653	0.34	0.649	5.00932e-92	Uqcrb
4.11444e-94	-0.849088	0.417	0.668	9.9841e-90	mt-Co1
1.85889e-67	0.310131	0.998	0.962	4.51079e-63	Cox4i1
6.46187e-66	0.424442	0.817	0.411	1.56804e-61	Ndufs7
1.44142e-52	0.373802	0.894	0.555	3.49774e-48	Sdhb
6.3091e-51	-0.38326	0.023	0.162	1.53097e-46	mt-Atp8
2.27211e-50	-0.559012	0.629	0.727	5.5135e-46	Ndufa1
5.80024e-50	0.327591	0.969	0.828	1.40749e-45	Atp5b
9.37535e-49	-0.473448	0.848	0.865	2.27502e-44	Atp5j2
1.58982e-43	-0.382453	0.835	0.896	3.85787e-39	Uqcr11
1.87466e-42	0.342114	0.693	0.333	4.54906e-38	Ndufs3
1.97207e-41	0.348016	0.822	0.496	4.78542e-37	Ndufv2
1.28696e-39	0.36689	0.874	0.636	3.12294e-35	Ndufb9
5.36314e-38	-0.398029	0.916	0.889	1.30142e-33	Cox7a2
6.8226e-38	-0.364736	0.913	0.909	1.65557e-33	Cox6b1
4.74278e-37	-0.454125	0.669	0.727	1.15088e-32	Atp5l
8.39013e-37	0.365836	0.83	0.556	2.03595e-32	Ndufa8
5.24847e-36	0.293115	0.923	0.711	1.27359e-31	Atp5o
2.01595e-35	-0.510599	0.588	0.663	4.89189e-31	Ndufc1
1.49204e-32	0.228533	0.943	0.72	3.62059e-28	Atp5c1
2.55302e-32	0.256478	0.873	0.587	6.19516e-28	Uqcrfs1
2.03456e-31	0.231874	0.976	0.846	4.93706e-27	Cox7a2l
2.8424e-31	0.260474	0.925	0.691	6.89737e-27	Ndufb8
6.31255e-31	0.246829	0.505	0.218	1.5318e-26	Sdhc
5.41304e-30	0.250583	0.731	0.414	1.31353e-25	Uqcrc1
7.56603e-30	0.198078	0.501	0.214	1.83597e-25	Ndufv1
1.13167e-29	0.238028	0.717	0.396	2.7461e-25	Ndufs2
1.12398e-28	-0.220631	0.988	0.999	2.72745e-24	mt-Nd4
8.28253e-28	-0.483943	0.455	0.549	2.00984e-23	Cox17
3.28335e-27	0.201042	0.414	0.171	7.96739e-23	Ndufa9
5.68177e-26	0.219238	0.948	0.76	1.37874e-21	Atp5a1
1.16468e-25	0.236625	0.922	0.721	2.82621e-21	Ndufb5
1.87828e-25	-0.371194	0.062	0.174	4.55784e-21	mt-Co3
1.34582e-24	0.212449	0.626	0.34	3.26576e-20	Ndufs8
5.02494e-24	-0.424871	0.558	0.616	1.21935e-19	Ndufa12
7.11673e-24	0.098519	0.385	0.156	1.72695e-19	Ndufaf3
8.66456e-24	0.417147	0.413	0.204	2.10254e-19	Cox4i2
3.32323e-23	-0.32568	0.846	0.838	8.06415e-19	Ndufa2
5.44653e-23	-0.462697	0.562	0.609	1.32166e-18	Ndufb2
8.6311e-23	0.140608	0.656	0.364	2.09442e-18	Ndufa10
2.49093e-22	0.220991	0.772	0.505	6.0445e-18	Cyc1
9.45264e-22	0.204023	0.918	0.724	2.29378e-17	Atp5d
2.48103e-21	-0.465656	0.517	0.574	6.02047e-17	mt-Nd5
6.4114e-20	0.179591	0.245	0.086	1.55579e-15	Ecsit
2.61181e-18	0.126998	0.681	0.403	6.33781e-14	Uqcrc2
4.00031e-18	0.157558	0.247	0.093	9.70715e-14	Surf1
4.95207e-18	0.132239	0.243	0.091	1.20167e-13	Cox18
1.9482e-17	0.114192	0.667	0.403	4.72751e-13	Ndufb10
1.35634e-16	0.146984	0.196	0.066	3.2913e-12	Sco2
2.90227e-16	0.158346	0.838	0.599	7.04265e-12	Ndufb11
4.06968e-16	0.124177	0.202	0.07	9.87549e-12	Cox11
1.00823e-14	-0.156834	0.98	0.965	2.44658e-10	Cox8a
4.07591e-13	0.0436075	0.625	0.376	9.8906e-09	Sdhd
4.593e-13	0.0801349	0.286	0.138	1.11454e-08	Ndufs1
6.12589e-13	-0.260515	0.873	0.837	1.48651e-08	Atpif1
2.27981e-11	0.0394257	0.428	0.245	5.53218e-07	Sdha
3.12413e-11	-0.299	0.813	0.771	7.58102e-07	Ndufa13
6.02001e-11	0.0982929	0.362	0.211	1.46082e-06	Ndufaf6
8.44129e-11	-0.340848	0.68	0.635	2.04836e-06	Uqcc2
1.24884e-09	-0.262825	0.634	0.618	3.03043e-05	Ndufs5
3.14716e-09	-0.361704	0.214	0.274	7.63691e-05	Cox7c
6.3659e-09	0.0316136	0.147	0.063	0.000154475	Atpaf1
8.59791e-09	0.152879	0.929	0.85	0.000208637	Cox6a1
1.18564e-08	-0.019141	0.203	0.103	0.000287708	Sdhaf2
2.5687e-08	-0.141298	0.971	0.961	0.000623321	Ndufa4
4.28855e-08	-0.0500657	0.497	0.308	0.00104066	Cox19
5.61936e-08	0.0419516	0.16	0.078	0.00136359	Coa5
1.3549e-07	0.0308275	0.105	0.042	0.0032878	Coa7
5.2075e-07	0.0311045	0.102	0.043	0.0126365	Atp5s
5.25231e-07	-0.216453	0.864	0.794	0.0127452	Atp5g1
9.90249e-07	0.0519232	0.872	0.68	0.0240294	Ndufa11
1.04983e-06	-0.0228915	0.214	0.121	0.0254751	Coa6
3.45018e-06	0.0202686	0.861	0.661	0.083722	Ndufb7
3.57398e-05	0.00030901	0.121	0.064	0.867263	Ndufaf1
5.97184e-05	-0.0548537	0.625	0.421	1	Ndufs4
0.000334917	-0.112519	0.377	0.255	1	Sdhaf1
0.000654518	-0.0365071	0.167	0.106	1	Ndufaf7
0.000664299	-0.142344	0.881	0.803	1	Cox5b
0.000897989	-0.00147765	0.785	0.606	1	Atp5g3
0.00105491	0.0303368	0.839	0.672	1	Ndufab1
0.00108256	-0.0780355	0.247	0.167	1	Atpaf2
0.00148965	-0.00933179	0.105	0.063	1	Ndufaf5
0.00353468	-0.00560442	0.89	0.735	1	Atp5f1
0.0099054	-0.311999	0.403	0.374	1	Cox20
0.0108007	-0.162224	0.793	0.681	1	Ndufs6
0.0117706	-0.17285	0.666	0.607	1	Ndufv3
0.0233006	0.0559143	0.953	0.876	1	Atp5j
0.0245362	-0.0660972	0.727	0.548	1	Ndufb6
0.0249917	-0.210037	0.43	0.39	1	Ndufb4
0.0253371	-0.16695	0.25	0.185	1	Ndufaf4
0.0419134	-0.13722	0.821	0.73	1	Cox7b

## Sheet: Time-Nucleotide_metabolism
p_val	avg_logFC	pct.1	pct.2	p_val_adj	gene
6.80507e-46	0.424365	0.566	0.23	1.65132e-41	Tkt
2.51503e-26	0.32092	0.255	0.075	6.10297e-22	Rpia
1.5502e-17	0.155982	0.214	0.074	3.76172e-13	Mthfs
5.72404e-17	0.13943	0.798	0.555	1.389e-12	Taldo1
8.61404e-17	0.138502	0.178	0.055	2.09028e-12	Tk2
6.72972e-15	0.129885	0.171	0.056	1.63303e-10	Dhodh
1.02209e-14	0.0724997	0.448	0.237	2.48021e-10	Ak2
1.55204e-14	0.0964669	0.473	0.263	3.76619e-10	Bpgm
3.1499e-12	0.0680158	0.157	0.056	7.64355e-08	G6pdx
1.42813e-11	0.116895	0.79	0.57	3.46551e-07	Pgls
2.27558e-11	-0.00831883	0.411	0.23	5.52192e-07	Nans
1.17336e-10	0.0938964	0.14	0.053	2.84728e-06	Uck1
1.74273e-10	0.0038857	0.262	0.132	4.22891e-06	Gnpda2
3.89726e-09	-0.0343629	0.288	0.155	9.45709e-05	Gart
2.98322e-08	0.0248507	0.163	0.078	0.000723908	Grhpr
3.33661e-08	0.0704617	0.108	0.042	0.000809662	Hyal2
1.9249e-07	0.0405939	0.118	0.051	0.00467097	Prpsap2
2.46133e-07	0.0159472	0.109	0.045	0.00597265	Amdhd2
4.42171e-07	-0.0198436	0.204	0.11	0.0107297	Ctps
4.44665e-07	-0.00208004	0.328	0.203	0.0107902	Prpsap1
1.59487e-06	0.0619543	0.147	0.076	0.038701	Ctps2
2.78589e-06	0.0124005	0.177	0.098	0.0676024	Ak3
2.82439e-06	0.0178272	0.112	0.053	0.0685367	Gfpt1
3.14983e-05	0.0392809	0.152	0.088	0.764338	Dctd
4.48687e-05	-0.0686451	0.145	0.084	1	Uck2
7.29426e-05	0.00412598	0.157	0.093	1	Pgd
0.000116336	-0.0570823	0.134	0.076	1	Atic
0.000756504	-0.0365807	0.126	0.076	1	Adsl
0.0016088	0.00422534	0.422	0.327	1	Mthfd2
0.00895049	-0.0589072	0.169	0.119	1	Prps1

## Sheet: Time-Pyruvate_cycling
p_val	avg_logFC	pct.1	pct.2	p_val_adj	gene
3.8835e-126	0.953182	0.935	0.624	9.42371e-122	Ldhb
6.80083e-34	0.308931	0.919	0.679	1.65029e-29	Mdh2
4.26455e-28	0.24063	0.926	0.695	1.03484e-23	Mdh1
1.7857e-26	0.233132	0.444	0.199	4.33319e-22	Me2
3.36245e-23	0.129747	0.508	0.248	8.15931e-19	Me1
3.05794e-21	0.159869	0.257	0.088	7.4204e-17	Aldh9a1
1.68509e-20	0.209499	0.173	0.041	4.08903e-16	Acaca
2.92064e-20	0.170818	0.244	0.085	7.08722e-16	Pdhx
4.37252e-13	0.0748282	0.275	0.129	1.06104e-08	Dlat
7.50635e-12	0.0853296	0.391	0.217	1.82149e-07	Aldh2
8.67245e-12	0.105315	0.195	0.085	2.10446e-07	Acss2
4.56368e-11	0.00079177	0.489	0.29	1.10742e-06	Pdhb
1.07494e-10	0.046341	0.37	0.206	2.60845e-06	Pdha1
6.9937e-10	0.116771	0.103	0.032	1.69709e-05	Me3
5.99214e-09	-0.00606458	0.269	0.148	0.000145405	Acat1
0.00461809	-0.0391486	0.171	0.118	1	Aldh7a1

## Sheet: Time-RC_and_biogenesis
p_val	avg_logFC	pct.1	pct.2	p_val_adj	gene
5.69048e-228	-0.848532	0.982	0.999	1.38085e-223	mt-Nd1
2.09989e-202	-1.2296	0.526	0.876	5.0956e-198	mt-Atp6
1.24356e-175	-0.751642	0.904	0.976	3.01761e-171	Atp5e
4.80993e-141	-0.771597	0.871	0.962	1.16718e-136	mt-Nd2
6.33249e-107	-0.805725	0.533	0.752	1.53664e-102	Ndufa3
6.58171e-107	-0.55511	0.905	0.95	1.59712e-102	Cox6c
2.06434e-96	-0.830653	0.34	0.649	5.00932e-92	Uqcrb
4.11444e-94	-0.849088	0.417	0.668	9.9841e-90	mt-Co1
1.85889e-67	0.310131	0.998	0.962	4.51079e-63	Cox4i1
6.46187e-66	0.424442	0.817	0.411	1.56804e-61	Ndufs7
1.44142e-52	0.373802	0.894	0.555	3.49774e-48	Sdhb
6.3091e-51	-0.38326	0.023	0.162	1.53097e-46	mt-Atp8
2.27211e-50	-0.559012	0.629	0.727	5.5135e-46	Ndufa1
5.80024e-50	0.327591	0.969	0.828	1.40749e-45	Atp5b
9.37535e-49	-0.473448	0.848	0.865	2.27502e-44	Atp5j2
1.58982e-43	-0.382453	0.835	0.896	3.85787e-39	Uqcr11
1.87466e-42	0.342114	0.693	0.333	4.54906e-38	Ndufs3
1.97207e-41	0.348016	0.822	0.496	4.78542e-37	Ndufv2
1.28696e-39	0.36689	0.874	0.636	3.12294e-35	Ndufb9
5.36314e-38	-0.398029	0.916	0.889	1.30142e-33	Cox7a2
6.8226e-38	-0.364736	0.913	0.909	1.65557e-33	Cox6b1
4.74278e-37	-0.454125	0.669	0.727	1.15088e-32	Atp5l
8.39013e-37	0.365836	0.83	0.556	2.03595e-32	Ndufa8
5.24847e-36	0.293115	0.923	0.711	1.27359e-31	Atp5o
2.01595e-35	-0.510599	0.588	0.663	4.89189e-31	Ndufc1
1.49204e-32	0.228533	0.943	0.72	3.62059e-28	Atp5c1
2.55302e-32	0.256478	0.873	0.587	6.19516e-28	Uqcrfs1
2.03456e-31	0.231874	0.976	0.846	4.93706e-27	Cox7a2l
2.8424e-31	0.260474	0.925	0.691	6.89737e-27	Ndufb8
6.31255e-31	0.246829	0.505	0.218	1.5318e-26	Sdhc
5.41304e-30	0.250583	0.731	0.414	1.31353e-25	Uqcrc1
7.56603e-30	0.198078	0.501	0.214	1.83597e-25	Ndufv1
1.13167e-29	0.238028	0.717	0.396	2.7461e-25	Ndufs2
1.12398e-28	-0.220631	0.988	0.999	2.72745e-24	mt-Nd4
8.28253e-28	-0.483943	0.455	0.549	2.00984e-23	Cox17
3.28335e-27	0.201042	0.414	0.171	7.96739e-23	Ndufa9
5.68177e-26	0.219238	0.948	0.76	1.37874e-21	Atp5a1
1.16468e-25	0.236625	0.922	0.721	2.82621e-21	Ndufb5
1.87828e-25	-0.371194	0.062	0.174	4.55784e-21	mt-Co3
1.34582e-24	0.212449	0.626	0.34	3.26576e-20	Ndufs8
5.02494e-24	-0.424871	0.558	0.616	1.21935e-19	Ndufa12
7.11673e-24	0.098519	0.385	0.156	1.72695e-19	Ndufaf3
8.66456e-24	0.417147	0.413	0.204	2.10254e-19	Cox4i2
3.32323e-23	-0.32568	0.846	0.838	8.06415e-19	Ndufa2
5.44653e-23	-0.462697	0.562	0.609	1.32166e-18	Ndufb2
8.6311e-23	0.140608	0.656	0.364	2.09442e-18	Ndufa10
2.49093e-22	0.220991	0.772	0.505	6.0445e-18	Cyc1
9.45264e-22	0.204023	0.918	0.724	2.29378e-17	Atp5d
2.48103e-21	-0.465656	0.517	0.574	6.02047e-17	mt-Nd5
6.4114e-20	0.179591	0.245	0.086	1.55579e-15	Ecsit
2.61181e-18	0.126998	0.681	0.403	6.33781e-14	Uqcrc2
4.00031e-18	0.157558	0.247	0.093	9.70715e-14	Surf1
4.95207e-18	0.132239	0.243	0.091	1.20167e-13	Cox18
1.9482e-17	0.114192	0.667	0.403	4.72751e-13	Ndufb10
1.35634e-16	0.146984	0.196	0.066	3.2913e-12	Sco2
2.90227e-16	0.158346	0.838	0.599	7.04265e-12	Ndufb11
4.06968e-16	0.124177	0.202	0.07	9.87549e-12	Cox11
1.00823e-14	-0.156834	0.98	0.965	2.44658e-10	Cox8a
4.07591e-13	0.0436075	0.625	0.376	9.8906e-09	Sdhd
4.593e-13	0.0801349	0.286	0.138	1.11454e-08	Ndufs1
6.12589e-13	-0.260515	0.873	0.837	1.48651e-08	Atpif1
2.27981e-11	0.0394257	0.428	0.245	5.53218e-07	Sdha
3.12413e-11	-0.299	0.813	0.771	7.58102e-07	Ndufa13
6.02001e-11	0.0982929	0.362	0.211	1.46082e-06	Ndufaf6
8.44129e-11	-0.340848	0.68	0.635	2.04836e-06	Uqcc2
1.24884e-09	-0.262825	0.634	0.618	3.03043e-05	Ndufs5
3.14716e-09	-0.361704	0.214	0.274	7.63691e-05	Cox7c
6.3659e-09	0.0316136	0.147	0.063	0.000154475	Atpaf1
8.59791e-09	0.152879	0.929	0.85	0.000208637	Cox6a1
1.18564e-08	-0.019141	0.203	0.103	0.000287708	Sdhaf2
2.5687e-08	-0.141298	0.971	0.961	0.000623321	Ndufa4
4.28855e-08	-0.0500657	0.497	0.308	0.00104066	Cox19
5.61936e-08	0.0419516	0.16	0.078	0.00136359	Coa5
1.3549e-07	0.0308275	0.105	0.042	0.0032878	Coa7
5.2075e-07	0.0311045	0.102	0.043	0.0126365	Atp5s
5.25231e-07	-0.216453	0.864	0.794	0.0127452	Atp5g1
9.90249e-07	0.0519232	0.872	0.68	0.0240294	Ndufa11
1.04983e-06	-0.0228915	0.214	0.121	0.0254751	Coa6
3.45018e-06	0.0202686	0.861	0.661	0.083722	Ndufb7
3.57398e-05	0.00030901	0.121	0.064	0.867263	Ndufaf1
5.97184e-05	-0.0548537	0.625	0.421	1	Ndufs4
0.000334917	-0.112519	0.377	0.255	1	Sdhaf1
0.000654518	-0.0365071	0.167	0.106	1	Ndufaf7
0.000664299	-0.142344	0.881	0.803	1	Cox5b
0.000897989	-0.00147765	0.785	0.606	1	Atp5g3
0.00105491	0.0303368	0.839	0.672	1	Ndufab1
0.00108256	-0.0780355	0.247	0.167	1	Atpaf2
0.00148965	-0.00933179	0.105	0.063	1	Ndufaf5
0.00353468	-0.00560442	0.89	0.735	1	Atp5f1
0.0099054	-0.311999	0.403	0.374	1	Cox20
0.0108007	-0.162224	0.793	0.681	1	Ndufs6
0.0117706	-0.17285	0.666	0.607	1	Ndufv3
0.0233006	0.0559143	0.953	0.876	1	Atp5j
0.0245362	-0.0660972	0.727	0.548	1	Ndufb6
0.0249917	-0.210037	0.43	0.39	1	Ndufb4
0.0253371	-0.16695	0.25	0.185	1	Ndufaf4
0.0419134	-0.13722	0.821	0.73	1	Cox7b

[truncated: 75 more sheets: Time-Serine_Glycine_metabolism, Time-TCA_cycle, Time-Transcriptional_networks, HC-Amino_acid_metabolism, HC-Glutamine_metabolism, HC-Glycogen_metabolism, HC-Glycolysis, HC-Lipid_metabolism, HC-mito_complexes, HC-Nucleotide_metabolism, HC-Pyruvate_cycling, HC-RC_and_biogenesis, HC-Serine_Glycine_metabolism, HC-TCA_cycle, HC-Transcriptional_networks, SC-Amino_acid_metabolism, SC-Glutamine_metabolism, SC-Glycogen_metabolism, SC-Glycolysis, SC-Lipid_metabolism …]
