# Supplementary material for: Characterization of the development of the mouse cochlear epithelium at the single cell level
Source: Nat Commun. 2020 May 13;11:2389. doi: 10.1038/s41467-020-16113-y (PMC7221106; doi:10.1038/s41467-020-16113-y)
Supplement: Supplementary file 14 — Supplementary Data 13 [file 41467_2020_16113_MOESM14_ESM.xlsx]

## Sheet: P7 IHC vs OHC DE
Kolla et al	Supplemental Data 13		Comparison of IHCs and OHCs from P7 with previous publications
	P7 Hair Cells
	differentially expressed genes iin P7 IHCs and OHCs were determined using Seurat find markers
												Differentially expressed genes in OHC vs IHC
			avg_logFC	pct.1	pct.2	p_val_adj	cluster	gene						avg_logFC	pct.1	pct.2	p_val_adj	cluster	gene
		p_val											p_val
	Fgf8	3.7623e-53	2.21307	0.964	0.006	8.08895e-49	IHC	Fgf8				Ocm1	8.93515e-38	2.93106	1	0.711	1.92106e-33	OHC	Ocm
	Rprm	3.80332e-50	3.72172	0.976	0.061	8.17714e-46	IHC	Rprm				Pebp11	1.13936e-36	1.12931	0.994	1	2.44962e-32	OHC	Pebp1
	Dlk2	3.57448e-42	1.75086	0.904	0.072	7.68513e-38	IHC	Dlk2				Aqp111	2.08119e-34	1.91222	0.956	0.205	4.47456e-30	OHC	Aqp11
	Atp2a3	8.86416e-41	1.72515	0.928	0.139	1.9058e-36	IHC	Atp2a3				Pde6d1	1.63104e-33	1.74401	0.983	0.482	3.50674e-29	OHC	Pde6d
	Cabp2	3.16554e-38	2.13987	0.988	0.489	6.8059e-34	IHC	Cabp2				Mpc11	2.3556e-32	1.53828	0.983	0.627	5.06453e-28	OHC	Mpc1
	Otof	1.73105e-32	1.4457	0.988	0.828	3.72175e-28	IHC	Otof				Six21	7.21902e-28	1.26155	0.844	0.048	1.55209e-23	OHC	Six2
	Tbx2	1.14927e-31	1.16239	0.675	0.022	2.47094e-27	IHC	Tbx2				Car21	1.14942e-27	1.71976	0.928	0.386	2.47126e-23	OHC	Car2
	Ormdl3	8.74443e-31	1.11045	1	0.861	1.88005e-26	IHC	Ormdl3				Gabarapl11	1.48729e-25	1.1125	0.983	0.711	3.19767e-21	OHC	Gabarapl1
	Shtn1	9.96283e-31	1.13764	0.699	0.044	2.14201e-26	IHC	Shtn1				Lmod31	1.25943e-24	1.11201	0.983	0.819	2.70778e-20	OHC	Lmod3
	Nefl	1.1813e-30	1.29162	0.88	0.178	2.53979e-26	IHC	Nefl				Prkcd1	3.24222e-24	1.03922	0.972	0.819	6.97078e-20	OHC	Prkcd
	Fam19a3	9.75197e-30	0.925458	0.602	0.006	2.09667e-25	IHC	Fam19a3				Proser21	3.77719e-24	1.20419	0.789	0.072	8.12095e-20	OHC	Proser2
	Pvalb	2.02413e-29	1.18447	1	1	4.35187e-25	IHC	Pvalb				Tmem229a1	2.21615e-23	1.3195	0.711	0	4.76471e-19	OHC	Tmem229a
	Xirp2	3.72717e-27	1.17044	0.831	0.161	8.01341e-23	IHC	Xirp2				Reep51	3.5932e-23	0.941328	0.978	0.783	7.72537e-19	OHC	Reep5
	Ftl1	6.33654e-27	0.477176	1	1	1.36235e-22	IHC	Ftl1				Hsd17b71	6.03758e-23	1.26723	0.961	0.639	1.29808e-18	OHC	Hsd17b7
	Selenom	1.15034e-26	1.08686	0.988	0.578	2.47322e-22	IHC	Selenom				5730508B09Rik1	7.35352e-23	1.22726	0.744	0.048	1.58101e-18	OHC	5730508B09Rik
	Selenow	1.81739e-26	0.58709	1	1	3.90739e-22	IHC	Selenow				Urah1	1.23945e-22	1.55634	0.706	0.012	2.66483e-18	OHC	Urah
	A930009A15Rik	1.60617e-25	1.24089	0.843	0.267	3.45326e-21	IHC	A930009A15Rik				Sri1	1.7027e-22	0.943965	0.989	0.807	3.6608e-18	OHC	Sri
	Fscn2	1.74633e-24	1.02257	0.928	0.283	3.75461e-20	IHC	Fscn2				Ptn1	1.82573e-22	1.13731	0.967	0.59	3.92532e-18	OHC	Ptn
	Gm32742	3.54674e-24	0.797217	0.518	0.011	7.62549e-20	IHC	Gm32742				Bri31	1.50138e-21	0.86637	0.978	0.831	3.22797e-17	OHC	Bri3
	Fth1	5.66265e-24	0.445154	1	0.994	1.21747e-19	IHC	Fth1				Strc1	1.8743e-21	1.16153	0.8	0.217	4.02975e-17	OHC	Strc
	Slc34a3	4.06937e-23	0.856061	0.47	0	8.74914e-19	IHC	Slc34a3				Ikzf21	7.88947e-21	1.15853	0.656	0	1.69624e-16	OHC	Ikzf2
	Tpm1	5.05745e-23	0.944544	1	0.672	1.08735e-18	IHC	Tpm1				Lbh1	8.46215e-21	1.00136	0.778	0.096	1.81936e-16	OHC	Lbh
	Myl4	7.04151e-23	0.918039	0.639	0.072	1.51392e-18	IHC	Myl4				1941-09-01	1.98251e-20	1.45743	0.8	0.253	4.26239e-16	OHC	2019-09-04
	Tjap1	2.96102e-22	1.15449	0.88	0.483	6.36619e-18	IHC	Tjap1				Faim21	1.09076e-19	0.927631	0.894	0.289	2.34514e-15	OHC	Faim2
	Tln2	1.08742e-21	0.788216	0.602	0.067	2.33796e-17	IHC	Tln2				Agpat21	1.29297e-19	1.04231	0.644	0.024	2.77987e-15	OHC	Agpat2
	Slc17a8	1.93436e-21	0.661778	0.47	0.011	4.15888e-17	IHC	Slc17a8				Ubc1	1.85561e-19	0.917199	0.983	0.94	3.98957e-15	OHC	Ubc
	Pkhd1l1	3.16817e-21	0.612354	0.434	0	6.81157e-17	IHC	Pkhd1l1				4930558C23Rik1	5.34171e-19	0.962786	0.667	0.036	1.14847e-14	OHC	4930558C23Rik
	Necab2	1.79291e-20	0.941409	0.699	0.167	3.85476e-16	IHC	Necab2				Acsl11	2.63145e-18	1.0744	0.878	0.361	5.65761e-14	OHC	Acsl1
	Calb2	3.93821e-20	0.846193	1	0.967	8.46715e-16	IHC	Calb2				Trak11	5.66945e-18	1.00143	0.883	0.482	1.21893e-13	OHC	Trak1
	Gpx2	1.23747e-19	1.20516	0.687	0.161	2.66056e-15	IHC	Gpx2				Suds31	5.87405e-18	0.847777	0.944	0.783	1.26292e-13	OHC	Suds3
	Mlf1	2.85775e-18	1.07047	0.916	0.494	6.14417e-14	IHC	Mlf1				9530085L11Rik1	2.2295e-17	0.987794	0.744	0.193	4.79341e-13	OHC	9530085L11Rik
	Gm30191	6.5742e-18	0.731778	0.976	0.961	1.41345e-13	IHC	Gm30191				Bhlhe401	2.82487e-17	1.02097	0.694	0.133	6.07347e-13	OHC	Bhlhe40
	Crip2	9.24893e-17	0.806979	0.614	0.133	1.98852e-12	IHC	Crip2				Veph11	4.87303e-16	0.979103	0.539	0	1.0477e-11	OHC	Veph1
	Kifap3	1.5018e-16	0.839306	0.663	0.183	3.22888e-12	IHC	Kifap3				9530077C05Rik1	7.47282e-16	0.868911	0.639	0.108	1.60666e-11	OHC	9530077C05Rik
	Gm1113	2.22988e-16	0.49591	0.337	0	4.79424e-12	IHC	Gm1113				Anp32b1	1.2112e-15	0.672938	0.978	0.88	2.60407e-11	OHC	Anp32b
	Cbr1	5.81589e-16	0.795421	0.735	0.278	1.25042e-11	IHC	Cbr1				Pdcd71	1.4503e-15	0.925421	0.783	0.325	3.11814e-11	OHC	Pdcd7
	Stk32c	6.24737e-16	0.560344	0.386	0.017	1.34319e-11	IHC	Stk32c				Ryr11	2.45199e-15	0.929198	0.533	0.012	5.27178e-11	OHC	Ryr1
	Fxyd2	8.95986e-16	0.574344	0.458	0.05	1.92637e-11	IHC	Fxyd2				Fgfr31	2.73775e-15	0.912444	0.539	0.012	5.88615e-11	OHC	Fgfr3
	Rassf4	1.48147e-15	0.797968	0.639	0.172	3.18517e-11	IHC	Rassf4				H3f3a1	3.02336e-15	0.672744	0.972	0.831	6.50023e-11	OHC	H3f3a
	Smim1	1.56695e-15	0.917656	0.651	0.194	3.36894e-11	IHC	Smim1				Tmco31	5.06378e-15	0.940068	0.806	0.337	1.08871e-10	OHC	Tmco3
	Slc24a3	2.04655e-15	0.785227	0.699	0.222	4.40009e-11	IHC	Slc24a3				Pgm51	3.36417e-14	0.856634	0.489	0	7.23295e-10	OHC	Pgm5
	Gm4825	2.79607e-15	0.773779	0.964	0.756	6.01155e-11	IHC	Gm4825				Ppa11	4.03261e-14	0.90025	0.789	0.41	8.67012e-10	OHC	Ppa1
	Tnc	8.34205e-15	0.654326	0.59	0.128	1.79354e-10	IHC	Tnc				Hspa1a1	4.73202e-14	1.3778	0.878	0.627	1.01738e-09	OHC	Hspa1a
	Cacfd1	8.92107e-15	0.772514	0.904	0.639	1.91803e-10	IHC	Cacfd1				Twf11	6.5716e-14	0.662393	0.967	0.735	1.4129e-09	OHC	Twf1
	Snrnp25	1.12619e-14	0.711329	0.952	0.8	2.4213e-10	IHC	Snrnp25				Id41	9.22449e-14	0.732626	0.906	0.554	1.98326e-09	OHC	Id4
	Nol4l	1.59661e-14	0.559438	0.446	0.061	3.4327e-10	IHC	Nol4l				Dnajb12	1.0487e-13	1.22119	0.806	0.542	2.25471e-09	OHC	Dnajb1
	Guk1	2.31855e-14	0.638939	0.964	0.85	4.98488e-10	IHC	Guk1				Rora1	3.63091e-13	0.8769	0.839	0.53	7.80646e-09	OHC	Rora
	6530403H02Rik	2.54305e-14	0.414482	0.313	0.006	5.46755e-10	IHC	6530403H02Rik				Tmem1451	4.62893e-13	0.77549	0.494	0.036	9.95221e-09	OHC	Tmem145
	Tbc1d16	3.15967e-14	0.524985	0.373	0.028	6.7933e-10	IHC	Tbc1d16				Ddx51	5.48338e-13	0.572465	0.983	0.916	1.17893e-08	OHC	Ddx5
	Ccdc107	4.07136e-14	0.548115	0.47	0.067	8.75342e-10	IHC	Ccdc107				Zfp5031	7.5292e-13	0.680581	0.489	0.024	1.61878e-08	OHC	Zfp503
	Gm44799	4.68628e-14	0.409044	0.289	0	1.00755e-09	IHC	Gm44799				Fam213a1	8.64088e-13	0.776941	0.906	0.627	1.85779e-08	OHC	Fam213a
	Glrx5	5.00396e-14	0.585674	0.976	0.811	1.07585e-09	IHC	Glrx5				Strip21	9.14176e-13	0.702881	0.861	0.482	1.96548e-08	OHC	Strip2
	Fbxw4	6.65161e-14	0.611971	0.542	0.117	1.43009e-09	IHC	Fbxw4				AI5934421	1.63656e-12	0.76189	0.889	0.53	3.51861e-08	OHC	AI593442
	Ppp2r2b	7.33029e-14	0.622783	0.494	0.089	1.57601e-09	IHC	Ppp2r2b				Hsp90ab11	1.91221e-12	0.449526	0.994	1	4.11126e-08	OHC	Hsp90ab1
	Lig1	7.91478e-14	0.840021	0.711	0.267	1.70168e-09	IHC	Lig1				Cadm11	2.30888e-12	0.921623	0.478	0.036	4.96409e-08	OHC	Cadm1
	2900027M19Rik	1.74379e-13	0.469378	0.277	0	3.74915e-09	IHC	2900027M19Rik				Vopp11	2.34341e-12	0.862512	0.622	0.193	5.03834e-08	OHC	Vopp1
	Pex5l	1.74379e-13	0.38251	0.277	0	3.74915e-09	IHC	Pex5l				Tmem120a1	3.59555e-12	0.802508	0.594	0.145	7.73043e-08	OHC	Tmem120a
	Reep6	2.37457e-13	0.491051	0.398	0.044	5.10533e-09	IHC	Reep6				Calb11	4.18312e-12	0.517851	1	0.976	8.99371e-08	OHC	Calb1
	Ap3s1	3.23708e-13	0.745108	0.735	0.35	6.95971e-09	IHC	Ap3s1				Plekha71	6.05957e-12	0.728074	0.628	0.181	1.30281e-07	OHC	Plekha7
	A530016L24Rik	3.55017e-13	0.647253	0.494	0.1	7.63287e-09	IHC	A530016L24Rik				Spop1	6.59838e-12	0.595867	0.956	0.759	1.41865e-07	OHC	Spop
	Arf5	3.70972e-13	0.450991	1	0.994	7.97589e-09	IHC	Arf5				Dnm31	9.04799e-12	0.760662	0.65	0.205	1.94532e-07	OHC	Dnm3
	Chrna1	5.27595e-13	0.809154	0.735	0.317	1.13433e-08	IHC	Chrna1				Fggy1	1.05875e-11	0.731887	0.622	0.157	2.2763e-07	OHC	Fggy
	Slc14a1	6.43121e-13	0.465199	0.265	0	1.38271e-08	IHC	Slc14a1				Lasp11	1.07142e-11	0.83063	0.522	0.096	2.30354e-07	OHC	Lasp1
	Rpl4	8.20909e-13	0.354541	1	0.978	1.76496e-08	IHC	Rpl4				Mycbpap1	1.22183e-11	0.817337	0.783	0.386	2.62694e-07	OHC	Mycbpap
	Npm3	1.37357e-12	0.577645	0.542	0.133	2.95317e-08	IHC	Npm3				Atp2b21	1.2653e-11	0.76229	0.711	0.313	2.7204e-07	OHC	Atp2b2
	Zyx	1.8756e-12	0.694963	0.494	0.117	4.03253e-08	IHC	Zyx				Ttc191	1.44282e-11	0.823533	0.678	0.241	3.10206e-07	OHC	Ttc19
	Scg5	2.38674e-12	0.781897	0.88	0.622	5.13149e-08	IHC	Scg5				Ifit11	1.5139e-11	0.882433	0.511	0.072	3.25487e-07	OHC	Ifit1
	Sncg	3.39826e-12	0.796818	0.771	0.389	7.30625e-08	IHC	Sncg				Fbxo21	1.57597e-11	0.313717	1	1	3.38834e-07	OHC	Fbxo2
	Nbas	3.91187e-12	0.607399	0.928	0.683	8.41051e-08	IHC	Nbas				Gpcpd11	2.9784e-11	0.70083	0.478	0.06	6.40356e-07	OHC	Gpcpd1
	Spock1	4.07993e-12	0.533649	0.446	0.078	8.77185e-08	IHC	Spock1				Wrap731	3.08315e-11	0.675877	0.583	0.157	6.62876e-07	OHC	Wrap73
	Ybx1	5.22022e-12	0.398149	1	0.989	1.12235e-07	IHC	Ybx1				Capg1	3.30857e-11	0.668355	0.911	0.687	7.11343e-07	OHC	Capg
	Kif28	9.21203e-12	0.451834	0.289	0.017	1.98059e-07	IHC	Kif28				Efemp21	3.34856e-11	0.621211	0.456	0.036	7.19941e-07	OHC	Efemp2
	Parp1	9.58398e-12	0.582287	0.47	0.117	2.06056e-07	IHC	Parp1				Serinc31	3.47911e-11	0.819908	0.783	0.482	7.48009e-07	OHC	Serinc3
	Ezr	1.28875e-11	0.493777	0.494	0.106	2.77081e-07	IHC	Ezr				Hist1h1c1	4.28186e-11	0.845776	0.706	0.301	9.206e-07	OHC	Hist1h1c
	Laptm4b	1.47006e-11	0.637654	0.614	0.217	3.16063e-07	IHC	Laptm4b				Pard3b1	4.74987e-11	0.795683	0.417	0.012	1.02122e-06	OHC	Pard3b
	Oaz1	2.00243e-11	0.332639	1	0.983	4.30522e-07	IHC	Oaz1				Mlf21	5.18802e-11	0.422639	0.983	0.988	1.11542e-06	OHC	Mlf2
	Rsph1	3.06272e-11	0.636575	0.47	0.111	6.58486e-07	IHC	Rsph1				Hsp90aa11	5.37374e-11	0.518551	0.994	0.988	1.15535e-06	OHC	Hsp90aa1
	Polr1d	3.89942e-11	0.603297	0.928	0.772	8.38376e-07	IHC	Polr1d				Clu1	6.66146e-11	0.624618	0.956	0.831	1.43222e-06	OHC	Clu
	Pkig	6.25474e-11	0.403345	1	0.994	1.34477e-06	IHC	Pkig				Pou4f31	6.90549e-11	0.474032	1	0.988	1.48468e-06	OHC	Pou4f3
	Atp5g1	8.5573e-11	0.403253	0.988	0.972	1.83982e-06	IHC	Atp5g1				Prdx51	1.63772e-10	0.468637	0.978	0.952	3.5211e-06	OHC	Prdx5
	Rpl19	1.10938e-10	0.376894	1	0.961	2.38518e-06	IHC	Rpl19				Malat11	2.0575e-10	0.347878	1	1	4.42361e-06	OHC	Malat1
	Lactb	1.14178e-10	0.525579	0.41	0.078	2.45483e-06	IHC	Lactb				Mmp231	2.63587e-10	0.675914	0.389	0.012	5.66712e-06	OHC	Mmp23
	Rps5	1.23085e-10	0.349565	1	1	2.64632e-06	IHC	Rps5				Rnf111	2.93763e-10	0.680114	0.861	0.723	6.31591e-06	OHC	Rnf11
	Rpl32	1.71514e-10	0.363647	1	0.994	3.68755e-06	IHC	Rpl32				P2rx21	3.7939e-10	0.691656	0.472	0.072	8.15688e-06	OHC	P2rx2
	Cacna2d2	2.06595e-10	0.353238	0.277	0.022	4.4418e-06	IHC	Cacna2d2				Ablim31	5.00854e-10	0.636846	0.517	0.096	1.07684e-05	OHC	Ablim3
	Bola2	2.41883e-10	0.603154	0.783	0.439	5.20048e-06	IHC	Bola2				Rasd21	5.57711e-10	0.626876	0.767	0.373	1.19908e-05	OHC	Rasd2
	Rpl14	3.09001e-10	0.312128	1	0.989	6.64352e-06	IHC	Rpl14				Mdh11	5.76203e-10	0.516897	0.967	0.928	1.23884e-05	OHC	Mdh1
	Ly6h	3.15601e-10	0.442694	0.434	0.094	6.78543e-06	IHC	Ly6h				Ctif1	6.7755e-10	0.676892	0.456	0.072	1.45673e-05	OHC	Ctif
	Srgap3	4.81282e-10	0.556329	0.566	0.211	1.03476e-05	IHC	Srgap3				1810037I17Rik1	6.88575e-10	0.501502	0.978	0.952	1.48044e-05	OHC	1810037I17Rik
	H2afj	5.30971e-10	0.467215	0.94	0.906	1.14159e-05	IHC	H2afj				Chrna101	8.38044e-10	0.516127	0.894	0.711	1.80179e-05	OHC	Chrna10
	Svbp	7.62075e-10	0.486173	0.94	0.778	1.63846e-05	IHC	Svbp				Ccdc28b1	1.28652e-09	0.539164	0.928	0.759	2.76601e-05	OHC	Ccdc28b
	Calm2	7.69162e-10	0.394699	0.988	1	1.6537e-05	IHC	Calm2				Stk331	1.44613e-09	0.713357	0.367	0.012	3.10918e-05	OHC	Stk33
	Prkcz	1.60061e-09	0.600779	0.494	0.156	3.4413e-05	IHC	Prkcz				Grp1	1.63253e-09	0.624353	0.344	0	3.50994e-05	OHC	Grp
	Hebp2	1.60425e-09	0.527538	0.904	0.817	3.44914e-05	IHC	Hebp2				Cldn91	2.06614e-09	0.444138	0.978	0.952	4.44221e-05	OHC	Cldn9
	Tmem255b	1.64235e-09	0.591659	0.747	0.361	3.53104e-05	IHC	Tmem255b				Mat2a1	2.74066e-09	0.643191	0.861	0.639	5.89242e-05	OHC	Mat2a
	Cabp7	1.82942e-09	0.492526	0.325	0.05	3.93326e-05	IHC	Cabp7				Pnrc11	2.77499e-09	0.506641	0.883	0.735	5.96622e-05	OHC	Pnrc1
	Nme1	1.83267e-09	0.50244	0.988	0.933	3.94024e-05	IHC	Nme1				Fam46a1	3.03227e-09	0.617179	0.478	0.084	6.51938e-05	OHC	Fam46a
	Cisd3	1.92029e-09	0.492351	0.566	0.206	4.12862e-05	IHC	Cisd3				Card191	3.16542e-09	0.439898	0.978	0.94	6.80565e-05	OHC	Card19
	Nup205	3.15013e-09	0.478762	0.518	0.161	6.77278e-05	IHC	Nup205				Zfp4231	3.53992e-09	0.746582	0.494	0.108	7.61083e-05	OHC	Zfp423
	Rpl41	4.16979e-09	0.366711	1	1	8.96505e-05	IHC	Rpl41				Ephx41	5.26003e-09	0.611421	0.406	0.048	0.000113091	OHC	Ephx4
	Rps3a1	4.78049e-09	0.355038	1	0.994	0.00010278	IHC	Rps3a1				Pla2g71	5.28974e-09	0.671472	0.894	0.699	0.00011373	OHC	Pla2g7
	Ppp1r14b	5.28519e-09	0.628674	0.759	0.433	0.000113632	IHC	Ppp1r14b				Mtmr111	5.29526e-09	0.508752	0.917	0.831	0.000113848	OHC	Mtmr11
	Slc7a14	5.3976e-09	0.429755	0.361	0.078	0.000116048	IHC	Slc7a14				Ptp4a21	5.73273e-09	0.547364	0.928	0.711	0.000123254	OHC	Ptp4a2
	Cd82	6.57916e-09	0.553949	0.711	0.344	0.000141452	IHC	Cd82				Homer21	5.86697e-09	0.477739	0.944	0.819	0.00012614	OHC	Homer2
	Bcas3	6.62694e-09	0.482128	0.566	0.217	0.000142479	IHC	Bcas3				Prcd1	6.15303e-09	0.550976	0.383	0.036	0.00013229	OHC	Prcd
	Rpl36a	3.13076e-08	0.464489	0.928	0.767	0.000673113	IHC	Rpl36a				Acot11	6.67856e-09	0.78749	0.433	0.084	0.000143589	OHC	Acot1
	Scn1b	3.19961e-08	0.499056	0.711	0.339	0.000687916	IHC	Scn1b				Ndufs21	6.74074e-09	0.424762	0.939	0.819	0.000144926	OHC	Ndufs2
	Slc1a5	3.58521e-08	0.295564	0.313	0.056	0.00077082	IHC	Slc1a5				Pald11	7.23499e-09	0.537587	0.322	0	0.000155552	OHC	Pald1
	Kif5c	3.86394e-08	0.530958	0.723	0.394	0.000830747	IHC	Kif5c				Ldhb1	8.20425e-09	0.582882	0.967	0.928	0.000176391	OHC	Ldhb
	Rpl7	3.92504e-08	0.368076	1	0.911	0.000843882	IHC	Rpl7				Mboat71	9.2197e-09	0.59707	0.528	0.157	0.000198224	OHC	Mboat7
	Raver2	4.06388e-08	0.507946	0.651	0.322	0.000873735	IHC	Raver2				Atp6v1c21	1.04789e-08	0.507294	0.411	0.06	0.000225296	OHC	Atp6v1c2
	Ift20	4.14998e-08	0.474496	0.916	0.728	0.000892246	IHC	Ift20				Ptma1	1.07965e-08	0.380833	1	0.964	0.000232124	OHC	Ptma
	Ptprz1	5.23041e-08	0.313149	0.277	0.044	0.00112454	IHC	Ptprz1				Cd811	1.29069e-08	0.543156	0.839	0.542	0.000277498	OHC	Cd81
	Ppp1r14a	5.39969e-08	0.38216	0.289	0.05	0.00116093	IHC	Ppp1r14a				Ypel31	1.47434e-08	0.347284	0.989	0.976	0.000316984	OHC	Ypel3
	Nefm	5.9209e-08	0.595688	0.639	0.289	0.00127299	IHC	Nefm				Slc26a51	1.49957e-08	0.475404	0.311	0	0.000322407	OHC	Slc26a5
	Apba1	5.94756e-08	0.492552	0.904	0.733	0.00127873	IHC	Apba1				Foxn31	1.62633e-08	0.6915	0.528	0.157	0.000349661	OHC	Foxn3
	Lsm7	6.11404e-08	0.492744	0.843	0.583	0.00131452	IHC	Lsm7				Phldb11	1.88969e-08	0.623516	0.394	0.06	0.000406284	OHC	Phldb1
	2300009A05Rik	6.64715e-08	0.542129	0.566	0.25	0.00142914	IHC	2300009A05Rik				Phldb11	1.88969e-08	0.623516	0.394	0.06	0.000406284	OHC	Phldb1
	Tmprss3	6.91561e-08	0.457091	0.855	0.683	0.00148686	IHC	Tmprss3				Chchd61	1.92593e-08	0.463289	0.922	0.795	0.000414075	OHC	Chchd6
	Lrrc73	7.04713e-08	0.456766	0.867	0.589	0.00151513	IHC	Lrrc73				Tmem59l1	1.96e-08	0.524911	0.383	0.048	0.0004214	OHC	Tmem59l
	Hdac3	7.23901e-08	0.457037	0.88	0.656	0.00155639	IHC	Hdac3				Ap1ar1	2.01185e-08	0.652348	0.606	0.277	0.000432548	OHC	Ap1ar
	Ndufab1	7.67591e-08	0.36053	1	0.883	0.00165032	IHC	Ndufab1				Kalrn1	2.23925e-08	0.672421	0.728	0.398	0.000481439	OHC	Kalrn
	E230025N22Rik	7.71752e-08	0.42422	0.386	0.106	0.00165927	IHC	E230025N22Rik				Pcolce21	2.61296e-08	0.641371	0.761	0.47	0.000561787	OHC	Pcolce2
	2019-03-02	8.73597e-08	0.388538	0.289	0.056	0.00187823	IHC	2019-03-02				Sh2d61	2.72462e-08	0.585875	0.467	0.108	0.000585794	OHC	Sh2d6
	Rps8	9.43981e-08	0.360369	0.988	0.917	0.00202956	IHC	Rps8				Ppp1r271	2.77047e-08	0.591397	0.917	0.843	0.000595651	OHC	Ppp1r27
	Tspan17	1.41981e-07	0.378541	0.518	0.189	0.00305259	IHC	Tspan17				Spns31	2.93068e-08	0.544176	0.394	0.06	0.000630096	OHC	Spns3
	Sfxn1	1.59561e-07	0.536572	0.566	0.261	0.00343056	IHC	Sfxn1				Htatip21	3.04158e-08	0.590318	0.806	0.602	0.000653939	OHC	Htatip2
	Sema5b	1.7051e-07	0.402046	0.675	0.333	0.00366598	IHC	Sema5b				Tmem2181	3.23637e-08	0.649873	0.622	0.301	0.000695819	OHC	Tmem218
	Dtnbp1	1.73571e-07	0.308888	0.398	0.117	0.00373177	IHC	Dtnbp1				Mtpn1	3.60086e-08	0.519217	0.794	0.578	0.000774186	OHC	Mtpn
	Dlgap4	1.76646e-07	0.387319	0.554	0.211	0.00379789	IHC	Dlgap4				Srgap21	3.89021e-08	0.510458	0.483	0.12	0.000836396	OHC	Srgap2
	Coa3	1.99965e-07	0.576676	0.807	0.589	0.00429925	IHC	Coa3				Tmem184b1	4.75383e-08	0.489553	0.35	0.036	0.00102207	OHC	Tmem184b
	1110008P14Rik	2.05068e-07	0.437719	0.892	0.822	0.00440896	IHC	1110008P14Rik				Ncbp21	6.85321e-08	0.621339	0.639	0.361	0.00147344	OHC	Ncbp2
	Dhx32	2.11234e-07	0.555434	0.41	0.133	0.00454154	IHC	Dhx32				Rnf19b1	7.76779e-08	0.553476	0.661	0.349	0.00167007	OHC	Rnf19b
	2010300C02Rik	2.46287e-07	0.484129	0.687	0.383	0.00529518	IHC	2010300C02Rik				Wdr11	8.27632e-08	0.540306	0.739	0.458	0.00177941	OHC	Wdr1
	Gadd45gip1	2.51585e-07	0.45029	0.747	0.417	0.00540908	IHC	Gadd45gip1				Plk21	8.53675e-08	0.537602	0.339	0.036	0.0018354	OHC	Plk2
	Cnih2	3.08765e-07	0.487573	0.373	0.117	0.00663846	IHC	Cnih2				Nudcd31	8.67239e-08	0.557283	0.772	0.518	0.00186456	OHC	Nudcd3
	Limd2	3.26423e-07	0.525234	0.867	0.706	0.0070181	IHC	Limd2				Cdr21	9.27621e-08	0.537675	0.489	0.145	0.00199439	OHC	Cdr2
	Mgst3	3.3238e-07	0.493522	0.867	0.694	0.00714616	IHC	Mgst3				Dynll21	1.08322e-07	0.356422	0.989	0.976	0.00232892	OHC	Dynll2
	Ndufa2	3.56379e-07	0.41851	0.976	0.9	0.00766215	IHC	Ndufa2				Cds11	1.20492e-07	0.539179	0.483	0.145	0.00259057	OHC	Cds1
	Snhg8	3.67638e-07	0.447465	0.711	0.478	0.00790421	IHC	Snhg8				Cds11	1.20492e-07	0.539179	0.483	0.145	0.00259057	OHC	Cds1
	Ppp2r2c	3.72902e-07	0.357928	0.289	0.061	0.00801739	IHC	Ppp2r2c				Fam189a21	1.35944e-07	0.552282	0.622	0.289	0.0029228	OHC	Fam189a2
	Madd	3.74627e-07	0.430961	0.795	0.511	0.00805448	IHC	Madd				Scp21	1.39786e-07	0.474067	0.906	0.795	0.0030054	OHC	Scp2
	Arl6	3.79392e-07	0.523874	0.627	0.322	0.00815693	IHC	Arl6				Trp53inp11	1.47101e-07	0.586519	0.406	0.096	0.00316267	OHC	Trp53inp1
	Bex1	4.13983e-07	0.381266	0.47	0.178	0.00890065	IHC	Bex1				Fam214a1	1.48177e-07	0.567908	0.594	0.253	0.0031858	OHC	Fam214a
	Calr	4.20868e-07	0.326777	1	0.972	0.00904866	IHC	Calr				Dnaja11	1.49659e-07	0.597553	0.856	0.759	0.00321767	OHC	Dnaja1
	Rps2-ps10	4.48276e-07	0.404712	0.855	0.728	0.00963793	IHC	Rps2-ps10				Dnaja41	1.7651e-07	0.459581	0.883	0.747	0.00379496	OHC	Dnaja4
	Aes	5.02359e-07	0.462814	0.855	0.65	0.0108007	IHC	Aes				Fut81	1.80344e-07	0.556051	0.428	0.108	0.0038774	OHC	Fut8
	Mrps36	5.06573e-07	0.491757	0.687	0.406	0.0108913	IHC	Mrps36				Smoc21	1.82463e-07	0.564071	0.35	0.048	0.00392295	OHC	Smoc2
	Creb3l1	5.62239e-07	0.395079	0.494	0.189	0.0120881	IHC	Creb3l1				Cirbp1	1.82495e-07	0.397986	0.989	0.916	0.00392363	OHC	Cirbp
	Gm5678	5.6649e-07	0.321406	0.301	0.072	0.0121795	IHC	Gm5678				Ubl51	1.84273e-07	0.350309	0.994	0.928	0.00396187	OHC	Ubl5
	Akt1	5.66807e-07	0.4696	0.494	0.211	0.0121864	IHC	Akt1				Arhgap27os21	2.018e-07	0.516483	0.45	0.12	0.00433871	OHC	Arhgap27os2
	Igfbp5	5.79168e-07	0.489592	0.518	0.217	0.0124521	IHC	Igfbp5				Aox21	2.5061e-07	0.537835	0.267	0	0.00538811	OHC	Aox2
	Morn4	6.35671e-07	0.350813	0.458	0.167	0.0136669	IHC	Morn4				Dbndd11	2.66244e-07	0.445679	0.311	0.024	0.00572425	OHC	Dbndd1
	Mrpl54	6.80275e-07	0.409718	0.843	0.65	0.0146259	IHC	Mrpl54				Sf3b61	2.8156e-07	0.417879	0.911	0.807	0.00605354	OHC	Sf3b6
	Kncn	7.0856e-07	0.435406	0.892	0.744	0.015234	IHC	Kncn				Mef2a1	2.86034e-07	0.652726	0.472	0.169	0.00614973	OHC	Mef2a
	Ifi30	7.43817e-07	0.440845	0.41	0.144	0.0159921	IHC	Ifi30				Ttll71	3.00235e-07	0.496789	0.417	0.108	0.00645505	OHC	Ttll7
	Tbc1d13	8.25026e-07	0.274554	0.277	0.061	0.0177381	IHC	Tbc1d13				Tmem38a1	3.12632e-07	0.540856	0.511	0.193	0.00672159	OHC	Tmem38a
	Mif	8.80334e-07	0.500033	0.651	0.378	0.0189272	IHC	Mif				Hist3h2ba1	3.32016e-07	0.412255	0.956	0.904	0.00713834	OHC	Hist3h2ba
	Irx2	9.93073e-07	0.542497	0.627	0.361	0.0213511	IHC	Irx2				Aifm31	3.43862e-07	0.473944	0.328	0.036	0.00739303	OHC	Aifm3
	Trim36	1.19098e-06	0.581306	0.699	0.461	0.0256061	IHC	Trim36				St8sia31	3.77902e-07	0.516207	0.35	0.06	0.00812488	OHC	St8sia3
	Gde1	1.21757e-06	0.366171	0.783	0.483	0.0261778	IHC	Gde1				Napa1	3.84393e-07	0.514975	0.722	0.518	0.00826446	OHC	Napa
	Gltp	1.21917e-06	0.437388	0.904	0.778	0.0262122	IHC	Gltp				Atpaf21	3.84835e-07	0.513208	0.583	0.289	0.00827396	OHC	Atpaf2
	Fam168a	1.58009e-06	0.408803	0.59	0.283	0.0339719	IHC	Fam168a				Shisa21	4.21977e-07	0.535442	0.361	0.06	0.0090725	OHC	Shisa2
	Bex4	1.58499e-06	0.543524	0.494	0.217	0.0340772	IHC	Bex4				Nf21	4.75344e-07	0.427089	0.972	0.904	0.0102199	OHC	Nf2
	Rhpn1	1.58533e-06	0.340246	0.494	0.194	0.0340846	IHC	Rhpn1				Vcp1	5.98866e-07	0.460028	0.867	0.759	0.0128756	OHC	Vcp
	Kcna10	1.81322e-06	0.403247	0.747	0.506	0.0389843	IHC	Kcna10				Saraf1	6.01815e-07	0.419234	0.878	0.711	0.012939	OHC	Saraf
	Kcnab2	1.87442e-06	0.33539	0.289	0.072	0.0403	IHC	Kcnab2				Lgmn1	6.10694e-07	0.541329	0.772	0.554	0.0131299	OHC	Lgmn
	Rps11	1.98559e-06	0.290018	1	0.978	0.0426901	IHC	Rps11				Tenm41	7.18128e-07	0.434733	0.528	0.181	0.0154398	OHC	Tenm4
	Nrxn2	2.03544e-06	0.418336	0.47	0.194	0.0437619	IHC	Nrxn2				Cygb1	7.37598e-07	0.471955	0.272	0.012	0.0158584	OHC	Cygb
	Dpysl3	2.06686e-06	0.371164	0.518	0.233	0.0444374	IHC	Dpysl3				Klf91	7.85743e-07	0.469014	0.806	0.566	0.0168935	OHC	Klf9
	Clec18a	2.19541e-06	0.403763	0.349	0.111	0.0472014	IHC	Clec18a				Ighm1	7.85993e-07	0.41733	0.906	0.988	0.0168988	OHC	Ighm
	Rps16	2.24391e-06	0.286369	0.976	0.922	0.0482441	IHC	Rps16				Sorbs21	7.88668e-07	0.497651	0.528	0.217	0.0169564	OHC	Sorbs2
	Gapdh	2.24959e-06	0.380911	0.928	0.867	0.0483662	IHC	Gapdh				Kcnk11	8.07361e-07	0.557793	0.711	0.482	0.0173583	OHC	Kcnk1
	Rpl27a	2.6092e-06	0.33933	0.94	0.761	0.0560977	IHC	Rpl27a				Olfml31	8.61785e-07	0.498965	0.489	0.169	0.0185284	OHC	Olfml3
	Cars	2.64887e-06	0.399614	0.494	0.217	0.0569507	IHC	Cars				Fbxo91	8.81692e-07	0.440688	0.889	0.663	0.0189564	OHC	Fbxo9
	Ndufs6	2.73214e-06	0.349683	0.94	0.867	0.058741	IHC	Ndufs6				Anxa61	8.81853e-07	0.553626	0.689	0.47	0.0189598	OHC	Anxa6
	Nin	2.95733e-06	0.395747	0.47	0.206	0.0635826	IHC	Nin				Msh21	9.03291e-07	0.514845	0.417	0.12	0.0194208	OHC	Msh2
	2310040G24Rik	3.01784e-06	0.462325	0.687	0.461	0.0648836	IHC	2310040G24Rik				Tmem86a1	1.09646e-06	0.555385	0.406	0.12	0.0235739	OHC	Tmem86a
	Rpl10a	3.23731e-06	0.380446	0.892	0.761	0.0696022	IHC	Rpl10a				Dner1	1.1026e-06	0.435189	0.261	0.012	0.0237058	OHC	Dner
	Parp6	3.43345e-06	0.431741	0.795	0.594	0.0738191	IHC	Parp6				Ctnnbip11	1.21815e-06	0.506019	0.589	0.313	0.0261901	OHC	Ctnnbip1
	Hint1	3.46832e-06	0.400353	0.747	0.506	0.0745689	IHC	Hint1				Ralgapa21	1.36737e-06	0.52359	0.372	0.096	0.0293984	OHC	Ralgapa2
	Mvb12b	3.652e-06	0.518981	0.723	0.506	0.078518	IHC	Mvb12b				Smurf11	1.3791e-06	0.443982	0.339	0.06	0.0296507	OHC	Smurf1
	Rpl26	3.98534e-06	0.441867	0.916	0.922	0.0856848	IHC	Rpl26				Hspe11	1.4522e-06	0.476035	0.95	0.88	0.0312223	OHC	Hspe1
	Mrpl17	4.1202e-06	0.428759	0.831	0.728	0.0885843	IHC	Mrpl17				Pdlim11	1.51544e-06	0.418196	0.317	0.048	0.032582	OHC	Pdlim1
	Phgdh	4.24283e-06	0.480886	0.614	0.311	0.0912207	IHC	Phgdh				Slc45a31	1.58414e-06	0.4188	0.3	0.036	0.0340591	OHC	Slc45a3
	Wnt7b	4.26426e-06	0.357293	0.361	0.128	0.0916816	IHC	Wnt7b				Ttc91	1.60992e-06	0.470371	0.422	0.133	0.0346133	OHC	Ttc9
	Dnajc15	4.70137e-06	0.40258	0.723	0.45	0.101079	IHC	Dnajc15				A330048O09Rik1	1.79898e-06	0.471401	0.617	0.337	0.0386781	OHC	A330048O09Rik
	Dnaic2	5.06483e-06	0.482134	0.578	0.311	0.108894	IHC	Dnaic2				Serpinb6a1	1.94222e-06	0.450706	0.85	0.699	0.0417577	OHC	Serpinb6a
	Mrpl30	5.16563e-06	0.4085	0.904	0.822	0.111061	IHC	Mrpl30				Cpe1	2.20058e-06	0.395952	0.972	0.94	0.0473124	OHC	Cpe
	Kcp	5.49037e-06	0.311053	0.988	0.844	0.118043	IHC	Kcp				Tmprss71	2.3327e-06	0.49606	0.45	0.145	0.050153	OHC	Tmprss7
	Rpsa	6.22395e-06	0.315279	0.94	0.872	0.133815	IHC	Rpsa				Sipa1l31	2.40414e-06	0.51117	0.622	0.386	0.0516889	OHC	Sipa1l3
	Dpysl4	6.65979e-06	0.4473	0.434	0.183	0.143186	IHC	Dpysl4				Tppp1	2.61563e-06	0.45407	0.389	0.108	0.056236	OHC	Tppp
	Liph	8.3577e-06	0.257215	0.253	0.061	0.17969	IHC	Liph				Crem1	2.6257e-06	0.533084	0.306	0.048	0.0564526	OHC	Crem
	Tmem132a	8.35791e-06	0.44022	0.675	0.422	0.179695	IHC	Tmem132a				Med101	2.86938e-06	0.518413	0.783	0.578	0.0616916	OHC	Med10
	Rpl18	9.08935e-06	0.329307	0.928	0.872	0.195421	IHC	Rpl18				Kazald11	2.92847e-06	0.458573	0.5	0.193	0.062962	OHC	Kazald1
	Tomm5	9.35297e-06	0.433566	0.795	0.572	0.201089	IHC	Tomm5				Auts21	3.02847e-06	0.504136	0.511	0.229	0.0651121	OHC	Auts2
	Gm43712	1.00779e-05	0.286352	0.373	0.133	0.216676	IHC	Gm43712				Mtch11	3.39626e-06	0.474576	0.756	0.542	0.0730196	OHC	Mtch1
	1500011K16Rik	1.0092e-05	0.397314	0.723	0.494	0.216979	IHC	1500011K16Rik				Plekhg61	3.47047e-06	0.433552	0.261	0.024	0.0746151	OHC	Plekhg6
	6030419C18Rik	1.02553e-05	0.276777	0.325	0.1	0.22049	IHC	6030419C18Rik				Dusp141	3.95447e-06	0.490184	0.65	0.434	0.0850211	OHC	Dusp14
	Sec14l1	1.04384e-05	0.351469	0.301	0.094	0.224426	IHC	Sec14l1				Tmem184c1	4.29432e-06	0.504583	0.461	0.169	0.0923279	OHC	Tmem184c
	Endod1	1.07346e-05	0.452847	0.783	0.617	0.230795	IHC	Endod1				Donson1	4.59197e-06	0.483338	0.356	0.084	0.0987274	OHC	Donson
	Rpl3	1.13629e-05	0.250378	1	0.972	0.244303	IHC	Rpl3				Nacc21	5.47937e-06	0.54114	0.711	0.554	0.117806	OHC	Nacc2
	Pitpnm1	1.18535e-05	0.338359	0.542	0.267	0.254851	IHC	Pitpnm1				Slc47a21	5.49944e-06	0.360986	0.367	0.084	0.118238	OHC	Slc47a2
	Otos	1.20666e-05	0.419567	0.59	0.339	0.259431	IHC	Otos				Csad1	5.51335e-06	0.400823	0.394	0.108	0.118537	OHC	Csad
	Gm10039	1.22287e-05	0.361355	0.952	0.894	0.262917	IHC	Gm10039				Efhd21	5.72355e-06	0.453176	0.817	0.687	0.123056	OHC	Efhd2
	Dad1	1.24194e-05	0.291831	0.964	0.917	0.267017	IHC	Dad1				Rab3ip1	6.01264e-06	0.409113	0.944	0.807	0.129272	OHC	Rab3ip
	Bex3	1.34551e-05	0.371468	0.904	0.711	0.289285	IHC	Bex3				Smpdl3a1	6.02126e-06	0.524042	0.433	0.145	0.129457	OHC	Smpdl3a
	Rps21	1.3722e-05	0.365947	0.904	0.822	0.295023	IHC	Rps21				Lpin21	6.36467e-06	0.55333	0.678	0.482	0.13684	OHC	Lpin2
	Psmb6	1.4746e-05	0.36813	0.904	0.8	0.317039	IHC	Psmb6				Ppp1r14d1	6.42611e-06	0.40034	0.333	0.072	0.138161	OHC	Ppp1r14d
	Fkbp2	1.52255e-05	0.34263	0.831	0.617	0.327349	IHC	Fkbp2				Mrfap11	6.95365e-06	0.318805	0.983	0.916	0.149503	OHC	Mrfap1
	Pnpla3	1.5452e-05	0.416519	0.53	0.261	0.332218	IHC	Pnpla3				Txnip1	6.97061e-06	0.461756	0.378	0.108	0.149868	OHC	Txnip
	Akr1a1	1.67743e-05	0.384691	0.916	0.772	0.360647	IHC	Akr1a1				Nsg21	7.03249e-06	0.460644	0.572	0.289	0.151199	OHC	Nsg2
	Rps24	1.7309e-05	0.268473	0.976	0.972	0.372143	IHC	Rps24				Dnajb61	7.34498e-06	0.490692	0.867	0.735	0.157917	OHC	Dnajb6
	Gramd1b	1.82536e-05	0.325717	0.289	0.094	0.392452	IHC	Gramd1b				AC154176.21	8.34371e-06	0.440339	0.433	0.169	0.17939	OHC	AC154176.2
	Rhou	1.83525e-05	0.330026	0.361	0.133	0.394579	IHC	Rhou				Hspa1b1	8.38395e-06	0.469705	0.361	0.108	0.180255	OHC	Hspa1b
	Idnk	1.93575e-05	0.480557	0.747	0.561	0.416187	IHC	Idnk				Dusp81	8.72101e-06	0.376208	0.606	0.325	0.187502	OHC	Dusp8
	Relt	2.03822e-05	0.438743	0.398	0.178	0.438218	IHC	Relt				AC149090.11	9.38987e-06	0.595299	0.344	0.096	0.201882	OHC	AC149090.1
	Kif19a	2.08982e-05	0.393958	0.47	0.228	0.449311	IHC	Kif19a				Bpgm1	9.5762e-06	0.506798	0.739	0.53	0.205888	OHC	Bpgm
	Akr1b3	2.19945e-05	0.297456	0.566	0.289	0.472881	IHC	Akr1b3				Oser11	1.00092e-05	0.40152	0.461	0.181	0.215197	OHC	Oser1
	Arpc5	2.56921e-05	0.364812	0.807	0.589	0.55238	IHC	Arpc5				Mfsd4a1	1.00324e-05	0.400131	0.289	0.048	0.215697	OHC	Mfsd4a
	C77080	2.5777e-05	0.318128	0.289	0.094	0.554206	IHC	C77080				Ano101	1.0902e-05	0.456082	0.411	0.145	0.234392	OHC	Ano10
	Rps4l	2.71302e-05	0.354259	0.253	0.072	0.583299	IHC	Rps4l				Pgd1	1.12327e-05	0.451178	0.322	0.084	0.241504	OHC	Pgd
	Atp2b1	2.81002e-05	0.362446	0.976	0.889	0.604154	IHC	Atp2b1				1700025G04Rik1	1.12622e-05	0.492074	0.528	0.277	0.242137	OHC	1700025G04Rik
	Tusc2	2.95131e-05	0.379387	0.735	0.517	0.634531	IHC	Tusc2				Olfm11	1.36788e-05	0.555669	0.711	0.554	0.294094	OHC	Olfm1
	Rpl13a	3.11605e-05	0.352894	0.855	0.733	0.669952	IHC	Rpl13a				Cgn1	1.36872e-05	0.387751	0.778	0.614	0.294275	OHC	Cgn
	Camk2b	3.11687e-05	0.341853	0.976	0.933	0.670127	IHC	Camk2b				Cgn1	1.36872e-05	0.387751	0.778	0.614	0.294275	OHC	Cgn
	Synrg	3.15164e-05	0.36282	0.699	0.444	0.677603	IHC	Synrg				Tubb2b1	1.68269e-05	0.437258	0.394	0.133	0.361779	OHC	Tubb2b
	Znhit2	3.43614e-05	0.370228	0.422	0.189	0.73877	IHC	Znhit2				Cmtm71	1.71732e-05	0.514222	0.422	0.169	0.369224	OHC	Cmtm7
	Smdt1	3.77489e-05	0.25531	0.988	0.983	0.811602	IHC	Smdt1				Tmem50a1	1.82052e-05	0.407664	0.711	0.482	0.391412	OHC	Tmem50a
	Hddc2	4.10288e-05	0.292455	0.386	0.161	0.88212	IHC	Hddc2				Ucp31	1.88042e-05	0.331995	0.261	0.036	0.40429	OHC	Ucp3
	Fam32a	4.31097e-05	0.387572	0.892	0.706	0.926858	IHC	Fam32a				Glul1	1.97076e-05	0.434872	0.361	0.108	0.423714	OHC	Glul
	Osbpl3	4.33576e-05	0.371025	0.602	0.322	0.932189	IHC	Osbpl3				Tmem55b1	2.25919e-05	0.40967	0.444	0.193	0.485726	OHC	Tmem55b
	Atpif1	4.69619e-05	0.277977	0.976	0.994	1	IHC	Atpif1				Rexo21	2.29328e-05	0.506784	0.783	0.639	0.493055	OHC	Rexo2
	Qdpr	4.79597e-05	0.413107	0.47	0.239	1	IHC	Qdpr				Ppp4r41	2.39185e-05	0.48645	0.578	0.337	0.514248	OHC	Ppp4r4
	Ppcs	4.82233e-05	0.256854	0.349	0.133	1	IHC	Ppcs				Disc11	2.53049e-05	0.348865	0.3	0.06	0.544055	OHC	Disc1
	Gm17018	4.96894e-05	0.458155	0.651	0.433	1	IHC	Gm17018				Sh3pxd2a1	2.68333e-05	0.359262	0.606	0.337	0.576916	OHC	Sh3pxd2a
	Mapre2	5.00222e-05	0.322054	0.301	0.106	1	IHC	Mapre2				Lmod11	2.70564e-05	0.404915	0.628	0.361	0.581713	OHC	Lmod1
	Ccer2	5.18232e-05	0.486987	0.458	0.222	1	IHC	Ccer2				Yars1	2.75098e-05	0.416008	0.561	0.325	0.59146	OHC	Yars
	Mien1	5.18344e-05	0.34342	0.928	0.817	1	IHC	Mien1				Tmem14c1	2.80001e-05	0.45158	0.583	0.361	0.602003	OHC	Tmem14c
	Rpl39	5.45143e-05	0.343419	0.518	0.294	1	IHC	Rpl39				Paics1	3.05063e-05	0.467936	0.572	0.361	0.655886	OHC	Paics
	Kmt5a	5.47389e-05	0.285705	0.506	0.272	1	IHC	Kmt5a				Atp8a11	3.11069e-05	0.368923	0.389	0.145	0.668798	OHC	Atp8a1
	Rps19bp1	5.64671e-05	0.36456	0.663	0.389	1	IHC	Rps19bp1				Psmd81	3.12793e-05	0.445852	0.839	0.735	0.672505	OHC	Psmd8
	Dtx3	5.67228e-05	0.307371	0.53	0.272	1	IHC	Dtx3				Fam57b1	3.41167e-05	0.45961	0.411	0.181	0.733509	OHC	Fam57b
	Dpysl2	6.39317e-05	0.400209	0.434	0.206	1	IHC	Dpysl2				Gnao11	3.73298e-05	0.395214	0.333	0.096	0.80259	OHC	Gnao1
	Hacd1	6.52592e-05	0.297976	0.735	0.522	1	IHC	Hacd1				Hspa81	3.93535e-05	0.279707	0.989	1	0.846099	OHC	Hspa8
	Dnpep	6.5275e-05	0.277516	0.313	0.111	1	IHC	Dnpep				Vmp11	4.09451e-05	0.484106	0.644	0.458	0.88032	OHC	Vmp1
	Ssx2ip	6.60351e-05	0.391752	0.651	0.383	1	IHC	Ssx2ip				Phyh1	4.2069e-05	0.429408	0.4	0.157	0.904484	OHC	Phyh
	Tpgs2	7.10748e-05	0.292259	0.349	0.139	1	IHC	Tpgs2				2019-06-01	0.000466973	0.492352	0.911	0.94	1	OHC	Jun
	Cdk14	7.59001e-05	0.36945	0.386	0.172	1	IHC	Cdk14				0610030E20Rik1	0.00892286	0.257882	0.344	0.193	1	OHC	0610030E20Rik
	Rpl23	8.46829e-05	0.260755	0.988	0.967	1	IHC	Rpl23				0610033M10Rik1	8.76085e-05	0.421496	0.394	0.169	1	OHC	0610033M10Rik
	Ndufb2	8.47163e-05	0.287821	0.964	0.878	1	IHC	Ndufb2				2010107E04Rik1	0.000206082	0.423755	0.822	0.711	1	OHC	2010107E04Rik
	Ftl1-ps1	8.85138e-05	0.312184	0.952	0.783	1	IHC	Ftl1-ps1				2210013O21Rik1	0.0019751	0.350919	0.711	0.59	1	OHC	2210013O21Rik
	Josd2	8.86246e-05	0.250553	0.458	0.222	1	IHC	Josd2				4833439L19Rik1	0.00162038	0.257274	0.806	0.602	1	OHC	4833439L19Rik
	Rhno1	0.000100356	0.258754	0.265	0.089	1	IHC	Rhno1				Aak11	0.000336702	0.403633	0.589	0.386	1	OHC	Aak1
	Gm16286	0.000103146	0.402554	0.614	0.394	1	IHC	Gm16286				Ablim21	0.000489504	0.366799	0.472	0.253	1	OHC	Ablim2
	Dusp19	0.000104059	0.361948	0.41	0.189	1	IHC	Dusp19				AC153524.41	0.000627935	0.293735	0.511	0.313	1	OHC	AC153524.4
	Gm9794	0.000105152	0.266038	0.807	0.589	1	IHC	Gm9794				Acad111	0.000884967	0.269182	0.422	0.205	1	OHC	Acad11
	Rps11-ps1	0.000117641	0.294745	0.759	0.5	1	IHC	Rps11-ps1				Acsl31	0.00149379	0.389571	0.578	0.446	1	OHC	Acsl3
	Romo1	0.000119546	0.348087	0.867	0.767	1	IHC	Romo1				Actn11	0.00238669	0.293043	0.361	0.181	1	OHC	Actn1
	Ctsf	0.000125105	0.412679	0.831	0.661	1	IHC	Ctsf				Adarb11	0.000145369	0.38267	0.456	0.229	1	OHC	Adarb1
	Csnk1g2	0.000127062	0.321989	0.614	0.4	1	IHC	Csnk1g2				Adk1	0.00403121	0.273276	0.333	0.181	1	OHC	Adk
	Sult4a1	0.000128159	0.27312	0.41	0.183	1	IHC	Sult4a1				Adprhl11	0.00062812	0.425395	0.456	0.253	1	OHC	Adprhl1
	Rpl11	0.000131041	0.342385	0.843	0.672	1	IHC	Rpl11				Adss1	0.00212819	0.291581	0.611	0.41	1	OHC	Adss
	Rps20	0.000143911	0.274651	0.904	0.789	1	IHC	Rps20				Ahcyl21	0.00257094	0.403037	0.533	0.373	1	OHC	Ahcyl2
	Prkra	0.000150519	0.30659	0.494	0.267	1	IHC	Prkra				Ahsa11	0.00119796	0.368387	0.789	0.59	1	OHC	Ahsa1
	1810043G02Rik	0.000152339	0.318159	0.482	0.261	1	IHC	1810043G02Rik				AI8461481	0.000236402	0.424732	0.378	0.169	1	OHC	AI846148
	Rpl10a-ps1	0.000154255	0.309621	0.855	0.717	1	IHC	Rpl10a-ps1				Aifm11	0.0023152	0.313096	0.428	0.229	1	OHC	Aifm1
	Banf1	0.000162357	0.262174	0.422	0.194	1	IHC	Banf1				Alad1	0.0097501	0.292734	0.378	0.229	1	OHC	Alad
	Bcl2	0.00017903	0.257564	0.253	0.083	1	IHC	Bcl2				Ankrd221	0.000751126	0.251538	0.267	0.084	1	OHC	Ankrd22
	Nckap1	0.000181368	0.320875	0.578	0.35	1	IHC	Nckap1				Anp32e1	0.000932089	0.304878	0.661	0.422	1	OHC	Anp32e
	Morn2	0.000182847	0.342907	0.687	0.5	1	IHC	Morn2				Aph1c1	8.8625e-05	0.34751	0.372	0.133	1	OHC	Aph1c
	Zmiz1	0.000188139	0.306829	0.446	0.217	1	IHC	Zmiz1				Aplp11	0.00101245	0.290346	0.594	0.386	1	OHC	Aplp1
	Gm2830	0.000197888	0.268847	0.482	0.256	1	IHC	Gm2830				Arih21	0.00205057	0.284039	0.322	0.145	1	OHC	Arih2
	1300002E11Rik	0.000211298	0.311294	0.807	0.6	1	IHC	1300002E11Rik				Asap11	0.000482555	0.408584	0.661	0.518	1	OHC	Asap1
	Dynll1	0.000214135	0.3798	0.855	0.761	1	IHC	Dynll1				Atp8a21	0.00110756	0.423806	0.589	0.47	1	OHC	Atp8a2
	Tomm7	0.000214169	0.304038	0.94	0.817	1	IHC	Tomm7				Bag31	0.000385147	0.342972	0.322	0.12	1	OHC	Bag3
	Hpcal1	0.000226916	0.308756	0.614	0.367	1	IHC	Hpcal1				Baiap2l21	0.00581396	0.31875	0.394	0.253	1	OHC	Baiap2l2
	Ank3	0.000246654	0.345095	0.771	0.55	1	IHC	Ank3				Barhl11	0.000187153	0.286313	0.556	0.301	1	OHC	Barhl1
	Tanc2	0.000257446	0.344271	0.41	0.2	1	IHC	Tanc2				BC0040041	0.000120057	0.384439	0.511	0.301	1	OHC	BC004004
	Tspan13	0.000258768	0.2589	0.976	0.967	1	IHC	Tspan13				Bcat21	0.00239309	0.325746	0.483	0.301	1	OHC	Bcat2
	Ddit3	0.000262644	0.323909	0.759	0.567	1	IHC	Ddit3				Bdp11	0.000595218	0.443962	0.5	0.313	1	OHC	Bdp1
	Copz1	0.000265178	0.306949	0.675	0.456	1	IHC	Copz1				Bphl1	0.00311012	0.281122	0.522	0.349	1	OHC	Bphl
	Sfrp1	0.000270037	0.579422	0.289	0.122	1	IHC	Sfrp1				C530008M17Rik1	6.35162e-05	0.343511	0.261	0.06	1	OHC	C530008M17Rik
	Rack1	0.000280743	0.257927	0.952	0.878	1	IHC	Rack1				Camsap31	0.000777757	0.342612	0.3	0.12	1	OHC	Camsap3
	Timm13	0.000292968	0.250368	0.916	0.911	1	IHC	Timm13				Car121	0.00203791	0.293209	0.306	0.133	1	OHC	Car12
	Mir703	0.000295971	0.30209	0.843	0.65	1	IHC	Mir703				Carhsp11	7.35059e-05	0.369601	0.522	0.265	1	OHC	Carhsp1
	Nhp2	0.000311414	0.379893	0.675	0.483	1	IHC	Nhp2				Carmil11	0.00387275	0.288728	0.361	0.205	1	OHC	Carmil1
	Rnaseh2a	0.000311937	0.262724	0.253	0.089	1	IHC	Rnaseh2a				Cbx11	0.00254223	0.297614	0.517	0.349	1	OHC	Cbx1
	Synj2	0.000320828	0.280149	0.542	0.306	1	IHC	Synj2				Ccng21	0.00958422	0.261745	0.272	0.133	1	OHC	Ccng2
	Mrpl21	0.000334079	0.376345	0.566	0.333	1	IHC	Mrpl21				Ccni1	0.00016721	0.399748	0.511	0.289	1	OHC	Ccni
	Fdps	0.000372049	0.344731	0.723	0.544	1	IHC	Fdps				Ccs1	0.000867404	0.355276	0.811	0.639	1	OHC	Ccs
	Tmem41a	0.000378612	0.316103	0.446	0.233	1	IHC	Tmem41a				Ccser21	0.000791503	0.343798	0.372	0.181	1	OHC	Ccser2
	Mrpl58	0.000384097	0.328666	0.711	0.511	1	IHC	Mrpl58				Cct71	0.00765303	0.251101	0.939	0.855	1	OHC	Cct7
	Ppfia3	0.00038723	0.268915	0.699	0.433	1	IHC	Ppfia3				Cdip11	0.00504631	0.30204	0.356	0.205	1	OHC	Cdip1
	Ywhaz	0.000389501	0.295179	0.59	0.367	1	IHC	Ywhaz				Cep1641	0.000499417	0.355767	0.306	0.108	1	OHC	Cep164
	2510002D24Rik	0.000390868	0.359382	0.795	0.639	1	IHC	2510002D24Rik				Cep441	0.000745306	0.438319	0.5	0.313	1	OHC	Cep44
	Hpf1	0.000392576	0.361164	0.711	0.517	1	IHC	Hpf1				Cep631	0.00429535	0.266143	0.394	0.205	1	OHC	Cep63
	Myo7a	0.000399055	0.263912	0.735	0.489	1	IHC	Myo7a				Ciapin11	0.000163281	0.261644	0.889	0.831	1	OHC	Ciapin1
	Usp6nl	0.000399573	0.250635	0.289	0.111	1	IHC	Usp6nl				Cisd11	0.000788024	0.262927	0.983	0.904	1	OHC	Cisd1
	2810428I15Rik	0.000412736	0.303099	0.819	0.711	1	IHC	2810428I15Rik				Cited21	0.000120848	0.384054	0.717	0.59	1	OHC	Cited2
	2019-03-08	0.000423753	0.369087	0.398	0.211	1	IHC	2019-03-08				Cspg51	0.000340615	0.355905	0.456	0.205	1	OHC	Cspg5
	Igfbp3	0.000427192	0.916265	0.265	0.106	1	IHC	Igfbp3				Cyb5a1	5.94233e-05	0.385193	0.794	0.614	1	OHC	Cyb5a
	Oxct1	0.000434197	0.257034	0.313	0.139	1	IHC	Oxct1				Dab2ip1	0.00518831	0.277145	0.339	0.181	1	OHC	Dab2ip
	Fry	0.000443085	0.361085	0.711	0.494	1	IHC	Fry				Dazap11	0.00135509	0.376891	0.65	0.494	1	OHC	Dazap1
	Pja1	0.00045948	0.331142	0.386	0.206	1	IHC	Pja1				Dlg51	0.00531147	0.26977	0.267	0.12	1	OHC	Dlg5
	Cox7b	0.000462383	0.267105	0.964	0.978	1	IHC	Cox7b				Dmxl21	0.000247523	0.385736	0.561	0.349	1	OHC	Dmxl2
	Ddx50	0.000508115	0.362333	0.747	0.583	1	IHC	Ddx50				Dnaja21	0.0061647	0.26779	0.7	0.578	1	OHC	Dnaja2
	Srgap1	0.00052098	0.251456	0.301	0.122	1	IHC	Srgap1				Dnajb41	0.0013911	0.323625	0.439	0.241	1	OHC	Dnajb4
	1190005I06Rik	0.000523078	0.352973	0.41	0.222	1	IHC	1190005I06Rik				Dock41	0.000450908	0.391904	0.456	0.253	1	OHC	Dock4
	Rps15a	0.000526912	0.257222	0.94	0.861	1	IHC	Rps15a				Dpy301	0.00576171	0.29712	0.8	0.711	1	OHC	Dpy30
	Selenof	0.0005302	0.307745	0.843	0.689	1	IHC	Selenof				Dusp101	0.00140159	0.282856	0.378	0.181	1	OHC	Dusp10
	Acly	0.000532687	0.307117	0.53	0.328	1	IHC	Acly				Dusp11	0.00936804	0.375552	0.4	0.241	1	OHC	Dusp1
	Wipf3	0.000534085	0.283153	0.349	0.161	1	IHC	Wipf3				Dytn1	0.00569229	0.278654	0.289	0.133	1	OHC	Dytn
	Kcnmb2	0.000545337	0.257364	0.265	0.1	1	IHC	Kcnmb2				Eif4b1	0.000309402	0.304458	0.778	0.639	1	OHC	Eif4b
	Hs3st6	0.000588104	0.317843	0.494	0.289	1	IHC	Hs3st6				Elmod11	0.00839712	0.29343	0.594	0.47	1	OHC	Elmod1
	Gm42067	0.000623086	0.261522	0.422	0.217	1	IHC	Gm42067				Epm2aip11	0.00592733	0.332878	0.472	0.325	1	OHC	Epm2aip1
	Ufc1	0.000635176	0.294334	0.771	0.6	1	IHC	Ufc1				Epn21	8.95458e-05	0.290411	0.406	0.157	1	OHC	Epn2
	Bex2	0.000646187	0.257229	0.964	0.822	1	IHC	Bex2				Epn31	0.00161459	0.33643	0.578	0.398	1	OHC	Epn3
	Vti1b	0.00064987	0.346307	0.735	0.506	1	IHC	Vti1b				Espnl1	0.00194269	0.272999	0.883	0.831	1	OHC	Espnl
	Fcrlb	0.000650731	0.300123	0.349	0.167	1	IHC	Fcrlb				Fam114a21	0.00315456	0.32764	0.489	0.301	1	OHC	Fam114a2
	Plcxd2	0.00065892	0.380739	0.506	0.306	1	IHC	Plcxd2				Fam173a1	0.00638499	0.282948	0.694	0.59	1	OHC	Fam173a
	Pgm2l1	0.000661534	0.343739	0.759	0.672	1	IHC	Pgm2l1				Fam69b1	0.00286063	0.32273	0.322	0.169	1	OHC	Fam69b
	Ankrd17	0.0006923	0.257177	0.735	0.517	1	IHC	Ankrd17				Fanca1	0.0032345	0.323117	0.478	0.313	1	OHC	Fanca
	Aurkaip1	0.000700816	0.337324	0.807	0.667	1	IHC	Aurkaip1				Foxo31	0.000400067	0.272133	0.261	0.072	1	OHC	Foxo3
	mt-Nd1	0.000703421	0.265247	1	1	1	IHC	mt-Nd1				Frat21	0.000220106	0.357797	0.778	0.59	1	OHC	Frat2
	Mrpl52	0.000707063	0.264781	0.699	0.444	1	IHC	Mrpl52				Gan1	0.000206839	0.314965	0.35	0.12	1	OHC	Gan
	Rpl35	0.000723099	0.285121	0.807	0.694	1	IHC	Rpl35				Gars1	0.00555402	0.285903	0.822	0.723	1	OHC	Gars
	Ift22	0.00077358	0.367106	0.506	0.322	1	IHC	Ift22				Gdi21	0.000306292	0.342985	0.578	0.337	1	OHC	Gdi2
	Padi2	0.000785499	0.359758	0.916	0.85	1	IHC	Padi2				Gfod11	0.00255741	0.316126	0.417	0.241	1	OHC	Gfod1
	Cst3	0.000814662	0.423401	0.916	0.733	1	IHC	Cst3				Gls1	0.000552176	0.296029	0.728	0.518	1	OHC	Gls
	Gm9803	0.000818939	0.28406	0.482	0.272	1	IHC	Gm9803				Gm294831	0.000718605	0.398503	0.5	0.325	1	OHC	Gm29483
	Tmem238	0.000825808	0.310425	0.867	0.806	1	IHC	Tmem238				Gramd41	0.000221568	0.421935	0.572	0.398	1	OHC	Gramd4
	Thoc7	0.000856342	0.393465	0.759	0.6	1	IHC	Thoc7				Grxcr21	0.0099303	0.293767	0.556	0.398	1	OHC	Grxcr2
	Lsm4	0.000865817	0.277412	0.807	0.639	1	IHC	Lsm4				Gsta41	0.000156106	0.421123	0.661	0.446	1	OHC	Gsta4
	Rps11-ps2	0.00088532	0.284224	0.807	0.6	1	IHC	Rps11-ps2				Herc21	0.00825001	0.272835	0.389	0.229	1	OHC	Herc2
	Psph	0.000890859	0.256232	0.373	0.194	1	IHC	Psph				Herc41	0.00819829	0.26759	0.256	0.12	1	OHC	Herc4
	Znhit1	0.000907963	0.318641	0.663	0.461	1	IHC	Znhit1				Hist1h2ac1	0.0065656	0.349454	0.261	0.108	1	OHC	Hist1h2ac
	Hmgn1	0.00097894	0.341074	0.699	0.55	1	IHC	Hmgn1				Hist1h2bc1	0.000285429	0.367602	0.961	0.964	1	OHC	Hist1h2bc
	Eef1b2	0.00105514	0.263168	0.88	0.833	1	IHC	Eef1b2				Hist1h4i1	4.7592e-05	0.459648	0.367	0.133	1	OHC	Hist1h4i
	Ndufaf8	0.00107883	0.275807	0.711	0.489	1	IHC	Ndufaf8				Hist3h2a1	0.0067612	0.336473	0.867	0.807	1	OHC	Hist3h2a
	Mrpl34	0.00110271	0.262932	0.783	0.594	1	IHC	Mrpl34				Hlcs1	0.00530123	0.310228	0.333	0.181	1	OHC	Hlcs
	1110065P20Rik	0.00112155	0.268316	0.602	0.433	1	IHC	1110065P20Rik				Hmg20b1	0.00733965	0.284168	0.661	0.542	1	OHC	Hmg20b
	Fam220a	0.0011696	0.341593	0.434	0.244	1	IHC	Fam220a				Hspa4l1	0.00310485	0.258935	0.739	0.542	1	OHC	Hspa4l
	Cxcl14	0.00117223	0.47057	0.602	0.394	1	IHC	Cxcl14				Hsph11	0.00276899	0.326225	0.883	0.747	1	OHC	Hsph1
	Nop10	0.00120897	0.291245	0.892	0.8	1	IHC	Nop10				Ilf31	0.0053423	0.312771	0.417	0.253	1	OHC	Ilf3
	Siva1	0.00123322	0.470821	0.639	0.461	1	IHC	Siva1				Immp1l1	0.00146099	0.365584	0.594	0.41	1	OHC	Immp1l
	Pgp	0.00133956	0.275412	0.723	0.528	1	IHC	Pgp				Inpp5f1	0.00927143	0.376937	0.589	0.482	1	OHC	Inpp5f
	Usf2	0.00133958	0.305631	0.795	0.622	1	IHC	Usf2				Inpp5k1	6.91462e-05	0.352621	0.322	0.108	1	OHC	Inpp5k
	Jag2	0.00138361	0.339661	0.349	0.172	1	IHC	Jag2				Insc1	0.00541313	0.26855	0.783	0.771	1	OHC	Insc
	Rpl27-ps3	0.00142026	0.258703	0.422	0.25	1	IHC	Rpl27-ps3				Ipo71	0.00396051	0.250916	0.328	0.157	1	OHC	Ipo7
	Dnajb11	0.00144038	0.304911	0.795	0.678	1	IHC	Dnajb11				Irf61	0.00162782	0.27422	0.361	0.181	1	OHC	Irf6
	H2afx	0.00146705	0.255796	0.41	0.228	1	IHC	H2afx				Jmjd61	0.002346	0.293047	0.394	0.205	1	OHC	Jmjd6
	Immp2l	0.00149598	0.272649	0.277	0.117	1	IHC	Immp2l				Jtb1	0.00175797	0.30485	0.839	0.807	1	OHC	Jtb
	Ldha	0.00155092	0.276115	0.59	0.383	1	IHC	Ldha				Kdm4a1	0.000506017	0.337683	0.328	0.133	1	OHC	Kdm4a
	Rpl38	0.00163901	0.288633	0.602	0.444	1	IHC	Rpl38				Kif13a1	0.000109885	0.399311	0.617	0.422	1	OHC	Kif13a
	Clptm1l	0.00164975	0.273409	0.325	0.161	1	IHC	Clptm1l				Kif1b1	0.00654759	0.268946	0.489	0.313	1	OHC	Kif1b
	Hnrnpa1	0.00165995	0.304271	0.735	0.6	1	IHC	Hnrnpa1				Kif5b1	0.000122952	0.318537	0.9	0.747	1	OHC	Kif5b
	Denr	0.00168739	0.306968	0.434	0.261	1	IHC	Denr				Leng11	0.00532394	0.286462	0.311	0.169	1	OHC	Leng1
	Sec62	0.00173855	0.264554	0.952	0.878	1	IHC	Sec62				Limk21	0.00583765	0.27813	0.611	0.482	1	OHC	Limk2
	Spock2	0.00174947	0.327622	0.554	0.378	1	IHC	Spock2				Lman11	0.00641708	0.278283	0.617	0.518	1	OHC	Lman1
	Atp5e	0.00177885	0.272885	1	0.972	1	IHC	Atp5e				Lonp21	0.00154684	0.316342	0.433	0.241	1	OHC	Lonp2
	Mia	0.00179489	0.925242	0.386	0.233	1	IHC	Mia				Lzic1	0.00267868	0.312192	0.444	0.241	1	OHC	Lzic
	Gdpd1	0.00183951	0.292108	0.602	0.4	1	IHC	Gdpd1				Man2a21	0.000656383	0.388321	0.628	0.47	1	OHC	Man2a2
	Polr3e	0.00185573	0.298998	0.253	0.111	1	IHC	Polr3e				Map21	0.00127583	0.36516	0.483	0.325	1	OHC	Map2
	Snhg20	0.00568681	0.298735	0.398	0.244	1	IHC	Snhg20				Mapk8ip11	0.000393772	0.377142	0.694	0.542	1	OHC	Mapk8ip1
	Rpsa-ps10	0.0058511	0.32126	0.663	0.5	1	IHC	Rpsa-ps10				Mapre31	0.000319545	0.341672	0.428	0.205	1	OHC	Mapre3
	Gfi1	0.00612697	0.272511	0.687	0.544	1	IHC	Gfi1				Mgat5b1	0.00186769	0.314896	0.75	0.578	1	OHC	Mgat5b
	Fzd4	0.00634083	0.379253	0.41	0.306	1	IHC	Fzd4				Mknk11	0.00134826	0.30607	0.328	0.157	1	OHC	Mknk1
	Rph3al	0.0064557	0.315633	0.482	0.317	1	IHC	Rph3al				Mpc21	4.72167e-05	0.346189	0.906	0.928	1	OHC	Mpc2
	Coa6	0.00649054	0.321112	0.386	0.233	1	IHC	Coa6				Mpdz1	0.000256314	0.388861	0.606	0.422	1	OHC	Mpdz
	Pik3r2	0.00652114	0.305094	0.53	0.372	1	IHC	Pik3r2				Mrps111	0.000160227	0.323177	0.667	0.446	1	OHC	Mrps11
	Sf3b5	0.00656168	0.257253	0.699	0.539	1	IHC	Sf3b5				Mtmr71	0.0008819	0.263683	0.356	0.169	1	OHC	Mtmr7
	Glyr1	0.00696663	0.28315	0.614	0.478	1	IHC	Glyr1				mt-Rnr21	0.00668103	0.299383	0.989	1	1	OHC	mt-Rnr2
	Glrx2	0.00697173	0.290107	0.614	0.467	1	IHC	Glrx2				Mtus11	0.000770824	0.356078	0.389	0.205	1	OHC	Mtus1
	Galk1	0.00793287	0.256803	0.337	0.189	1	IHC	Galk1				Myo1h1	7.8742e-05	0.304348	0.378	0.133	1	OHC	Myo1h
	Clns1a	0.00806746	0.294771	0.41	0.239	1	IHC	Clns1a				Naa161	0.000594742	0.324267	0.267	0.084	1	OHC	Naa16
	Tmsb4x	0.00822859	0.54554	0.386	0.239	1	IHC	Tmsb4x				Ndfip11	0.000186821	0.376412	0.622	0.434	1	OHC	Ndfip1
	Sdcbp	0.00835322	0.265428	0.506	0.339	1	IHC	Sdcbp				Nipal31	5.01645e-05	0.361456	0.683	0.422	1	OHC	Nipal3
	Cfap36	0.008776	0.282333	0.639	0.472	1	IHC	Cfap36				Nos1ap1	0.000150698	0.281477	0.283	0.072	1	OHC	Nos1ap
	Etfb	0.00890287	0.257604	0.699	0.617	1	IHC	Etfb				Nrp21	0.00458903	0.313146	0.522	0.349	1	OHC	Nrp2
	Nek1	0.00953877	0.258904	0.349	0.206	1	IHC	Nek1				Nudc1	0.00091111	0.260249	0.833	0.747	1	OHC	Nudc
	Tbc1d7	0.00966088	0.264223	0.88	0.85	1	IHC	Tbc1d7				Ociad21	0.00134504	0.278323	0.75	0.602	1	OHC	Ociad2
	Ubr3	0.00986152	0.283441	0.289	0.15	1	IHC	Ubr3				Ogt1	0.00529747	0.368663	0.578	0.422	1	OHC	Ogt
	Ube2q1	0.00988765	0.250352	0.337	0.194	1	IHC	Ube2q1				Otud31	0.00193056	0.291582	0.706	0.639	1	OHC	Otud3
												P2rx41	0.000908908	0.301355	0.306	0.12	1	OHC	P2rx4
												Pafah1b31	9.01317e-05	0.400217	0.611	0.361	1	OHC	Pafah1b3
												Palld1	0.000303722	0.319491	0.283	0.084	1	OHC	Palld
												Pcgf31	0.00300352	0.290556	0.456	0.253	1	OHC	Pcgf3
												Pcmtd11	0.00662423	0.313547	0.467	0.313	1	OHC	Pcmtd1
												Pfkfb41	0.00369678	0.251113	0.267	0.108	1	OHC	Pfkfb4
												Pi4ka1	0.00099797	0.295754	0.661	0.458	1	OHC	Pi4ka
												Pkp41	0.00383583	0.297812	0.5	0.349	1	OHC	Pkp4
												Plce11	0.00184083	0.393779	0.461	0.301	1	OHC	Plce1
												Ppip5k11	0.00161378	0.308973	0.433	0.253	1	OHC	Ppip5k1
												Ppp1r15a1	0.000245425	0.302096	0.85	0.735	1	OHC	Ppp1r15a
												Pradc11	0.00439878	0.30958	0.539	0.386	1	OHC	Pradc1
												Prkab11	0.00775233	0.293992	0.689	0.566	1	OHC	Prkab1
												Prmt31	0.00836134	0.329463	0.417	0.277	1	OHC	Prmt3
												Prnp1	5.53048e-05	0.38859	0.583	0.337	1	OHC	Prnp
												Psma11	0.00225224	0.316101	0.611	0.47	1	OHC	Psma1
												Rbfox21	0.00119324	0.306566	0.544	0.337	1	OHC	Rbfox2
												Rdh121	0.000101178	0.306661	0.844	0.651	1	OHC	Rdh12
												Rdx1	0.00593466	0.341065	0.528	0.361	1	OHC	Rdx
												Rfc11	0.000321887	0.351052	0.267	0.072	1	OHC	Rfc1
												Rfk1	0.000221081	0.403058	0.622	0.373	1	OHC	Rfk
												Rfk1	0.000221081	0.403058	0.622	0.373	1	OHC	Rfk
												Rnf61	0.00330964	0.367299	0.561	0.41	1	OHC	Rnf6
												Rnh11	0.000337657	0.325435	0.667	0.47	1	OHC	Rnh1
												Rptor1	0.00575154	0.264852	0.322	0.157	1	OHC	Rptor
												Rsrp11	0.00355185	0.369257	0.867	0.807	1	OHC	Rsrp1
												S100a131	0.00123836	0.411102	0.6	0.47	1	OHC	S100a13
												Sccpdh1	0.000396866	0.373349	0.761	0.627	1	OHC	Sccpdh
												Sel1l1	0.000292819	0.339425	0.5	0.265	1	OHC	Sel1l
												Sept111	0.00152922	0.339661	0.361	0.181	1	OHC	2019-09-11
												Sf3b11	0.00667159	0.266393	0.689	0.554	1	OHC	Sf3b1
												Sf3b41	0.000225289	0.37919	0.622	0.434	1	OHC	Sf3b4
												Sgk11	0.00329389	0.279434	0.411	0.229	1	OHC	Sgk1
												Sgpl11	0.00323386	0.26115	0.256	0.096	1	OHC	Sgpl1
												Sh2d4b1	0.000113601	0.384257	0.411	0.181	1	OHC	Sh2d4b
												Slc25a331	7.31657e-05	0.392197	0.85	0.771	1	OHC	Slc25a33
												Smap21	0.00102107	0.290586	0.806	0.566	1	OHC	Smap2
												Smyd21	0.00848497	0.338372	0.644	0.53	1	OHC	Smyd2
												Sparc1	6.43799e-05	0.846417	0.622	0.373	1	OHC	Sparc
												Spg211	0.00140508	0.329193	0.567	0.386	1	OHC	Spg21
												Spint11	0.00584876	0.289662	0.567	0.41	1	OHC	Spint1
												Sptb1	0.000584765	0.34893	0.783	0.663	1	OHC	Sptb
												Sptssa1	0.00289755	0.293055	0.689	0.518	1	OHC	Sptssa
												Spty2d11	0.000527391	0.428291	0.3	0.108	1	OHC	Spty2d1
												Srebf11	0.000122174	0.335326	0.372	0.145	1	OHC	Srebf1
												Srebf21	0.000256112	0.351573	0.572	0.373	1	OHC	Srebf2
												Srpk21	6.76705e-05	0.325355	0.478	0.229	1	OHC	Srpk2
												Stip11	6.59519e-05	0.417068	0.611	0.386	1	OHC	Stip1
												Sub11	8.71741e-05	0.289893	0.978	0.964	1	OHC	Sub1
												Suclg11	0.00588745	0.308352	0.711	0.602	1	OHC	Suclg1
												Sugp21	0.00191583	0.261474	0.306	0.133	1	OHC	Sugp2
												Tacstd21	0.00103306	0.297427	0.639	0.41	1	OHC	Tacstd2
												Tecpr11	0.00905351	0.279056	0.361	0.205	1	OHC	Tecpr1
												Tesc1	0.000843384	0.318657	0.922	0.819	1	OHC	Tesc
												Tlcd21	0.00251706	0.276456	0.361	0.181	1	OHC	Tlcd2
												Tlk11	0.0051216	0.252239	0.272	0.12	1	OHC	Tlk1
												Tmem30b1	0.000240953	0.369101	0.428	0.217	1	OHC	Tmem30b
												Tmem331	0.00843938	0.281536	0.406	0.277	1	OHC	Tmem33
												Tmem41b1	5.94586e-05	0.410039	0.678	0.446	1	OHC	Tmem41b
												Tmem87a1	0.00981926	0.250711	0.283	0.157	1	OHC	Tmem87a
												Tmtc11	0.000199606	0.357819	0.294	0.096	1	OHC	Tmtc1
												Tpd521	0.00199623	0.304642	0.45	0.253	1	OHC	Tpd52
												Tpd52l21	0.000312369	0.387241	0.511	0.277	1	OHC	Tpd52l2
												Trappc51	0.00291234	0.358575	0.489	0.337	1	OHC	Trappc5
												Triobp1	0.000337049	0.278981	0.861	0.771	1	OHC	Triobp
												Tsen341	0.00069803	0.337505	0.561	0.325	1	OHC	Tsen34
												Tubb2a1	0.00389159	0.261115	0.344	0.181	1	OHC	Tubb2a
												Txn11	0.000976846	0.29458	0.95	0.904	1	OHC	Txn1
												Ubp11	0.00243783	0.313236	0.333	0.157	1	OHC	Ubp1
												Uchl51	8.33447e-05	0.368685	0.456	0.193	1	OHC	Uchl5
												Uck11	0.00468061	0.273388	0.367	0.205	1	OHC	Uck1
												Unc45a1	0.000842395	0.353181	0.628	0.446	1	OHC	Unc45a
												Upf3b1	0.00246085	0.28142	0.428	0.241	1	OHC	Upf3b
												Utp111	0.000376883	0.390273	0.506	0.313	1	OHC	Utp11
												Wasl1	0.00672725	0.298425	0.461	0.313	1	OHC	Wasl
												Wbp11	0.000166497	0.279826	0.983	0.928	1	OHC	Wbp1
												Wdr61	0.00414606	0.319957	0.417	0.265	1	OHC	Wdr6
												Wscd21	0.000574945	0.287464	0.422	0.205	1	OHC	Wscd2
												Yipf31	0.00591322	0.276647	0.644	0.482	1	OHC	Yipf3
												Yipf41	0.000305179	0.397879	0.45	0.229	1	OHC	Yipf4
												Zbtb381	0.000187519	0.331322	0.433	0.193	1	OHC	Zbtb38
												Zfp6181	0.000271126	0.424961	0.383	0.181	1	OHC	Zfp618
												Zfp6671	0.00334748	0.272292	0.289	0.12	1	OHC	Zfp667
												Zwint1	6.85916e-05	0.414606	0.644	0.422	1	OHC	Zwint

## Sheet: Comparison with Liu 2014
Expression of listed genes in P31 IHCs and OHCs from Liu et al., 2014 was determined using the compare tool on gEAR
results from gEAR compare	OHC (log2)	IHC (log2)
0610005C13Rik	3.5	3.4
0610007C21Rik	6.9	7.4
0610007L01Rik	7.3	7.5			Data points from columns A-C for the top 10 DE genes for IHC and OHC								Overlay of the top 10 DE genes on a scatter plot for all results see figure 6 for details
0610007P08Rik	4.9	5
0610007P14Rik	6.4	7.6			IHC and Ohc markers	OHC	IHC
0610007P22Rik	5.7	5.7			Fgf8	3.8	3.8
0610008F07Rik	4.7	4.3			Rprm	6.1	6.3
0610009B14Rik	3.9	4			Dlk2	4.6	4.8
0610009B22Rik	8.5	8.4			Atp2a3	4.4	8.6
0610009D07Rik	7.2	7.6			Cabp2	8.3	8.5
0610009E02Rik	5.1	5.5			Otof	6.6	9.9
0610009L18Rik	7	7.2			Tbx2	4.5	6.6
0610009O20Rik	4.6	4.7			Ormdl3	6.2	6.5
0610010F05Rik	4.3	4.5		shootin1	4930506M07Rik	4.2	7.8
0610010K14Rik	4.6	5			Nefl	5.1	7.8
0610010O12Rik	7.1	7.9
0610011F06Rik	6.9	7.6
0610011L14Rik	5.7	5.4				OHC	IHC
0610012H03Rik	4.4	4.5			Ocm	12	9.8
0610030E20Rik	4	4.1			Pebp1	3.3	2.7
0610031J06Rik	7.1	8.8			Aqp11	9.4	6.7
0610037L13Rik	5.7	5.8			Pde6d	6.6	7.3
0610037P05Rik	4.1	4.4		Mpc1	Brp44l	6	5.3
0610038L08Rik	4	3.8			Six2	7.2	5.6
0610039K10Rik	2.1	2			Car2	7.9	6.8
0610040B10Rik	3.5	2.9			Gabarapl1	7.7	5.8
0610040F04Rik	2.7	2.4			Lmod3	6.6	4.5
0610040J01Rik	3	3.1			Prkcd	7.9	9
0610043K17Rik	6.3	6.2
0910001L09Rik	6.5	6.7
1100001G20Rik	3.4	2.5
1110001J03Rik	6.5	6.5
1110002B05Rik	6.1	6.1
1110002E22Rik	3	2.3
1110002L01Rik	3.7	3.9
1110002N22Rik	3.7	3.4
1110003E01Rik	5.7	6.4
1110004E09Rik	5.5	5.8
1110004F10Rik	6.9	7
1110005A03Rik	6.3	6
1110007C09Rik	8.3	7.6
1110008F13Rik	8.8	9.3
1110008J03Rik	3.7	3.6
1110008L16Rik	5.2	5.9
1110008P14Rik	5.3	6.3
1110012J17Rik	4.9	4.9
1110012L19Rik	6.6	7.7
1110012L19Rik	6.6	4.4
1110012L19Rik	3.3	7.7
1110012L19Rik	3.3	4.4
1110014N23Rik	3.9	4.5
1110017D15Rik	4.2	4.5
1110017F19Rik	4.1	3.2
1110018G07Rik	5.5	5
1110018J18Rik	6.3	5.7
1110021J02Rik	5.8	5.7
1110021L09Rik	4.1	4.3
1110025L11Rik	3.5	3.3
1110028F11Rik	3.2	3.3
1110031I02Rik	6.6	6.1
1110032A03Rik	7.7	7.8
1110032A04Rik	2.8	2
1110032F04Rik	4.2	4.1
1110032F04Rik	4.2	3.3
1110032F04Rik	3.3	4.1
1110032F04Rik	3.3	3.3
1110034A24Rik	6.1	5.4
1110034B05Rik	4.7	5
1110034G24Rik	4.5	4.6
1110035M17Rik	2.9	3.3
1110037F02Rik	5.4	5.6
1110038B12Rik	6.1	6.5
1110038D17Rik	4.5	4.3
1110038F14Rik	5.5	5.6
1110046J04Rik	3.8	4.1
1110049F12Rik	3.3	3.3
1110051M20Rik	4.6	4.7
1110054O05Rik	4.9	4.9
1110057K04Rik	4.8	5.3
1110058L19Rik	5	6.5
1110059E24Rik	6.1	7.5
1110059G10Rik	5.2	5.5
1110059M19Rik	2.6	2
1110067D22Rik	7.1	6.4
1190002H23Rik	5.5	5.7
1190002N15Rik	8.9	8.5
1190003J15Rik	3.4	3.6
1190005F20Rik	6.6	6.7
1190005I06Rik	4.2	5.3
1190007F08Rik	4.1	4
1190007I07Rik	5	4.6
1200007C13Rik	3.9	3.9
1200009I06Rik	4	4
1200009I06Rik	4	3.3
1200009I06Rik	3.3	4
1200009I06Rik	3.3	3.3
1200011I18Rik	5.5	6.1
1200011M11Rik	5.7	5.2
1200014J11Rik	5.7	5.6
1200016B10Rik	4.8	5
1300001I01Rik	5.3	5.3
1300002K09Rik	4.5	4.3
1300010F03Rik	6.1	6.4
1300014I06Rik	8.4	8.2
1300015D01Rik	2.3	2.2
1300017J02Rik	3.7	3.6
1300018I17Rik	5.3	5.3
1500001M20Rik	4.6	5
1500002O10Rik	4.9	4.7
1500002O20Rik	4.1	4.3
1500003O03Rik	7.1	6.2
1500009C09Rik	3.2	3.2
1500009L16Rik	4.2	3.9
1500010J02Rik	4.3	4.6
1500011B03Rik	5	5.5
1500011K16Rik	8.3	8.1
1500012F01Rik	8	9
1500012F01Rik	8	3.2
1500012F01Rik	1.9	9
1500012F01Rik	1.9	3.2
1500015O10Rik	4.9	3.7
1500016L03Rik	2.2	2.2
1500017E21Rik	3.8	3.8
1500031L02Rik	3.5	4.1
1500032L24Rik	5.7	6
1500035N22Rik	3.9	3.8
1520402A15Rik	3.1	3.4
1600002D24Rik	2	1.9
1600002H07Rik	5.5	5
1600002K03Rik	6.1	5.6
1600012F09Rik	6.3	5.9
1600012P17Rik	3.3	3.2
1600014C10Rik	4.3	3.9
1600014C23Rik	3.5	3.3
1600014K23Rik	3.7	3.2
1600015I10Rik	3.4	3.2
1600016N20Rik	4.4	4.3
1600021P15Rik	6	6.1
1600025M17Rik	2.3	2.2
1600027N09Rik	4.9	4.6
1600029D21Rik	3.3	3.5
1600029I14Rik	2.3	2.2
1600029O15Rik	3.4	3.3
1700001C02Rik	4.9	5.1
1700001C19Rik	3.1	2.9
1700001G01Rik	3.3	3.3
1700001G11Rik	2.1	2.2
1700001G17Rik	4.9	4.9
1700001J03Rik	2	2.4
1700001K19Rik	3.4	3.3
1700001L05Rik	3.6	3.8
1700001L19Rik	3.5	5.1
1700001O22Rik	4.1	4.1
1700001P01Rik	3.3	2.9
1700003D09Rik	4.7	4.7
1700003E16Rik	3.5	3.5
1700003E24Rik	3.4	3.2
1700003E24Rik	3.4	2.6
1700003E24Rik	2.8	3.2
1700003E24Rik	2.8	2.6
1700003F12Rik	5.2	5
1700003F17Rik	4.2	4
1700003G13Rik	3.7	3.3
1700003G18Rik	2.4	2
1700003H04Rik	2.7	2.7
1700003M02Rik	7.3	7.6
1700003M07Rik	4	3.8
1700006A11Rik	1.7	1.9
1700006E09Rik	2	1.9
1700006J14Rik	3.4	3.4
1700007B14Rik	2.2	2.1
1700007B14Rik	2.2	1.9
1700007B14Rik	2	2.1
1700007B14Rik	2	1.9
1700007G11Rik	1.9	1.7
1700007I08Rik	2.8	2.5
1700007J10Rik	4.4	4.3
1700007K09Rik	2.2	2
1700007K13Rik	3.9	4.4
1700007M16Rik	2.1	2
1700007P06Rik	4.9	4.8
1700008A04Rik	2.7	2.8
1700008F21Rik	2.2	2.5
1700008I05Rik	2	2
1700008O03Rik	3.4	3.5
1700008P02Rik	2.1	2
1700008P20Rik	4.8	4.6
1700009N14Rik	2.1	2
1700009P17Rik	3.4	3.1
1700010B08Rik	3.5	3.2
1700010D01Rik	2.1	1.7
1700010I14Rik	3.9	3.2
1700010M22Rik	3.4	3.1
1700011A15Rik	4.2	4
1700011E24Rik	3.5	4
1700011F03Rik	2.9	2.9
1700011F14Rik	2.1	1.9
1700011H14Rik	3	2.9
1700011I03Rik	2.2	2
1700011J10Rik	5.1	4.9
1700011L22Rik	4.1	3.9
1700011M02Rik	4.8	4.5
1700012A03Rik	2.5	2.6
1700012A16Rik	3.3	3.1
1700012B07Rik	3.5	3.2
1700012B09Rik	3.8	3.6
1700012B15Rik	4.8	5
1700012L04Rik	3.6	3.1
1700012P22Rik	2.8	2.8
1700013D24Rik	2.6	2.6
1700013F07Rik	3.3	3.1
1700013G23Rik	3.5	4
1700013G24Rik	3.5	3.5
1700013H16Rik	2	2
1700013N06Rik	2.3	2.2
1700014N06Rik	3.1	2.8
1700015E13Rik	3.8	3.2
1700015F17Rik	2.4	3.2
1700016C15Rik	1.7	1.6
1700016D06Rik	2.2	1.9
1700016H13Rik	2.9	2.7
1700016K19Rik	5.5	4.8
1700016M24Rik	3.2	2.9
1700017B05Rik	3.2	2.9
1700017D01Rik	1.7	1.6
1700017G19Rik	2.9	2.7
1700017J07Rik	3.5	3.4
1700017N19Rik	2	1.7
1700018A04Rik	3.8	3.6
1700018A14Rik	4.3	4
1700018B08Rik	4.4	4
1700018B24Rik	2.1	1.7
1700018C11Rik	3.3	2.7
1700018F24Rik	3.1	2.9
1700018L24Rik	3.5	3.1
1700019A02Rik	1	1
1700019B03Rik	3.5	2.8
1700019B21Rik	2.2	2
1700019D03Rik	5.4	5.8
1700019E08Rik	2.4	2.2
1700019E19Rik	7.8	8
1700019G17Rik	3.9	3.8
1700019G24Rik	2	2
1700019M22Rik	1.9	1.9
1700019N12Rik	2.7	2.5
1700019N19Rik	2.8	2.7
1700019O17Rik	4.4	4.3
1700020A23Rik	2.6	2.4
1700020I14Rik	7.9	6.9
1700020L24Rik	4.4	4.5
1700020N01Rik	3.1	3.1
1700020N15Rik	1.7	1.6
1700020O03Rik	5.4	5.5
1700021A07Rik	3.2	2.8
1700021C14Rik	3.2	3.2
1700021F05Rik	8.1	8.2
1700021F07Rik	4.2	3.9
1700021J08Rik	4.6	4.3
1700021K19Rik	5	4.8
1700021L23Rik	3.3	2.9
1700021N21Rik	3.5	3.4
1700021P04Rik	3.4	3.3
1700022A21Rik	3.5	2.8
1700022I11Rik	3.3	3.1
1700022P22Rik	3.4	3.3
1700023A16Rik	2.6	2.6
1700023C21Rik	2.7	2.5
1700023E05Rik	2.9	2.7
1700023F06Rik	4.6	4.6
1700023H06Rik	2.5	2.6
1700023L04Rik	3.8	3.6
1700024G13Rik	2.7	2.6
1700024P03Rik	2.9	2.5
1700024P04Rik	1.6	1.2
1700024P16Rik	3.5	4
1700025C18Rik	3.6	3.3
1700025D23Rik	1.6	1.6
1700025E21Rik	3.1	2.7
1700025F22Rik	2.1	2
1700025G04Rik	9.2	7
1700025K23Rik	4.3	4.9
1700025N21Rik	4.5	3.5
1700025O08Rik	2.7	2.7
1700026D08Rik	3.5	3.4
1700026D11Rik	2.9	2.7
1700026J04Rik	3.1	2.9
1700026J12Rik	2.1	2
1700026L06Rik	3.9	3.7
1700027A23Rik	2.3	2.3
1700027D21Rik	3.1	2.8
1700027D21Rik	3.1	2.7
1700027D21Rik	3	2.8
1700027D21Rik	3	2.7
1700028I16Rik	3.5	3.4
1700028J19Rik	4.5	4.9
1700028K03Rik	2.4	2.8
1700028P14Rik	1.7	1.6
1700028P15Rik	2.3	2.1
1700029F09Rik	2.6	3.6
1700029F12Rik	2.5	2.2
1700029G01Rik	3.8	3.8
1700029H14Rik	3.7	3.6
1700029I01Rik	5.8	6.1
1700029I15Rik	6.5	6.6
1700029J07Rik	4.5	5
1700029J11Rik	2.3	2.2
1700029M20Rik	2.4	2.2
1700029P11Rik	6.6	6.1
1700030A11Rik	3.3	3.3
1700030C10Rik	3.9	3.9
1700030F18Rik	2.1	2
1700030J22Rik	5.1	4.9
1700030K09Rik	3.4	3.5
1700031A10Rik	3.2	3.1
1700031F05Rik	2.8	2.5
1700034E13Rik	2.5	2
1700034F02Rik	1.6	1.6
1700034H14Rik	5.9	6.1
1700034H15Rik	3.2	3.1
1700034I23Rik	6.3	3.7
1700034J05Rik	3.2	3.6
1700034O15Rik	2.6	2.5
1700036O09Rik	1.6	1.6
1700037C06Rik	2.8	2.6
1700037C18Rik	4.9	4.5
1700037H04Rik	4.5	4.7
1700039E15Rik	3.3	3.1
1700039E22Rik	3.1	2.9
1700040I03Rik	5.5	5.6
1700040L02Rik	4.6	5.3
1700040N02Rik	3.7	3.1
1700041M05Rik	3.7	3.5
1700042B14Rik	1.7	1.4
1700042G07Rik	4.7	4.3
1700042G15Rik	3.7	3.5
1700042O10Rik	2.9	2.5
1700045H11Rik	3.7	3.9
1700045I19Rik	3.3	3.4
1700046C09Rik	2	2
1700047F07Rik	3	2.7
1700048O20Rik	4.1	3.7
1700049E15Rik	4.1	4.1
1700049G17Rik	4.2	5
1700049L16Rik	3.1	1.9
1700051A21Rik	3	2.7
1700052N19Rik	3.5	3.7
1700054M17Rik	3.8	3.3
1700054N08Rik	5.1	4.8
1700054O13Rik	3.7	3.6
1700055C04Rik	2.7	2.5
1700055N04Rik	2.6	2.6
1700056E22Rik	3.9	3.8
1700056N10Rik	4.5	2.2
1700057G04Rik	2.1	2
1700057H15Rik	3.7	3.4
1700057H21Rik	3.2	2.7
1700057K13Rik	3.7	3.7
1700058G18Rik	3.1	3.1
1700060C16Rik	2.4	2.2
1700060C20Rik	2.7	2.7
1700061F12Rik	3.2	3.1
1700061G19Rik	3.4	3
1700061I17Rik	2.6	2.2
1700061J05Rik	3	4.5
1700061J23Rik	2.9	2.6
1700063H04Rik	3.7	3.5
1700064H15Rik	2.7	5
1700065D16Rik	2	2.1
1700065I17Rik	3.1	2.9
1700066B19Rik	3.9	3.4
1700066J24Rik	3.7	3.8
1700066M21Rik	3.8	3.8
1700066O22Rik	3.5	3.5
1700067K01Rik	2.9	2.7
1700067P10Rik	2	1.9
1700069L16Rik	2.2	2
1700071K01Rik	3.1	2.2
1700071M16Rik	2	2
1700073E17Rik	3.9	3.8
1700074P13Rik	2	1.9
1700080E11Rik	3.3	3.2
1700080G11Rik	2.4	2.2
1700080N15Rik	2.4	2.3
1700080O16Rik	2.7	2.4
1700081H22Rik	3.5	3.1
1700084C01Rik	4.5	3.8
1700084E18Rik	6.9	5.4
1700084J12Rik	2.8	2.5
1700084M14Rik	1.7	1
1700085B03Rik	2.2	2.2
1700086L19Rik	2.3	2.1
1700086P04Rik	4.1	4
1700088E04Rik	6.4	6.2
1700091E21Rik	4	3.2
1700091H14Rik	2.6	2.2
1700092C02Rik	1.6	1.6
1700092C17Rik	2.7	2.3
1700092E19Rik	2.6	2.2
1700092K14Rik	3.5	3.3
1700092M07Rik	3.2	3.2
1700093K21Rik	1.6	1.6
1700094D03Rik	6	6
1700095A21Rik	1.4	1.4
1700095B22Rik	3.5	3.1
1700095J03Rik	3.3	2.4
1700095J07Rik	3.7	3.3
1700101E01Rik	3.5	3.2
1700102P08Rik	3.7	3.5
1700104A03Rik	4.7	3.7
1700106J16Rik	3.5	3.5
1700106N22Rik	5.1	5.3
1700108M19Rik	2	2
1700109F18Rik	4.1	3.7
1700109G15Rik	2.2	2
1700109H08Rik	3	2.7
1700110I01Rik	4.7	4.1
1700110K17Rik	5	4.4
1700110M21Rik	2.1	2
1700112D23Rik	3.6	3.5
1700112E06Rik	2.7	2.4
1700112K13Rik	1.6	1.7
1700113H08Rik	3.2	2.9
1700119I11Rik	2.6	2.6
1700120B22Rik	4.2	3.6
1700120E14Rik	3.8	3.4
1700120G11Rik	2.1	1.9
1700121N20Rik	3.5	3.5
1700123I01Rik	3.5	3.2
1700123K08Rik	4.2	4.2
1700123L14Rik	3.6	3.4
1700123M08Rik	2.6	2.5
1700123O12Rik	2	1.9
1700123O20Rik	4.1	5
1700125D06Rik	4.8	4.7
1700125G02Rik	3.9	3.9
1700125H03Rik	3.9	3.7
1700125H20Rik	3.2	2.7
1700128E19Rik	3.2	3.2
1700128F08Rik	2.1	1.7
1700129C05Rik	1.9	1.7
1810006K21Rik	4.2	5.1
1810007I06Rik	4.3	2.5
1810008A18Rik	4.1	4.4
1810009A15Rik	8.1	9.2
1810009J06Rik	3.5	3.2
1810010H24Rik	3.7	3.7
1810011H11Rik	3.9	3.6
1810011O10Rik	2.4	2.2
1810012P15Rik	4.4	4.4
1810013D10Rik	3.7	4.8
1810013L24Rik	8	8
1810014F10Rik	4.9	5
1810019D21Rik	2.9	2.8
1810019J16Rik	3.8	2.9
1810020D17Rik	6.1	6.4
1810020O05Rik	3.4	3.1
1810021B22Rik	4.3	4.1
1810022K09Rik	4.8	4.5
1810024B03Rik	2.4	2.8
1810026J23Rik	4.7	4.7
1810027O10Rik	6.1	5.6
1810029B16Rik	3.9	4.5
1810030J14Rik	1.6	1.6
1810030N24Rik	5	5.3
1810030O07Rik	4.9	5.1
1810031K17Rik	4.8	5.2
1810032O08Rik	3.3	3.3
1810033B17Rik	4.5	4.2
1810035I16Rik	4.7	4.1
1810035L17Rik	7.3	7.8
1810037I17Rik	7	6.4
1810041L15Rik	4.7	4.7
1810043G02Rik	5.3	5.4
1810043H04Rik	7.1	6.9
1810046J19Rik	8.5	9.1
1810046K07Rik	4.4	4
1810048J11Rik	5.1	5.1
1810049H13Rik	5.6	5.7
1810055G02Rik	5.2	5.2
1810058I24Rik	5.6	7.2
1810059C17Rik	5.2	4.9
1810062G17Rik	3.8	3.7
1810063B05Rik	6.2	6.3
1810063B07Rik	5.3	5.4
1810063I02Rik	2.6	2.5
1810064F22Rik	1.9	1.6
1810065E05Rik	2.2	2.2
1810074P20Rik	5.9	7.1
2010001A14Rik	3.9	3.7
2010001E11Rik	2.8	2.5
2010001M06Rik	4.3	4.4
2010001M09Rik	4.2	3.6
2010002M12Rik	3	3
2010002N04Rik	4.6	6.1
2010003K11Rik	4.6	4.2
2010003O02Rik	8.2	7.8
2010005H15Rik	1.6	1.6
2010011I20Rik	5.2	5.6
2010012O05Rik	4.8	5.9
2010013B24Rik	3.1	2.9
2010015L04Rik	2.3	2.3
2010016I18Rik	4.9	5.7
2010106E10Rik	2.1	2
2010106G01Rik	7.4	7.4
2010107E04Rik	9.4	9.5
2010107G12Rik	3.4	3.3
2010107G23Rik	5	5
2010107H07Rik	6.2	6.8
2010109A12Rik	2.9	2.7
2010109I03Rik	3.9	3.7
2010109K11Rik	4.2	4.1
2010110P09Rik	3.4	3.3
2010111I01Rik	3.9	3.9
2010204K13Rik	1.7	1.6
2010300C02Rik	6.4	6.8
2010305A19Rik	4.7	4.1
2010317E24Rik	4.6	4.5
2010320O07Rik	3.1	2.5
2010321M09Rik	5.9	5.8
2200002D01Rik	5	5.4
2200002J24Rik	2	2
2200002K05Rik	3.6	3.5
2210009G21Rik	4.3	4.2
2210010C04Rik	3.5	2.6
2210010C17Rik	3.2	3.2
2210012G02Rik	4	3.5
2210013O21Rik	7.3	8.9
2210016F16Rik	5.6	5.9
2210016L21Rik	4.8	5
2210018M11Rik	5.9	5.8
2210019I11Rik	3.7	3.6
2210020M01Rik	4.2	3.9
2210021J22Rik	5.4	4.9
2210403K04Rik	5.9	4.2
2210404J11Rik	5	5.1
2210404O07Rik	4.1	3.9
2210404O09Rik	2.7	3.1
2210406O10Rik	3.8	3.7
2210407C18Rik	2.7	2.3
2210408F21Rik	5.5	5.8
2210408I21Rik	4.9	5.4
2210409E12Rik	3.4	3.3
2210414B05Rik	2	2
2210415F13Rik	3.2	2.9
2210416O15Rik	3.5	2.9
2210417A02Rik	4.2	3.9
2210417K05Rik	4.5	4.3
2210418O10Rik	5.5	5.9
2300002M23Rik	3.9	4.1
2300003K06Rik	3.5	3.3
2300005B03Rik	3.1	2.9
2300009A05Rik	7	7.7
2310001A20Rik	4.4	4.3
2310001H18Rik	1.7	1.6
2310001K24Rik	3.3	3
2310002J15Rik	5.4	4.9
2310002L09Rik	2.5	2.3
2310002L13Rik	2.7	2.7
2310003C23Rik	5	4.8
2310003F16Rik	9.1	9.1
2310003H01Rik	6	5.7
2310003L06Rik	1.7	1.6
2310003L22Rik	5.4	5.1
2310004I24Rik	6.4	5.6
2310004N24Rik	4.8	5.5
2310005A03Rik	3.5	3.2
2310005G13Rik	2.4	2.4
2310006M14Rik	3.8	3
2310007B03Rik	3.2	2.9
2310007L24Rik	4.4	4.5
2310008H04Rik	4.1	3.8
2310008H09Rik	4.3	4.6
2310009B15Rik	5.1	6.7
2310010M20Rik	3.8	3.5
2310011J03Rik	4	3.9
2310014F06Rik	2.9	2.7
2310014L17Rik	4.2	3.8
2310015B20Rik	3	3.1
2310016M24Rik	7.8	8.3
2310021P13Rik	6	6.3
2310022A10Rik	3.8	3.6
2310022B05Rik	3.8	3.8
2310026L22Rik	5.5	5
2310028H24Rik	3.3	3.5
2310030G06Rik	5.3	6.6
2310030N02Rik	2.7	2.9
2310033E01Rik	3.6	3.3
2310033P09Rik	6.5	6.7
2310034C09Rik	1.7	1.6
2310035C23Rik	6.8	7.2
2310035K24Rik	5.2	5.2
2310036O22Rik	7.7	8.5
2310039H08Rik	5.2	5.5
2310042D19Rik	2.2	2.3
2310042E22Rik	2.9	2.7
2310043J07Rik	3.5	3.2
2310044G17Rik	5.4	5.6
2310044H10Rik	5.3	5.3
2310045N01Rik	5.9	5.8
2310046A06Rik	2.7	2.5
2310046O06Rik	2.6	2.5
2310047B19Rik	5.1	5.2
2310047M10Rik	7.1	6.6
2310050B05Rik	4.4	4.3
2310050C09Rik	3.4	2.8
2310057J18Rik	2.5	2
2310057M21Rik	5.5	6.3
2310057N15Rik	1.7	1.6
2310058D17Rik	3.8	4.1
2310061C15Rik	4.3	5.8
2310061I04Rik	6.1	6.5
2310061N02Rik	2.7	2.4
2310065F04Rik	2.7	2.4
2310067B10Rik	5.2	5.2
2310075C17Rik	4.3	4
2310079F23Rik	4	3.7
2310079G19Rik	2.7	2.3
2310081O03Rik	2.7	2.3
2400001E08Rik	4.9	5.2
2400003C14Rik	6	6.2
2400009B08Rik	7.7	7.5
2410001C21Rik	5.4	5.6
2410002F23Rik	4.5	4.7
2410002I01Rik	3.5	3.3
2410002O22Rik	5.4	5.7
2410003K15Rik	6.7	6.9
2410003L11Rik	3.4	3.4
2410004B18Rik	7	7
2410004I01Rik	2.4	2.2
2410004N09Rik	8.3	8.9
2410004P03Rik	3.5	3.3
2410006H16Rik	6	7.4
2410012M07Rik	3.6	3
2410015M20Rik	8.3	9
2410016O06Rik	6.6	6
2410017I17Rik	3.2	3.1
2410017P09Rik	4.9	5.4
2410018M08Rik	4.6	4.3
2410019O14Rik	3.3	3.1
2410022L05Rik	8.8	8.4
2410042D21Rik	6.2	7.6
2410057H14Rik	2.3	2.3
2410066E13Rik	4.1	4.1
2410075B13Rik	4	3.9
2410076I21Rik	5.2	4.4
2410080I02Rik	4.1	3.9
2410089E03Rik	5.1	5.7
2410091C18Rik	5.5	6.2
2410124H12Rik	2.9	2.7
2410127L17Rik	6.2	6.2
2410131K14Rik	4.4	4.3
2410137F16Rik	2.6	3.6
2410137M14Rik	2.5	2.4
2410141K09Rik	3.4	2.8
2410152P15Rik	4	4
2500003M10Rik	6	6.2
2510002D24Rik	7.3	7.1
2510003D18Rik	2.9	2.7
2510003E04Rik	5.4	5.8
2510009E07Rik	4.7	4.3
2510012J08Rik	4.1	3.9
2510039O18Rik	6.7	7
2510049J12Rik	8	6.1
2600006L11Rik	4.3	4.3
2610001J05Rik	4.5	4.2
2610002D18Rik	3.1	2.9
2610002I17Rik	3.6	3.5
2610002J02Rik	5.4	5.9
2610002M06Rik	5	4.7
2610005L07Rik	5.3	5
2610008E11Rik	6.6	5.7
2610015P09Rik	4.9	4.9
2610017I09Rik	5.6	7.4
2610018G03Rik	2.9	2.9
2610019E17Rik	7.4	8.9
2610019F03Rik	4.2	4.4
2610020H08Rik	5.3	7.3
2610021A01Rik	4.4	5
2610021K21Rik	3.5	3.4
2610027L16Rik	4.6	4.3
2610027L16Rik	4.6	2.9
2610028E06Rik	2.8	2.5
2610028H24Rik	3.9	3.6
2610029G23Rik	5.2	5.2
2610029I01Rik	5	5.4
2610034B18Rik	4.9	4.8
2610034M16Rik	3.4	3.1
2610035D17Rik	2.4	2.3
2610035F20Rik	3.3	3.3
2610039C10Rik	3.1	3.4
2610042L04Rik	4.8	4.8
2610044O15Rik	7.4	7.5
2610101N10Rik	8.2	7.9
2610109H07Rik	4.6	4.3
2610203C20Rik	7.6	8.4
2610203C22Rik	4	4.5
2610206C17Rik	2	1.9
2610301B20Rik	4.8	5.4
2610301G19Rik	4.9	5
2610305D13Rik	3.9	4
2610305D13Rik	3.9	2.1
2610305D13Rik	3.9	1.4
2610305D13Rik	1.6	4
2610305D13Rik	1.6	2.1
2610305D13Rik	1.6	1.4
2610305D13Rik	1.6	4
2610305D13Rik	1.6	2.1
2610305D13Rik	1.6	1.4
2610307P16Rik	5.2	5.3
2610318N02Rik	3.7	3.6
2610507B11Rik	6.7	6.7
2610507I01Rik	4.4	4
2610524H06Rik	5.5	8.1
2610528B01Rik	6.8	6.8
2610528E23Rik	3.8	4.7
2610528J11Rik	4.5	4.9
2700007P21Rik	4.9	5.4
2700023E23Rik	5.5	4.9
2700029M09Rik	7.6	8.1
2700033N17Rik	4.3	3.8
2700046A07Rik	4.1	3.5
2700049A03Rik	5.3	5.2
2700050L05Rik	5.9	5.9
2700054A10Rik	3.1	3.2
2700060E02Rik	5.8	6.8
2700062C07Rik	6.9	6.8
2700069I18Rik	4.2	3.9
2700078E11Rik	5.8	5.3
2700081L22Rik	2	1.6
2700081O15Rik	5	4.5
2700086A05Rik	3.5	3.4
2700089E24Rik	5.8	5.6
2700094K13Rik	3.6	5.5
2700097O09Rik	3.8	3.7
2810001G20Rik	5.2	5.4
2810002D19Rik	5.5	4.7
2810002N01Rik	4.5	4.7
2810004N23Rik	5.1	6.2
2810006K23Rik	4	4.2
2810007J24Rik	1.6	1.6
2810008D09Rik	6.1	6.1
2810008M24Rik	6.4	6.5
2810021B07Rik	7.1	7.1
2810021J22Rik	3.5	3.8
2810025M15Rik	5.3	5.3
2810030E01Rik	3.4	3.5
2810032G03Rik	4.8	5
2810046L04Rik	5.2	5.3
2810055F11Rik	3.6	3.7
2810055G20Rik	2.9	4
2810403A07Rik	7.3	7
2810403D21Rik	2	2
2810404F17Rik	2.1	2
2810405K02Rik	5.9	6.6
2810407C02Rik	7.2	6.9
2810408A11Rik	3	3.1
2810408M09Rik	7.4	6
2810410L24Rik	3.3	3.2
2810417H13Rik	3.3	3.1
2810422J05Rik	5.2	5.2
2810422O20Rik	2.6	2.7
2810428I15Rik	7	6.8
2810430I11Rik	3.8	3.3
2810432D09Rik	5.5	5.4
2810433D01Rik	3.7	3.5
2810442I21Rik	2.6	2.3
2810442N19Rik	4.9	3.6
2810453I06Rik	5.5	5.5
2810459M11Rik	5	5
2810468N07Rik	3.3	3.2
2810471M01Rik	3.9	3.7
2810474O19Rik	6.1	7.2
2900002K06Rik	4	4.1
2900005J15Rik	3.4	3.3
2900006K08Rik	4.2	3.8
2900010M23Rik	8.5	8.4
2900026A02Rik	6	5.8
2900041M22Rik	2.7	2.3
2900053A13Rik	5.7	5.9
2900055J20Rik	2.2	2
2900056M20Rik	4.5	4.7
2900060B14Rik	3.7	3.4
2900064A13Rik	3.6	2.8
2900072N19Rik	3	2.2
2900092C05Rik	1.6	1.6
2900092E17Rik	5.1	4.8
2900093L17Rik	2.7	3.5
2900097C17Rik	6.1	6.1
3000002C10Rik	5.2	5.1
3010001F23Rik	2.8	2.7
3010003L21Rik	3.9	4.4
3010026O09Rik	4.3	4.4
3100003L05Rik	2.7	2.8
3110001D03Rik	5.8	7.3
3110002H16Rik	4.2	4.8
3110003A17Rik	2.9	3.1
3110004A20Rik	2	2
3110007F17Rik	2.8	2.4
3110009E18Rik	5.3	5.3
3110021A11Rik	4.8	4.8
3110035E14Rik	3.5	3.4
3110039M20Rik	3.2	3.5
3110040N11Rik	4.4	4.5
3110043O21Rik	3.1	2.9
3110047P20Rik	5.4	5.1
3110052M02Rik	5.4	5.7
3110056K07Rik	4.1	4.5
3110056O03Rik	5.3	5.1
3110057O12Rik	4	4.2
3110062M04Rik	3.7	3.7
3110070M22Rik	3.2	2.9
3110079O15Rik	4.5	4.3
3110082D06Rik	3.5	3.1
3110082I17Rik	4.5	4.9
3110082J24Rik	4.2	4.2
3110099E03Rik	2.3	2.4
3200002M19Rik	8.8	8.3
3230401D17Rik	5.2	3.7
3300002I08Rik	3.8	3.9
3425401B19Rik	3.2	2.8
3632451O06Rik	4.1	3.3
3632454L22Rik	2.6	2.6
3830403N18Rik	1.6	1.6
3830406C13Rik	6.1	5.8
3830408C21Rik	4.3	4.6
3830417A13Rik	2.8	2.8
3830431G21Rik	3.1	3.4
3930402G23Rik	4.2	3.8
4430402I18Rik	2.9	3.2
4631405J19Rik	3.2	3.5
4632404H12Rik	3.9	4.7
4632415K11Rik	5.9	4.4
4632415L05Rik	4.9	4.4
4632419I22Rik	3.8	4.6
4632427E13Rik	8.2	7.7
4632428N05Rik	4.7	4.1
4632434I11Rik	2.7	2.6
4732414G09Rik	3.7	3.6
4732415M23Rik	5.6	5.7
4732418C07Rik	9.6	9
4732440D04Rik	3.3	3.4
4732456N10Rik	3.5	3.4
4732471D19Rik	3.8	3.9
4732471J01Rik	3.2	3.1
4732490B19Rik	4.5	4.8
4831426I19Rik	3.5	3.4
4832428D23Rik	1.7	1.6
4833403I15Rik	2.2	2.4
4833413E03Rik	3.7	3.7
4833417C18Rik	3.7	3.8
4833417C18Rik	3.7	4.1
4833417C18Rik	2.8	3.8
4833417C18Rik	2.8	4.1
4833418N02Rik	2.4	2.8
4833420G17Rik	5.6	5.2
4833422C13Rik	3.7	3.7
4833423E24Rik	2.1	2.1
4833424O15Rik	5.2	6.3
4833427F10Rik	3.7	3.7
4833427G06Rik	1.7	1.6
4833439L19Rik	8.6	8.5
4833442J19Rik	4.3	4.9
4921501E09Rik	2.8	2.7
4921504E06Rik	1.7	1.6
4921506M07Rik	1.7	1.6
4921507L20Rik	3.5	2.7
4921507P07Rik	3.2	3.1
4921508A21Rik	3	2.9
4921508D12Rik	2.3	2.1
4921509C19Rik	4.6	3.7
4921510H08Rik	3.2	3.2
4921511C20Rik	2.3	2.4
4921511H03Rik	1.6	1.6
4921513I03Rik	3.7	4.6
4921515J06Rik	3.6	3.3
4921517D21Rik	2.7	2.4
4921517D22Rik	2.7	2.6
4921517L17Rik	3.9	3.6
4921523A10Rik	2.1	2
4921524J17Rik	4.7	4.7
4921524L21Rik	2.3	2.2
4921525B02Rik	2.8	2.7
4921528I01Rik	2.3	2
4921528I07Rik	1.9	1.6
4921528O07Rik	2	1.9
4921530D09Rik	3	3
4921530L18Rik	6	3.1
4921530L21Rik	1.6	1.6
4921531C22Rik	4.6	4.6
4921536K21Rik	3.1	3
4921539E11Rik	1.6	1.6
4922501C03Rik	5.4	5.8
4922501L14Rik	7.2	3.8
4922502D21Rik	4.3	4.3
4922505E12Rik	3.8	3.4
4922505G16Rik	3.9	3.8
4930401O10Rik	2.6	2.6
4930401O12Rik	2.1	1.9
4930402F06Rik	2.1	1.9
4930402H24Rik	6	6.1
4930402K13Rik	3.5	3.3
4930403N07Rik	1.9	1.7
4930404A10Rik	2.7	2.3
4930404H21Rik	1.9	1.6
4930404H24Rik	2.9	2.8
4930404I05Rik	4.1	3.8
4930405A21Rik	3.5	4.5
4930405D11Rik	2.2	2
4930405O22Rik	3.6	3.3
4930405P13Rik	3.1	3.1
4930406D18Rik	2.7	2.5
4930407G08Rik	3.5	2.9
4930407I10Rik	3.2	2.7
4930408F14Rik	1.6	1.6
4930412B13Rik	1.7	1.6
4930412C18Rik	4.1	4.2
4930412D23Rik	2	1.6
4930412F09Rik	2.9	2.7
4930412F15Rik	3.3	3.3
4930412L05Rik	2.2	2.1
4930412M03Rik	4.5	4.7
4930412O13Rik	6.5	7.5
4930415F15Rik	2.6	2.6
4930415L06Rik	3.8	3.5
4930415O20Rik	1.9	1.9
4930417G10Rik	3.8	3.5
4930417H01Rik	3.7	3.7
4930417O22Rik	4.1	3.9
4930419G24Rik	2.3	3.3
4930420K17Rik	5	4.3
4930421P07Rik	3.2	2.9
4930422G04Rik	3.8	3.3
4930423M02Rik	2.5	2.3
4930426L09Rik	3.7	3.7
4930427A07Rik	3.8	3.5
4930428D18Rik	1.6	1.7
4930428E23Rik	1.9	1.6
4930428N03Rik	2.9	2.7
4930429B21Rik	3.5	3.6
4930429F24Rik	1.6	2.9
4930429F24Rik	1.6	2
4930429F24Rik	2.1	2.9
4930429F24Rik	2.1	2
4930430A15Rik	1.6	1.7
4930430D24Rik	2.3	2.1
4930430F08Rik	6.9	6.8
4930431F12Rik	3.3	3
4930431P03Rik	4.5	4
4930432K09Rik	2.2	2.1
4930432K21Rik	4.7	4.5
4930432L08Rik	2.2	2.1
4930432M17Rik	2.5	2.2
4930433I11Rik	2.9	2.9
4930433N12Rik	2.4	2
4930435E12Rik	3.2	3
4930438A08Rik	3.5	3.5
4930438E09Rik	3.2	2.9
4930440I19Rik	2.1	2
4930441J16Rik	2	2
4930441O14Rik	2.5	2.3
4930442J19Rik	2.3	1.9
4930442L01Rik	3.5	3.5
4930443G12Rik	2.2	2.2
4930443O20Rik	2.4	2.4
4930444A02Rik	4.9	4.6
4930444G20Rik	3	2.7
4930444P10Rik	2.7	2.6
4930445B16Rik	1.7	1.6
4930447A16Rik	3.8	3.7
4930447C04Rik	2	1.9
4930447F04Rik	1.6	1.4
4930447M23Rik	3.8	3.8
4930448H16Rik	2.5	2.3
4930448K20Rik	1.6	1.6
4930449E01Rik	2.9	2.9
4930449I24Rik	1.9	1.4
4930451C15Rik	2.9	2.8
4930451I11Rik	4.1	4
4930452B06Rik	3.3	2.9
4930453H23Rik	2.7	2.5
4930453N24Rik	6.1	6
4930455C21Rik	5.2	5.2
4930455F23Rik	8.1	7.9
4930455G09Rik	4	3.6
4930455H04Rik	3.3	3.3
4930456L15Rik	3.9	3.6
4930458L03Rik	1.7	1.6
4930461C15Rik	3.3	3
4930463O16Rik	2.9	2.7
4930465A12Rik	1.9	2.1
4930465K10Rik	3.9	4.2
4930465M20Rik	3.7	3.4
4930467E23Rik	4.9	5.4
4930467E23Rik	4.9	5
4930467E23Rik	4.3	5.4
4930467E23Rik	4.3	5
4930468A15Rik	2	2
4930469G21Rik	2.8	2.7
4930470P17Rik	1.6	1.6
4930471C04Rik	2.3	2.2
4930471C06Rik	2.8	2.5
4930471I20Rik	4.3	4.5
4930471M23Rik	5.4	4.4
4930473A02Rik	5	4.9
4930473A06Rik	4.1	4.2
4930473D10Rik	2.5	2
4930474N05Rik	1.6	1.2
4930479D17Rik	2.6	2.5
4930479M11Rik	1.7	1.6
4930480E11Rik	2.9	2.4
4930480G23Rik	2.8	2.8
4930480K15Rik	3.6	4.5
4930481A15Rik	3.5	3.7
4930481B07Rik	5.8	4.3
4930483J18Rik	2.7	2.5
4930483K19Rik	3.7	3.8
4930486F22Rik	2	2.5
4930486I03Rik	2.2	2
4930486L24Rik	2.5	2.3
4930488B22Rik	2.9	2.8
4930500J02Rik	2.5	2.4
4930502E09Rik	5.1	4.3
4930502E18Rik	2.3	2
4930503B20Rik	3.1	2.9
4930503E14Rik	1.6	1.6
4930503H13Rik	2.5	2.4
4930503L19Rik	2.6	2.5
4930504O13Rik	3.5	3.3
4930505A04Rik	2.4	2.2
4930505G20Rik	1.7	1.6
4930505K14Rik	2.1	1.9
4930506C21Rik	2.6	2.5
4930506M07Rik	4.2	7.8
4930509K18Rik	1.7	1.6
4930510E17Rik	2.7	2.7
4930511I11Rik	2.2	2.1
4930511M06Rik	2.3	2.1
4930511M11Rik	2.6	2.4
4930512B01Rik	3.8	3.5
4930513N10Rik	2.6	2.5
4930513O06Rik	2	1.7
4930515B02Rik	2.3	2.1
4930515G01Rik	3.9	3.3
4930515L19Rik	2.4	2.1
4930517E11Rik	2	2
4930519D14Rik	2.3	2.2
4930519F09Rik	2.5	2.1
4930519F16Rik	2.2	2
4930519G04Rik	3	3
4930520O04Rik	2.6	2.6
4930521A18Rik	2.2	2
4930522H14Rik	1.6	1.6
4930522L14Rik	3.1	2.8
4930522O17Rik	3.5	3.5
4930523C07Rik	5	6.1
4930524B15Rik	3.6	3.6
4930524L23Rik	2.9	3.1
4930524N10Rik	1.7	1.4
4930525M21Rik	3.3	2.7
4930526D03Rik	2.4	2.3
4930527A07Rik	3.5	3.4
4930527E20Rik	2.7	2.3
4930527J03Rik	5.3	5.2
4930528F23Rik	2	2.6
4930528G23Rik	1.7	1.6
4930528P14Rik	2.9	2.7
4930529C04Rik	1.9	1.6
4930529F22Rik	1.6	1.6
4930529F24Rik	2.1	2
4930529I22Rik	2	1.9
4930529M08Rik	3.7	3.5
4930533B01Rik	2.8	2.7
4930534B04Rik	2.4	2.5
4930538K18Rik	4.6	4.6
4930539E08Rik	4.4	3.9
4930542C16Rik	2.7	2.5
4930542H20Rik	3.1	2.8
4930544D05Rik	4.5	4.1
4930544G11Rik	2.5	2.6
4930544M13Rik	2	2
4930544O15Rik	4	2.2
4930545L23Rik	2.3	2.3
4930546C10Rik	4.2	3.8
4930547C10Rik	1.6	1.6
4930547E08Rik	2.3	2.3
4930547N16Rik	2.7	2.9
4930548G14Rik	2.3	2.2
4930548H24Rik	2.5	2.4
4930548H24Rik	2.5	2.9
4930548H24Rik	2.7	2.4
4930548H24Rik	2.7	2.9
4930548K13Rik	2.6	2.4
4930549C01Rik	2.5	2.2
4930550C14Rik	2.2	2.3
4930550L24Rik	2.3	2.2
4930550L24Rik	2.3	2
4930550L24Rik	2.1	2.2
4930550L24Rik	2.1	2
4930551L18Rik	3.2	3
4930553J12Rik	2.5	2.3
4930554G24Rik	2.3	2.2
4930555B11Rik	3.5	3.4
4930555B12Rik	2.1	1.7
4930555G01Rik	3.9	3.8
4930555G01Rik	3.9	3.5
4930555G01Rik	3.9	2.8
4930555G01Rik	3.9	2.9
4930555G01Rik	3.9	2.2
4930555G01Rik	3.5	3.8
4930555G01Rik	3.5	3.5
4930555G01Rik	3.5	2.8
4930555G01Rik	3.5	2.9
4930555G01Rik	3.5	2.2
4930555G01Rik	3	3.8
4930555G01Rik	3	3.5
4930555G01Rik	3	2.8
4930555G01Rik	3	2.9
4930555G01Rik	3	2.2
4930555G01Rik	3.1	3.8
4930555G01Rik	3.1	3.5
4930555G01Rik	3.1	2.8
4930555G01Rik	3.1	2.9
4930555G01Rik	3.1	2.2
4930555G01Rik	2.5	3.8
4930555G01Rik	2.5	3.5
4930555G01Rik	2.5	2.8
4930555G01Rik	2.5	2.9
4930555G01Rik	2.5	2.2
4930555I21Rik	3.5	3.5
4930555O08Rik	2.3	2
4930556G01Rik	2.1	2
4930556J24Rik	4.5	4.5
4930556L07Rik	4.7	4.4
4930557A04Rik	3.2	3.2
4930557F10Rik	3.1	3
4930558G05Rik	1.6	1.6
4930558K02Rik	2.8	2.5
4930562A09Rik	3.3	3
4930562C15Rik	3.3	3.2
4930562F07Rik	5.6	5.8
4930563D23Rik	2.4	2.4
4930563E22Rik	4.5	4.5
4930563I02Rik	3.2	3.2
4930564B18Rik	2.9	2.7
4930564D02Rik	2.7	2.7
4930564G21Rik	3.4	3.2
4930564K09Rik	2.6	2.6
4930565N06Rik	3.7	3.7
4930567H17Rik	2	1.7
4930568D16Rik	2	1.9
4930568K20Rik	2.9	2.6
4930570D08Rik	2.1	1.9
4930570G19Rik	2	2.1
4930571K23Rik	4.5	4.4
4930572J05Rik	3.1	2.7
4930572O03Rik	2.9	2.7
4930577H14Rik	2.8	5.2
4930577N17Rik	2.7	2.5
4930578C19Rik	3.3	3
4930578I06Rik	2.8	2.4
4930578N16Rik	3.8	4.2
4930579C15Rik	2.4	2.3
4930579D09Rik	5.1	5.1
4930579F01Rik	3.3	3.3
4930579G18Rik	4.2	4.9
4930579G22Rik	5.2	5.6
4930579G24Rik	3.9	3.7
4930579K19Rik	4.3	4.2
4930579O11Rik	1.7	2
4930581F22Rik	3.7	3.9
4930583I09Rik	2.9	2.7
4930583K01Rik	3.3	3.5
4930583P06Rik	1.7	1.6
4930584F24Rik	2.3	2.3
4930587A21Rik	3.2	3.1
4930588N13Rik	3.1	3.1
4930589P08Rik	4.8	4.6
4930590J08Rik	4.1	4.2
4930591A17Rik	3.5	3.3
4930593C16Rik	3.8	3.6
4930594C11Rik	2.8	2.9
4930594M22Rik	5.3	5.2
4930594O21Rik	3.9	3.8
4930595D18Rik	3.5	2.8
4930595M18Rik	2.9	2.5
4930596D02Rik	3.4	3.1
4930596I21Rik	1.7	1.7
4930596M17Rik	3.6	3.4
4930597A21Rik	3.8	3.3
4931400O07Rik	1.7	1.6
4931403E22Rik	3.1	2.9
4931403M11Rik	2.6	2.5
4931406B18Rik	2.7	2.8
4931406C07Rik	4.7	5
4931406P16Rik	4.8	4.8
4931407G18Rik	1.6	1.6
4931408A02Rik	4.3	4.4
4931408C20Rik	1.9	1.7
4931409K22Rik	2.4	2.6
4931413K12Rik	4.9	4.4
4931414P19Rik	2.7	2.4
4931417E11Rik	2.9	2.7
4931417G12Rik	2.8	2.5
4931422A03Rik	3.2	3
4931423N10Rik	2.2	2.3
4931428F04Rik	3.8	3.8
4931429I11Rik	2.9	2.6
4931429L15Rik	3.4	3.3
4931429P17Rik	2.4	2.2
4931431C16Rik	4.8	4.5
4931431F19Rik	3.3	3.2
4931440F15Rik	3.3	2.9
4931440L10Rik	2.7	2.8
4931440P22Rik	3.8	3.7
4932411E22Rik	7.1	5.7
4932411G14Rik	2.5	2.4
4932411N23Rik	2	1.7
4932412D23Rik	2	1.9
4932412H11Rik	1.6	1.9
4932414J04Rik	2.5	2.1
4932414J04Rik	2.5	2
4932414J04Rik	2.3	2.1
4932414J04Rik	2.3	2
4932414N04Rik	2.5	2.1
4932415M13Rik	3.5	3.2
4932416K20Rik	3.9	3.5
4932418E24Rik	3.5	3.1
4932425I24Rik	2.9	2.6
4932425I24Rik	2.9	2.2
4932425I24Rik	2.4	2.6
4932425I24Rik	2.4	2.2
4932429P05Rik	1.6	1.6
4932435O22Rik	2.5	1.9
4932438A13Rik	7	6.9
4932438H23Rik	3.4	3.3
4932438H23Rik	3.4	2.5
4932438H23Rik	3	3.3
4932438H23Rik	3	2.5
4932441B19Rik	2.7	2.7
4932442L08Rik	2.6	2.3
4932443I19Rik	4	3.9
4932702P03Rik	3.8	4.3
4933400A11Rik	1.6	1.6
4933400C05Rik	2.2	2.4
4933401B06Rik	1.6	1.6
4933401P06Rik	3.5	3.5
4933402D24Rik	4.3	4.2
4933402E13Rik	2.3	2.3
4933402J07Rik	3.3	3
4933402N03Rik	3	2.8
4933402N22Rik	2	1.7
4933402N22Rik	2	2.2
4933402N22Rik	2.3	1.7
4933402N22Rik	2.3	2.2
4933402P03Rik	2.2	2.3
4933403F05Rik	5.3	5.5
4933403G14Rik	4.2	4.4
4933403O03Rik	2	1.9
4933403O08Rik	2.9	2.6
4933404K08Rik	3.3	3.2
4933404M02Rik	1.9	2.4
4933405E24Rik	2.3	2.2
4933405L10Rik	4	3.7
4933405O20Rik	3.6	3.4
4933406D12Rik	2.3	2
4933406F09Rik	2.5	2.4
4933406F09Rik	2.5	1.4
4933406F09Rik	1.6	2.4
4933406F09Rik	1.6	1.4
4933406G16Rik	2.7	2.5
4933406I18Rik	2.4	2.3
4933406J08Rik	2	2
4933406J10Rik	3.3	3.6
4933406K04Rik	2.3	2.4
4933406M09Rik	2.7	2.3
4933407C03Rik	4.9	5.8
4933407E24Rik	3.4	3.4
4933407H18Rik	2.7	2.6
4933407K13Rik	3.8	3.8
4933407L21Rik	2.2	2.1
4933407P14Rik	3.5	3.5
4933408B17Rik	3.1	2.9
4933408N05Rik	4.6	4.4
4933409G03Rik	2.4	2.3
4933411G06Rik	2	1.7
4933411G11Rik	3.4	3.1
4933411K16Rik	3.3	3.1
4933411K20Rik	5.2	5.9
4933412E24Rik	4.3	4.3
4933413C19Rik	2.5	2.3
4933413G19Rik	3.8	3.5
4933413J09Rik	3.5	3.1
4933413L06Rik	1.6	1.4
4933415F23Rik	3.9	3.5
4933416C03Rik	3.8	3.6
4933416E03Rik	3.2	2.7
4933416E03Rik	3.2	2
4933416E03Rik	2	2.7
4933416E03Rik	2	2
4933416I08Rik	2.1	2.3
4933416I08Rik	2.1	2.2
4933416I08Rik	2.6	2.3
4933416I08Rik	2.6	2.2
4933417A18Rik	3.1	3.1
4933421A08Rik	4.5	4.2
4933421E11Rik	5.3	6
4933421I07Rik	2.8	2.6
4933421O10Rik	4.3	4.2
4933422H20Rik	4.4	3.9
4933422H20Rik	4.4	2.9
4933422H20Rik	3.3	3.9
4933422H20Rik	3.3	2.9
4933424B01Rik	5.3	5
4933425H06Rik	3.7	3.8
4933425L06Rik	3.1	3
4933426D04Rik	3	2.9
4933426M11Rik	5.1	4.4
4933427D06Rik	4.3	4.3
4933427D14Rik	3.7	3.6
4933427E13Rik	2.4	2.2
4933427G17Rik	2.4	2.1
4933427I22Rik	2.8	2.7
4933428C19Rik	1.7	1.6
4933430H15Rik	4.2	4.1
4933430I17Rik	3.2	3.2
4933430M04Rik	1.6	1.6
4933431E20Rik	3.3	3.3
4933431K23Rik	3.6	3.3
4933432B09Rik	3.3	3.4
4933433C11Rik	3.3	3.1
4933433P14Rik	6.1	4.7
4933433P16Rik	2.4	2
4933434E20Rik	8.3	8.2
4933434I20Rik	2.1	1.9
4933434M16Rik	3.5	3.3
4933435F18Rik	2.7	2.4
4933436C20Rik	4.6	5
4933436I01Rik	1.9	2
4933437F05Rik	4.7	4.8
4933438A12Rik	2.3	2.1
4933438K21Rik	1.4	1.6
4933439C10Rik	3.8	3.9
4933439F18Rik	3.8	5.2
4933439K11Rik	3.3	3
4933440M02Rik	3.4	3
5031410I06Rik	3	2.3
5031414D18Rik	3.6	3.2
5031425E22Rik	5.7	5.3
5031425F14Rik	3.9	3.8
5031434C07Rik	2.9	2.5
5031439G07Rik	4.8	5.2
5033411D12Rik	2.5	3.1
5033414D02Rik	4.5	4.5
5133400J02Rik	2	1.9
5330411J11Rik	2.4	2.1
5330413P13Rik	2.8	2.7
5330416C01Rik	3	2.8
5330417C22Rik	2.9	2.7
5330426P16Rik	3.4	3.4
5330429C05Rik	3.4	2.1
5330434G04Rik	2.9	2.6
5330437I02Rik	2.1	2
5330438D12Rik	3.6	3.3
5430401F13Rik	2.2	1.9
5430402E10Rik	1.6	1.6
5430402O13Rik	2.2	2.2
5430405G05Rik	4.5	4.5
5430405H02Rik	4.3	4.4
5430407P10Rik	5.6	4.9
5430411K18Rik	4.8	4.8
5430416O09Rik	3.4	3.4
5430417L22Rik	6.3	6.2
5430419D17Rik	3.5	3.2
5430421N21Rik	3.7	3.6
5430425J12Rik	3.5	3.3
5430427M07Rik	2	2
5430427O19Rik	2.1	1.9
5430435G22Rik	2.6	2.4
5430437P03Rik	6.6	7.1
5530400C23Rik	1.4	1.4
5530401A14Rik	2	1.9
5530601H04Rik	4	4
5730403B10Rik	4.2	4.8
5730405O15Rik	3.7	3.8
5730409E04Rik	5.8	7.1
5730412P04Rik	2.8	2.8
5730416F02Rik	2.1	2.3
5730419I09Rik	6.6	6.4
5730435O14Rik	5.1	4.9
5730437C11Rik	3.2	2.9
5730455O13Rik	5	5.9
5730455P16Rik	3.9	4.1
5730457N03Rik	2.7	2.8
5730460C07Rik	3	2.7
5730469M10Rik	7.7	7.6
5730480H06Rik	4.5	5
5730494M16Rik	5	6.3
5730494N06Rik	6.2	6.3
5730507C01Rik	2	3
5730508B09Rik	5.8	4.7
5730522E02Rik	3.3	3
5730528L13Rik	3.8	3.9
5730559C18Rik	4.6	4.6
5730577I03Rik	4	3.8
5730590G19Rik	2.4	2.3
5830403L16Rik	3.2	2.8
5830403M04Rik	2.5	2.7
5830411N06Rik	4.1	3.7
5830415F09Rik	4.6	4.6
5830417I10Rik	5.3	5.8
5830418K08Rik	4.6	4.8
5830418P13Rik	4	3.5
5830433M19Rik	5	4.8
5830444B04Rik	2.9	2.9
5830454E08Rik	6.2	5.6
5830473C10Rik	2.1	2
5930403N24Rik	4.1	4
5930412G12Rik	3.9	3.5
5930416I19Rik	4.1	4.2
5930416I19Rik	4.1	3.8
5930416I19Rik	3.2	4.2
5930416I19Rik	3.2	3.8
6030405A18Rik	2.5	2.6
6030408B16Rik	3.6	3.5
6030419C18Rik	6.5	7.1
6030422M02Rik	2	2
6030429G01Rik	4.4	4.2
6030458C11Rik	4.4	4.5
6030468B19Rik	3.3	3.2
6030471H07Rik	3.4	3.2
6030498E09Rik	2	1.9
6230409E13Rik	2.9	3.4
6230427J02Rik	4	4
6330403A02Rik	4.3	3.9
6330403K07Rik	2.6	2.8
6330406I15Rik	3.7	3.6
6330407J23Rik	2.9	3.8
6330407J23Rik	2.9	2.6
6330407J23Rik	2.7	3.8
6330407J23Rik	2.7	2.6
6330408A02Rik	4.2	4.3
6330409D20Rik	2.5	2.3
6330409N04Rik	7.3	7.4
6330416G13Rik	3.6	3.7
6330439K17Rik	4.2	4.5
6330503K22Rik	5.3	5.5
6330512M04Rik	3.9	3.7
6330527O06Rik	3.2	3.3
6330545A04Rik	4.1	3.9
6330549D23Rik	3.1	2.7
6330578E17Rik	7.7	7.9
6430527G18Rik	4.1	4.5
6430531B16Rik	4	4.3
6430548M08Rik	3.7	3.6
6430550D23Rik	4.2	4
6430571L13Rik	4.5	4.1
6430573F11Rik	3.4	3.8
6430598A04Rik	3.6	3.6
6430704M03Rik	3.5	3.3
6430710C18Rik	2.7	2.2
6530401F13Rik	3.9	3.6
6530401N04Rik	5.5	6.7
6530402F18Rik	3.2	2.8
6530418L21Rik	4	3.7
6720401G13Rik	5.5	5.6
6720456B07Rik	5.9	6.7
6720456H20Rik	4.7	4.9
6720463M24Rik	3.6	3.5
6720489N17Rik	6.8	3.9
6820408C15Rik	2.9	2.6
6820431F20Rik	9	9
7420426K07Rik	3.5	3.2
7420461P10Rik	2.2	1.9
8030411F24Rik	2.4	2.2
8030423F21Rik	3.3	3.2
8030423J24Rik	3.7	3.5
8030462N17Rik	4.5	6.6
8030474K03Rik	2.9	2.5
8430403D17Rik	5.8	7.9
8430406I07Rik	2.6	2.6
8430408G22Rik	4.2	4.2
8430410A17Rik	6.2	6.1
8430410K20Rik	4.9	5
8430419K02Rik	3.7	3.4
8430419L09Rik	5.7	5.3
8430423G03Rik	4	3.7
8430427H17Rik	3.7	4.5
8430429K09Rik	4.4	4.4
8430436N08Rik	3.3	2.7
8430437L04Rik	3.1	3
9030025P20Rik	7.9	8.3
9030204H09Rik	2.6	2.1
9030224M15Rik	5	4.9
9030418K01Rik	5.9	4.6
9030425E11Rik	4.4	4.2
9030612E09Rik	4.7	4.5
9030617O03Rik	3.2	3.2
9030619P08Rik	3.5	3.4
9030622O22Rik	3.5	3.2
9030624G23Rik	2.9	2.4
9030624J02Rik	5.9	6
9030625A04Rik	3.2	3.2
9130008F23Rik	4	4.5
9130011E15Rik	5.5	5.5
9130011J15Rik	7.3	7.1
9130014G24Rik	2.2	2
9130015L21Rik	2	1.9
9130017N09Rik	5.4	6.2
9130019O22Rik	3.3	3.5
9130019P16Rik	4.2	4.1
9130020K20Rik	4.9	4.4
9130024F11Rik	3.3	3.1
9130204L05Rik	1.6	1.6
9130206I24Rik	3.1	2.9
9130221H12Rik	6.4	6.3
9130230L23Rik	3.1	2.9
9130230N09Rik	5.4	4.8
9130401M01Rik	6.3	5.6
9130404H23Rik	3.3	3
9130409I23Rik	3.5	3.1
9130409J20Rik	3.3	3.3
9230009I02Rik	2.3	2.2
9230020A06Rik	3	2.9
9230102O04Rik	6.8	8
9230104L09Rik	2.3	2.1
9230105E05Rik	4.5	4
9230110C19Rik	2.2	2.3
9230110F15Rik	2.4	2.1
9230112D13Rik	2.6	2.3
9230112E08Rik	4	3.9
9230115E21Rik	2.9	2.7
9230117E06Rik	2.5	2.7
9330020H09Rik	4.7	4.8
9330133O14Rik	4	3.5
9330159F19Rik	4.2	4.5
9330162012Rik	5.1	5
9330182L06Rik	2.4	2.2
9430007A20Rik	3.4	2.7
9430008C03Rik	4.5	4.2
9430008C03Rik	4.5	5
9430015G10Rik	4.1	3.9
9430016H08Rik	5.5	5.3
9430020K01Rik	3.6	3.3
9430021M05Rik	3.1	2.9
9430023L20Rik	6.3	6.3
9430024E24Rik	4.8	4.5
9430029A11Rik	4.1	4
9430031J16Rik	2	2
9430038I01Rik	5.4	5.4
9430041J12Rik	2.6	2.7
9430069I07Rik	3.1	2.7
9430070O13Rik	2.3	2.2
9430091E24Rik	3.5	3.3
9430093N23Rik	2.4	2.3
9530002B09Rik	2	1.9
9530003J23Rik	2.6	2.4
9530008L14Rik	2.6	2.3
9530026F06Rik	3.6	3.2
9530046B11Rik	4.8	4.8
9530048J24Rik	3.8	4
9530051G07Rik	4.8	4.9
9530053A07Rik	2.8	2.4
9530068E07Rik	5.4	5.4
9530077C05Rik	7	6.4
9530080O11Rik	4.5	4.6
9630013D21Rik	2.7	2.5
9630028B13Rik	3.3	3.1
9630028H03Rik	2.3	2.1
9630033F20Rik	3.9	3.6
9630041A04Rik	4.7	4.6
9830001H06Rik	3.7	3.6
9830107B12Rik	3.9	3.6
9830147E19Rik	3.2	3.1
9930005F22Rik	3.1	3.3
9930012K11Rik	4.1	4.2
9930013L23Rik	4.6	5.2
9930021D14Rik	4.5	4.5
9930021J03Rik	6.5	6.7
9930023K05Rik	2.7	2.3
9930038B18Rik	4.4	4.1
9930104L06Rik	3.4	3.3
9930111J21Rik1	6.4	6.2
9930111J21Rik2	1.6	1.6
a	2.4	2.3
A030009H04Rik	4	4
A130010J15Rik	7.1	5.7
A130023I24Rik	2.1	1.9
A130030D18Rik	1.2	1.2
A1bg	2.1	2
A1cf	2.4	2.4
A230004M16Rik	2.5	2.1
A230006K03Rik	5.9	5.4
A230046K03Rik	6.7	6.3
A230050P20Rik	5.2	5.5
A230051G13Rik	3.1	2.9
A230056P14Rik	4.3	3.5
A230065H16Rik	4	3.8
A230072C01Rik	4.8	4.6
A230083G16Rik	3.1	3.1
A230108P19Rik	3.8	3.5
A2ld1	4.8	4.5
A2m	4.5	4.3
A330021E22Rik	2.4	2.7
A330035P11Rik	3.2	3.5
A330040F15Rik	2.9	2.9
A330041J22Rik	2.6	2.7
A330043C09Rik	2.1	1.9
A330049M08Rik	3.3	3.1
A330050B17Rik	2.9	2.8
A330050F15Rik	3.2	3.1
A330070K13Rik	3.4	3.1
A330102I10Rik	4.1	3.9
A3galt2	3.7	3.6
A430005L14Rik	5	5.7
A430010J10Rik	3.4	3.2
A430033K04Rik	4.4	4.5
A430035B10Rik	3.9	3.7
A430048G15Rik	3.4	3.1
A430060F13Rik	1.9	1.7
A430071A18Rik	4.7	4.7
A430078G23Rik	3.8	3.7
A430078I02Rik	3.7	3.7
A430084P05Rik	3.4	3.3
A430089I19Rik	4.6	4.3
A430092G05Rik	1.9	2.1
A430093F15Rik	4	3.7
A430104N18Rik	2.5	2.2
A430105I19Rik	4.1	4
A430107O13Rik	3.7	3.4
A430108G06Rik	4	3.6
A430110N23Rik	4	4.1
A4galt	3.2	3.2
A4gnt	2.7	2.6
A530006G24Rik	3.5	3.4
A530013C23Rik	3.7	3.5
A530016L24Rik	6.7	6.3
A530017D24Rik	4.7	5.1
A530021J07Rik	3.3	3.2
A530053G22Rik	1.7	1.6
A530054K11Rik	7	7.3
A530058N18Rik	3.1	2.9
A530064D06Rik	1.6	1.2
A530072M11Rik	3.3	3.3
A530076I17Rik	2	2
A530098C11Rik	2.6	2.3
A530099J19Rik	2.5	2.5
A630001G21Rik	4.2	4.1
A630007B06Rik	8.5	7.7
A630010A05Rik	2	2
A630012P03Rik	2.3	2.2
A630023P12Rik	2.8	2.6
A630033H20Rik	1.7	1.6
A630050E04Rik	2	2
A630052C17Rik	3.3	3.4
A630055G03Rik	3.5	3.3
A630073D07Rik	2.4	2
A630077J23Rik	2.6	2.3
A630095E13Rik	1.9	1.6
A730011L01Rik	3.9	3.5
A730017C20Rik	6.5	6.4
A730017L22Rik	4.8	5.3
A730018C14Rik	2.8	2.6
A730020M07Rik	2.8	2.6
A730036I17Rik	3.5	3
A730037C10Rik	3.5	3.5
A730045E13Rik	2.4	2.3
A730046J19Rik	3.1	2.9
A730085A09Rik	3.5	3.4
A730085K08Rik	2.8	2.3
A730090H04Rik	2.8	2.8
A730090N16Rik	4.6	6.3
A830005F24Rik	3.7	3.7
A830007P12Rik	4.4	4.3
A830010M20Rik	3.1	3.4
A830018L16Rik	2.6	2.5
A830039N20Rik	8.6	8.9
A830080D01Rik	3.9	4
A830082K12Rik	6.5	7.6
A830093I24Rik	2.1	2
A930001C03Rik	3.6	3.5
A930001N09Rik	6.2	6.4
A930003A15Rik	3.4	3.3
A930004D18Rik	3.1	3.1
A930005H10Rik	5.3	6.1
A930005I04Rik	3.8	3.5
A930006I01Rik	3.3	3.1
A930006K02Rik	3.1	2.8
A930009A15Rik	8	8.4
A930011G23Rik	4.5	4.5
A930012O16Rik	3.5	3.5
A930015D03Rik	5.6	5.4
A930017K11Rik	3.9	3.4
A930017M01Rik	2.5	2.7
A930018M24Rik	2.2	2.1
A930018P22Rik	4	3.8
A930019D19Rik	2.2	2
A930024E05Rik	5	3.7
A930031H19Rik	4.2	3.6
A930033H14Rik	5	4.8
A930038C07Rik	2.3	2.3
A930041C12Rik	3.7	4.8
A930104D05Rik	2.8	2.8
AA386476	3.8	3.7
AA415398	2.7	2.9
AA467197	2.1	2.1
AA623943	3.3	2.9
AA960436	4.7	4.6
AA986860	5	5
AA987161	4.3	4.7
Aaas	3.4	3.4
Aacs	4.8	4.4
Aadac	2	2
Aadacl2	1.6	1.6
Aadacl3	2.6	2.3
Aadat	2.2	2.1
Aagab	4.5	4.9
Aak1	6.3	6.1
Aamp	4.8	5.1
Aanat	3.5	3.6
Aard	3.8	3.7
Aars	5.2	5.3
Aars2	4.5	4.7
Aasdh	4.7	4.8
Aasdhppt	4.9	5.2
Aass	3.5	3.6
Aatf	6	6
Aatk	4.4	4.2
AB041803	7.3	6.9
AB099516	2.2	2.3
AB124611	5.7	7
Abat	6.1	3.9
Abca1	3.8	4.3
Abca12	2.5	2.5
Abca13	2	2
Abca14	2.9	2.7
Abca15	3.1	2.9
Abca16	2.3	2.3
Abca17	3.9	3.5
Abca2	5.1	4.8
Abca3	4	3.9
Abca4	3	2.8
Abca5	9.5	9
Abca6	5	4.8
Abca7	3.6	3.7
Abca8a	1.6	1.6
Abca8b	3.2	2.9
Abca9	2.8	2.9
Abcb10	4.1	4.2
Abcb11	2.2	2
Abcb1a	4.5	4.1
Abcb1b	2.3	2
Abcb4	3	2.8
Abcb5	3.2	3
Abcb6	4.5	4.8
Abcb7	5.8	5.8
Abcb8	4.6	4.8
Abcb9	4.6	4.2
Abcc1	3.9	3.7
Abcc10	3.5	4
Abcc12	4	3.7
Abcc2	2.5	2.2
Abcc3	3.6	3.4
Abcc4	2.7	2.7
Abcc5	4.2	4.2
Abcc6	4.5	4.5
Abcc8	5.3	4.9
Abcc9	3.7	3.8
Abcd1	3.8	3.9
Abcd2	2.9	3.5
Abcd3	4.5	6
Abcd4	3.7	3.6
Abce1	5.4	6.4
Abcf1	5.2	5.4
Abcf2	6.2	5.8
Abcf3	5.3	5.6
Abcg1	5.6	5
Abcg2	2.3	2.2
Abcg3	2.3	2.3
Abcg4	3.7	3.6
Abcg5	3.1	3.1
Abcg8	3.2	3.1
Abhd10	5.4	5.5
Abhd11	4.9	5.1
Abhd12	7.6	8.5
Abhd12b	3.5	3.5
Abhd13	5.6	5.4
Abhd14a	4.6	3.9
Abhd14b	6.1	6
Abhd15	4.5	4.4
Abhd16a	6.1	6.1
Abhd16b	2.9	2.5
Abhd2	3.6	4.9
Abhd3	4.3	4.5
Abhd4	4.8	5.1
Abhd5	6.2	6.3
Abhd6	6.2	6.5
Abhd8	5.2	5.1
Abi1	6.2	7
Abi2	6.6	6.9
Abi3	4.4	4.5
Abi3bp	3.6	3.6
Abl1	4.7	4.5
Abl2	4.3	4.3
Ablim1	3.1	3.3
Ablim2	7.2	6.1
Ablim3	4.6	2.7
Abo	2.9	2.7
Abp1	2.7	2.9
Abpa	3	2.9
Abpb	2	2
Abpe	1.7	1.4
Abpg	2	1.6
Abph	3.3	3.4
Abpz	1.9	1.6
Abr	4.4	5
Abra	4.1	3.5
Abt1	4.7	4.5
Abtb1	4.5	5
Abtb2	3.9	3.9
Acaa1a	5.9	6.1
Acaa1b	3.6	3.9
Acaa2	4.6	5.5
Acaca	3.7	4.1
Acacb	3.5	3.4
Acad10	3.1	3.2
Acad11	3.9	4.7
Acad12	4	3.6
Acad8	5	5
Acad9	4.4	4.2
Acadl	3.1	3.8
Acadm	5	7.3
Acads	4.2	4.1
Acadsb	6.9	6.9
Acadvl	5	5.6
Acan	2.9	3
Acap1	3.1	3.2
Acap2	4.9	5.3
Acap3	2.8	2.8
Acat1	6	6
Acat2	3.4	3.5
Acat3	3.3	2.6
Acbd3	7.2	7.1
Acbd4	5.3	5.6
Acbd5	7	7.8
Acbd6	6	6.3
Acbd7	10.7	10.5
Accn1	3.2	3
Accn2	4.8	4.9
Accn3	3.9	3.6
Accn4	4.7	4.3
Accn5	2	2
Accs	4.2	4.4
Accsl	2.5	2.3
Acd	6.5	6.3
Ace	4	3.7
Ace2	2.3	2.3
Acer1	2.4	2.1
Acer2	6.1	5.7
Acer3	3.3	3.2
Ache	4.5	5.1
Acin1	6.7	7.2
Acly	5.4	5.5
Acmsd	3.8	3.5
Acn9	3.4	3.7
Acnat1	2.5	2.5
Acnat2	2.9	2.5
Aco1	4.4	4.5
Aco2	6.9	6.5
Acot1	5.5	5.3
Acot10	4.9	4.8
Acot11	3.9	3.9
Acot12	3.3	3.1
Acot13	7.8	8
Acot2	4.1	4.6
Acot3	2.9	2.6
Acot4	3.1	2.7
Acot5	2.6	2.4
Acot6	2.9	3.2
Acot7	6.3	5.7
Acot8	6	6.8
Acot9	4.9	5.1
Acox1	4.1	4.4
Acox2	3.5	3.2
Acox3	3.7	3.8
Acoxl	3.5	3.5
Acp1	6.7	6.7
Acp2	5.3	6.3
Acp5	3.4	3.2
Acp6	4	4
Acpl2	4.6	4.4
Acpp	3.6	3.9
Acpt	3.3	3.2
Acr	4.4	4.2
Acrbp	4.3	4.6
Acrv1	2.9	2.6
Acsbg1	3.8	3.5
Acsbg2	3.5	3.5
Acsf2	3.4	3.3
Acsf3	5.3	5
Acsl1	8.6	7.5
Acsl3	8.4	7.9
Acsl4	7.4	7.7
Acsl5	3.8	4.5
Acsl6	2.8	2.4
Acsm1	2.3	2.3
Acsm2	2.4	2.3
Acsm3	2.4	2.7
Acsm4	2.8	2.6
Acsm5	1.9	1.6
Acss1	3.4	3.3
Acss2	5.8	5.8
Acss3	5.2	5.4
Acta1	4.4	3.9
Acta2	5.8	5.7
Actb	6	6.8
Actbl2	2.3	2.2
Actc1	3.6	3.4
Actg1	4.9	4.6
Actg2	3.2	2.9
Actl6a	5.3	5.4
Actl6b	5.8	5.5
Actl7a	4.1	3.9
Actl7b	2.1	1.9
Actl9	2.9	2.8
Actn1	8	5.7
Actn2	3.3	2.9
Actn3	3.7	3.6
Actn4	7.9	8
Actr10	7.3	8.1
Actr1a	3.9	4.3
Actr1b	4.6	5
Actr2	5.8	6.5
Actr3	7	7.9
Actr3b	3.3	3.1
Actr5	3.7	3.6
Actr6	3.5	4.4
Actr8	7.7	7.4
Actrt1	2.1	1.7
Actrt2	3.8	3.1
Acvr1	4.4	5.1
Acvr1b	4.1	4
Acvr1c	2.7	2.1
Acvr2a	7.4	7.1
Acvr2b	4.4	4.2
Acvrl1	3.5	3.4
Acy1	4.1	4.5
Acy3	4.3	4.8
Acyp1	6.6	6.7
Acyp2	5	5.7
Ada	6	5.3
Adad1	2.1	2.1
Adad2	3	2.9
Adal	4.5	4.4
Adam10	5.8	6.2
Adam11	4.1	3.8
Adam12	4.7	4.8
Adam15	5.4	5.2
Adam17	5.5	5.5
Adam18	2.6	2.6
Adam19	2.9	2.9
Adam1a	3.8	3.7
Adam1b	3.1	3.3
Adam2	2.1	2
Adam21	4.6	3.6
Adam22	3.2	4.2
Adam23	2.3	2.2
Adam24	3.2	2.9
Adam25	1.4	1.6
Adam26a	1.4	1.6
Adam26b	2	1.9
Adam28	2.6	2.6
Adam29	2	1.9
Adam3	2.3	2.3
Adam30	1.6	1.9
Adam32	2.3	2.2
Adam33	3.2	2.9
Adam34	1.7	1.9
Adam39	1.6	1.6
Adam4	2.4	4.3
Adam5	1.6	1.6
Adam6a	3.1	2.7
Adam6b	1.6	1.7
Adam7	2	2
Adam8	4.1	4.5
Adam9	4.6	5.1
Adamdec1	3.7	3.4
Adamts1	3.6	3.5
Adamts10	3.4	3.3
Adamts12	2.9	2.8
Adamts13	3.7	3.5
Adamts14	4	3.7
Adamts15	3.4	3.1
Adamts16	2.9	2.8
Adamts17	4.4	4.6
Adamts18	2.5	2
Adamts19	2.5	2.5
Adamts2	5.1	5.2
Adamts20	2.2	2
[truncated: 21,072 more rows]

## Sheet: Comparison with Li 2018
Expression of listed genes in P31 IHCs and OHCs from Li et al., 2018 was determined using the compare tool on gEAR
results from gEAR compare
gene_symbol	OHC (log2)	IHC (log2)
0610006L08Rik	0	0
0610007P14Rik	4	3.5
0610009B22Rik	5.7	6.2				Data points from columns A-C for the top 10 DE genes for IHC and OHC								Overlay of the top 10 DE genes on a scatter plot for all results see figure 6 for details
0610009E02Rik	0.6	-0.5
0610009L18Rik	3.7	3.3
0610009O20Rik	1.7	1.8
0610010F05Rik	1.3	0.9				IHC and Ohc markers	OHC	IHC
0610010K14Rik	2.7	3.4				Fgf8	0	0
0610011F06Rik	5.7	6.7				Rprm	2.3	2
0610012D04Rik	-5	0				Dlk2	-2.7	3.4
0610012G03Rik	5	5.2				Atp2a3	3.2	8.8
0610025J13Rik	-3.1	-1.8				Cabp2	9.3	10.4
0610030E20Rik	1.4	1.3				Otof	3.8	7.7
0610031O16Rik	0	0				Tbx2	1.5	6.3
0610033M10Rik	4.2	2.7				Ormdl3	6.8	8.8
0610037L13Rik	3.4	3.5			shootin1	Shtn1	0.1	3.1
0610038B21Rik	0	0				Nefl	2.6	5
0610039K10Rik	-2.8	-3
0610040B10Rik	0.5	0.7
0610040F04Rik	0	-6.6					OHC	IHC
0610040J01Rik	0.9	0.9				Ocm	13.7	8.6
0610043K17Rik	-0.1	-0.4				Pebp1	8.7	9.5
1010001B22Rik	3	3				Aqp11	8.2	3.7
1010001N08Rik	0	0				Pde6d	6.6	6.1
1110001J03Rik	5.5	5.3			Mpc1	Mpc1	6.5	6.4
1110002E22Rik	-5.1	0				Six2	6.9	3.3
1110002J07Rik	0	0				Car2	8.5	6.9
1110002L01Rik	0.4	0.1				Gabarapl1	6.7	4.7
1110002O04Rik	0	0				Lmod3	6	1.6
1110003F10Rik	0	0				Prkcd	5.4	7.2
1110004E09Rik	5.4	5.7
1110004F10Rik	5.9	6.7
1110006O24Rik	1.1	0.5
1110008E08Rik	0	0
1110008F13Rik	6	7
1110008L16Rik	0.3	1.1
1110008P14Rik	4.6	5.3
1110012L19Rik	5.2	5.8
1110015O18Rik	0	0
1110017D15Rik	-1.4	-0.4
1110018N20Rik	-2.9	-3.3
1110019D14Rik	0.3	0.2
1110020A21Rik	0.7	1.7
1110025L11Rik	0	0
1110025M09Rik	-1.1	-2.6
1110028F11Rik	-4	0
1110028F18Rik	0	0
1110032A03Rik	3.2	3.4
1110032F04Rik	-0.1	0
1110034G24Rik	3.2	2.7
1110035H17Rik	-0.3	-0.1
1110036E04Rik	-5.6	0
1110037F02Rik	1.4	1.9
1110038B12Rik	-0.2	-0.3
1110038F14Rik	4.6	4.3
1110046J04Rik	0.8	2
1110051M20Rik	2.7	3.6
1110057P08Rik	0	0
1110059E24Rik	3.6	3.9
1110059G10Rik	1.9	2.2
1110060G06Rik	0	0
1110065P20Rik	3.7	4.6
1190002N15Rik	6.7	5.8
1190003K10Rik	0	0
1190005I06Rik	2.9	2.7
1190007I07Rik	0.6	1.4
1200007C13Rik	0	0
1300002E11Rik	2.9	3.8
1300017J02Rik	-3.9	-5.9
1500002C15Rik	-2.4	-2.7
1500002F19Rik	-0.2	-1.6
1500004A13Rik	-1.4	-1.6
1500005C15Rik	0	0
1500009C09Rik	0	0
1500009L16Rik	-5.3	0
1500011B03Rik	5.2	5.7
1500011K16Rik	5.3	5.5
1500012K07Rik	-7.3	0
1500015A07Rik	2.4	1.7
1500015L24Rik	0	0
1500015O10Rik	2.7	0.4
1500017E21Rik	0	-2
1500026H17Rik	-1.8	0.7
1500035N22Rik	0	0
1520401A03Rik	-6.1	0
1600002D24Rik	0	0
1600002H07Rik	2.8	2.3
1600002K03Rik	2.4	2.2
1600010M07Rik	0	0
1600012H06Rik	4.7	4.5
1600012P17Rik	0	0
1600014C10Rik	2	2.5
1600014C23Rik	0	0
1600015I10Rik	0	0
1600017P15Rik_1	-1.9	-1.5
1600017P15Rik_2	-2.6	-4.2
1600019K03Rik	0	0
1600020E01Rik	3.1	2
1600023N17Rik	1.9	1.2
1600025M17Rik	0	0
1600029O15Rik	0	0
1700001C02Rik	1.5	3.7
1700001C19Rik	-4.3	-1.3
1700001D01Rik	0	0
1700001F09Rik	0	0
1700001G01Rik	0	0
1700001G11Rik	-5.1	-2.9
1700001G17Rik	1.5	1.6
1700001J03Rik	-3.8	-3.6
1700001J04Rik	0	0
1700001J11Rik	-6.4	-4.3
1700001K19Rik	-2.8	0
1700001L05Rik	0	-4.4
1700001L19Rik	0.3	3.1
1700001N15Rik	0	0
1700001O22Rik	0	-5.4
1700001P01Rik	-5.2	-2.4
1700003C15Rik	0	0
1700003D09Rik	-1.3	-2.9
1700003E16Rik	1.2	2.2
1700003E24Rik	0	0
1700003F12Rik	-2.5	0
1700003G13Rik	-4.5	0
1700003G18Rik	-1.7	0
1700003H04Rik	0	0
1700003I16Rik	0	-5.4
1700003I22Rik	0	0
1700003L19Rik	0	0
1700003M07Rik	0	0
1700003N22Rik	0	0
1700003P14Rik	0	0
1700006A11Rik	0	0
1700006E09Rik	0	0
1700006F04Rik	0	0
1700006H21Rik	0	0
1700006J14Rik	0	0
1700006P03Rik	0	0
1700007B14Rik	0	0
1700007E05Rik	0	0
1700007F19Rik	0	0
1700007G11Rik	-0.7	-1.9
1700007J10Rik	-3	-4.8
1700007K09Rik	0	0
1700007K13Rik	-1.5	0.8
1700007L15Rik	2.2	1.5
1700007M16Rik	0	0
1700007P06Rik	0	0
1700008A23Rik	0	0
1700008B11Rik	0	0
1700008H02Rik	0	0
1700008J07Rik	1.5	1.9
1700008K24Rik	0	0
1700008O03Rik	-3.2	-3.3
1700008P02Rik	0	0
1700009C05Rik	0	0
1700009J07Rik	0	0
1700009N14Rik	0	0
1700010B08Rik	0	0
1700010B13Rik	0	0
1700010D01Rik	0	0
1700010H22Rik	0	0
1700010I02Rik	0	0
1700010I14Rik	0.1	-0.8
1700010J16Rik	0	0
1700010K23Rik	0	0
1700010K24Rik	-4	0
1700010L04Rik	0	0
1700010N08Rik	0	0
1700011B04Rik	0	0
1700011C11Rik	0	0
1700011D18Rik	-4	-2.6
1700011E24Rik	0	0
1700011H14Rik	0	0
1700011I03Rik	-3.2	0
1700011L22Rik	0	0
1700011M02Rik	0	0
1700012A03Rik	0	0
1700012B07Rik	0	0
1700012B09Rik	0	0
1700012C08Rik	-2.6	-1.6
1700012C14Rik	-4.3	0
1700012D16Rik	0	0
1700012E03Rik	0	0
1700012I11Rik	0	0
1700012J22Rik	0	0
1700012L04Rik	0	0
1700012P22Rik	0	0
1700013A02Rik	-5.4	0
1700013D24Rik	0	0
1700013F07Rik	0	0
1700013G24Rik	0	0
1700013H16Rik	0	0
1700013M08Rik	0	0
1700013N06Rik	0	0
1700014D04Rik	0	0
1700014F14Rik	0	0
1700015C17Rik	0	0
1700015E13Rik	0.3	-1.2
1700015F17Rik	-3	-0.4
1700015G11Rik	-1	-1.1
1700015O11Rik	0	-2.5
1700016A09Rik	0	0
1700016B15Rik	0	0
1700016C15Rik	-5.6	0
1700016D06Rik	0	0
1700016D08Rik	0	0
1700016F12Rik	0	0
1700016G14Rik	0	0
1700016G22Rik	0	-4.9
1700016H13Rik	-2.1	-6.3
1700016K19Rik	1.2	0.7
1700016L21Rik	0	0
1700016P03Rik	1.9	1.5
1700016P04Rik	0	0
1700017B05Rik	-0.1	-0.6
1700017D01Rik	0	0
1700017G19Rik	0	0
1700017I07Rik	0	0
1700017J07Rik	0	0
1700017L05Rik	0	0
1700017N19Rik	0	0
1700018A04Rik	0	0
1700018A14Rik	0	0
1700018B08Rik	0	0
1700018B24Rik	0	0
1700018C11Rik	0	0
1700018F24Rik	0	0
1700018L02Rik	-1.1	-1.2
1700018M17Rik	0	0
1700019A02Rik	0	0
1700019A23Rik	0	0
1700019B03Rik	-4.4	-4.1
1700019B21Rik	0	0
1700019D03Rik	-0.5	0.3
1700019E08Rik	0	0
1700019G24Rik	0	0
1700019M22Rik	0	0
1700019N19Rik	0	0
1700019O17Rik	0	0
1700019P21Rik	0	0
1700020A23Rik	0	0
1700020D05Rik	-2.6	-3.8
1700020G17Rik	0	0
1700020I14Rik	3.4	3.6
1700020L24Rik	-1.7	0.4
1700020M21Rik	0	0
1700020N01Rik	0	0
1700020N15Rik	0	0
1700020N18Rik	-0.9	0
1700021A07Rik	0	0
1700021F05Rik	4.4	4.6
1700021F07Rik	0	0
1700021F13Rik	0	0
1700021J08Rik	-1.4	-1.5
1700021L23Rik	0	0
1700021N21Rik	-3.5	-0.6
1700021P04Rik	0	0
1700022A21Rik	0	0
1700022A22Rik	0	0
1700022E09Rik	0	0
1700022F17Rik	0	0
1700022H16Rik	0	0
1700022I11Rik	0.6	0.2
1700022N22Rik	-2.1	0
1700023C21Rik	0	0
1700023F02Rik	0	0
1700023F06Rik	-0.4	-0.1
1700023G09Rik	0	0
1700023H06Rik	0.5	-5.5
1700024B05Rik	0	0
1700024B18Rik	0	0
1700024G13Rik	0	0
1700024J04Rik	0	0
1700024P04Rik	0	0
1700024P16Rik	-0.8	2.6
1700025A08Rik	0	0
1700025B11Rik	0	0
1700025C18Rik	0	0
1700025D23Rik	0	0
1700025F22Rik	0	0
1700025F24Rik	0	0
1700025G04Rik	1.1	-2.1
1700025H01Rik	0	0
1700025J12Rik	0	0
1700025K24Rik	0	0
1700025M24Rik	0	0
1700025N21Rik	-5.6	0
1700025N23Rik	0	0
1700025O08Rik	0	0
1700026D11Rik	0	0
1700026F02Rik	0	0
1700026J12Rik	0	0
1700026J14Rik	-2.5	0
1700027A07Rik	-3.3	0
1700027A15Rik	0	-6
1700027F06Rik	0	0
1700027F09Rik	0	0
1700027H10Rik	0	0
1700027I24Rik	0	0
1700028B04Rik	0	0
1700028D13Rik	0	0
1700028E10Rik	-0.5	-1.6
1700028I16Rik	0	0
1700028J19Rik	-1.1	-2.3
1700028K03Rik	-2	-4.2
1700028M03Rik	0	0
1700028N14Rik	0	0
1700028P14Rik	0	0
1700028P15Rik	0	0
1700029B22Rik	0	0
1700029B24Rik	0	0
1700029E06Rik	0	0
1700029F12Rik	0	0
1700029H14Rik	0	0
1700029I15Rik	0.7	1
1700029J03Rik	0	0
1700029J07Rik	2	2.5
1700029M03Rik	0	0
1700029M20Rik	0	0
1700029N11Rik	0	-4.6
1700029P11Rik	0	0
1700030A11Rik	0	0
1700030C10Rik_1	-3.3	-3.9
1700030C10Rik_2	0	0
1700030C12Rik	-3.4	0
1700030C14Rik	0	-1.7
1700030F04Rik	0	0
1700030I03Rik	0	0
1700030J22Rik	-0.4	0.2
1700030K09Rik	2.3	1.9
1700030L20Rik	0	0
1700030M09Rik	0	0
1700030N03Rik	0	-7.6
1700030N18Rik	0	0
1700030O20Rik	0	0
1700031A10Rik	0	0
1700031F05Rik	0	0
1700031F10Rik	0	0
1700031L13Rik	0	0
1700031M16Rik	0	0
1700031P21Rik	0	-4.5
1700034B16Rik	0	0
1700034E13Rik	-2.6	-1.9
1700034G24Rik	0	0
1700034H15Rik	-4.3	-4.1
1700034I23Rik	-2.4	-2.8
1700034J04Rik	0	0
1700034J05Rik	0	0
1700034K08Rik	0	0
1700034O15Rik	0	0
1700034P13Rik	-0.8	-1.2
1700036A12Rik	0	0
1700036G14Rik	0	0
1700036O09Rik	0	0
1700037C06Rik	0	0
1700037C18Rik	0	0
1700037F24Rik	0	0
1700037H04Rik	3.5	3.3
1700039E15Rik	0	0
1700039E22Rik	0	0
1700039I01Rik	0	0
1700039M10Rik	0	-2.8
1700039M15Rik	0	0
1700040D17Rik	-0.2	-0.7
1700040F15Rik	0	0
1700040F17Rik	0	0
1700040K01Rik	0	0
1700040L02Rik	1.4	2.6
1700040L08Rik	0	-0.8
1700041C23Rik	0	0
1700041G16Rik	-1.8	-2.1
1700041M05Rik	0	0
1700041M19Rik	0	0
1700042D02Rik	0	0
1700042G07Rik	0	0
1700042G15Rik	0	0
1700042O10Rik	0	0
1700044C05Rik	0	-3.7
1700044K03Rik	0	0
1700045H11Rik	0	-2.3
1700045I11Rik	0	0
1700046C09Rik	0	0
1700047A11Rik	0	0
1700047F07Rik	0	0
1700047G03Rik	0	0
1700047I17Rik2	2.1	3.3
1700047K16Rik	-3.5	-2.3
1700047L14Rik	0	0
1700047M11Rik	-2.4	0
1700047N06Rik	0	0
1700048F04Rik	0	0
1700048M11Rik	0	-4.3
1700048O20Rik	0.2	-1.2
1700049E15Rik	0	0
1700049E17Rik1	0	0
1700049E17Rik2	0	0
1700049E22Rik	0	0
1700049G17Rik	0.7	0.2
1700049J03Rik	-4.7	0
1700049L16Rik	0	0
1700051A21Rik	-4.5	0
1700051K13Rik	0	0
1700051O22Rik	0	-4.8
1700052I22Rik	0	0
1700052K11Rik	0.6	0.2
1700054A03Rik	0	-5.2
1700054K02Rik	0	0
1700054K19Rik	0	0
1700054M17Rik	0	0
1700054O19Rik	-3	0
1700055C04Rik	0	0
1700055D18Rik	-1.2	-0.7
1700056E22Rik	0.7	-1
1700056N10Rik	0.8	-2
1700057G04Rik	0	0
1700057H15Rik	0	0
1700057H21Rik	0	0
1700058P15Rik	0	-4.2
1700060C16Rik	0	0
1700060C20Rik	0	0
1700060J05Rik	0	-5.4
1700060O08Rik	0	0
1700061E17Rik	0	0
1700061E18Rik	0	0
1700061F12Rik	0	0
1700061G19Rik	0	0
1700061H18Rik	1.3	-0.3
1700061I17Rik	0	0
1700061J23Rik	0	0
1700063A18Rik	0	0
1700063D05Rik	0	0
1700063H04Rik	0	0
1700063H06Rik	0	0
1700063I16Rik	0	0
1700063K16Rik	0	0
1700063O14Rik	0	0
1700064H15Rik	-3	-4
1700064J06Rik	0	0
1700064M15Rik	0	0
1700065D16Rik	-6.5	-2.8
1700065I16Rik	0	0
1700065J11Rik	0	0
1700065J18Rik	0	0
1700065L07Rik	0	0
1700065O20Rik	0	0
1700066B17Rik	0	-5.4
1700066B19Rik	-2.1	0
1700066C05Rik	0	0
1700066J03Rik	0	0
1700066M21Rik	1.4	2.4
1700066N21Rik	0	0
1700066O22Rik	0	0
1700067G17Rik	-0.6	0
1700067K01Rik	-1.6	-1.6
1700067P10Rik	0	0
1700069B07Rik	-2.8	-2
1700069L16Rik	0	0
1700069P05Rik	0	0
1700071G01Rik	0	0
1700071K01Rik	0	0
1700071M16Rik	-6.4	-6.9
1700072B07Rik	0	0
1700072G22Rik	0	0
1700072O05Rik	0	0
1700073E17Rik	-6.3	0
1700074A21Rik	0	0
1700074H08Rik	-4.1	0
1700074P13Rik	0	0
1700080E11Rik	0	0
1700080G11Rik	0	0
1700080N15Rik	0	0
1700080O16Rik	0	0
1700081H04Rik	0	0
1700082M22Rik	-4.4	-5.6
1700083H02Rik	0	0
1700084C06Rik	0.2	0
1700084E18Rik	-1.5	-3.4
1700084F23Rik	0	0
1700084J12Rik	0	0
1700084M14Rik	0	0
1700085C21Rik	0	-4.5
1700086D15Rik	-6.2	0
1700086L19Rik	0	0
1700086O06Rik	1.1	1.7
1700086P04Rik	0.4	1.4
1700087M22Rik	0	0
1700088E04Rik	0.2	0.2
1700091H14Rik	0	0
1700092C02Rik	0	0
1700092C10Rik	0	0
1700092C17Rik	0	0
1700092E19Rik	0	0
1700092K14Rik	0	0
1700092M07Rik	0	0
1700093J21Rik	0	0
1700093K21Rik	0	0
1700094J05Rik	-5	-4.3
1700094M24Rik	0	0
1700095A13Rik	0	0
1700095A21Rik	0	0
1700095B10Rik	0	0
1700095J03Rik	0	0
1700095J07Rik	0	0
1700095J12Rik	-5.5	0
1700095K22Rik	0	0
1700096J18Rik	0	0
1700096K18Rik	3.5	3.4
1700097M23Rik	0	-4
1700097N02Rik	0	-3.2
1700099I09Rik	-4.3	0
1700100L14Rik	0	0
1700101I11Rik	2.3	0.2
1700101I19Rik	0	0
1700101O22Rik	0	0
1700102F20Rik	0	0
1700102P08Rik	-4.1	-2.9
1700104B16Rik	0	0
1700105P06Rik	-2.1	-2.8
1700108F19Rik	0	0
1700108J01Rik	0	0
1700108N11Rik	-2.7	-4.3
1700109G14Rik	0	0
1700109G15Rik	0	0
1700109H08Rik	-2.2	-5.2
1700109I08Rik	0	0
1700109K24Rik	-3.7	0
1700110C19Rik	0	0
1700110I01Rik	0	0
1700110I07Rik	0	0
1700110K17Rik	0	-4.5
1700111E14Rik	0	0
1700111N16Rik	0	0
1700112D23Rik	-5.6	-4
1700112E06Rik	0.1	-3.5
1700112H15Rik	0	0
1700112J05Rik	0	0
1700112J16Rik	0.4	-0.3
1700112K13Rik	0	0
1700113A16Rik	1.9	2.7
1700113B19Rik	0	0
1700113H08Rik	0	0
1700116B05Rik	0	0
1700119H24Rik	0	0
1700119I11Rik	0	0
1700120B22Rik	0.3	-1.6
1700120C14Rik	-0.4	-1.1
1700120C18Rik	0	0
1700120E14Rik	0	0
1700120G07Rik	0	0
1700120G11Rik	0	0
1700120K04Rik	0	0
1700120O09Rik	0	0
1700121C08Rik	0	0
1700121L03Rik	0	0
1700121L16Rik	0	0
1700121N20Rik	0	0
1700122D07Rik	0	0
1700122E12Rik	-3.5	-2.5
1700122O11Rik	0	0
1700123I01Rik	-2.8	-1.1
1700123K08Rik	0	0
1700123L14Rik	0	0
1700123M08Rik	-2.2	-1.7
1700123O12Rik	0	0
1700123O20Rik	4.9	5
1700123O21Rik	0	0
1700124L16Rik	-1.2	-2.4
1700125G02Rik	0	0
1700125G22Rik	-3.3	-3.3
1700125H03Rik	0	0
1700125H20Rik	0	0
1700126A01Rik	0	0
1700126G02Rik	0	-3.4
1700126H18Rik	0	0
1700128A07Rik	0	0
1700128E19Rik	0	0
1700128F08Rik	0	0
1700129C05Rik	0	0
1700129L04Rik	0	0
1810006J02Rik	0	0
1810007C17Rik	0	0
1810007D17Rik	0	0
1810008B01Rik	1.4	-1.5
1810008I18Rik	0	0
1810009A15Rik	4.9	5
1810009J06Rik	0	0
1810010D01Rik	-0.3	0
1810010H24Rik	1.4	1.4
1810010K12Rik	0	0
1810011H11Rik	0	0
1810011O10Rik	1.6	0.7
1810012K08Rik	-2.2	-4.7
1810012K16Rik	-2	-0.5
1810013D15Rik	-1.3	-1.7
1810013L24Rik	1.8	1.6
1810014B01Rik	2.3	2.1
1810017P11Rik	0	0
1810018F18Rik	0	0
1810019D21Rik	-0.1	0.5
1810019N24Rik	-2.3	-2.8
1810020O05Rik	-0.7	-3.2
1810021B22Rik	1.2	2.3
1810022K09Rik	5.4	5.6
1810024B03Rik	-0.3	0.1
1810026B05Rik	2.6	2.3
1810026J23Rik	5.1	5.4
1810030O07Rik	4.7	4.1
1810032O08Rik	-0.7	-0.2
1810034E14Rik	-1.4	-2.4
1810037I17Rik	7.2	6.8
1810041H14Rik	-0.9	1.5
1810041L15Rik	0.1	2
1810043G02Rik	2.4	2.8
1810043H04Rik	6.3	6.5
1810044D09Rik	2.4	1.9
1810046K07Rik	0	0
1810049J17Rik	2.1	2.9
1810053B23Rik	-5.3	0
1810055G02Rik	4	3.6
1810058I24Rik	4.2	5.1
1810059C17Rik	-2.1	-4.4
1810059H22Rik	-4.1	-1.9
1810062G17Rik	-2.7	-2.3
1810062O18Rik	-2.5	-1.3
1810063I02Rik	-3.1	-3.5
1810064F22Rik	-6.5	-2.5
1810065E05Rik	0	0
2010001A14Rik	2.2	2.4
2010001K21Rik	-2.5	-3.5
2010003K11Rik	-2.5	0
2010005H15Rik	0	-3.2
2010007H06Rik	-7.4	0.3
2010008C14Rik	0	0
2010009K17Rik	0	0
2010010A06Rik	0	0
2010013B24Rik	0	0
2010015M23Rik	0.9	0.1
2010016I18Rik	2.1	-0.2
2010103J01Rik	-3.6	0
2010106C02Rik	0	0
2010106E10Rik	0	0
2010107E04Rik	9.2	9.1
2010107G12Rik	0	-4.5
2010107G23Rik	3.3	3.9
2010109A12Rik	-2.9	0
2010109I03Rik	-7.7	0
2010109P13Rik	0	0
2010110E17Rik	0	0
2010110G14Rik	0	0
2010110K18Rik	-4.2	0
2010111I01Rik	3.3	3.3
2010204K13Rik	0	0
2010300C02Rik	4.1	4.7
2010300F17Rik	0	0
2010308F09Rik	-4.5	-4.8
2010309G21Rik	-5	0
2010310C07Rik	0	0
2010315B03Rik	2.6	2.1
2010320M18Rik	4	4.4
2010320O07Rik	0	-2.5
2200002A13Rik	0	0
2200002D01Rik	-0.4	0.3
2200002J24Rik	0	0
2200007N16Rik	0	0
2210008F06Rik	-4.4	0.2
2210010C04Rik	0	0
2210011C24Rik	6.8	7
2210011K15Rik	0	0
2210013O21Rik	4.3	5.1
2210016F16Rik	4.2	4.7
2210016L21Rik	4	4.4
2210017I01Rik	0	0
2210019I11Rik	0	0
2210404O09Rik	-1.1	1.4
2210406H18Rik	0	0
2210406O10Rik	-3.8	-1
2210407C18Rik	0	0
2210408F21Rik	3.2	1.9
2210408I21Rik	1.7	1.4
2210409E12Rik	0	0
2210411M09Rik	0	0
2210412B16Rik	0	0
2210414B05Rik	0	0
2210417A02Rik	0	0
2210418O10Rik	-1.9	-0.6
2210420H20Rik	0	-4.8
2300002M23Rik	0	0
2300003K06Rik	0	0
2300009A05Rik	3.8	5.2
2310001H17Rik	-2.3	-0.4
2310001K20Rik	0	0
2310001K24Rik	-2.3	-3.4
2310002F09Rik	-2.6	-4.4
2310002L09Rik	0	0
2310003L06Rik	0	0
2310005A03Rik	0	0
2310005E17Rik	0	0
2310007B03Rik	-2.3	-2.5
2310008N11Rik	0	0
2310009A05Rik	4.8	5.1
2310009B15Rik	2.8	4.1
2310010J17Rik	0.1	1.4
2310011J03Rik	4.8	5
2310014F06Rik	-1.6	-0.4
2310015A10Rik	-0.7	-0.4
2310015D24Rik	0	0
2310015K22Rik	-2	0
2310016D03Rik	0	0
2310016D23Rik	0	0
2310016G11Rik	-4	-3
2310020H05Rik	0	0
2310022A10Rik	0.9	0.7
2310022B05Rik	0.8	1.1
2310026I22Rik	0	0
2310026L22Rik	0.7	-0.6
2310030A07Rik	0	0
2310030G06Rik	4.9	5.1
2310031A07Rik	-3.2	-5.5
2310033P09Rik	3.6	4.3
2310034C09Rik	0	0
2310034G01Rik	2.3	2.4
2310034O05Rik	0	0
2310035C23Rik	2	3.7
2310036O22Rik	6	6.3
2310039H08Rik	4.7	4.4
2310039L15Rik	0	0
2310040G07Rik	-4.8	-3.4
2310040G24Rik	4	6.4
2310043L19Rik	0	0
2310043M15Rik	-1.2	0
2310043O21Rik	0	0
2310043P16Rik	0	0
2310044K18Rik	0	0
2310046K23Rik	0	0
2310047D07Rik	-3.7	-3.6
2310050C09Rik	0	0
2310057J18Rik	0	0
2310057M21Rik	1.7	2.2
2310057N15Rik	0	0
2310058D17Rik	-1.1	-2.6
2310061I04Rik	3.9	3.6
2310061N02Rik	0	0
2310065F04Rik	0	0
2310068J16Rik	0	0
2310069B03Rik	-6.8	0
2310069G16Rik	-3.8	0.8
2310074N15Rik	-3.6	-0.5
2310075C17Rik	0	0
2310079G19Rik	0	0
2310081O03Rik	0	0
2410002F23Rik	2.8	2.9
2410003L11Rik	0	0
2410004B18Rik	3.7	3.8
2410004I01Rik	0	0
2410004P03Rik	0	-7.2
2410006H16Rik	1.6	2.3
2410012E07Rik	0	0
2410015M20Rik	6.6	6.8
2410016O06Rik	1.7	1.6
2410017I17Rik	0	0
2410018L13Rik	-2.8	-2.2
2410021H03Rik	0	-3.5
2410022M11Rik	0.9	1.7
2410024N13Rik	0	0
2410080I02Rik	-2.5	-0.8
2410089E03Rik	0.2	-0.2
2410124H12Rik	0	0
2410131K14Rik	2.6	2.8
2410137M14Rik	0	0
2410141K09Rik	0	0
2410152P15Rik	0	0
2500002B13Rik	0.9	1.5
2500004C02Rik	1	0.9
2510002D24Rik	6.1	6.7
2510009E07Rik	3.1	1.5
2510016D11Rik	0	0
2510017J16Rik	0	0
2510039O18Rik	5.7	5.1
2510046G10Rik	1.1	1.5
2600006K01Rik	-1.7	0
2600014E21Rik	0	0
2610001A08Rik	0	0
2610001J05Rik	3.7	3.8
2610002M06Rik	1.6	2.4
2610005L07Rik	3.5	3
2610008E11Rik	2.2	2.2
2610011E03Rik	0	0
2610012C04Rik	0	0
2610016A17Rik	0	0
2610020C07Rik	-1.6	-1.1
2610020F03Rik	0	0
2610020H08Rik	2.4	3.8
2610021A01Rik	2.3	1.7
2610024D14Rik	0	0
2610027F03Rik	0	0
2610027K06Rik	-0.8	4.3
2610028E06Rik	0	-7.5
2610028H24Rik	0	0
2610034O05Rik	0	0
2610035D17Rik	2.2	0.2
2610035F20Rik	-1.9	-5
2610037D02Rik	-3.8	-6.6
2610042L04Rik	0	-4.3
2610044O15Rik8	3.5	3.4
2610105M22Rik	0	0
2610203C20Rik	3.1	2.1
2610203C22Rik	-8.4	-5.1
2610204G07Rik	-3.6	0
2610206C17Rik	-4.1	-2.5
2610300A13Rik	0	0
2610301B20Rik	4.8	5.2
2610303G11Rik	0	0
2610305D13Rik	-0.4	0.6
2610306M01Rik	3.6	3.6
2610306O10Rik	0	0
2610307P16Rik	-0.9	0.1
2610316D01Rik	0	0
2610318N02Rik	0	0.5
2610507B11Rik	3.2	2.8
2610507I01Rik	-0.5	0
2610509F24Rik	0	0
2610524H06Rik	4.6	5.1
2610528A11Rik	0	0
2610528J11Rik	3.8	3.3
2700012I20Rik	0.4	-1.3
2700016F22Rik	-0.8	-3.3
2700029L08Rik	0	0
2700029M09Rik	5.1	5.7
2700033N17Rik	0	0
2700038G22Rik	-1.9	-2.3
2700046A07Rik	-0.8	-3
2700046G09Rik	1.6	0.6
2700049A03Rik	2.4	2.2
2700060E02Rik	4.8	5.5
2700062C07Rik	4.5	4.7
2700068H02Rik	0	0
2700069I18Rik	-2	-4
2700078F05Rik	0	0
2700080J24Rik	0	0
2700081O15Rik	-0.6	-1.2
2700089I24Rik	0	0
2700094K13Rik	3.1	3.4
2700097O09Rik	1.5	0.7
2700099C18Rik	-2.1	-1.6
2810001G20Rik	2.1	1.3
2810002D19Rik	4.7	2.7
2810004N23Rik	3.3	3.7
2810006K23Rik	1.6	2.3
2810013P06Rik	0	0
2810021J22Rik	1.4	1.6
2810025M15Rik	4.2	4.1
2810029C07Rik	1	1.1
2810030D12Rik	-1.5	-2.8
2810032G03Rik	0.5	3
2810039B14Rik	-0.1	-0.6
2810047C21Rik1	-1.3	-2.9
2810049E08Rik	-3.1	0
2810402E24Rik	2	1.3
2810403A07Rik	3	3.2
2810403D21Rik	-0.7	-1.3
2810404F17Rik	0	0
2810404M03Rik	0	0
2810405F15Rik	0	0
2810405F17Rik	2.2	1
2810407A14Rik	0	0
2810408A11Rik	-0.8	-1.6
2810408I11Rik	-0.9	-1.6
2810410L24Rik	-1	-1.8
2810414N06Rik	0.2	1.1
2810417H13Rik	-5.4	-6.7
2810425M01Rik	-3.2	-3.2
2810428I15Rik	5	5.4
2810428J06Rik	-3.2	-4
2810429I04Rik	-7.2	0
2810430I11Rik	0	0
2810432F15Rik	0	0
2810433D01Rik	0	-1.5
2810442N19Rik	-1.7	-5.2
2810454H06Rik	-1.1	-1.6
2810455O05Rik	-0.3	-0.3
2810459M11Rik	0	0
2810468N07Rik	0.1	0
2810471M01Rik	0	0
2810474O19Rik	2.2	2.7
2900002M20Rik	0	0
2900005J15Rik	1.3	-1.7
2900009J06Rik	-2.4	-0.1
2900011O08Rik	-0.9	-5.2
2900018N21Rik	0	0
2900022M07Rik	0	0
2900026A02Rik	2	0.3
2900027M19Rik	0	0
2900035J10Rik	0	0
2900037B21Rik	0	0
2900041M22Rik	0	-5.2
2900042K21Rik	0	0
2900052L18Rik	0.3	0.1
2900052N01Rik	-6.2	0
2900055J20Rik	0	0
2900060B14Rik	0	0
2900064F13Rik	-1.6	-2.8
2900064K03Rik	0	0
2900069G24Rik	0	0
2900072N19Rik	0	-3.1
2900076A07Rik	2.5	3.3
2900076G11Rik	-2.6	0
2900079G21Rik	-3.8	0
2900089D17Rik	0	-5.8
2900092C05Rik	0	0
2900092N22Rik	0	0
2900092O11Rik	0	0
2900093K20Rik	0	0
2900097C17Rik	0.4	0
3000002C10Rik	-3.3	-3.6
3010001F23Rik	-2.2	-1.5
3010003L21Rik	-1.2	-0.2
3010026O09Rik	2	2.2
3100002H09Rik	0	0
3100003L05Rik	0	0
3110001I22Rik	2.3	1.9
3110002H16Rik	2.3	3.3
3110004A20Rik	0	0
3110009E18Rik	-0.3	0.6
3110018I06Rik	0	0
3110021N24Rik	1.4	0.1
3110031N09Rik	0	-3.7
3110035E14Rik	-5.3	-7.2
3110039M20Rik	0.1	-0.3
3110040N11Rik	3.1	3.2
3110043O21Rik	4.7	5.8
3110045C21Rik	4.7	4
3110052M02Rik	2.5	2.5
3110053B16Rik	-2.5	-2.7
3110056K07Rik	2.9	2.6
3110062G12Rik	0	0
3110062M04Rik	1	2.2
3110067C02Rik	-4.3	0
3110070M22Rik	-1.2	-0.7
3110079O15Rik	0	0
3110080O07Rik	0	0
3110082I17Rik	1.3	1.8
3110082J24Rik	0	0
3110083C13Rik	-2.8	-4.3
3110099E03Rik	0	0
3222401L13Rik	0	0
3300002A11Rik	0	0
3300002I08Rik	-1.3	-1.6
3300002P13Rik	0	0
3300005D01Rik	0	0
3425401B19Rik	0	0
3632451O06Rik	2.3	1.5
3632454L22Rik	0	0
3830403N18Rik	0	0
3830406C13Rik	5.6	5.5
3830408C21Rik	-0.7	-0.5
3830417A13Rik	0	-0.8
3830422I06Rik	0	0
3830432H09Rik	-2.9	0
3930402G23Rik	0	-7.1
4430402I18Rik	-1.1	-1.5
4631405J19Rik	-0.8	0.2
4631405K08Rik	0	-5.5
4632404H12Rik	0.7	-0.3
4632404M16Rik	0	0
4632411P08Rik	-2.4	-3.3
4632415L05Rik	2.4	2.2
4632427E13Rik	3.5	2.2
4632428C04Rik	-7.4	-2.2
4632432E15Rik	0	0
4633401B06Rik	0	0
4731419I09Rik	-4	-6.8
4732414G09Rik	-2.5	-0.8
4732416N19Rik	-0.5	-1.3
4732419C18Rik	-5.6	0
4732440D04Rik	1.8	0.8
4732463B04Rik	0	0
4732465J04Rik	-7.7	0
4732471J01Rik	-1.6	-1.4
4732487G21Rik	0.8	-0.5
4732490B19Rik	-0.7	-2.4
4732491K20Rik	-0.2	0.8
4732496C06Rik	-0.4	-0.4
4831440E17Rik	2.1	0.2
4833403J16Rik	0	0
4833404L02Rik	0	0
4833407H14Rik	0	0
4833411C07Rik	-2	0
4833412C05Rik	-1.2	0
4833412K13Rik	0	0
4833413E03Rik	0	0
4833413G10Rik	0	0
4833417C18Rik	-0.9	1.4
4833418N02Rik	-2.9	-0.4
4833418N17Rik	0	0
4833420G17Rik	2.6	1.5
4833421G17Rik	0	0
4833421K07Rik	0	0
4833422C13Rik	-6.6	-5.6
4833422M21Rik	-5.9	0
4833423E24Rik	0	0
4833427F10Rik	0	0
4833427G06Rik	-3.7	0
4833428L15Rik	-0.7	0.2
4833439L19Rik	8.1	8.1
4833445I07Rik	1.6	2
4921501E09Rik	0	0
4921504A21Rik	-3.2	-2
4921504E06Rik	0	-5.7
4921507G05Rik	-2.6	-6.1
4921507P07Rik	-1	-1.9
4921508D12Rik	-4.6	0
4921508M14Rik	0	-2.7
4921509A06Rik	0	0
4921509C19Rik	0	0
4921511C10Rik	-2.6	0
4921511C20Rik	0	0
4921511E07Rik	0	0
4921511H03Rik	0	0
4921511M17Rik	0	0
4921513D11Rik	0	0
4921513I03Rik	-0.4	-3.2
4921513I08Rik	0	0
4921514A10Rik	-2.8	-4.2
4921515E04Rik	0	0
4921517D22Rik	0	0
4921518K17Rik	0	0
4921521D15Rik	0	0
4921522P10Rik	0	0
4921523L03Rik	0	0
4921524J17Rik	3.3	3.4
4921524L21Rik	0	0
4921527H02Rik_1	0	0
4921527H02Rik_2	0	0
4921528I07Rik	0	0
4921529L05Rik	0	0
4921530L21Rik	0	0
4921531C22Rik	3.1	2.8
4921534H16Rik	-6	-7.5
4921536K21Rik	-5.7	-3.4
4921539E11Rik	0	-3.1
4921539H07Rik	0	0
4922502D21Rik	0	0
4922502N22Rik	0	0
4930401G09Rik	0	0
4930401O10Rik	0	0
4930401O12Rik	0	0
4930402C01Rik	0	0
4930402F06Rik	0	0
4930402F11Rik	0	0
4930402H05Rik	0	0
4930402H24Rik	2.7	1.6
4930402K13Rik	0	0
4930403D09Rik	0	0
4930403O15Rik	-2.6	-5.5
4930403P22Rik	-2.2	0
4930404A12Rik	0	0
4930404H24Rik	0	-2.9
4930404I05Rik	-2.1	-4.6
4930404N11Rik	-3.2	-3.4
4930405A21Rik	-0.7	1.7
4930405D11Rik	0	0
4930405G09Rik	0	0
4930405H06Rik	-3.7	0
4930405L22Rik	0	0
4930405N21Rik	0	-3.7
4930405O22Rik	0	0
4930406D18Rik	0	0
4930407G08Rik	0	0
4930407I10Rik	-3.7	-3.1
4930408K08Rik	0	0
4930408O17Rik	0	0
4930412B13Rik	0	0
4930412C18Rik	-2.1	-0.8
4930412E21Rik	0	0
4930412F09Rik	0	0
4930412L05Rik	0	0
4930412M03Rik	-3.8	-3
4930412O13Rik	0.2	0.7
4930413E15Rik	0	0
4930413G21Rik	0	0
4930415F15Rik	-2	-2.8
4930415H17Rik	0	0
4930415L06Rik	0	0
4930415O20Rik	-5.2	0
4930417H01Rik	0	0
4930417O13Rik	0	0
4930417O22Rik	0	0
4930419G24Rik	0	0
4930420N18Rik	0	0
4930421C12Rik	0	0
4930421P07Rik	0	0
4930422M22Rik	-2.8	-1
4930423C22Rik	0	0
4930423M02Rik	0	0
4930425K10Rik	-5.7	0
4930425L21Rik	0	0
4930425O10Rik	-2.8	-2.3
4930426D05Rik	3.4	1.3
4930426I24Rik	5	2.6
4930426L09Rik	-3.9	-5.9
4930427A07Rik	2.9	1.5
4930428N03Rik	0	0
4930428O21Rik	-1.9	0
4930429D17Rik	0	0
4930429F24Rik	-3.4	-2.5
4930429H19Rik	0	-6.4
4930429P21Rik	0	0
4930430A15Rik	0	0
4930430E12Rik	0	0
4930430F08Rik	4.2	4.9
4930430O22Rik	0	0
4930431F12Rik	0	0
4930431L21Rik	0	0
4930431P03Rik	0	-1.4
4930431P19Rik	1.5	0.8
4930432B10Rik	-4.8	0
4930432E11Rik	0	0
4930432H08Rik	0	0
4930432K21Rik	0.6	0.2
4930432L08Rik	0	0
4930432M17Rik	0	0
4930433B08Rik	0	0
4930433I11Rik	0	0
4930433J02Rik	0	0
4930433N12Rik	0	0
4930434B07Rik	-6	0
4930434O05Rik	0	0
4930435C17Rik	0	0
4930435E12Rik	0	0
4930435N07Rik	0	0
4930438A08Rik	0	0
4930438E09Rik	0	0
4930439A04Rik	0	-5.1
4930439D14Rik	0.3	-1.1
4930440C22Rik	0	0
4930440I19Rik	0	-5.8
4930441H08Rik	0	0
4930441J16Rik	0	0
4930442H23Rik	-3	-2.4
4930442J19Rik	0	0
4930442L01Rik	0	0
4930442P19Rik	0	0
4930443G03Rik	0	0
4930443O20Rik	0	0
4930444A19Rik	0	-4.9
4930444E06Rik	0	0
4930444G20Rik	0	0
4930444M15Rik	0	0
4930444P10Rik	0	-3
4930445B16Rik	0	0
4930445N08Rik	0	0
4930445N18Rik	-1.3	0
4930447A16Rik	0	0
4930447C04Rik	-5	0
4930447C11Rik	0	0
4930447F04Rik	0	0
4930447F24Rik	-2.2	0
4930447M23Rik	0	0
4930447N08Rik	0	0
4930448A20Rik	0	0
4930448D08Rik	0.6	1.3
4930448E22Rik	0	0
4930448H16Rik	-5.2	0
4930448I06Rik	0	0
4930448I18Rik	0	0
4930448K20Rik	0	0
4930448N21Rik	-5.6	0
4930449A18Rik	0	0
4930449E01Rik	0	-4.1
4930449I04Rik	0	0
4930449I24Rik	0	0
4930451E10Rik	-3.8	-4.3
4930451G09Rik	0.6	0.8
4930451I11Rik	0	0
4930452B06Rik	-1.2	-5.3
4930452N14Rik	0	0
4930453H23Rik	0	0
4930453L07Rik	0	0
4930453N24Rik	2.7	2.7
4930453O03Rik	0	0
4930455B14Rik	0	0
4930455D15Rik	0	0
4930455G09Rik	-1.2	-3.7
4930455H04Rik	0	0
4930456G14Rik	0	0
4930456L15Rik	0	0
4930458D05Rik	0	0
4930459L07Rik	0	0
4930461C15Rik	-1.7	0
4930461G14Rik	0	0
4930463O16Rik	0	0
4930465K10Rik	-2.4	1
4930465M20Rik	0	0
4930466I24Rik	-4.8	0
4930467D21Rik	0	0
4930467E23Rik	-3.6	-0.5
4930467K11Rik	0	0
4930469B13Rik	0	0
4930469G21Rik	0	0
4930469K13Rik	0	0
4930470B04Rik	0	0
4930470G03Rik	0	-1.8
4930470P17Rik	0	0
4930471C04Rik	0	0
4930471C06Rik	0	0
4930471D02Rik	0	0
4930471M09Rik	-5.2	0
4930473A02Rik	-6.5	-3.9
4930473D10Rik	0	0
4930474B08Rik	0	0
4930474H06Rik	0	0
4930474N05Rik	0	0
4930477E14Rik	0	0
4930477O15Rik	0	0
4930478K11Rik	-5.5	0
4930478M09Rik	0	0
4930478P22Rik	0	0
4930479D17Rik	0	0
4930480E11Rik	0	0
4930480G23Rik	0	0
4930480K02Rik	0	0
4930480K15Rik	0	0
4930480K23Rik	0.2	0.1
4930481A15Rik	0.5	0.2
4930481B07Rik	-0.4	-0.7
4930483J18Rik	0	0
4930483K19Rik	0	0
4930486F22Rik	0	0
4930486I03Rik	0	0
4930486L24Rik	0	0
4930486N12Rik	0	0
4930487D11Rik	0	0
4930488B22Rik	0	0
4930488N24Rik	0	0
4930500F04Rik	0	0
4930500F10Rik	-2.2	-2.1
4930500L23Rik	0	0
4930500M09Rik	-1.3	-3.5
4930502C17Rik	0	0
4930502E09Rik	-3.6	-5.1
4930502E18Rik	0	0
4930503B20Rik	0	0
4930503E14Rik	0	0
4930503H13Rik	0	0
4930503L19Rik	-1.7	0.1
4930503O07Rik	0	0
4930504D19Rik	0	0
4930504O13Rik	0	0
4930505A04Rik	0	0
4930505G20Rik	0	0
4930505K14Rik	0	0
4930505M18Rik	0	0
4930505N22Rik	-2.1	-3
4930505O20Rik	0	0
4930506C21Rik	0	-1
4930507D05Rik	-7	-2.6
4930507D10Rik	0	0
4930509E16Rik	-2.6	-3.7
4930509G22Rik	-5.3	-5.1
4930509H03Rik	0	0
4930509J09Rik	0	0
4930509K18Rik	0	0
4930510E17Rik	0	0
4930511A02Rik	0	0
4930511E03Rik	0	0
4930511M06Rik	-2.9	-4.2
4930511M18Rik	0	0
4930511O05Rik	0	0
4930512B01Rik	-4.8	0
4930512H18Rik	0	0
4930512M02Rik	0	0
4930512P04Rik	0	0
4930513D17Rik	0	-4
4930513N10Rik	-3.1	-3.5
4930513N20Rik	0	0
4930513O06Rik	0	0
4930515B02Rik	0	0
4930515G01Rik	0	0
4930515G13Rik	0	0
4930515G16Rik	0	0
4930515L19Rik	0	0
4930516B21Rik	-2	-3.7
4930516K23Rik	0	0
4930517E11Rik	0	0
4930517G19Rik	0	0
4930517J16Rik	0	0
4930517L18Rik	0	0
4930517O19Rik	0	0
4930518C09Rik	0	0
4930518I15Rik	1	-3.2
4930518I17Rik	0	0
4930518J20Rik	0	0
4930519A11Rik	0	0
4930519D14Rik	0	0
4930519E07Rik	0	0
4930519F09Rik	0	0
4930519F16Rik	-2.6	-2.7
4930519F24Rik	0	0
4930519G04Rik	-6.9	0
4930519H02Rik	0	0
4930519L02Rik	-5.8	0
4930519P11Rik	-3	-3.5
4930520M14Rik	-2.8	-5
4930520O04Rik	-3.4	0
4930521E06Rik	0	0
4930522H14Rik	0	0
4930522L14Rik	2.6	2.6
4930522N08Rik	0	0
4930522O17Rik	0	0
4930523C07Rik	2.8	3.1
4930524B15Rik	0	0
4930524B17Rik	0	0
4930524J08Rik	0.5	1
4930524N10Rik	0	0
4930524O07Rik	-0.2	0
4930524O08Rik	0	0
4930525G20Rik	0	-2.9
4930526A20Rik	0	0
4930526F13Rik	0	0
4930526L06Rik	0	0
4930526M16Rik	0	0
4930527A07Rik	0	0
4930527B05Rik	0	0
4930527E20Rik	0	0
4930527J03Rik	0	0
4930528D03Rik	-5.7	0
4930528G23Rik	0	0
4930528J11Rik	-0.9	0
4930528P14Rik	0	0
4930529C04Rik	0	0
4930529I22Rik	0	0
4930532G15Rik	-0.9	-4
4930532M18Rik	0	0
4930533B01Rik	0	0
4930533D04Rik	0	0
4930533I22Rik	-7.5	0
4930533K18Rik	0	0
4930533L02Rik	0	0
4930533O14Rik	5.3	5.4
4930533P14Rik	0	0
4930534D22Rik	-3.6	-2.2
4930535E02Rik	0	0
4930535G08Rik	0	0
4930535I16Rik	0	0
4930535L15Rik	0	0
4930535O05Rik	0	0
4930537H20Rik	0	0
4930538E20Rik	0	0
4930538K18Rik	-2.2	-5
4930539C22Rik	0	0
4930539E08Rik	-3.4	0
4930539J05Rik	-1.4	-1.9
4930539M17Rik	0	0
4930540E01Rik	0	0
4930540M05Rik	0	0
4930542C12Rik	0	0
4930542C16Rik	0	0
4930544D05Rik	0	0
4930544G11Rik	0	0
4930544I03Rik	0	0
4930544L04Rik	0	0
4930544M13Rik	0	0
4930545L23Rik	0	0
4930546C10Rik	0	0
4930547E08Rik	0	-4.6
4930547M16Rik	-2.5	-1.3
4930548G14Rik	0	0
4930548H24Rik	0	0
4930548K13Rik	0	0
4930549C01Rik	0	0
4930550C14Rik	0	-4.8
4930550C17Rik	0	0
4930550L24Rik	0	0
4930551L18Rik	0	0
4930551O13Rik	-6.2	0
4930552N02Rik	0	0
4930552P12Rik	0	0
4930553I04Rik	0	0
4930553M12Rik	0	0
4930553P18Rik	-0.8	-2
4930554C24Rik	0	0
4930554G22Rik	0	0
4930554G24Rik	0	0
4930554H23Rik	0	0
4930555A03Rik	0	0
4930555B11Rik	0	0
4930555B12Rik	0	0
4930555F03Rik	0	0
4930555G01Rik	0	0
4930555K19Rik	0	0
4930555M17Rik	0	0
4930555O08Rik	0	0
4930556G01Rik	0	0
4930556G22Rik	0	0
4930556I23Rik	-2.9	-3
4930556J24Rik	0	0
4930556L07Rik	0	0
4930556M19Rik_1	-4.1	-3
4930556M19Rik_2	0	0
4930556N13Rik	0	0
4930557A04Rik	0	0
4930557B06Rik	0	0
4930557F10Rik	0	0
4930557J02Rik	0	0
4930558C23Rik	5.7	1.4
4930558F17Rik	0	0
4930558G05Rik	0	0
4930558J18Rik	0	0
4930558J22Rik	0	0
4930558K02Rik	-6.2	0
4930558N11Rik	0	-6.1
4930560O18Rik	-4.4	-2.5
4930562A09Rik	0	0
4930562C15Rik	-6.4	0
4930562D21Rik	0	0
4930562F07Rik	2.4	1.2
4930562F17Rik	0	0
4930563D23Rik	0	0
4930563E18Rik	-1.1	-3
4930563E22Rik	1.5	0.2
4930563F08Rik	0.2	-3.5
4930563H07Rik	0	0
4930563I02Rik	0	0
4930563M21Rik	0	0
4930564D02Rik	0	0
4930565D16Rik	0	0
4930565N06Rik	-3.8	0
4930566F21Rik	0	0
4930566N20Rik	0	0
4930567H17Rik	0	0
4930568A12Rik	-6.3	0
4930568D16Rik	0	0
4930568G15Rik	0	0
4930569F06Rik	0	0
4930570D08Rik	0	0
4930570G19Rik	-6.5	0
4930570N18Rik	0	0
4930571K23Rik	0	0
4930571N24Rik	0	0
4930572K03Rik	0	0
4930572O03Rik	0	0
4930573C15Rik	0	0
4930573I07Rik	0	0
4930577H14Rik	0	0
4930577N17Rik	0	0
4930578C19Rik	0	0
4930578G10Rik	0	0
4930578I06Rik	0	0
4930578I07Rik	0	0
4930578M01Rik	-0.1	-3
4930579C12Rik	0	-7.2
4930579D09Rik	0	0
4930579F01Rik	0	0
4930579G18Rik	-3.4	0
4930579G24Rik	0.9	2.6
4930579H20Rik	0	0
4930579K19Rik	1.1	0.6
4930579M01Rik	0	0
4930579O11Rik	0	0
4930580E04Rik	0	0
4930581F22Rik	-1.1	-1.7
4930583I09Rik	0	0
4930583K01Rik	0	0
4930583P06Rik	0	0
4930584F24Rik	0	0
4930586N03Rik	-5.8	-5.2
4930587A21Rik	0	0
4930588G17Rik	-0.1	-1.3
4930588K23Rik	0	0
4930589L23Rik	0	-4.3
4930589O11Rik	0	0
4930589P08Rik	0	0
4930590H14Rik	0	0
4930590J08Rik	-4.9	-5.2
4930590L14Rik	0	0
4930590L20Rik	0	0
4930591A17Rik	0	0
4930593A02Rik	0	0
4930593C16Rik	0	0
4930594C11Rik	0	0
4930594M17Rik	0	0
4930594M22Rik	-1.7	-2.8
4930594O21Rik	0	0
4930595D18Rik	0	-3.1
4930595M18Rik	0	0
4930595O18Rik	0	0
4930596D02Rik	0	0
4930596I21Rik	0	0
4930597A21Rik	-1.2	0
4930597L12Rik	0	0
4930597O21Rik	-5.1	0
4930598A11Rik	0	-3.1
4930598F16Rik	0	0
4930598N05Rik	0	0
4930599A14Rik	-5.1	0
4930599N23Rik	-2.6	-3.2
4930599N24Rik	0	0
4931400O07Rik	0	0
4931403E22Rik	0	-3.9
4931403G20Rik	0	-2.8
4931403M11Rik	0	0
4931406B18Rik	0	0
4931406C07Rik	0	0.8
4931406G06Rik	0	0
4931406P16Rik	0.8	0.4
4931408C20Rik	0	0
4931409K22Rik	0	0
4931412I15Rik	0	0
4931413I07Rik	0	0
4931413K12Rik	-2.7	-2.8
4931414P19Rik	0	0.2
4931415C17Rik	0.5	1.2
4931417E11Rik	0	0
4931419H13Rik	0	0
4931422A03Rik	-3.4	-4.5
4931423N10Rik	-4	-4.9
4931428F04Rik	-6.9	0.6
4931428L18Rik	0	0
4931429L15Rik	0	0
4931429P17Rik	0	0
4931431B13Rik	0	0
4931431C16Rik	-5.1	0
4931431F19Rik	0	0
4931440F15Rik	-3.5	-4.8
4931440J10Rik	0	0
4931440P22Rik	-1.9	-1.9
4932411E22Rik	2	0.1
4932411K12Rik	0	0
4932411N23Rik	-7.9	0
4932412D23Rik	0	0
4932413F04Rik	0	0
4932414J04Rik	0	0
4932414N04Rik	0	0
4932415D10Rik	0	0
4932415M13Rik	0	0
4932416K20Rik	0	0
4932422M17Rik	0	0
4932429P05Rik	0	0
4932430I15Rik	-2	-5.5
4932431L22Rik	0	0
4932431P20Rik	0	0
4932435O22Rik	-3.1	0
4932438A13Rik	1.8	1.3
4932438H23Rik	-6.6	0
4932441J04Rik	0	-5
4932442E05Rik	0	0
4932443I19Rik	0	0
4932443L11Rik	-5.9	-4.1
4932702P03Rik	-6	-4.9
4933400A11Rik	0	0
4933400C23Rik	0	0
4933400F21Rik	-3.4	-6.1
4933401B06Rik	0	0
4933401H06Rik	-4.4	0
4933401J01Rik	0	0
4933402C05Rik	0	0
4933402C06Rik	0	0
4933402D24Rik	-4.5	0
4933402E13Rik	0	0
4933402J07Rik	0	0
4933402J10Rik	0	0
4933402N03Rik	0	0
4933402N22Rik	0	0
4933402P03Rik	0	0
4933403L11Rik	0	0
4933403O08Rik	0	0
4933404I11Rik	0	0
4933404K08Rik	0	0
4933404O12Rik	-0.3	-1.4
4933405D12Rik	-5.1	0
4933405E24Rik	0	0
4933405L10Rik	-5.3	0
4933405O20Rik	0	0
4933406C10Rik	-2.2	-2.1
4933406D12Rik	0	0
4933406F09Rik	0	0
4933406G16Rik	0	0
4933406I18Rik	0	0
4933406J08Rik	0	0
4933406J10Rik	-2.9	-3.8
4933406K04Rik	0	0
4933406L23Rik	0	0
4933406M09Rik	0	0
4933406P04Rik	0.4	-0.4
4933407E24Rik	0	0
4933407I08Rik	-2.2	-4.9
4933407K13Rik	0.7	-0.8
4933407L21Rik	0	0
4933408A14Rik	0	0
4933408B17Rik	-2.4	-3.3
4933408J17Rik	-4.1	-3.3
4933408N05Rik	0	0
4933409D19Rik	0	0
4933409G03Rik	0	0
4933411E06Rik	0	0
4933411G06Rik	0	0
4933411K16Rik	0	0
4933411O13Rik	0	0
4933412A08Rik	0.4	-0.4
4933412E24Rik	0	0
4933412L11Rik	0	0
4933413C19Rik	0	0
4933413G19Rik	0	-1.9
4933413J09Rik	-4.8	-5.7
4933413L06Rik	0	0
4933414I15Rik	0	0
4933415A04Rik	-5.5	-4.4
4933415F23Rik	0	0
4933415J04Rik	0	-3.8
4933416C03Rik	0	0
4933416E03Rik	0	0
4933416E14Rik	0	0
4933416I08Rik	0	0
4933416M07Rik	0	0
4933417A18Rik	0	0
4933417C20Rik	1	-0.5
4933417D19Rik	-1.7	-1.2
4933417E11Rik	0	0
4933417G07Rik	0	0
4933417O13Rik	0	0
4933421A08Rik	0	0
4933421I07Rik	0	-4.8
4933421O10Rik	0.1	0.1
4933423L19Rik	0	0
4933423P22Rik	0	0
4933424G06Rik	-5	-3.7
4933424H11Rik	0	0
4933424L21Rik	0	0
4933424M12Rik	1.1	0.7
4933424N20Rik	0	0
4933425D22Rik	0	0
4933425L06Rik	0	0
4933425M03Rik	1.8	0.3
4933426K07Rik	0	0
4933427D06Rik	0	0
4933427D14Rik	1.6	1.2
4933427E11Rik	0	-2.7
4933427E13Rik	0	0
4933427G17Rik	-3.7	0
4933427G23Rik	-3.5	-2.2
4933427I04Rik	-2.7	-5.6
4933427I22Rik	0	0
4933427J07Rik	-3.3	0
4933428C19Rik	0	0
4933428G20Rik	0	0
4933428M09Rik	0	0
4933428P19Rik	-4	-3.9
4933429H19Rik	-0.3	-1
4933430H06Rik	0	0
4933430H16Rik	0	0
4933430I17Rik	-6.9	-5.2
4933430L12Rik	-4	0
4933430M04Rik	0	0
4933430N04Rik	0	0
4933431C10Rik	0	0
4933431E20Rik	-0.6	0.5
4933431G14Rik	-2.5	-2.9
4933431K14Rik	2	1.7
4933431K23Rik	0	0
4933431M02Rik	-1.7	0
4933432K03Rik	0	0
4933433F19Rik	0	0
4933433G15Rik	-4.9	0
4933434E20Rik	4	4
4933434M16Rik	0	0
4933435F18Rik	0	0
4933435G04Rik	0	0
4933436E23Rik	0	0
4933436F18Rik	0	0
4933436H12Rik	0	0
4933436I01Rik	0	0
4933436I20Rik	0	0
4933437G19Rik	-3.2	-1.9
4933438A12Rik	0	0
4933438B17Rik	0	0
4933438K21Rik	-1.7	-5.2
4933439C10Rik	1.3	1
4933439J24Rik	0	0
4933439K11Rik	-5.4	-6
4933439N06Rik	0	0
4933440J02Rik	0	0
4933440M02Rik	0	0
4933440N22Rik	0	0
5031410I06Rik	-0.4	-2.3
5031414D18Rik	-2.8	0
5031415H12Rik	0	0
5031425E22Rik	0	0.2
5031425F14Rik	0	-6.4
5031434C07Rik	0	0
5031434O11Rik	-1.4	-2.4
5031439G07Rik	1.8	2.4
5033403F01Rik	-5.5	-2.3
5033403H07Rik	0	0
5033404E19Rik	0	0
5033417F24Rik	1	0.1
5033423K11Rik	0	0
5033426O07Rik	0	0
5033428I22Rik	-6.9	0
5033430I15Rik	0.8	3.3
5330406M23Rik	0	0
5330411J11Rik	-1.2	-1.8
5330411O13Rik	-4.3	0
5330413D20Rik	0	0
5330413P13Rik	0	0
5330416C01Rik	0	0
5330417C22Rik	-2.1	-3.3
5330417H12Rik	0	0
5330425B07Rik	0	0
5330426L24Rik	0	0
5330429C05Rik	0	0
5330434G04Rik	-3.1	-4.3
5330437M03Rik	0	0
5330438D12Rik	2.5	2.1
5330438I03Rik	0	0
5330439A09Rik	0	0
5330439B14Rik	0	0
5330439K02Rik	-4.7	-5.7
5430400D12Rik	1.7	0.7
5430401F13Rik	0	0
5430402E10Rik	0	0
5430402O13Rik	-3.7	-2.2
5430403G16Rik	2	2.7
5430405H02Rik	2.4	2.4
5430416N02Rik	-1.7	-1.4
5430416O09Rik	-4.4	0
5430419D17Rik	0	0
5430420F09Rik	0	0
5430427M07Rik	0	0
5430427N15Rik	0	0
5430427O19Rik	-3.3	0
5430433H01Rik	0	0
5430434F05Rik	0	0
5430434I15Rik	0	0
5530400C23Rik	0	0
5530400K19Rik	0	0
5530401A14Rik	0	0
5530601H04Rik	1.6	1.4
5730403I07Rik	0	0
5730405O15Rik	-1.5	0.8
5730408A14Rik	0	0
5730409E04Rik	-0.4	3.3
5730412P04Rik	0	0
5730416F02Rik	-5.6	-5
5730419F03Rik	-1.8	-0.9
5730420D15Rik	-0.4	-1.7
5730422E09Rik	-5	-4.3
5730435O14Rik	0	0
5730437C11Rik	0	0
5730455P16Rik	3.5	3.8
5730460C07Rik	0	0
5730480H06Rik	2	2.1
5730488B01Rik	0	0
5730507A11Rik	0	0
5730507C01Rik	-0.9	-1.1
5730508B09Rik	1.9	1
5730522E02Rik	-3.5	-4.8
5730559C18Rik	1.9	1.8
5730585A16Rik	0	0
5730596B20Rik	0	0
5830405F06Rik	-1.5	4.5
5830411K02Rik	-2.3	-0.5
5830411N06Rik	0	0
5830415G21Rik	0	0
5830416I19Rik	0	0
5830417I10Rik	0.3	0.4
5830418P13Rik	0	0
5830432E09Rik	-7.6	-8
5830437K03Rik	0	0
5830444B04Rik	-1.4	-2.1
5830444F18Rik	0	0
5830454E08Rik	3.4	2.4
5830462I19Rik	0	0
5830468F06Rik	0	0
5830473C10Rik	0	0
5830487J09Rik	-6.4	0
5930403N24Rik	0	0
5930409G06Rik	0	0
5930412G12Rik	-1.9	-3.4
5930420M18Rik	0	0
5930422O12Rik	0	-5.1
5930430L01Rik	0.4	0.3
5930435M05Rik	0	0
6030400A10Rik	0	0
6030407O03Rik	-0.7	1.1
6030408B16Rik	0	-3.8
6030419C18Rik	-2.8	0.5
6030442E23Rik	0	0
6030442K20Rik	-1.2	-3.2
6030443J06Rik	-3.2	-2.8
6030445D17Rik	-4.5	-3.4
6030452D12Rik	0	0
6030458C11Rik	2.9	2.7
6030460B20Rik	0	0
6030468B19Rik	0	-5.6
6030469F06Rik	0	0
6030471H07Rik	0	0
6030498E09Rik	0	0
6230400D17Rik	-0.9	-2.2
6330403A02Rik	0	0
6330403K07Rik	0.1	-1.2
6330403L08Rik	-3.2	-7.9
6330403N20Rik	-4.7	0
6330408A02Rik	-1	-1
6330409D20Rik	0	-5
6330410L21Rik	-1.6	-2.2
6330415B21Rik	0	0
6330416G13Rik	1.3	1.8
6330418K02Rik	5.2	4.8
6330419E04Rik	0	0
6330549D23Rik	-1.8	-2.1
6330562C20Rik	0.1	1
6430500D05Rik	0	0
6430503K07Rik	0	0
6430511E19Rik	0	0
6430531B16Rik	-1	0.2
6430548M08Rik	0.2	0.8
6430550D23Rik	-2.6	-2.1
6430562O15Rik	-1.8	-2.7
6430571L13Rik	0.5	0.8
6430573F11Rik	-0.2	0.4
6430573P05Rik	-0.4	-1.9
6430584L05Rik	0	0
6430590A07Rik	-1.7	-5.5
6430628N08Rik	0	0.8
6430710C18Rik	0	0
6530401F13Rik	0	0
6530402F18Rik	-1.8	-3.5
6530403H02Rik	0	0
6530409C15Rik	-1.7	1.2
6530411M01Rik	0	0
6530437J22Rik	-3.3	-4.2
6720427I07Rik	1.4	0.9
6720464F23Rik	0	0
6720469O03Rik	0	0
6720475M21Rik	0	0
6720482G16Rik	0	0
6720483E21Rik	-3	-3.9
6720489N17Rik	1.7	2
6820402A03Rik	0	0
6820408C15Rik	0	-3.4
6820431F20Rik	3.3	3.1
7330404K18Rik	0	0
7330423F06Rik	0	0
7420426K07Rik	0	0
7420461P10Rik	0	0
7530416G11Rik	-2.4	0
7530428D23Rik	0	0
7630403G23Rik	0	0
8030411F24Rik	0	0
8030423F21Rik	0	0
8030423J24Rik	0	0
8030442B05Rik	0	-4.4
8030443G20Rik	0	0
8030445P17Rik	0	0
8030451A03Rik	0	0
8030453O22Rik	-4.5	-2.2
8030462N17Rik	2.2	4.4
8030474K03Rik	-3.7	0
8030487O14Rik	0	0
8430408G22Rik	-1.8	0
8430419K02Rik	0	0
8430422M14Rik	0	0
8430423G03Rik	0	0
8430429K09Rik	0.6	1.3
8430432A02Rik	0	0
8430436N08Rik	0	0
8430437L04Rik	0	0
9030204H09Rik	0	0
9030407P20Rik	2.2	1.7
9030612E09Rik	0.3	-0.1
9030616G12Rik	0	0
9030617O03Rik	-0.1	-1
9030619P08Rik	-1.4	0
9030622O22Rik	0	0
9030624G23Rik	0.4	1.2
9030624J02Rik	2.5	3
9130008F23Rik	1.9	1.6
9130011E15Rik	1.2	2.5
9130015G15Rik	0	0
9130015L21Rik	0	0
9130017K11Rik	-4.1	-7.1
9130019O22Rik	1.2	1.6
9130019P16Rik	-1.3	-3.7
9130023H24Rik	1.3	1.6
9130024F11Rik	-5.7	0
9130204K15Rik	0	0
9130204L05Rik	0	0
9130208D14Rik	0	0
9130213A22Rik	-0.2	0.5
9130221F21Rik	-7.5	0
9130221H12Rik	-0.4	-0.6
9130227L01Rik	0	0
9130230L23Rik	-2	0
9130230N09Rik	1.5	-2.2
9130401M01Rik	1.9	2.3
9130409I23Rik	0	0
9130409J20Rik	0	0
9130410C08Rik	0	0
9130604C24Rik	0	0
9230009I02Rik	0	0
9230019H11Rik	0	0
9230020A06Rik	0	0
9230102O04Rik	4.3	5.2
9230104L09Rik	0	0
9230104M06Rik	-2.5	-3.5
9230105E05Rik	0	0
9230106D20Rik	0	0
9230109A22Rik	-3.5	-1.2
9230110C19Rik	0.2	0.8
9230110F15Rik	0	0
9230111E07Rik	0	0
9230112D13Rik	0	0
9230112E08Rik	-3.5	0
9230113P08Rik	0	0
9230114J08Rik	0	0
9230114K14Rik	1.5	0.2
9230116N13Rik	-1.2	-1.4
9230117E06Rik	0	0
9330020H09Rik	2.3	1.8
9330102E08Rik	0	0
9330104G04Rik	-7.1	0
9330111N05Rik	0	0
9330118I20Rik	0	0
9330121J05Rik	0	-4
9330132A10Rik	0	0
9330136K24Rik	-3.5	-4.4
9330151L19Rik	4.7	4
9330154J02Rik	0	-7.4
9330154K18Rik	0	0
9330158H04Rik	0	-8.7
9330159F19Rik	-2.1	-3.2
9330159M07Rik	-4.2	-4.5
9330160F10Rik	0.5	0.2
9330161L09Rik	-1.5	0
9330162012Rik	-2.5	-0.8
9330162B11Rik	0	0
9330162G02Rik	-4.2	-5
9330171B17Rik	0	0
9330175E14Rik	0	0
9330175M20Rik	0	0
9330178D15Rik	0	0
9330179D12Rik	-2.5	0
9330182L06Rik	-4.2	-3.9
9330182O14Rik	0	0
9330185C12Rik	0	0
9330198N18Rik	0	0
9430002A10Rik	0.1	-3.3
9430007A20Rik	0	0
9430007M09Rik	-2.1	-3.1
9430015G10Rik	1.5	1
9430016H08Rik	1.9	2.4
9430018G01Rik	-6.9	0
9430020K01Rik	-0.9	-3.3
9430021M05Rik	0	0
9430024E24Rik	0	0
9430025C20Rik	0	0
9430034N14Rik	0	0
9430037G07Rik	0	0
9430037O13Rik	0	0
9430038I01Rik	0.2	0.3
9430041J12Rik	-1.9	-1.4
9430053O09Rik	0	0
9430060I03Rik	1.5	-0.4
9430062P05Rik	-3.6	0
9430064I24Rik	0	0
9430065F17Rik	-1.5	-2
9430069I07Rik	0	0
9430073C21Rik	0	0
9430076C15Rik	-3.2	-5.9
9430083B18Rik	0	0
9430087B13Rik	0	0
9430087J23Rik	0	0
9430091E24Rik	-0.5	-5.8
9430092D12Rik	0	0
9430093N23Rik	0	0
9430097D07Rik	-2.7	-3.7
9430098F02Rik	0	0
9530002B09Rik	0	0
9530003J23Rik	0	0
9530003O04Rik	0	0
9530013L04Rik	0	0
9530018H14Rik	0	0
9530022L04Rik	0	0
9530026F06Rik	0	0
9530026P05Rik	-3.9	-2.7
9530027J09Rik	-0.9	-1.7
9530034A14Rik	0	0
9530034E10Rik	-4	0
9530036M11Rik	0	0
9530036O11Rik	0	0
9530046B11Rik	-3.4	0
9530051G07Rik	-1.8	-3.2
9530052C20Rik	-3.3	0
9530052E02Rik	-1.7	-2.4
9530053A07Rik	-9.7	0
9530056K15Rik	0.4	0.1
9530059O14Rik	-5	0
[truncated: 46,443 more rows]

## Sheet: Comparison with Ranum 2019
Kolla et al	Supplemental Data 13		Comparison of IHCs and OHCs from P7 with previous publications
Expression of listed genes in P31 IHCs and OHCs from Ranum et al., 2019 was determined using the compare tool on gEAR
results from gEAR compare
gene_symbol	OHC (log2)	IHC (log2)
0610009B22Rik	-1.1	-0.9
0610009L18Rik	-3.2	-4.2				Data points from columns A-C for the top 10 DE genes for IHC and OHC								Overlay of the top 10 DE genes on a scatter plot for all results see figure 6 for details
0610010F05Rik	-3	-4.5
0610010K14Rik	-2.7	-2.5
0610012G03Rik	-1.5	-1.6				IHC and Ohc markers	OHC	IHC
0610030E20Rik	-2	-2.5				Fgf8	-12.6	-4.1
0610030E20Rik	-2	-2.5				Rprm	-10	-1.9
0610030E20Rik	-2	-2.5				Dlk2	0	-4.5
0610030E20Rik	-2	-2.5				Atp2a3	-2.3	1.5
0610037L13Rik	-2	-1.3				Cabp2	-0.3	0.5
0610040J01Rik	-11.7	-11.2				Otof	-1.3	1.8
1110004F10Rik	-0.8	-0.1				Tbx2	-4.8	-1.1
1110008L16Rik	-6.6	-4.8				Ormdl3	-0.3	1
1110008P14Rik	-1	-0.4			shootin1	Shtn1	-7.3	-1.8
1110012L19Rik	-2.3	-2.7				Nefl	-4.2	-0.3
1110032A03Rik	-1.8	-1.3
1110032F04Rik	-5.6	-6.2
1110038F14Rik	-2.5	-2.9					OHC	IHC
1110051M20Rik	-2.9	-1.5				Ocm	2.1	-0.3
1110059E24Rik	-4.5	-4.3				Pebp1	1.2	1.6
1110059G10Rik	-4.3	-5				Aqp11	1.5	-1.4
1110065P20Rik	-2	-2.4				Pde6d	-3.4	0.3
1190002N15Rik	-5.5	-2.8			Mpc1	Mpc1	0.1	-0.6
1190005I06Rik	-4	-3.5				Six2	-2	-3.9
1190007I07Rik	-4.2	-4.6				Car2	0.5	-0.4
1300017J02Rik	-6.9	-7.3				Gabarapl1	1	-0.4
1500009C09Rik	-13.8	0				Lmod3	0.6	-1.8
1500011B03Rik	-2.1	-1.5				Prkcd	0.3	0.5
1500011K16Rik	-3.1	-3.4
1500015O10Rik	-5.3	-3.2
1600002K03Rik	-6.4	-7.7
1600012H06Rik	-1.3	-2.6
1600014C10Rik	-3.5	-1.5
1600029O15Rik	-6.1	-8
1700001C02Rik	-4.3	-2.6
1700001C19Rik	-8.7	-13.9
1700001C19Rik	-8.7	-13.9
1700001C19Rik	-8.7	-13.9
1700001C19Rik	-8.7	-13.9
1700001L19Rik	-5.6	-4.3
1700003E16Rik	-4.1	-4.5
1700003F12Rik	0	-14.2
1700003N22Rik	0	-14.4
1700007E05Rik	-10.1	-13.3
1700007K13Rik	-6.3	-7.6
1700008O03Rik	-5.2	-5.3
1700010B08Rik	-10	-10.5
1700010I14Rik	-4.4	-3.8
1700013F07Rik	-14.2	-14
1700015G11Rik	-15	-6.4
1700016C15Rik	-5.4	-5.6
1700016D06Rik	-6.2	-7.9
1700016H13Rik	0	-6.8
1700016K19Rik	-5.2	-3.3
1700017B05Rik	-13.8	-3.3
1700017D01Rik	-6.8	-7.4
1700018M17Rik	-9.4	-5.8
1700019D03Rik	-6.9	-3
1700020L24Rik	-8.2	-15.3
1700021F05Rik	-1.2	-1.2
1700023F06Rik	-11.5	-7.7
1700024J04Rik	-7.8	-8.3
1700025G04Rik	-0.2	-3.4
1700028B04Rik	-7.3	-8.2
1700028J19Rik	-7.3	-12.4
1700028K03Rik	-5.2	0
1700029F12Rik	-6.7	-7.5
1700029I15Rik	-6.4	-5.3
1700029J07Rik	-4.3	-4.4
1700030C10Rik	-8.8	-8.7
1700030C10Rik	-8.8	-8.7
1700030C10Rik	-8.8	-8.7
1700030C10Rik	-8.8	-8.7
1700030J22Rik	-14.4	-4
1700030K09Rik	-5.3	-3.7
1700034I23Rik	-9.4	-13.8
1700034I23Rik	-9.4	-13.8
1700034I23Rik	-9.4	-13.8
1700034I23Rik	-9.4	-13.8
1700034J05Rik	-7.5	-8.3
1700037C18Rik	-4.4	-5.8
1700037H04Rik	-2.1	-1.8
1700047I17Rik2	-3.5	-2.7
1700048O20Rik	-4.3	-9
1700057G04Rik	-6.7	-7.1
1700061G19Rik	-12	0
1700064H15Rik	-5.3	-6.5
1700066B19Rik	-9.5	0
1700066M21Rik	-4.1	-3.4
1700067K01Rik	-5.1	-5.9
1700084J12Rik	-10.2	-7
1700086D15Rik	-13.2	-13.4
1700088E04Rik	-5.1	-4.4
1700092M07Rik	0	-13.1
1700109H08Rik	-2.9	-5.5
1700123O20Rik	-1.9	-1.5
1700128F08Rik	-5.3	-4.6
1810009A15Rik	-2	-1.7
1810010H24Rik	-4	-4.8
1810013L24Rik	-3.2	-2.5
1810018F18Rik	-9.8	-12
1810022K09Rik	-2.1	-2.2
1810024B03Rik	-5.8	-6.2
1810030O07Rik	-1.4	-2.3
1810032O08Rik	-9.6	-6.9
1810037I17Rik	-1.3	-1.1
1810043G02Rik	-3	-1.5
1810049J17Rik	-2.9	-3.7
1810055G02Rik	-4.2	-2.4
1810062G17Rik	-13	-4.5
2010001K21Rik	-11.8	-7.3
2010109A12Rik	-3.3	-12
2010109I03Rik	-4.5	-6.5
2010111I01Rik	-1.1	-1.7
2010300C02Rik	-2.3	-0.9
2010315B03Rik	-4.1	-3.7
2010315B03Rik	-4.1	-3.7
2010315B03Rik	-4.1	-3.7
2010315B03Rik	-4.1	-3.7
2200002D01Rik	-7.9	-5.7
2210010C04Rik	-3.8	-6.6
2210011C24Rik	0	-0.3
2210016F16Rik	-3.1	-1.5
2210016L21Rik	-2	-2.4
2210017I01Rik	-6.7	-4.6
2210408I21Rik	-3.3	-3.6
2210418O10Rik	-3.7	-6.5
2300009A05Rik	-2.3	-1.7
2310009B15Rik	-2	-1.9
2310011J03Rik	-1.8	-0.8
2310022A10Rik	-2.5	-2.3
2310022B05Rik	-5.1	-2.5
2310030G06Rik	-9	-3.3
2310033P09Rik	-3.7	-2.4
2310034G01Rik	-4.6	-5.3
2310039H08Rik	-2.4	-3.1
2310057M21Rik	-2	-1.6
2310061I04Rik	-0.9	-1.5
2410002F23Rik	-2.2	-1.8
2410004B18Rik	-2.9	-2.7
2410004P03Rik	-4.7	-6.6
2410015M20Rik	-1.1	-0.7
2410024N13Rik	-5.1	-6
2410131K14Rik	-3.8	-2.7
2410141K09Rik	-12	-9
2510002D24Rik	-0.7	-0.4
2510009E07Rik	-2.1	-2.2
2510039O18Rik	-3.1	-3
2610001J05Rik	-5.4	-3.7
2610002M06Rik	-3.1	-2.8
2610005L07Rik	-0.2	-0.9
2610008E11Rik	-4.1	-3.4
2610021A01Rik	-2.7	-4.2
2610028H24Rik	-14.4	-8.5
2610044O15Rik8	-1.6	-3.6
2610301B20Rik	-1.9	-1.7
2610507B11Rik	-1	-0.2
2610524H06Rik	-2.7	-2.6
2610528J11Rik	-12.1	-4.2
2700049A03Rik	-1.4	-3
2700062C07Rik	-2.3	-3.3
2700081O15Rik	-4.8	-4.1
2700097O09Rik	-3.8	-3.9
2700099C18Rik	-6.3	-7.2
2810004N23Rik	-3.6	-3.2
2810006K23Rik	-3.4	-5.4
2810021J22Rik	-5.2	-3.4
2810025M15Rik	-1.5	-1.5
2810039B14Rik	-4.4	-4.2
2810408A11Rik	-8.5	0
2900011O08Rik	-13.2	-4.8
2900026A02Rik	0.2	-1.5
3000002C10Rik	-4.4	-4.2
3110001I22Rik	-4.7	-2.9
3110009E18Rik	-7	-8.8
3110021N24Rik	-5.3	-4.9
3110040N11Rik	-3.2	-2.5
3110053B16Rik	-8.9	-4.5
3110067C02Rik	0	0
3110070M22Rik	-6.3	-8.9
3110082I17Rik	-4.3	-4.2
3300002I08Rik	-6.7	-10.3
3830406C13Rik	-0.3	-0.5
3830408C21Rik	-6	-6.1
4430402I18Rik	-5.3	-10
4833420G17Rik	-2.6	-4.2
4833439L19Rik	1.5	1.2
4921507P07Rik	-7.2	0
4921509C19Rik	-8.1	-5.7
4921513I03Rik	-5.4	-8
4921524J17Rik	-4.1	-4.9
4921536K21Rik	-4.9	-5
4930402H24Rik	-0.5	-1.6
4930404N11Rik	-7.6	-5
4930407I10Rik	-5.9	-13.3
4930412O13Rik	-4	-4.2
4930426L09Rik	-4.9	-7.7
4930430A15Rik	-7.1	-10.7
4930430F08Rik	-1.7	-1.9
4930432K21Rik	-3.9	-8
4930442H23Rik	-9.3	-9.1
4930444P10Rik	-6.3	-9.1
4930447C04Rik	-9.3	-11.2
4930448K20Rik	-11.7	-9.4
4930451G09Rik	-5.5	-5.8
4930453N24Rik	-1.9	-2.1
4930465K10Rik	-8.1	-6.2
4930465K10Rik	-8.1	-6.2
4930465K10Rik	-8.1	-6.2
4930465K10Rik	-8.1	-6.2
4930467E23Rik	-11.2	-6.4
4930474N05Rik	-6.4	-8.3
4930507D05Rik	-9.7	-9.8
4930512M02Rik	-6.1	-8.3
4930518I15Rik	-5.5	-6
4930519F16Rik	-4.7	-8.4
4930519G04Rik	-7.3	-10.1
4930522L14Rik	-4.6	-6.5
4930523C07Rik	-6.6	-0.9
4930524J08Rik	-5.9	-7.2
4930526A20Rik	-7.1	-10.4
4930529C04Rik	-5.7	-4.4
4930535I16Rik	-7.9	-9.2
4930539E08Rik	-3.8	-6.3
4930548H24Rik	-5.4	-6.1
4930558C23Rik	-1	-5.8
4930562C15Rik	-4.9	-7
4930563I02Rik	-13.4	-8.5
4930563M21Rik	-9.1	0
4930579G24Rik	-5.3	-4.7
4930590J08Rik	-6.1	-6.2
4930594C11Rik	-14.4	-8.4
4931406B18Rik	-7.8	-8.9
4931406C07Rik	-4.3	-2.9
4931406P16Rik	-2.2	-3.3
4931414P19Rik	-13.5	-5.9
4931422A03Rik	-3.4	-3.7
4931423N10Rik	0	-14.3
4931428F04Rik	-4.1	-11.9
4931428L18Rik	-5.6	-4.2
4931429L15Rik	-8.8	-11.5
4931440F15Rik	-9.6	0
4931440P22Rik	-4.4	-6.6
4932411N23Rik	-7.5	-7.3
4932414N04Rik	-4.4	-6.1
4932416K20Rik	-8.7	-10.1
4932431P20Rik	-6.2	-14
4932438A13Rik	-0.1	-0.6
4933406P04Rik	-14.4	-10.5
4933407L21Rik	-7.8	-9.5
4933408B17Rik	-6.5	-12.4
4933412A08Rik	-7.4	-6
4933415A04Rik	-11.6	-7.1
4933417G07Rik	-12.9	0
4933427D14Rik	-2.6	-4.5
4933427G23Rik	-9.3	-7.4
4933427I04Rik	-5.6	-9.6
4933434E20Rik	-0.3	-0.4
5031439G07Rik	-4.5	-2.5
5330417C22Rik	-8.4	-8.1
5330438D12Rik	-3.1	-4.5
5430403G16Rik	-2.9	-5.6
5430427O19Rik	-7.5	-7.9
5530401A14Rik	-6.9	-8.9
5730409E04Rik	-5.6	-2.8
5730416F02Rik	-8.9	-9.1
5730455P16Rik	-1.4	-1.6
5730507C01Rik	-7.9	-6.5
5730522E02Rik	-6.8	-7.1
5830417I10Rik	-2.1	-3.1
5830454E08Rik	-5	-4
6030445D17Rik	-7.1	-6.7
6030458C11Rik	-2.1	-2.3
6030468B19Rik	-10.8	-14.3
6330549D23Rik	-10.8	-6.6
6430531B16Rik	-4.9	-13.3
6430548M08Rik	-4.7	-1.9
6430550D23Rik	-7.6	-6.7
6430571L13Rik	-7	-9.2
6430628N08Rik	-5.6	-5.8
6720489N17Rik	-3.6	-3.6
6820431F20Rik	-1.3	-1.9
7530416G11Rik	-9.1	-8.7
7530428D23Rik	-5.5	-6.9
8030462N17Rik	-5.2	-2.7
8030462N17Rik	-5.2	-2.7
8030462N17Rik	-5.2	-2.7
8030462N17Rik	-5.2	-2.7
9030612E09Rik	-6.1	-4.1
9030624G23Rik	-9.2	-5.6
9130008F23Rik	-13.1	-7
9130019O22Rik	-5.6	-4.3
9130023H24Rik	-3.2	-3.4
9130213A22Rik	-7.1	0
9130230L23Rik	-4.1	-7.8
9130401M01Rik	-3.3	-3
9130401M01Rik	-3.3	-3
9130401M01Rik	-3.3	-3
9130401M01Rik	-3.3	-3
9230019H11Rik	-6.4	-6.7
9230102O04Rik	-3.5	-2.9
9230104M06Rik	-7.4	-7.9
9230113P08Rik	-7.7	-11.9
9330132A10Rik	-8.7	-10.6
9330151L19Rik	-0.9	-1.9
9330159F19Rik	-6	-9
9430015G10Rik	-3.4	-2.7
9430025C20Rik	-8.2	-8.4
9430038I01Rik	-6.3	-4.6
9530003J23Rik	-5.7	0
9530053A07Rik	-7.6	-10.8
9530068E07Rik	-0.2	-0.3
9530077C05Rik	-0.2	-1.3
9830107B12Rik	-11.3	-4.1
9830107B12Rik	-11.3	-4.1
9830107B12Rik	-11.3	-4.1
9830107B12Rik	-11.3	-4.1
9930021J03Rik	-4.5	-4.5
9930111J21Rik1	-6	-4.9
9930111J21Rik2	-1.6	-2.5
A130006I12Rik	-4.6	-3.9
A130010J15Rik	-2.3	-3.6
A130051J06Rik	-9.2	-5.7
A230050P20Rik	-4.8	-2
A2m	-12.4	-4
A3galt2	-12.7	-14.4
A430005L14Rik	-3.7	-4.7
A430033K04Rik	-2.5	-2.8
A430078G23Rik	-6.8	-7.3
A4galt	-8.6	-9.7
A530016L24Rik	1.2	0.3
A530064D06Rik	-8.9	-6.4
A530064D06Rik	-8.9	-6.4
A530064D06Rik	-8.9	-6.4
A530064D06Rik	-8.9	-6.4
A630001G21Rik	-8.5	-6.1
A630010A05Rik	-5.1	-5.7
A630073D07Rik	-6.3	-8.4
A630076J17Rik	-8.6	-5.2
A630095E13Rik	-8.8	-8.1
A630095N17Rik	0	-6.8
A730015C16Rik	-11.7	-13.8
A730017C20Rik	0.6	0.6
A730018C14Rik	0	-14.1
A730046J19Rik	-9	-10
A730061H03Rik	-7.1	-7.7
A730071L15Rik	-6.6	-5.4
A830018L16Rik	-5.3	-7.3
A930002H24Rik	-6.9	0
A930004D18Rik	-7.2	-6.9
A930009A15Rik	-3	-2
A930017M01Rik	-6.7	-4.4
A930033H14Rik	0.1	-2.5
A930035D04Rik	-6.1	-7.9
AA414768	-11	-11.2
AA986860	-4.9	-11.1
Aaas	-3.4	-4.2
Aacs	-2.8	-1.6
Aaed1	-1.3	-1.8
Aagab	-1	-0.6
Aak1	-0.6	-1.1
Aamdc	-1.7	-1.8
Aamp	-0.4	0.3
Aanat	-9.2	0
Aar2	-0.8	-0.9
Aard	0	-6
Aars	-0.8	-1
Aars2	-3.4	-4.2
Aarsd1	-1	-1.4
Aasdh	-1.9	-3.7
Aasdhppt	-1.5	-1.9
Aass	-5.9	-7.1
Aatf	-3.6	-4.1
Aatk	-6.5	-3.4
AB124611	-2.5	-1.9
Abat	-1.6	-3.2
Abca1	-4.9	-2.5
Abca12	-5.8	-6.9
Abca13	0	-5.9
Abca2	0.9	-0.1
Abca3	-2	-1.6
Abca4	-5.3	-6.5
Abca5	0.7	-0.2
Abca6	-6.9	-8.6
Abca7	-1.6	-2.3
Abca8b	-7.3	-5.7
Abca9	-11.5	-6.1
Abcb10	-5	-3.4
Abcb1b	-8.8	-9.7
Abcb4	-7.7	-5.5
Abcb5	-10.9	-13.2
Abcb6	-3.1	-3.1
Abcb7	-2.7	-4.3
Abcb8	-1.8	-1.5
Abcb9	-0.8	-5.3
Abcc1	-3.3	-4.4
Abcc10	-1.5	-2.3
Abcc2	-10.2	-11
Abcc3	-13.9	-11.6
Abcc4	-12.1	-6.1
Abcc5	-0.3	-0.8
Abcc8	-3.7	-2.7
Abcc9	-7.7	-5.8
Abcd1	-5	-4.4
Abcd2	-2.8	-2.5
Abcd3	-4.4	-2.5
Abcd4	-3.5	-3.7
Abce1	-2.2	-3.4
Abcf1	-0.5	-1
Abcf2	0.2	-0.3
Abcf3	-0.6	-1.3
Abcg1	0.1	-2.9
Abcg2	-8.6	-4
Abcg3	-14.9	0
Abcg4	-5	-7.5
Abhd10	-1.7	-1.7
Abhd11	-3.7	-2.1
Abhd12	-0.2	0.6
Abhd12b	-6.3	-7.9
Abhd13	-0.9	-2
Abhd14a	-4	-9.4
Abhd14b	-5.1	-3.6
Abhd15	-14.3	-5.5
Abhd16a	0.8	0.8
Abhd17a	-2.8	-2.9
Abhd17b	-3.7	-2.1
Abhd17c	-4	-2.8
Abhd18	-2.5	-3.2
Abhd18	-2.5	-3.2
Abhd18	-2.5	-3.2
Abhd18	-2.5	-3.2
Abhd2	-2.9	-1.7
Abhd3	-14.7	-5.1
Abhd4	-1.1	-0.5
Abhd5	-2.6	-2
Abhd6	-0.6	-0.2
Abhd8	-1.2	-0.7
Abi1	-1.8	-1.3
Abi2	-2	-2.7
Abi3	-9.4	0
Abi3bp	-9.8	-3.6
Abl1	-2.8	-3.7
Abl2	-5.2	-4.2
Ablim1	-5.7	-1.9
Ablim2	0.8	-0.6
Ablim3	0.1	-3.6
Abr	-3.3	-2.1
Abra	-5.3	-4.6
Abracl	-7.9	-6.6
Abt1	-3.7	-4
Abtb1	-1.9	-1.4
Abtb2	-5.4	-1.9
AC084822.2	-3	-5.5
AC132444.6	-3.3	-3.7
AC164883.1	-13	-14
AC168977.1	-6.1	-9.9
Acaa1a	-1.8	-1.6
Acaa1b	-6.1	-6.6
Acaa2	-5.4	-2.2
Acaca	-2.1	-0.6
Acacb	-6.6	-5.8
Acad10	-2.7	-2.9
Acad11	-0.8	-1
Acad12	-3	-3.9
Acad8	-2	-2.1
Acad9	-1.2	-1.3
Acadl	-9.9	-3
Acadm	-1.5	-0.7
Acads	-2.6	-3.3
Acadsb	-0.1	-0.5
Acadvl	-1.7	-1
Acan	-7.6	-11.6
Acap2	-2.9	-2.3
Acap3	-4	-5.7
Acat1	-1.8	-1.3
Acat2	-3.1	-1.1
Acat3	-6.9	-3.2
Acbd3	-2.6	-3.8
Acbd4	-1	-0.9
Acbd5	-1.9	-1
Acbd6	-1.4	-1.6
Acbd7	0.6	0.7
Accs	-3.6	-5.4
Acd	-1.1	-2.8
Ace	0	-7.6
Acer1	-5.1	-5.9
Acer2	0.3	-2.4
Acer3	-2.6	-3.3
Ache	-5.2	-3.2
Acin1	-1	-2.7
Ackr3	-8.3	-11.5
Ackr4	-8	-3.8
Acly	0.1	-0.2
Acmsd	-8.4	-8.3
Acnat1	-4.8	-3.4
Aco1	-2.5	-2.8
Aco2	-0.1	-0.7
Acot1	-5.7	-4.5
Acot11	-5.1	-9
Acot13	-2.4	-1.9
Acot2	-1.4	-3
Acot5	-10.9	-13.4
Acot6	-7.3	-5.1
Acot7	0.3	0.1
Acot8	-3.3	-2.2
Acot9	-9.1	-5
Acox1	-1	-1.2
Acox2	-10.7	-14.4
Acox3	-2.5	-2.8
Acp1	-1.1	-1
Acp2	-0.8	-1.1
Acp5	0	-3.8
Acp6	-4.2	-2.5
Acpp	-6.4	-4.3
Acrbp	-4.7	-4.6
Acrv1	-6.7	-7.4
Acsbg1	-6.5	0
Acsbg2	-6.9	-9.7
Acsf2	-12.3	-5.6
Acsf3	-2.2	-4.4
Acsl1	1.1	-1.1
Acsl3	-0.7	0.4
Acsl4	-0.2	-1.4
Acsl5	-5.4	-2.9
Acsl6	-3.7	-4
Acsm2	-7.1	-5.4
Acsm3	-12.4	-9.4
Acss1	-8.1	-9.3
Acss2	0	-0.2
Acss3	-3	-1.8
Acta1	-6.7	-4.5
Acta2	-2.7	-2.1
Actb	-0.2	0.1
Actc1	-2.6	-2.6
Actg-ps1	-7.8	-8.2
Actg1	1.2	1.3
Actl6a	-2.4	-1.5
Actl6b	-2.6	-2
Actn1	-0.6	-1.8
Actn2	-4.1	-4.4
Actn3	-5	-12
Actn4	0.9	1.3
Actr10	0.2	0.6
Actr1a	-0.7	-1.2
Actr1b	-0.6	-0.2
Actr2	-1.3	-1.5
Actr3	-1.4	-1.6
Actr3b	-3.7	-4.6
Actr5	-3.5	-4.2
Actr6	-4.7	-5
Actr8	-0.3	-0.2
Acvr1	-5.6	-4.3
Acvr1b	-2.9	-4.2
Acvr1c	-5.6	-7.5
Acvr2a	-0.3	-1.1
Acvr2b	-5.4	-4.7
Acy1	-3.7	-3.5
Acy3	-12.4	-3.9
Acyp1	-2.9	-3.6
Acyp2	-6.1	-5.4
Ada	-3.9	-5.5
Adad1	-4.9	-14.4
Adal	-2.9	-3
Adam10	-1.2	-0.5
Adam11	-5.8	-2.4
Adam12	-4.4	-2.6
Adam15	-3	-1.5
Adam17	-4.3	-2.5
Adam19	-8.5	-7.6
Adam1a	-13	-4.6
Adam1b	-6.8	-13.4
Adam21	-6.7	-6.7
Adam22	-1.8	-2.4
Adam23	-6.1	-6.2
Adam28	-6.6	-9
Adam33	-5.1	-8
Adam4	-7.5	-5.5
Adam7	-11.5	0
Adam8	-12.4	-3.2
Adam9	-2.4	-2
Adamts1	-5.1	-3.5
Adamts10	-10.2	-4.8
Adamts12	0	0
Adamts13	-6.5	-8.8
Adamts14	-8.6	-5.3
Adamts15	-4.5	-4.9
Adamts17	-8	-4.1
Adamts19	-9.7	-6.5
Adamts2	-4.1	-2.1
Adamts3	-4.4	-6.1
Adamts4	-12.4	-14
Adamts5	-7.5	-5.3
Adamts6	-6.1	-4.7
Adamts7	-9.6	-4
Adamts9	-5.7	-7.1
Adamtsl1	-0.5	-2.3
Adamtsl2	-10.5	-14.4
Adamtsl4	-6.1	-6
Adamtsl5	0	-8
Adap1	-3.4	-2.7
Adap2	-13.3	-3.4
Adar	-3.1	-1.8
Adarb1	-0.2	-1.6
Adarb2	-5.1	-7.5
Adat1	-3.4	-4.6
Adat2	-7.2	-8.7
Adat3	-2.4	-3.9
Adck1	-0.8	-1.3
Adck2	-1.5	-2
Adck5	-2.2	-2
Adcy1	-7.4	0
Adcy10	-6.1	-8.4
Adcy2	-10.8	-3.3
Adcy3	-5.2	-1.9
Adcy4	-5.3	-5.3
Adcy6	-4.4	-7.2
Adcy8	-2.7	-3.2
Adcy9	-4	-4.5
Adcyap1	-4.9	0
Adcyap1r1	-7.2	-8.6
Add1	0.3	0.3
Add2	-11.9	-5.8
Add3	-4	-2.9
Adgra1	-8.9	-8.5
Adgra2	-2.7	-3
Adgra3	-4.7	-2.7
Adgrb2	-2.2	-8.6
Adgrb3	-6	-8.2
Adgrd1	-7.9	-4.2
Adgre1	0	-6.7
Adgre5	-11	-6.2
Adgrf5	-9.2	-8.6
Adgrg1	-13	-10.4
Adgrg2	-10.5	-4.8
Adgrg3	-11.5	-15.3
Adgrg4	-6.8	-7.3
Adgrg6	-8.3	-2.2
Adgrg7	0	-4.5
Adgrl1	-2.6	-2.7
Adgrl2	-8.5	-4
Adgrl3	-4.8	-2.9
Adgrl4	-13.7	-15.3
Adgrv1	-2.5	-2.2
Adh5	-2.5	-1.5
Adh6-ps1	-10.3	0
Adh6b	-5.9	-7.7
Adi1	0	0.3
Adipoq	0	-7.6
Adipor1	1.3	1.2
Adipor2	0.8	0
Adk	-3.2	-3.6
Adm	-9.5	-11.4
Adnp	-4.8	-3.2
Adnp2	-3.1	-3.4
Ado	-0.9	-1.6
Ado	-0.9	-1.6
Ado	-0.9	-1.6
Ado	-0.9	-1.6
Adora1	-5.7	-9.6
Adora3	-4.3	-8.3
Adpgk	-3	-2.1
Adprh	-0.6	-0.3
Adprhl1	-1.5	-1.9
Adprhl2	-2.7	-2.3
Adprm	-2.4	-3.6
Adra1a	-7.3	-8.9
Adra1b	-7.2	-8.3
Adra1d	-13.6	0
Adra2a	0	-4.7
Adra2b	-5.7	-3.8
Adrb2	-4.3	-5.3
Adrb3	-11.1	-7.5
Adrm1	-1	-0.8
Adsl	-1.3	-2
Adss	-1.6	-2.8
Adssl1	-10.2	-4.3
Adtrp	-9.4	-11.7
Aebp1	-3.9	-1.8
Aebp2	-6	-4.4
Aen	-2.5	-3.5
Aes	0.4	0.6
AF529169	-6.1	-11
Afap1	-0.3	-1.2
Afap1l1	-5.3	-10
Afap1l2	-4.9	-5
Aff1	-1.4	-0.8
Aff2	-7.1	-10.5
Aff3	-2.1	-3.2
Aff4	-0.7	-0.6
Afg3l1	-1.2	-1.3
Afg3l2	-0.7	-1.1
Afmid	-5	-13.9
Aftph	1.4	0.9
Aga	-3.4	-1.8
Agap1	-2.1	-2.3
Agap2	-8.7	-6
Agap3	-3.9	-4
Agbl1	-6.3	-6
Agbl2	-7.1	-5.2
Agbl3	-3	-2.8
Agbl4	-5.3	-3.7
Agbl5	-2.3	-2.3
Ager	-6.1	-6.9
Agfg1	-3.8	-3.4
Agfg2	-3.7	-1.9
Aggf1	-2.5	-1.8
Agk	-3.7	-3.3
Agl	-2.4	-2.2
Agmo	-7.1	-7.5
Ago1	-2	-0.9
Ago2	-1	-1.3
Ago3	-1.5	-1.3
Ago4	-3.4	-2.4
Agpat1	-2.5	-1.8
Agpat2	0.6	-1.9
Agpat3	-1	-1.3
Agpat4	-1.2	-2.6
Agpat5	-0.8	-1.8
Agps	-3.3	-3
Agr2	-14.7	-11.9
Agr3	-12	-6.8
Agrn	-7.9	-6.1
Agrp	-5.8	-10.6
Agt	-8.8	-7.3
Agtpbp1	-2.3	-2.2
Agtr1b	-13.2	-8.6
Agtrap	-1.4	-2.2
Ahctf1	-0.5	-0.9
Ahcy	-7.7	0
Ahcyl1	-2.8	-2.5
Ahcyl2	-0.9	-0.4
Ahdc1	-2.9	-3.5
Ahi1	-0.4	-0.5
Ahnak	-5.1	-3.7
Ahnak2	0	-4.4
Ahr	-2.6	-3
Ahrr	-5.9	-6.6
Ahsa1	-0.6	-0.6
Ahsa2	-0.3	-1
AI182371	-14.9	0
AI413582	-0.6	-1.7
AI429214	-7.2	-4.9
AI464131	-0.9	-1.1
AI481877	-5.4	-9.1
AI593442	1.9	1.1
AI597479	-1.9	-2.2
AI606181	-7.3	-4.9
AI661453	-8.1	-6.7
AI837181	-4.1	-4.5
AI987944	-3.9	-2.8
Aicda	-11.7	-12.8
Aida	-2.2	-6
Aif1l	1.1	1
Aifm1	-0.2	-0.7
Aifm2	-5	-6.6
Aifm3	-0.8	-2.4
Aig1	-0.6	-0.8
Aim2	-7.6	-10.6
Aimp1	-2.4	-2.4
Aimp2	-2.5	-2.4
Aip	-1.8	-2
Aip	-1.8	-2
Aip	-1.8	-2
Aip	-1.8	-2
Aipl1	-7.6	-12.2
Aire	-6.8	-12.5
Ajuba	-6.8	-10.8
Ak1	0.9	-1.5
AK157302	-9.6	-7.9
Ak2	0.1	-0.9
Ak3	-2.1	-2.4
Ak5	-3.2	-4.6
Ak6	-2.1	-1
Ak9	-7.1	-10.2
Akap1	-3.5	-5.5
Akap10	-2	-2.4
Akap11	-2.1	-2.8
Akap12	-9.1	-2.1
Akap13	-2.1	-0.6
Akap17b	-3.4	-4.3
Akap2	-0.8	-3.3
Akap5	-6.1	-5.3
Akap6	-9.7	-5.5
Akap7	-4.9	-3.7
Akap8	-0.5	-1.5
Akap8l	0	-0.5
Akap9	0.6	0.2
Akip1	-5	-3.5
Akirin1	-0.2	-0.2
Akirin2	-3.3	-3.3
Akna	-9.7	-3.1
Aknad1	-2.3	-4.1
Akp3	-16	-12.4
Akr1a1	-0.7	0.6
Akr1b10	-3.1	-3.3
Akr1b3	-0.5	-1.1
Akr1b8	0	-5.4
Akr1cl	-6	-3.8
Akr1d1	-6.5	-9.6
Akr1e1	-6.1	-5.6
Akr7a5	-2.4	-1.8
Akt1	-3.6	-2.8
Akt1s1	-2.8	-2.5
Akt2	0.4	0.2
Akt2-ps	-10.8	-10.5
Akt3	-1.7	-1.9
Aktip	-0.7	-0.4
Alad	-0.9	-0.3
Alas1	-3.3	-3.5
Alas2	-9.9	-4.3
Alcam	-5.1	-4.7
Aldh16a1	-4.1	-3.8
Aldh18a1	-2	-3.8
Aldh1a1	-12.9	-2.2
Aldh1a2	0	-8
Aldh1a3	-6.8	-5.8
Aldh1b1	-12.2	-9.4
Aldh1l1	-13.4	-13
Aldh1l2	-4.4	-6.8
Aldh2	-1.7	-1.2
Aldh3a1	0	-7.6
Aldh3a2	-10.8	-4.3
Aldh3b1	-4.8	-4.3
Aldh3b2	-13.3	-10.1
Aldh3b3	-9.1	-11.4
Aldh4a1	-2.6	-2.2
Aldh5a1	-10.4	-2.7
Aldh6a1	-2.1	-1.4
Aldh7a1	-4.2	-2.9
Aldh8a1	-7.2	-7.8
Aldh9a1	-1.8	-0.8
Aldoa	0.6	1.1
Aldoa	0.6	1.1
Aldoa	0.6	1.1
Aldoa	0.6	1.1
Aldoart2	-8.2	-5.3
Aldoc	-6.2	-1.9
Alg1	-2.2	-2.1
Alg10b	-3.4	-3.3
Alg11	-1.2	-1.3
Alg12	-3	-5.2
Alg13	-5.7	-5
Alg14	-6.8	-2.9
Alg2	-0.6	-0.9
Alg3	-2.5	-4.6
Alg5	-3.7	-2.2
Alg6	-2.4	-2.5
Alg6	-2.4	-2.5
Alg6	-2.4	-2.5
Alg6	-2.4	-2.5
Alg8	-4.7	-7.5
Alg9	-3.1	-2.9
Alk	-11.5	-2.2
Alkbh1	-2.4	-2.8
Alkbh2	-5.3	-4.8
Alkbh3	-2.4	-2.7
Alkbh4	-2.2	-1.9
Alkbh5	-0.6	-0.8
Alkbh6	-2	-1.5
Alkbh7	-2.1	-2
Alkbh8	-4.8	-6
Alms1	-4.6	-5.6
Alms1-ps1	-11.9	-11.8
Alms1-ps2	-11.8	-10.3
Alox12	-6	-2.3
Alox15	-12.3	-4
Alox5ap	-12.5	-4.3
Alox8	-7.5	-9
Aloxe3	-9.9	-5.5
Alpk1	-4.1	-4.6
Alpk2	-6.3	-7.7
Alpk3	-7.1	-7.1
Alpl	-9.4	-3.9
Als2	-5.2	-2.4
Als2cl	-1.7	-2.1
Alx4	-6.5	-9.5
Alyref	-5	-4.4
Alyref2	-5	-4.6
Amacr	-3.1	-2.6
Ambn	0	-4.9
Ambra1	-2.1	-2.7
Amd-ps3	-4.3	-4.6
Amd1	-2.6	-2.1
Amd2	-4.6	-4
Amdhd2	-3.7	-1.4
Amelx	-14	-5.5
Amer1	-7.8	-3.5
Amer2	-7.5	-1.1
Amfr	0.8	0.6
Amigo1	-1.9	-2.4
Amigo3	-9.8	-5.5
Ammecr1	-4.2	-7.5
Ammecr1l	-1.4	-2.4
Amn1	-2.1	-3.2
Amot	-5.2	-0.7
Amotl1	-5.7	-2.1
Amotl2	-0.8	-4.4
Ampd2	-1.7	-1.5
Ampd3	-2.6	-1.9
Amph	-0.6	0.4
Amt	-2.1	-3.5
Amy1	-10.5	-11
Amy2a2	-8.2	-13.7
Amy2a3	-8.2	-13.7
Amy2a4	-8.2	-13.7
Amy2a5	-8	-13.9
Amz1	-3.6	-8.4
Amz2	-1.5	-1
Anapc1	-0.3	-0.9
Anapc10	-2.8	-2.6
Anapc11	-2.3	-1.8
Anapc13	-1.9	-1.2
Anapc15	-2	-3.5
Anapc15-ps	-12.1	-12.3
Anapc16	-2.1	-3
Anapc2	-1.3	-1.3
Anapc4	-1.1	-2.6
Anapc5	-0.2	-1.1
Anapc7	-1.6	-1.9
Angel1	-2.2	-3.3
Angel2	-1.2	-2.2
Angpt1	-13.2	0
Angpt2	-8.9	-10.5
Angptl1	-5.6	-8.9
Angptl2	-5.9	-5.4
Angptl3	-7.6	-13
Angptl4	-13.1	-4.2
Angptl6	-3.7	-3.9
Angptl7	-4.8	-6.8
Ank	-0.7	-1.8
Ank1	-6.7	-9.4
Ank2	-3.8	-2.4
Ank3	-2	-1.1
Ankar	0	-12.2
Ankdd1b	-5.6	-8.9
Ankef1	-6.3	-6.8
Ankfn1	0.5	-0.8
Ankfy1	-1.5	-1.7
Ankhd1	-3.5	-1.8
Ankib1	-4.5	-2.2
Ankle1	-5.5	-6.9
Ankle2	-0.9	-0.9
Ankmy2	-2.6	-1.6
Ankra2	-1.5	-1.4
Ankrd10	-5.5	-6.8
Ankrd11	-3.1	-2.5
Ankrd12	-0.8	-1.4
Ankrd13a	-4.1	-4.9
Ankrd13b	-2.2	-1.4
Ankrd13c	-1.5	-2.1
Ankrd13d	-1.3	0.2
Ankrd16	-2.9	-2.9
Ankrd17	-1.9	-2
Ankrd22	-0.4	-3
Ankrd23	-2.5	-6.1
Ankrd24	0.7	-0.8
Ankrd26	-4.5	-3.6
Ankrd27	-4.1	-3.9
Ankrd28	-5.3	-8.2
Ankrd29	-10.6	-5.7
Ankrd33b	-14.7	-5.7
Ankrd34b	-14.7	-8.2
Ankrd34c	-8	-9.7
Ankrd37	-5.9	-12
Ankrd39	-3.8	-5
Ankrd40	-3.4	-3.7
Ankrd42	-1.9	-3.3
Ankrd44	-7	-3.3
Ankrd45	-12.8	-5
Ankrd46	-2.5	-1.9
Ankrd49	-2	-2.6
Ankrd50	-11.2	-3.9
Ankrd52	-2.4	-1.3
Ankrd53	0	0
Ankrd54	-2.4	-1.5
Ankrd55	-12.3	-13.6
Ankrd6	-4.9	-4.4
Ankrd61	-6.5	-9.8
Ankrd9	-3	-3.3
Anks1	-2	-2.7
Anks1b	-12.4	-4.1
Anks3	-2.2	-2
Anks4b	-8	-7.8
Anks6	0	-13.9
Ankub1	-6.9	-6.3
Ankzf1	-3.2	-3.1
Anln	-12.1	-11.2
Ano1	-7.3	-0.2
Ano10	0.1	-0.6
Ano3	-4.3	-1.4
Ano4	-4.2	-0.3
Ano6	-5.3	-2.6
Ano8	-2.1	-5.6
Anp32-ps	-12.4	-13
Anp32a	-2.3	-3
Anp32b	0.3	-0.2
Anp32b-ps1	-9.6	0
Anp32b-ps1	-9.6	0
Anp32b-ps1	-9.6	0
Anp32b-ps1	-9.6	0
Anp32e	-1.5	-1.3
Anpep	-11	-1.6
Antxr1	-6.8	-4.3
Antxr2	-4.9	-10.3
Anxa1	-7.6	-3.5
Anxa11	-6.7	-3.3
Anxa2	-4.8	-0.3
Anxa3	-5.1	-3.9
Anxa4	-4.8	-2.4
Anxa5	0.5	1.5
Anxa6	0.4	0
Anxa7	-4.8	-1.7
Anxa9	-5.2	-1.2
Aoah	-11.2	-10.6
Aoc2	-7.7	-5.7
Aoc3	-8.4	-8.4
Aox1	-6.8	-9.3
Aox2	-13.7	-4
Aox3	-11.2	-6.2
Aox4	-5	-6.2
Ap1ar	-0.9	-2
Ap1b1	0.5	0.8
Ap1g1	-1.5	-0.9
Ap1g2	-12.3	-10.1
Ap1m1	-1.7	-1.6
Ap1m2	0.5	0.5
Ap1s1	-0.7	-0.2
Ap1s2	-10.6	-5.3
Ap1s3	-3.3	-5.3
Ap2a1	-0.5	-0.4
Ap2a2	0.8	-0.4
Ap2b1	0.2	-0.2
Ap2m1	0.6	0.8
Ap2s1	-1.9	-1.4
Ap3b1	-3.1	-1.1
Ap3b2	0.4	0.1
Ap3d1	0.6	0.8
Ap3m1	-1.4	-1.8
Ap3m1-ps	-12.2	-12.3
Ap3m2	-1.1	-1.8
Ap3s1	-1.4	0.6
Ap3s1-ps1	-11.5	-5.7
Ap3s1-ps2	-12.3	-9.5
Ap3s2	-2.3	-0.4
Ap4b1	-3.2	-3.1
Ap4e1	-3.3	-5.6
Ap4m1	-3.3	-4.5
Ap4s1	-2.3	-3
Ap5b1	-3.2	-2.7
Ap5m1	-1.6	-3.6
Ap5s1	-2.9	-3.3
Ap5z1	-2.7	-2.5
Apaf1	-6.7	-6.6
Apba1	1.8	1.8
Apba2	-11.8	-7
Apba3	-3.3	-2.1
Apbb1	-0.1	-0.3
Apbb1ip	-8.1	-7.1
Apbb2	-1.6	-1.5
Apc	-3.3	-2.5
Apc-ps1	-7.4	-14.1
Apc2	-3.4	-5.7
Apcdd1	-12.6	-7.4
Apeh	-1.3	-1.1
Apex1	-2	-2.7
Apex2	-2.5	-4.4
Aph1a	-1	-0.7
Aph1b	-2.5	-3.1
Aph1c	-2.5	-2.7
Api5	-0.2	-0.5
Apip	-3.2	-2
Aplf	-4.1	-6.7
Apln	-4.2	-3.6
Aplp1	0.2	-0.8
Aplp2	0.2	-0.2
Apmap	-3.2	-3.6
Apoa1	0	-11.9
Apoa4	-10.7	-4.4
Apobec1	-6.1	-6.5
Apobec2	-8.7	-3.5
Apobec2	-8.7	-3.5
Apobec2	-8.7	-3.5
Apobec2	-8.7	-3.5
Apobec3	-5.1	-7.6
Apobr	-14.6	-4.9
Apoc1	-8.1	-5
Apoc3	-10.3	-6.2
Apoc4	-3.1	-5.8
Apod	-1.8	-1.7
Apoe	-3.2	-1.5
Apof	-7.7	-6.9
Apoh	-8.9	-10.1
Apol6	-5.8	-8.7
Apol7a	-11.4	-14
Apol7b	-5.8	-8.7
Apold1	-6	-4.4
Apon	-9.6	-7.7
Apoo	-0.5	-0.5
Apoo-ps	-4.4	-6.1
Apool	-3.1	-3.8
Apopt1	-2.7	-2.6
App	0.1	0.2
Appbp2	-1	-1.5
Appl1	-2.1	-2.2
Appl2	0.3	-0.1
Aprt	-3.4	-3.1
Aptx	-1.2	-2.3
Aqp1	-13.1	-3.3
Aqp11	1.5	-1.4
Aqp2	-7.6	-10.4
Aqp3	-6.9	-8.2
Aqp4	-11.2	-8.6
Aqp5	-1.3	-7.8
Aqp7	-5.8	-8.6
Aqp9	-6	-10.1
Aqr	-1.7	-2.5
Ar	-8.5	-3.9
Araf	-0.6	-0.6
Arap1	-2.7	-2.9
Arap2	-7.7	-3.2
Arap3	0	-6.8
Arcn1	-0.8	-1.5
Arel1	-2.7	-1.7
Arf1	0.2	0.7
Arf2	-4.3	-3.9
Arf3	0.2	0.5
Arf4	-2.2	-1.3
Arf4	-2.2	-1.3
Arf4	-2.2	-1.3
Arf4	-2.2	-1.3
Arf5	0.1	0.8
Arf6	-0.6	-0.3
Arfgap1	-1	-1.3
Arfgap2	-1	-1
Arfgap3	-2.7	-2.4
Arfgef1	-1.4	-1.5
Arfgef2	-2.3	-2.1
Arfgef3	-3.5	-4.9
Arfip1	-3.2	-2.4
Arfip2	-2.6	-2
Arfrp1	-1	-1.3
Arg2	-5.3	-3.8
Arglu1	-1.3	-2.6
Arhgap1	-1	-0.7
Arhgap10	-1.7	-3.6
Arhgap11a	-4.6	-13.8
Arhgap12	-2.5	-2.9
Arhgap17	-0.4	-1.5
Arhgap18	-2.2	-2.7
Arhgap19	-5	-3.5
Arhgap20	-8.4	-5.3
Arhgap21	-5.2	-4.1
Arhgap22	-14.1	-6.3
Arhgap23	-6.4	-3.9
Arhgap24	-6.5	-3.4
Arhgap25	-9.1	-14
Arhgap26	0.4	-0.4
Arhgap27	-1.2	-2.9
Arhgap28	0	-4.8
Arhgap29	-9.3	-5
Arhgap30	-7.7	-10.1
Arhgap31	-4	-1.9
Arhgap32	-2.7	-1.7
Arhgap33	-10.3	-3.3
Arhgap35	-1.6	0.4
Arhgap36	-15.7	-7.1
Arhgap39	-0.8	-1
Arhgap4	-3.6	-3.3
Arhgap42	-4.8	-2.4
Arhgap44	-4.2	-2.5
Arhgap5	-2.8	-4.3
Arhgap6	-7.1	-8
Arhgap8	-0.4	-2.9
Arhgdia	-0.9	-0.2
Arhgdib	-9.1	-3.6
Arhgdig	-5.3	-3.6
Arhgef1	-1.6	-3
Arhgef10	-4.6	-2.5
Arhgef10l	-6.1	-1.3
Arhgef11	-2.9	-2.3
Arhgef12	-3.3	-2.5
Arhgef15	-6.1	-7.7
Arhgef16	0.2	-2.2
Arhgef17	-3.9	-1.4
Arhgef18	-3.2	-2.8
Arhgef19	-11.8	-6
Arhgef2	-5.5	-2.4
Arhgef25	-6	-4.9
Arhgef26	-5.6	-2.8
Arhgef28	0	-2.2
Arhgef3	-11	-3.9
Arhgef33	-4.7	-12.8
Arhgef37	-11.3	-5.5
Arhgef38	-11.1	-6
Arhgef4	-4.2	-6.9
Arhgef40	-4.1	-3.1
Arhgef5	-5.3	-2.6
Arhgef6	-8.9	-3
Arhgef7	-2.9	-2.4
Arhgef9	-5.9	-4.9
Arid1a	-0.1	-0.4
Arid1b	-1.7	-1.8
Arid2	-1.8	-3.1
Arid3a	-6.5	-6.4
Arid3b	0.2	-1
Arid4a	-2.3	-2.5
Arid4b	-1	-1.5
Arid5a	-3.7	-3.8
Arid5b	-6.3	-5.6
Arih1	-2.7	-3.4
Arih2	-0.5	-1.1
Arl1	-0.2	-0.1
Arl10	-4.2	-5.2
Arl11	-12.8	-14.3
Arl13b	-6.2	-6.4
Arl14ep	-1.8	-2.4
Arl14epl	-11.6	-12.5
Arl15	-2.8	-2.6
Arl16	-2.6	-3.2
Arl2	-2	-1
Arl2bp	-0.8	-0.6
Arl3	-1.9	-1.9
Arl4a	-0.7	-1.7
Arl4c	-5.9	-4.4
Arl4d	-10.1	0
Arl5a	-3.2	-0.3
Arl5b	-1.7	-1.5
Arl5c	-7.3	-5.6
Arl6	-2.6	-1.3
Arl6ip1	-0.1	0.4
Arl6ip4	-1.2	-1.5
Arl6ip5	-1.1	-0.8
Arl6ip6	-4	-3.3
Arl8a	-5.4	-4
Arl8b	-0.2	-0.1
Armc1	-1.5	-1.4
Armc10	-4	-3
Armc2	-7.4	-7.7
Armc5	-2.2	-2.1
Armc6	-3.1	-5.3
Armc7	-4.6	-4.8
Armc8	-1	-0.8
Armc9	-3.4	-1.8
Armcx1	-4.2	-1.7
Armcx2	-9	-0.5
Armcx3	-4.8	-2.4
Armcx5	-4.3	-3.6
Armcx6	0	-6.7
Armt1	-2.6	-4.6
Arnt	-2.7	-2.2
Arnt2	-6.6	-7.5
Arntl	-1.4	-2.1
Arntl2	-3.3	-4.3
Arpc1a	-0.4	0
Arpc1b	-2.4	-0.8
Arpc2	0	0.4
Arpc3	-4.1	-2.3
Arpc4	-1.6	0.2
Arpc5	-0.5	0.1
Arpc5l	-1	-0.1
Arpin	-7	-1.6
Arpp19	-2.1	-1.1
Arpp21	-5.8	-5
Arrb1	-5.1	-1.4
Arrb2	-3.6	-4.4
Arrdc1	-2.8	-0.7
Arrdc2	-6.4	-3.5
Arrdc2	-6.4	-3.5
Arrdc2	-6.4	-3.5
Arrdc2	-6.4	-3.5
Arrdc3	-2.1	-3.4
Arrdc4	-0.8	-1.2
Arsa	-2.6	-2.8
Arsb	-4.8	-1.1
Arsg	-5.9	-4.7
Arsi	-10.7	-11.9
Arsj	0	-11.7
Arsk	-4.2	-2.8
Art3	-9.7	-6.6
Art5	-3.9	-13
Artn	-0.8	-2
Arv1	-0.9	-3.3
Arvcf	-5.2	-0.1
Arvcf	-5.2	-0.1
Arvcf	-5.2	-0.1
Arvcf	-5.2	-0.1
Arxes1	-4.1	-4.5
Arxes2	-1.5	-1.4
As3mt	-4	-3.2
Asah1	-0.6	-0.8
Asah2	-7.8	-4.6
Asap1	-0.6	-0.8
Asap2	-4.8	-4.4
Asap3	-3.8	-2.9
Asb1	-1.1	-2.1
Asb11	-7.7	-11.9
Asb13	-3.6	-4.5
Asb15	-4.3	-12.5
Asb16	-11.2	0
Asb17	-13.8	-14.2
Asb18	-5.6	-5.7
Asb3	-1.7	-2.2
Asb4	-13.4	0
Asb6	-1.9	-3.1
Asb7	-2.3	-2.5
Asb8	-0.6	-0.8
Ascc1	-2.1	-2.1
Ascc2	-1.7	-1.2
Ascc3	-1.1	-1.6
Ascl4	-6.4	-8.2
Asf1a	-1.5	-2.8
Asf1b	-6	-11
Asgr1	-7.3	-14
Ash1l	-1.2	-3
Ash2l	-1.7	-2.5
Asic1	-0.2	-0.4
Asic3	-6.6	-5.8
Asic4	-12.4	-13
Asl	-2.7	-2
Asna1	-0.7	-1.5
Asns	-1.9	-1.2
Asnsd1	-1.6	-1.4
Aspa	-4.9	-4.7
Aspg	-6.6	0
Asph	-8.3	-2.5
Asphd1	-5.3	-4.3
Asphd2	-0.4	-1.7
Asprv1	0	-3.2
Aspscr1	-2.4	-2.1
Asrgl1	-1.2	-2.2
Ass1	0	-4
Aste1	-2.8	-3
Astn1	-7.1	-9.2
Astn2	-9.7	-3.2
Asxl1	-3.8	-4
Asxl2	-1.3	-1.5
Asxl3	-8.9	-10.6
Atad1	-2.4	-2.2
Atad2	-6	-8
Atad2	-6	-8
Atad2	-6	-8
Atad2	-6	-8
Atad2b	-1.5	-2.4
Atad3a	-2.6	-2.9
Atad5	-5.1	0
Atat1	-1.2	-1.4
Atcay	-5.8	0
Ate1	0.7	0.3
Atf1	-3.7	-3.2
Atf2	-1.6	-1.3
Atf3	-6	0
Atf4	-1.8	-1.4
Atf5	-7.1	-5.9
Atf6	0.7	-0.5
Atf6b	0	0
Atf7	-1.5	-1.6
Atf7ip	0.2	-0.2
Atf7ip2	-11.4	0
Atg10	-5.8	-2.9
Atg101	-1.1	-1.1
Atg12	-2	-1.1
Atg13	-0.8	-1
Atg14	-2.8	-2.5
Atg16l1	-1.6	-3.1
Atg16l2	-5.9	-4.7
Atg2a	-4	-3.4
Atg2a	-4	-3.4
Atg2a	-4	-3.4
Atg2a	-4	-3.4
Atg2b	-1.6	-2.6
Atg3	-0.7	-0.1
Atg4a	-2.5	-2.2
Atg4a	-2.5	-2.2
Atg4a	-2.5	-2.2
Atg4a	-2.5	-2.2
Atg4a-ps	-13.9	-12.3
Atg4b	-1.7	-0.9
Atg4c	-2.6	-2.3
Atg4d	-0.9	-2.3
Atg5	-1.8	-1.7
Atg7	-2.2	-4.2
Atg9a	-1.5	-1.3
Atg9b	-8.6	-5.2
Atic	-4.6	-7.5
Atl1	-9.6	-4.2
Atl2	-2.2	-3
Atl3	-2.7	-1.1
Atm	-3.5	-3.8
Atmin	-2.9	-2.6
Atn1	-2.3	-2.6
Atoh1	-4.5	-5.5
Atoh8	-11.8	-3.5
Atox1	-1.8	-1.1
Atp10a	-9	-4.8
Atp10b	-3.6	-4.4
Atp10d	-1.1	-1.6
Atp11a	0.7	0.3
Atp11b	-3	-2.2
Atp11c	-8.2	-6.1
Atp11c	-8.2	-6.1
Atp11c	-8.2	-6.1
Atp11c	-8.2	-6.1
Atp12a	0	-4.6
Atp13a1	0.3	-2.7
Atp13a2	-1.2	-1
Atp13a3	-1.8	-4.1
Atp13a4	-7.5	-6.8
Atp13a5	0	-9.1
Atp1a1	1.2	1.5
Atp1a2	-4.5	-4.2
Atp1a3	-4.3	-3.5
Atp1b1	-1	1.1
Atp1b2	0.4	-1.2
Atp1b3	-1.1	0
Atp2a1	-5.4	-10.6
Atp2a2	-2.3	-1.7
Atp2a3	-2.3	1.5
Atp2b1	0.2	1
Atp2b2	0.8	-2.7
Atp2b3	-9.8	-3.6
Atp2b4	-3.9	-3
Atp2c1	-2.2	-1.9
Atp2c2	-1.9	-5.8
Atp5a1	1	1.1
Atp5a1	1	1.1
Atp5a1	1	1.1
Atp5a1	1	1.1
Atp5b	0.9	1
Atp5c1	0.7	0.8
Atp5d	0.4	0.5
Atp5e	-1.2	-0.7
Atp5f1	0.9	0.9
Atp5g1	-1	-0.3
Atp5g2	-2.4	-2.7
Atp5g3	-0.7	-0.5
Atp5h	-0.3	0.1
Atp5j	0.5	0.7
Atp5j2	-0.5	-0.6
Atp5k	-0.8	-0.8
Atp5l	-0.3	0
Atp5l-ps1	-9.5	-9.4
Atp5l2-ps	-12.2	-11.3
Atp5o	0.4	0.6
Atp5o	0.4	0.6
Atp5o	0.4	0.6
Atp5o	0.4	0.6
Atp5s	-2.8	-2.1
Atp6ap1	0.3	0.6
Atp6ap2	-0.3	-0.1
Atp6v0a1	0.8	0.4
Atp6v0a2	-1.7	-2.1
Atp6v0b	0.7	0.7
Atp6v0c	0.3	0.7
Atp6v0c-ps1	-11.5	0
Atp6v0d1	0.1	0.3
Atp6v0d2	-5.7	-7.4
Atp6v0e	0.6	1
Atp6v0e2	-0.8	-0.6
Atp6v1a	0	0.2
Atp6v1b2	0.6	0.2
Atp6v1c1	-0.4	0
Atp6v1c1	-0.4	0
Atp6v1c1	-0.4	0
Atp6v1c1	-0.4	0
Atp6v1c2	-1.2	-2.2
Atp6v1d	-0.6	0.1
Atp6v1e1	-0.7	0.1
Atp6v1f	0.2	0.2
Atp6v1g1	0.6	1.1
Atp6v1g2	-6.7	-5.6
Atp6v1g3	-9.1	-12.5
Atp6v1h	-0.1	0.1
Atp7a	-3.6	-2.8
Atp7b	-13	-5.3
Atp8a1	-0.2	-4.8
Atp8a2	0.8	-3.5
Atp8b1	-0.2	-3.7
Atp8b2	-12.8	-6.9
Atp8b4	-9.1	-8.6
Atp8b5	-8.5	-6.3
Atp9a	-1.2	-0.5
Atp9b	-0.8	-1.3
Atpaf1	-2	-0.3
Atpaf2	-1.1	-0.9
Atpif1	-0.8	-0.2
Atr	-2.5	-1.8
Atraid	-3.8	-2.2
Atrip	-2.8	-2.8
Atrn	0.2	-0.2
Atrnl1	-3.5	-4.6
Atrx	-0.6	-1.6
Atxn1	-0.6	-1.1
Atxn10	-1.1	-0.2
Atxn1l	-2.2	-2.3
Atxn2	-1.6	-1.6
Atxn2l	0.5	0.2
Atxn3	-4.2	-8
Atxn7	-3.6	-4
Atxn7l1	-1.8	-1.9
Atxn7l2	-3.8	-9.7
Atxn7l3	-3.2	-4.8
Atxn7l3b	0.5	0.8
AU018091	-7.9	-9.4
AU018091	-7.9	-9.4
AU018091	-7.9	-9.4
AU018091	-7.9	-9.4
AU022133	-12.5	-13.2
AU022252	-1.1	-3
AU040320	-0.8	-0.8
AU041133	-2.3	-5
Auh	-1.4	-1.7
Aup1	0.2	0
Aurka	-4.5	0
Aurkaip1	-1	-1
Auts2	-0.3	-1
Aven	-3.3	-4.6
Avl9	-1.9	-2.3
Avpi1	-4.5	-3.5
Avpr1b	-12.5	-13.4
AW011738	-8.5	-8.5
AW146154	-2.9	-4.5
AW209491	-2.2	-1.1
AW549877	-1.3	-2
AW551984	-13.4	-12.7
AW554918	-4.6	-4.6
AW822252	-4.5	-3.6
Awat2	-4.7	-7.8
Axdnd1	-7.4	-9.4
Axin1	-4	-10.6
Axin2	-13.2	-5.2
Axl	-6.5	-4.1
AY074887	-7.6	-10.5
Azgp1	-8.1	-9.4
Azi2	-0.4	-1
Azin1	-2.7	-3.1
Azin2	-2.6	-4.5
B020004C17Rik	-10.9	-9.7
B130006D01Rik	-7.5	-13.8
B230118H07Rik	-3.8	-2.8
B230217C12Rik	-1.6	-9.2
B230219D22Rik	1.5	1
B230307C23Rik	-3.3	-4.2
B2m	-12.9	-6.3
B330016D10Rik	-4.2	-5.1
B3galnt2	-2.8	-2.4
B3galt1	-13.5	-8.8
B3galt2	-10.1	-4.9
B3galt4	-3.8	-3.4
B3galt5	-0.9	-5.6
B3galt6	-2	-4.4
B3gat1	-9.2	-6.8
B3gat2	-6.6	-5.7
B3gat3	-1.3	-0.9
B3glct	-5.4	-3.5
B3gnt2	-0.8	-1.8
B3gnt4	-3.8	-4.3
B3gnt7	-14.7	-8.7
B3gnt8	-4.9	-9.8
B3gnt9	-5.6	-6.7
B3gntl1	-5.7	-10.3
B430203G13Rik	-12	-10.6
B430218F22Rik	-6.9	-7.8
B430305J03Rik	-10.1	-5.3
B430306N03Rik	-4.3	-6.8
B430306N03Rik	-4.3	-6.8
B430306N03Rik	-4.3	-6.8
B430306N03Rik	-4.3	-6.8
B4galnt1	-8.5	-2.6
B4galnt2	-6.7	0
B4galnt3	-8.7	-2.2
B4galnt4	-4.4	-9.4
B4galt1	-1.1	-1.4
B4galt2	-4	-3.2
B4galt3	-3	-1.2
B4galt4	-0.6	-0.6
B4galt5	-4.4	-3.4
B4galt6	-3.4	-1.8
B4galt7	-3.5	-4.2
B4gat1	-1.3	-1.7
B630019K06Rik	-5.8	-10.5
B930094E09Rik	-4.9	-5.9
B9d1	-3.5	-2.6
B9d2	-1.9	-2.1
Babam1	-1.6	-1.2
Bace1	-2	-2.7
Bace2	-2.6	0.2
Bach1	-6.3	-3.2
Bach2	-2.8	-6.3
Bad	-1.4	-1.2
Bag1	-0.3	-0.1
Bag2	-0.6	-2.1
Bag3	-3	-1.9
Bag4	-2.7	-1.8
Bag5	-0.9	-0.9
Bag6	-0.5	0
Bahcc1	-2.7	-2.3
Bahd1	-8.4	-8
Baiap2	-8.4	-5.4
Baiap2l1	-3.2	-1.1
Baiap2l2	-1.1	-0.8
Baiap3	-8.2	0
Bak1	-4.4	-4.7
Bambi	-5.4	-4.1
Banf1	-0.4	-0.2
Bank1	-9.5	-5.5
Banp	-2.3	-2.5
Bap1	-2.3	-1.7
Bard1	-9.2	-10.3
Barhl1	-1.4	-1.8
Barhl2	-8.8	-8.9
Basp1	-8.5	-5.7
Batf	-13.4	0
Bax	-1.9	-1.8
Baz1a	-5.2	-4
Baz1b	-1.9	-2.8
Baz2a	-2.1	-2.2
Baz2b	-1.4	-1.1
Bbc3	-5	-7.7
Bbip1	-2.1	-2.1
Bbof1	-6.3	-5.3
Bbs1	-0.7	-1.5
Bbs10	-5.6	-12.4
Bbs12	-4.6	-7.1
Bbs2	-3.3	-2.4
Bbs4	-1.6	-2.4
Bbs5	-3.8	-3.6
Bbs7	-4	-7
Bbs9	-3.1	-3.7
Bbx	-3.3	-2
BC002163	-8.7	-9
BC003965	-1	-1.3
BC004004	-0.2	-0.3
BC005537	-2.4	-2
BC005561	0	-0.6
BC005624	-0.9	-0.8
BC016579	-4.4	-4.2
BC017158	-2.6	-1.2
BC021767	-5.5	-7.7
BC022960	-11.2	-10.1
BC024139	-8	-11
BC024978	-1.7	-2.5
BC025446	-9.9	-8
BC025920	-4.7	-5.5
BC028528	-6	-5.1
BC029722	-5.4	-2.6
BC030499	-5.1	-5.6
BC030867	-8.6	-10.4
BC030870	-9.3	-13.2
BC031181	0.1	0.1
BC034090	-13.9	-6.4
BC035044	-11.8	0
BC035947	-4.8	-4.4
BC037034	-4.8	-3.8
BC048403	-4.5	-3.9
BC048507	-12.2	-13
BC049352	-8.3	-12.9
BC049715	-5.8	-7.3
BC051019	-9.8	-13.2
BC051142	-5.8	-10.7
BC052040	-4.7	-4.5
BC053393	-7	-8.2
BC055324	-9.9	-13.3
BC064078	-6.2	-3.2
BC067074	-5.5	-5.3
BC085271	-9.3	-11.9
BC106179	-6.5	-7.8
BC107364	-6.1	0
Bcam	-3.6	0.2
Bcan	-7.7	-4.9
Bcap29	-1.5	-2
Bcap31	-0.9	-0.3
Bcar1	-0.6	-1.6
Bcar3	-7.5	-7.8
Bcas1	-5.3	-6.5
Bcas2	-2.7	-1.9
Bcas3	-1.5	-0.7
Bcat1	-8.8	-10.4
Bcat2	-0.5	-0.7
Bccip	-2.1	-1.3
Bcdin3d	-3.4	-2.8
Bche	-10.5	-4.7
Bckdha	-3.4	-2.7
Bckdhb	-3.3	-2.4
Bckdk	-1.3	-0.4
Bcl10	-2.8	-3.1
Bcl11a	-9.6	-11.3
Bcl11b	-6.7	-6.6
Bcl2	-6.5	0.1
Bcl2l1	-0.7	0.1
Bcl2l11	-5.4	-4.8
Bcl2l12	-5.8	-7
Bcl2l13	-2.3	-2.7
Bcl2l14	-6.5	-2.3
Bcl2l15	-7.4	-11.3
Bcl2l2	-3.3	-2.9
Bcl3	-6.2	-4.4
Bcl6	-3.8	-0.9
Bcl7a	0.2	-0.6
Bcl7b	-0.6	-0.6
Bcl7c	-4.4	-2.5
Bcl9	-3.6	-1.7
Bcl9l	-3.8	-2.1
Bclaf1	-1	-1.7
Bco1	-9.7	-7.4
Bcor	-2.4	-6.4
Bcorl1	-2.8	-3.5
Bcr	-3.3	-3.8
Bcs1l	-3.6	-3.3
Bdh1	-3.8	-3.2
Bdh2	-4.3	-1
Bdnf	-1.1	-0.3
Bdp1	-1.3	-1.3
Bean1	-3.8	-3.1
Becn1	0.2	0.5
Bend3	-2.2	-6
Bend4	-7.3	-8.7
Bend5	-10.1	-6.6
Bend6	-4.2	-4.3
Bend7	-13.3	-6.1
Best3	-12.6	-13
Bet1	-2.6	-2.8
Bet1l	-2.3	-2.8
Bex1	-6.9	-11.4
Bex2	-1.4	-0.5
Bex6	-14.8	-15.3
Bfar	-1.4	-1.9
Bglap	-4.9	-3.7
Bglap2	-6.2	-5
Bglap3	-9.9	-3.5
Bgn	-8	-4
Bhlha15	-10.8	-9.3
Bhlha9	-15.7	-6
Bhlhb9	-8.2	-5.3
Bhlhe40	-4.5	-2.9
Bhlhe41	-2.3	-2.2
Bhmt	-7.8	-10.3
Bhmt2	-2.9	-4.3
Bicc1	-5	-5.3
Bicd1	-0.9	-0.8
Bicd2	-0.8	-1.9
Bid	-8.3	-8.7
Bik	-4.9	-2.9
Bin1	-2.8	0.5
Bin2	-6.4	-10.1
Bin3	-3.9	-3.1
Birc2	-2.4	-3.6
Birc3	-3.5	-7.6
Birc5	-3.1	-5.4
Birc6	-0.3	-0.6
Bivm	-3.6	-3.8
Blcap	-1.6	-2
Blm	-4.1	-8.8
Blmh	-3.1	-2.1
Blnk	-6.2	-6.4
Bloc1s1	-1.1	-0.9
Bloc1s2	-2.9	-2.6
Bloc1s2-ps	-7	-10.9
Bloc1s3	-3	-3.9
Bloc1s4	-2.6	-2.8
Bloc1s5	-3.9	-3
Bloc1s6	-1.4	-1.3
Blvra	-3.8	-2.8
Blvrb	-2.7	-2.9
Blzf1	-0.7	-1.1
Bmf	-9.9	-8.5
Bmi1	-1.3	-1.6
Bmp1	-9.4	-2.8
Bmp2k	-6.2	-4.4
Bmp3	0.2	-4.3
Bmp4	-5.6	-4.8
Bmp5	-7.3	-7.8
Bmp6	-10.3	-2.1
Bmp7	-1.4	-1.2
Bmp8b	-9.3	-2.9
Bmper	-7.9	-0.4
Bmpr1a	-2.3	-1.8
Bmpr1b	-3.9	-3.7
Bmpr2	-3.2	-3
Bms1	-2.9	-3.6
Bmx	0	-5.8
Bmyc	-0.9	-2.4
Bnc2	-5.6	-5.3
Bnip1	-3.6	-3.1
Bnip2	-0.7	-0.6
Bnip3	-2	-1.4
Bnip3l	0.2	0.3
Bnip3l-ps	-5.4	-7
Bnipl	-15.7	-6.2
Boc	-9.9	-2.8
Bod1	-3.4	-1.8
Bod1l	-2.7	-3
Bok	-13.3	0
Bola1	-2.4	-1.5
Bola2	-1.8	-0.9
Bola3	-1	-1.1
Boll	-8.8	-6.2
Bop1	-2.5	-1.7
Bora	-7.1	-3.7
Borcs5	-1	-0.7
Borcs6	-2.1	-2.1
Borcs7	-1.1	-1.7
Borcs8	-2	-2.3
Bpgm	0.2	-0.9
Bphl	-2.2	-0.9
Bpifa1	-5.9	-5.7
Bpifb1	-8.8	-8.6
Bpifb3	-11.8	-6.6
Bpifc	-4.1	-7.5
Bpnt1	-2.3	-2.6
Bptf	-1.4	-2.3
Braf	-0.7	-1.6
Brap	-0.8	-0.9
Brat1	-1.6	-2.6
Brca1	-13.4	-4.5
Brca2	-2.8	-4.3
Brcc3	-0.9	-1.3
Brd1	-3.3	-4.3
Brd2	0.1	0.2
Brd3	-1.1	-0.9
Brd4	-0.7	-0.7
Brd7	-1.5	-1.4
Brd8	-0.3	-1
Brd9	-1.6	-1.6
Brdt	-10.1	-13.1
Brf1	-0.2	-0.6
Brf2	-4.7	-3.7
Bri3	-0.9	-1.8
Bri3bp	-0.6	-0.6
Bricd5	-10.9	-6.1
Brinp1	-8.5	0
Brinp2	-5.9	-6.6
Brinp3	-10.8	-6.6
Brip1	-5.3	-6
Brix1	-2.3	-2.6
Brk1	-2.2	-1.7
Brms1	-1.2	-1.2
Brms1l	-2.6	-2.1
Brox	-3.4	-2.5
Brpf1	-0.9	-1.6
Brpf3	-3.4	-5.2
Brsk1	-3.5	-2.7
Brsk2	-2.9	-2.9
Brwd1	-0.9	-1.7
Brwd3	-3.9	-4.5
Bscl2	-1.5	-1.8
Bsdc1	-4.1	-2.4
Bsg	1	1.2
Bsn	-2.7	-3.6
Bsnd	-10.8	-13
Bspry	-3.1	-2.1
Bst1	-7.2	-10.6
Bst2	0	-8.2
Btaf1	-1.9	-2.5
Btbd1	-0.7	-0.5
Btbd10	-1.8	-1.7
Btbd11	-2.6	-5.1
Btbd16	-5.4	-9.1
Btbd17	-7.3	-6.2
Btbd19	-4.7	-7.4
Btbd2	-1.8	-1.7
Btbd3	-4.1	-5.5
Btbd6	-1.7	-3.8
Btbd7	-3.1	-2.2
Btbd8	-3.7	-3.7
Btbd9	1.4	1
Btc	-5.6	-7.5
Btd	-4.5	-3
Btf3	-1.1	-0.2
Btf3l4	-1.5	-1
Btg1	-2.2	-0.6
Btg2	-6.7	-2.8
Btg3	-2.3	-3.2
Btn1a1	-7.7	-10.1
Btn2a2	-0.7	-1.4
Btnl10	-6.6	-7.2
Btnl2	-8.4	-9.2
Btnl9	-3.3	-6.8
Btrc	-0.8	-1.5
Bub3	-1	-0.7
Bud13	-3.1	-3.6
Bud31	-1.7	-1.1
Bves	-6	-2.4
Bysl	-2.4	-1.7
Bzw1	-2.7	-0.7
Bzw2	-3.7	-4.1
C030005K15Rik	-9	-12
C130050O18Rik	-14.6	-4.8
C130074G19Rik	-7.7	-8
C130079G13Rik	-11.3	-10.6
C1d	-3.1	-1.4
C1galt1	-4.2	-4
C1galt1c1	-1.5	-0.7
C1qa	-8.1	-12.3
C1qb	0	-12.3
C1qbp	-2.6	-1.9
C1qc	0	-10.1
C1ql1	-0.5	-7.4
C1ql3	-12.4	-2.6
C1qtnf1	-5.9	-4.9
C1qtnf2	-14.9	-5.8
C1qtnf4	-2.3	-3.2
C1qtnf4	-2.3	-3.2
C1qtnf4	-2.3	-3.2
C1qtnf4	-2.3	-3.2
C1qtnf6	-12	-5.2
C1qtnf7	-9.2	-6.2
C1ra	-4.5	-5.3
C1rl	-6.8	-6.2
C1s1	0	-14
C1s2	0	-10.4
C2	-4.7	-3.1
C2cd2	-3.5	-4.7
C2cd2l	-0.9	-0.7
C2cd3	-1.5	-1.7
C2cd4b	-12	-2.7
C2cd4c	-5.6	-6.2
C2cd4d	-8.4	-5.1
C2cd5	-1.7	-2.7
C3	0	-11.3
C330007P06Rik	-1.7	-3.7
C330018D20Rik	-3.9	-3.4
C330021F23Rik	-4.2	-5.9
C3ar1	-6.6	-8.4
C4b	-9.8	-12.2
C4bp	-9.1	-8.4
C4bp-ps1	-5.4	0
C530008M17Rik	-1.7	-1.3
C5ar2	-4.5	-3.4
C6	-7.6	0
C730034F03Rik	-3.2	-4.6
C77080	-1.9	-0.9
C87414	-5.5	-6.8
C87436	-2.6	-2.9
C8a	-8.9	-11.9
C8g	-5.1	-6.8
C920009B18Rik	-4.7	-6.3
CAAA01147332.1	-12.9	-8.8
Caap1	-3	-3.9
Cab39	-2.2	-2.1
Cab39l	-0.5	-0.2
Cabin1	-1	-1.5
Cables1	0.4	-2
Cables2	-3.5	-3.8
Cabp1	-6.8	-2
Cabp2	-0.3	0.5
Cabp2	-0.3	0.5
Cabp2	-0.3	0.5
Cabp2	-0.3	0.5
Cabp4	-5.6	-7.4
Cabp4	-5.6	-7.4
Cabp4	-5.6	-7.4
Cabp4	-5.6	-7.4
Cabp5	-8.3	-7
Cabp7	-9.8	-4
Cabyr	-5.5	-3.9
Cacfd1	0.3	0.7
Cachd1	0.9	-3.1
Cacna1a	-9	-7.2
Cacna1b	-5.9	-7.8
Cacna1c	-4.9	-6.7
Cacna1d	1.2	-0.7
Cacna1e	-4.9	-4.8
Cacna1f	0	0
Cacna1g	-11.9	-5.3
Cacna1h	-8.2	-8.6
Cacna2d1	-8	-4.4
Cacna2d2	-4.9	-3.5
Cacna2d3	-14.9	-4
Cacna2d4	-1.3	-4
Cacnb1	-13.4	0
Cacnb2	-1.1	-0.7
Cacnb3	-3.6	-3.4
Cacnb4	-3.7	-2
Cacng2	-6.4	-6.5
Cacng3	-8.9	-14.2
Cacng4	-10.4	-9
Cacng5	-1.7	-5.7
Cactin	-3.4	-4.7
Cacul1	-3.4	-4.2
Cacybp	0.3	0.4
Cad	-2.6	-2.1
Cadm1	-5.1	-4.3
Cadm2	-8.6	-10.4
Cadm3	-6.5	-5.1
Cadm4	-4.8	-1.6
Cadps2	-9.6	-4
Cage1	-2.6	-4.6
Calb1	0.2	-1.1
Calcoco1	-0.2	-0.1
Calcrl	-4.8	-7.8
Cald1	-5.9	-2.8
Calhm2	-4.1	-6.1
Calm1	2	2.2
Calm2	0.7	1.5
Calm3	0.8	0.7
Calml4	1.5	1.3
[truncated: 15,823 more rows]
