# Supplementary material for: Characterization of the development of the mouse cochlear epithelium at the single cell level
Source: Nat Commun. 2020 May 13;11:2389. doi: 10.1038/s41467-020-16113-y (PMC7221106; doi:10.1038/s41467-020-16113-y)
Supplement: Supplementary file 15 — Supplementary Data 14 [file 41467_2020_16113_MOESM15_ESM.xlsx]

## Sheet: Total Raw vs. Processed Cells
Kolla et al.	Supplemental Data 14		Cell Processing and exclusion
Number of cells captured based on Cellranger identified cells and number of cells included in the analyzed data sets following QC and exclusion of non-epithelial cells													Total
	E14se_1	E14se_2	E16se_1	E16se_2	E16se_3	P1se_1	P1se_2	P1se_3	P1se_4	P7se_4	P7se_5
Preprocessed Cell Count	5579	6017	4031	6244	5218	5209	3293	4171	9444	4670	4267		58143
Processed_Cell_Count	2198	3055	1247	2813	3901	3748	2179	2518	5598	1789	1624		30670

## Sheet: Processed E14
Cell Type	Total Cell Count	se_1	se_2
GER	2305	944	1361
GER/Hmgn2	166	72	94
IHC	29	11	18
Interdental	408	170	238
Lateral Prosensory	267	131	136
LER/Bmp4_1	336	152	184
LER/Bmp4_2	257	130	127
LER/Fst	306	129	177
Medial_Prosensory	325	134	191
Oc90_3	166	59	107
Oc90_4	142	58	84
Oc90/Otoa	249	105	144
Oc90/Sparcl1	263	87	176
OHC	34	16	18

## Sheet: Processed E16
Cell Type	Cell Count	se_1	se_2	se_3
earlyOHC	323	85	137	101
GER	2489	329	1018	1142
Hensen	89	20	28	41
IHC	118	33	56	29
Interdental	557	87	166	304
IPC	106	20	40	46
IPhC	146	21	41	84
IS	680	124	238	318
Lateral Prosensory	527	113	239	175
Lateral_GER	1274	150	386	738
LER/Bmp4	221	34	68	119
LER/Fst	261	29	36	196
Medial_Prosensory	145	21	36	88
Oc90/Otoa	242	24	47	171
Oc90/Sparcl1	198	27	60	111
OHC	145	55	66	24
OS/Claudius	206	28	51	127
Ube2c+	234	47	100	87

## Sheet: Processed P1
Cell Type	Total Cell Count	se_1	se_2	se_3	se_4
Deiters_1st/2nd_row	552	140	77	103	232
Deiters_3rd_row	161	40	18	28	75
earlyIHC	104	3	34	48	19
earlyOHC	489	83	70	101	235
Hensen	175	68	12	23	72
IHC	83	45	0	0	38
Interdental	569	237	76	44	212
IPC	192	62	32	27	71
IPhC	367	129	50	57	131
IS	889	150	175	171	393
Lateral_GER_1	1773	472	292	244	765
Lateral_GER_2	2078	623	301	370	784
Lateral_GER_3	788	235	115	151	287
Medial_GER	5002	1155	816	1033	1998
Oc90	160	73	18	10	59
OHC	371	95	56	74	146
OPC	62	33	6	10	13
OS/Claudius	228	105	31	24	68

## Sheet: Processed P7
Celltype	Cell Count	se_4	se_5
Basilar_Membrane	36	14	22
Dieter	112	59	53
glia?	100	24	76
Hensens	77	26	51
IHC	83	42	41
IPC	23	13	10
IPhC	263	159	104
Lateral_GER	700	413	287
Medial_GER	682	395	287
Medial_Lateral_GER	876	466	410
OHC	180	79	101
OPC	23	13	10
OS	258	86	172
