# Supplementary material for: Characterization of the development of the mouse cochlear epithelium at the single cell level
Source: Nat Commun. 2020 May 13;11:2389. doi: 10.1038/s41467-020-16113-y (PMC7221106; doi:10.1038/s41467-020-16113-y)
Supplement: Supplementary file 19 — Source Data [file 41467_2020_16113_MOESM19_ESM.xlsx]

## Sheet: Fgfr3 source data
Fgfr3 cell fate data		Fgfr3 fate mapping, source data
sample			cell type		OHC	DC	OPC	IPC	IHC	IphC	IHC	unclear	Border cell
														total number of cells				Total marked cells by type
10.20.16 sample 1		E15.5			13	7		3				1
10.20.16 sample 2					13	10	5	9	1
10.20.16 sample 3					12	16	1	11										OHC	DC	OPC	IPC	IHC	IphC	IHC	unclear	Border cell
10.20.16 sample 4					31	21	5	7	1
10.20.16 sample 5					25	17	10	9				1						285	264	74	125	2	2	1	8	1
10.20.16 sample 6					10	15	3	3
10.20.16 sample 7					17	15	4	10
10.20.16 sample 8					18	18	5	8
10.20.16 sample 9					16	4	2	4
10.20.16 sample 10					16	19	5	10
12.7.16 sample 1		E15.5			14	14	4	8			1
12.7.16 sample 2					22	7	1	9				2
12.7.16 sample 3					9	12	2	4				2
Total E15.5					216	175	47	95	2		1	6		542
percent of total					39.8	32.2	8.6	17.5	0.4		0.2	1.1
11.18.16 sample 1		E13.5			1	3	1
11.18.16 sample 2					1	12	4	8
11.18.16 sample 3					5	10	6	3
11.18.16 sample 4					12	17	2	4
11.18.16 sample 5					10	5	3	3
11.18.16 sample 6					6	3	2	1			1	1
11.18.16 sample 7					3	3
11.18.16 sample 8					2	2	2	2
11.18.16 sample 9					11	13		2
11.18.16 sample 10					9	9	6	6				1
Total E13.5					60	77	26	29			1	2		195
percent of total					30.7	39.4	13.3	14.8	0		0.5	1
11.17.16 sample 1		E14.5			1	4
11.17.16 sample 2						3							1
11.17.16 sample 3					2	2
11.17.16 sample 4					5	2
11.17.16 sample 5					1
11.17.16 sample 6						1	1	1
Total E14.5					9	12	1	1						21
percent of total					42.9	57.1	4.8	4.8					4.8

## Sheet: Tgfbr1 source data
Kolla et al	Tgfbr1 antagonist source data
Date	stage	treatment	days	ID	IHC	OHC	total HCs
2019-05-30	E14+5	control	0-5	1	499	1423	1922
2019-05-30	E14+5	control	0-5	2	450	1239	1689
2019-05-30	E14+5	control	0-5	3	444	1026	1470
2019-05-30	E14+5	control	0-5	8	440	1426	1866
2019-05-30	E14+5	control	0-5	9	412	1252	1664
2019-05-30	E14+5	control	0-5	10	490	1404	1894
2019-07-03	E14+5	control	0-5	1	396	1390	1786
2019-07-03	E14+5	control	0-5	2	477	1369	1846
2019-07-03	E14+5	control	0-5	3	558	1384	1942
2019-07-11	E14+5	control	0-5	2	396	1476	1872
average					456.2	1338.9	1795.1
SD					48.3959	125.969	139.719
SEM					15.3041	39.835	44.1829
2019-05-30	E14+5	20 uM SB	0-5	4	373	615	988
2019-05-30	E14+5	20 uM SB	0-5	5	320	285	605
2019-05-30	E14+5	20 uM SB	0-5	11	452	556	1008
2019-05-30	E14+5	20 uM SB	0-5	12	396	661	1057
2019-05-30	E14+5	20 uM SB	0-5	13	424	584	1008
2019-07-11	E14+5	20 uM SB	0-5	9	326	717	1043
2019-07-11	E14+5	20 uM SB	0-5	10	382	684	1066
2019-07-11	E14+5	20 uM SB	0-5	11	335	786	1121
average					376	611	987
SD					44.5	141.305	149.599
SEM					15.7331	49.9587	52.8914
2019-07-03	E14+5	20 uM SB	0-2	4	304	910	1214
2019-07-03	E14+5	20 uM SB	0-2	5	479	1233	1712
2019-07-11	E14+5	20 uM SB	0-2	5	394	1275	1669
2019-07-11	E14+5	20 uM SB	0-2	6	407	1273	1680
2019-07-11	E14+5	20 uM SB	0-2	7	393	1209	1602
2019-07-11	E14+5	20 uM SB	0-2	8	422	1071	1493
average					399.833	1161.83	1561.67
SD					51.7604	131.735	170.947
SEM					21.1311	53.7806	69.7888
							35217

## Sheet: Tgfbr1 analysis
Kolla et al	Analysis of Tgfbr1 antagonist data
	1
IHCs	3
Number of families	0.05
Number of comparisons per family
Alpha	Mean Diff.	95.00% CI of diff.	Significant?	Summary	Adjusted P Value
	80.2	18.82 to 141.6	Yes	**	0.0093	A-B
Tukey's multiple comparisons test	56.37	-10.45 to 123.2	No	ns	0.1086	A-C
cont IHCs vs. SB IHCs, D0-5	-23.83	-93.71 to 46.05	No	ns	0.6709	B-C
cont IHCs vs. SB IHCs, D0-2
SB IHCs, D0-5 vs. SB IHCs, D0-2	Mean 1	Mean 2	Mean Diff.	SE of diff.	n1	n2	q	DF
	456.2	376	80.2	24.35	10	8	4.658	21
Test details	456.2	399.8	56.37	26.51	10	6	3.007	21
cont IHCs vs. SB IHCs, D0-5	376	399.8	-23.83	27.72	8	6	1.216	21
cont IHCs vs. SB IHCs, D0-2
SB IHCs, D0-5 vs. SB IHCs, D0-2
	1
OHCs	3
Number of families	0.05
Number of comparisons per family
Alpha	Mean Diff.	95.00% CI of diff.	Significant?	Summary	Adjusted P Value
	727.9	558.3 to 897.5	Yes	****	<0.0001	D-E
Tukey's multiple comparisons test	177.1	-7.566 to 361.7	No	ns	0.0617	D-F
cont OHCs vs. SB OHCs, D0-5	-550.8	-743.9 to -357.7	Yes	****	<0.0001	E-F
cont OHCs vs. SB OHCs, D0-2
SB OHCs, D0-5 vs. SB OHCs, D0-2	Mean 1	Mean 2	Mean Diff.	SE of diff.	n1	n2	q	DF
	1339	611	727.9	67.28	10	8	15.3	21
Test details	1339	1162	177.1	73.25	10	6	3.419	21
cont OHCs vs. SB OHCs, D0-5	611	1162	-550.8	76.61	8	6	10.17	21
cont OHCs vs. SB OHCs, D0-2
SB OHCs, D0-5 vs. SB OHCs, D0-2
	1
Total HCs	3
Number of families	0.05
Number of comparisons per family
Alpha	Mean Diff.	95.00% CI of diff.	Significant?	Summary	Adjusted P Value
	808.1	614.7 to 1002	Yes	****	<0.0001	G-H
Tukey's multiple comparisons test	233.4	22.87 to 444.0	Yes	*	0.0281	G-I
cont total HCs vs. SB total HCs, D0-5	-574.7	-794.9 to -354.4	Yes	****	<0.0001	H-I
cont total HCs vs. SB total HCs, D0-2
SB total HCs, D0-5 vs. SB total HCs, D0-2	Mean 1	Mean 2	Mean Diff.	SE of diff.	n1	n2	q	DF
	1795	987	808.1	76.74	10	8	14.89	21
Test details	1795	1562	233.4	83.54	10	6	3.952	21
cont total HCs vs. SB total HCs, D0-5	987	1562	-574.7	87.37	8	6	9.302	21
cont total HCs vs. SB total HCs, D0-2
SB total HCs, D0-5 vs. SB total HCs, D0-2
